# Supplementary material for: Integrative Analyses of Long Non-coding RNA and mRNA Involved in Piglet Ileum Immune Response to Clostridium perfringens Type C Infection
Source: Front Cell Infect Microbiol. 2019 Apr 30;9:130. doi: 10.3389/fcimb.2019.00130 (PMC6503642; doi:10.3389/fcimb.2019.00130)
Supplement: Table S1 — Primers and location of lncRNAs and mRNAs used in qPCR validation. [file Table_1.XLSX]

## Sheet: Sheet1
		Table S1 Primers and location of lncRNAs and mRNAs used in qPCR validation
	Gene	Gene location	Reference sequence	Primer sequence (5'→3')				Length (bp)	Tm (℃)
	ALDBSSCG0000000035	chr1:18470167-18473816	_	F: 5'-GGCCAGGAACCCTTTTGATC-3'				348	59
				R: 5'-CCCCTAAGACCGAATAAAGGGA-3'
	ALDBSSCG0000001229	chr11:76561510-76611190	_	F: 5'-GAATGTGGAGCGAGGGAAAC-3'				183	59
				R: 5'-CCTCTGCACTGTCTCCTACC-3'
	XLOC_064823	chr3:142902784-142907208	_	F: 5'-GATTAGAGCCTTGTCGCCCA-3'				298	60
				R: 5'-ACGCTTCTGATGATGCCAGA-3'
	XLOC_058106	chr2:120605886-120628118	_	F: 5'-ACCTCTAGGGGACCCACATC-3'				300	60
				R: 5'-CAGCCTACCTGGCCATCAAA-3'
	ALDBSSCG0000006705	chr9:3407677-3416160	_	F: 5'-AGCAACCGATTCCTTTAAATCAGC-3'				129	59
				R: 5'-CCTAGACTTTCAGCGCCCTC-3'
	CXCL8	chr8:74083529-74086750	NM_213867.1	F: 5'-GACCCCAAGGAAAAGTGGGT-3'				186	60
				R: 5'-TGACCAGCACAGGAATGAGG-3'
	CXCL9	chr8:75801203-75806186	NM_001114289.2	F: 5'-TAAACAATTCGCCCCAAGCC-3'				253	59
				R: 5'-TGTTGGTAACATGGTCCCTCAT-3'
	ABCB1	chr9:102544382-102626450	XM_003130205.5	F: 5'-CTACGGCTGCCATCATCCA-3'				170	60
				R: 5'-TTTCTCCTCCAGTGTGGTGC-3'
	BACH2	chr1:64904129-65186708	XM_021090121.1	F: 5'-TGAGGAGGTCACGGCCAG-3'				200	60
				R: 5'-CCTTCCGGCACACAAATAGC-3'
	FUT2	chr6:49781886-49791227	NM_214069.1	F: 5'-AATTACACGCTCCCGGACTC-3'				103	58
				R: 5'-TAAGGAGTGGGGACAGGTCT-3'
	CXCL10	chr8:75809804-75991009	NM_001008691.1	F: 5‘-ATAAGGATGGGCCGGAGAGA-3’				108	60
				R: 5‘-GTGGGAGCAGCTAACTTGGT-3’
	S100A9	chr4:105063476-105066298	NM_001177906.1	F: 5‘-CCTGGGCTTGGACAGAGTG-3’				131	60
				R: 5‘-TTTCTGGTTCAGGGTGTCCC-3’
	GAPDH	chr5:64129678-64135194	NM_001206359.1	F: 5‘-AGTGAACGGATTTGGCCGC-3’				147	60
				R: 5‘-AACTTGCCGTGGGTGGAATC-3’
