# Supplementary material for: Integrative Analyses of Long Non-coding RNA and mRNA Involved in Piglet Ileum Immune Response to Clostridium perfringens Type C Infection
Source: Front Cell Infect Microbiol. 2019 Apr 30;9:130. doi: 10.3389/fcimb.2019.00130 (PMC6503642; doi:10.3389/fcimb.2019.00130)
Supplement: Table S2 — Summary of RNA-seq data and reads mapped to the Sus scrofa reference genome. [file Table_2.XLSX]

## Sheet: Table S2
		Table S2 Summary of RNA-seq data and reads mapped to the Sus scrofa reference genome
	Sample ID	Raw reads	Clean reads	Clean bases	Error rate(%)	Q20(%)	Q30(%)	GC content(%)	Total mapped	Uniquely mapped	Multiple mapped
	IC1	102329188	95398232（93.23%）	14.31G	0.02	0.9648	0.9124	0.4696	72796595 (76.31%)	65917459（69.1%）	6879136（7.21%）
	IC2	113482168	104656734（92.22%）	15.7G	0.02	0.9654	0.9139	0.4822	74471593(71.16%)	66760726（63.79%）	7710867（7.37%）
	IC3	94061140	86444264（91.9%）	12.97G	0.02	0.9634	0.9101	0.4753	64527106(74.65%)	59134936（68.41%）	5392170（6.24%）
	IC4	90386862	83006336（91.83%）	12.45G	0.02	0.9674	0.9188	0.4685	59905458(72.17%)	54752568（65.96%）	5152890（6.21%）
	IC5	108853108	96826982（88.95%）	14.52G	0.02	0.959	0.9026	0.4726	64715805(66.84%)	58798653（60.73%）	5917152（6.11%）
	IR1	104780810	96860904（92.94%）	14.53G	0.02	0.9654	0.9136	0.5069	72229590(74.57%)	65357357（67.48%）	6872233（7.09%）
	IR2	98860632	94790350（95.88%）	14.22G	0.02	0.9639	0.9078	0.4918	71674167(75.61%)	64361143（67.9%）	7313024（7.71%）
	IR3	122844464	113124982（92.09%）	16.97G	0.02	0.9652	0.9124	0.5042	85868598(75.91%)	76981797（68.05%）	8886801（7.86%）
	IR4	102046742	93481836（91.61%）	14.02G	0.02	0.9662	0.915	0.5006	71136409(76.1%)	64072398（68.54%）	7064011（7.56%）
	IR5	110026702	101236418（92.01%）	15.19G	0.02	0.9651	0.9125	0.5111	76248488(75.32%)	68500275（67.66%）	7748213（7.65%）
	IS1	96291002	88788642（92.21%）	13.32G	0.04	0.935	0.8556	0.5213	60662549(68.32%)	54092785（60.92%）	6569764（7.4%）
	IS2	94911042	87776424（92.48%）	13.17G	0.02	0.9593	0.8994	0.5181	64601570(73.6%)	54907619（62.55%）	9693951（11.04%）
	IS3	96383604	91737256（95.18%）	13.76G	0.02	0.9625	0.9073	0.5159	70254348(76.58%)	62218929（67.82%）	8035419（8.76%）
	IS4	130727866	125971498（96.36%）	18.55G	0.03	0.9454	0.8705	0.5236	89001951(70.65%)	78284903（62.14%）	10717048（8.51%）
	IS5	98370454	94235220（95.8%）	14.14G	0.02	0.9597	0.902	0.5173	71150673(75.5%)	64134361（68.06%）	7016312（7.45%）
	Average	104290386	96955738.53（92.97%）	14.52G					71282993.33（73.52%）	63885060.6（65.89%）	7.39793e+06
	Total	1564355784	1454336078	217.82G					1069244900	958275909	110968991
