# Supplementary material for: Integrative Analyses of Long Non-coding RNA and mRNA Involved in Piglet Ileum Immune Response to Clostridium perfringens Type C Infection
Source: Front Cell Infect Microbiol. 2019 Apr 30;9:130. doi: 10.3389/fcimb.2019.00130 (PMC6503642; doi:10.3389/fcimb.2019.00130)
Supplement: Table S3 — Catalog of lncRNAs and mRNAs identified in the 15 cDNA libraries of piglets infected by C. perfringens type C. [file Table_3.XLSX]

## Sheet: Table S3-1. lncRNA
		Table S3 Catalogy of lncRNAs and mRNAs identified in the 15 cDNA libraries of piglet infected by C. perfringenes type C
Transcript_id	Gene_id	Official_Symbol	Gene_type	IC1	IC2	IC3	IC4	IC5	IR1	IR2	IR3	IR4	IR5	IS1	IS2	IS3	IS4	IS5
LNC_000217	XLOC_012001	--	lincRNA	2.12982	0.00109528	0.00103644	0.00126306	0.00129576	0.000929026	0.000997737	0.000747872	1.00499e-05	0.000848748	6.88878e-05	0.00118132	0.00095557	0.000717341	0.000869471
LNC_000216	XLOC_011982	--	lincRNA	0.873235	0.559947	0.703012	1.0565	2.02266	0.522169	0.889061	0.280535	0.362776	0.340066	0.260039	0.412707	0.485778	0.12282	0.384795
LNC_000215	XLOC_011951	--	antisense_lncRNA	0	0	2.14907	0	0.553941	1.3389	2.49735	0.356155	0.863623	0	1.07702	0.52798	0	0.381503	0.986355
LNC_000214	XLOC_011943	--	lincRNA	0	1.36514	0	0	0	0	0	0	0	0	0	0	0	0	0
LNC_000213	XLOC_011636	--	lincRNA	0.827353	6.58733e-06	0.815977	0.303331	1.4381	1.24082	0.207592	0.347437	0.214867	0.14078	0.169518	0.666258	0.707684	1.99283e-06	0.186263
LNC_000212	XLOC_011636	--	lincRNA	2.07498	0.468836	0.000669997	0.522421	1.0848	2.60278	0.777134	1.78268	2.25892	1.66069	0.727745	1.96686	0.952518	1.31043	0.647751
LNC_000211	XLOC_011604	--	lincRNA	0.279988	0.55128	0.265866	0.316619	0.838507	0.393491	0.582351	0.443409	0.770561	0.290371	0.470964	0.0985967	0.336112	0.0639609	0.628144
LNC_000210	XLOC_011442	--	lincRNA	4.534	0	0.402589	0.444664	0.430622	0.340335	0	0.272364	0.330551	0	0	0	0	1.14718	1.0957
LNC_001346	XLOC_072301	--	lincRNA	0.27992	0.328673	0.290056	0.700932	0.562515	0.679329	0.663	0.245987	0	0.176367	0.0926897	0.100714	0.336372	0.310135	0.365523
LNC_001347	XLOC_072368	--	lincRNA	0.171085	0.557143	0.161465	0.279327	0.251135	0.310592	0.130151	0.233616	0.121858	0.190365	0.371208	0.104757	0.396238	0.367307	0.691533
LNC_001344	XLOC_072277	--	lincRNA	0.951995	0.631821	3.49385e-05	1.40365	1.81537	0.350799	0.194716	1.29051e-05	0.012237	8.98819e-05	0.239005	0.444765	0.336305	0.137433	0.260481
LNC_001345	XLOC_072301	--	lincRNA	0.32228	0.214918	4.65619e-07	0.432197	0.709143	0.137119	0.143475	0.0921674	0	0.104934	0.254926	0.0863361	0.145503	0.0551315	0.445786
LNC_001342	XLOC_072254	--	lincRNA	0.0813973	0	0.210646	1.09628e-05	0.164888	0.000226134	0.0787803	0.035749	0.14936	0.014476	0.0732333	0.17603	0.835003	0.0818831	0.176316
LNC_001343	XLOC_072277	--	lincRNA	2.10208	1.88357	1.81116	6.75848	4.66387	1.63212	0.836054	0.74741	0.978476	1.4875	0.825871	1.21103	1.23824	0.841961	1.02995
LNC_000219	XLOC_012055	--	lincRNA	4.41088e-19	0.477141	1.17707e-96	1.30638e-12	3.21133e-113	1.24214e-24	0.802564	5.45995e-17	0.976312	0.364416	0.552524	5.34097e-53	1.01955	1.97314	6.48432e-50
LNC_000218	XLOC_012055	--	lincRNA	0.123087	4.69527e-61	0.91119	0.285311	2.04245	1.25806	1.446	0.269968	1.03672	0.839221	0.810329	0.659846	0.583348	0.647201	0.613998
LNC_001188	XLOC_064845	--	lincRNA	2.64858	2.93496	2.73378	2.16348	2.33099	3.4146	4.14396	3.31645	6.66979	2.25842	3.00572	2.86565	8.04455	5.23748	2.52375
LNC_001189	XLOC_064853	--	lincRNA	18.3473	5.82666	6.75433	13.7596	9.33135	10.5219	6.33833	4.90193	15.93	8.63406	4.29916	9.6876	11.8781	5.53649	12.5039
LNC_001180	XLOC_064708	--	lincRNA	0	0	0.820532	0	7.96355	0	0	0	0	0.626904	0	0	0	0.583665	0
LNC_001181	XLOC_064720	--	lincRNA	0.651097	0.642752	1.11007	2.21842	0.515297	0.440064	0.926957	0.753069	0.377291	1.31746	0.197399	0.553472	1.11397	0.980368	0.272661
LNC_001182	XLOC_064756	--	lincRNA	0	1.49462	0.917009	0.275195	0.890698	0.204632	0.215391	0.164805	0.952513	0.188459	0.673073	0.25753	0.599618	0.207107	0.962596
LNC_001183	XLOC_064766	--	lincRNA	0.283306	1.07396	0.759093	0.699069	0.589753	0.0798811	0.209835	0.160873	0.039153	0.367603	0.238791	0.201431	0.127568	0.258315	0.197175
LNC_001184	XLOC_064814	--	lincRNA	0.738774	0.615728	0.55115	0.62075	0.398146	0.394908	1.07077	0.715883	1.45201	0.454147	0.983588	0.332322	1.71589	0.850539	0.421608
LNC_001185	XLOC_064814	--	lincRNA	0	2.16825	1.09786	0.474094	3.29259	0.70774	0.842971	0.284771	5.88853	0.0816498	0.317734	0.221319	9.5473	3.45587	0.707993
LNC_001186	XLOC_064823	--	lincRNA	0.384779	0	0	0.574606	0	0.150401	0	0	8.03883	0.230513	0	0.538595	16.208	3.80209	0.838144
LNC_001187	XLOC_064841	--	lincRNA	0.00209089	9.31966e-06	1.97681e-06	0.425323	5.41218e-07	9.78969e-08	1.18295e-06	0.256826	9.45581	0.23041	1.19023e-06	2.94836e-05	35.2971	11.7555	2.14281e-06
LNC_000109	XLOC_005373	--	lincRNA	4.70678	4.61687	2.86499	5.8803	6.1127	2.63923	6.07465	3.80353	3.765	2.43884	3.02959	2.33024	2.11841	3.14159	2.76633
LNC_000108	XLOC_005330	--	lincRNA	0.285628	0.49314	1.0151	0.405105	0.0806127	0.422118	0.508508	0.582677	0.413539	0.666788	0.0721423	1.43977	0	0.831073	0.419063
LNC_000103	XLOC_005028	--	lincRNA	0.896262	1.51198e-05	0.345163	3.01956e-05	0.61745	1.5176e-05	0.000298156	0.29182	0.271316	0.27778	8.48064e-06	2.19656e-05	1.61941e-05	0.000333981	0.546719
LNC_000102	XLOC_005028	--	lincRNA	2.86454	0.514077	1.98786	1.03532	2.80596	0.181267	0.689865	1.38778	0.775567	0.654292	0.0751392	0.462999	1.48151	1.13465	2.0759e-16
LNC_000101	XLOC_005028	--	lincRNA	0.0739842	0.978102	0.000111011	0.26781	0.00177567	0.657733	0.577315	0.0993563	0.136584	0.00334031	0.42164	0.641274	0.361899	0.120398	8.36989e-05
LNC_000100	XLOC_004956	--	lincRNA	2.67126	2.48467	1.78986	2.33924	2.88569	2.23278	1.48732	1.33395	1.36323	1.11935	1.88454	1.46263	1.87504	1.09455	1.39379
LNC_000107	XLOC_005305	--	lincRNA	0.929162	0.833392	0.50099	0.63232	1.71848	1.42465	1.37422	0.589189	1.43423	0.96499	1.18735	1.1147	1.25533	1.91907	2.22684
LNC_000106	XLOC_005143	--	lincRNA	2.60191	1.42197	1.51465	2.001	3.637	2.9872	1.46755	1.27839	1.93987	1.70461	2.38833	1.56344	1.37981	1.66111	2.14499
LNC_000105	XLOC_005139	--	lincRNA	2.18164	1.51243	2.58619	5.36606	4.14908	3.71422	5.687	3.11222	4.60663	3.12814	3.36318	2.98223	4.19086	3.48094	4.23817
LNC_000104	XLOC_005028	--	lincRNA	0.335183	0.628114	0.26358	0.710867	0.3382	0.553778	0.230825	0.169411	0.319081	0.204084	0.160454	0.163188	0.0973047	0.175694	0.376427
LNC_001298	XLOC_069967	--	lincRNA	2.9529	6.31348	0	1.00112	13.1035	0.794801	0.922909	1.25233	0	1.49955	1.92066	0.901794	1.78868	0.708733	1.90708
LNC_001299	XLOC_069971	--	lincRNA	0.889212	0.623722	0.841188	2.384	1.86537	1.39951	1.14517	1.22981	1.05938	1.46865	1.23997	1.90159	1.43279	1.58537	1.37017
LNC_001294	XLOC_069813	--	lincRNA	0.62427	0	0.399272	0	0	0.696441	0	0.139858	0.339975	0	3.13329	0.214789	0.561702	0	0.534961
LNC_001295	XLOC_069820	--	lincRNA	3.78412e-06	0.893987	0.304227	0.198507	3.64247e-05	1.30694e-06	0.127068	1.62015e-06	5.11072e-06	5.04437e-06	1.82023e-06	2.63283e-06	0.0975283	0.222779	1.27776e-06
LNC_001296	XLOC_069820	--	lincRNA	0.719035	0.612543	1.01941	0.998965	0.778652	1.24096	1.15101	0.87815	0.616708	1.32317	1.98523	1.2612	1.92578	1.83472	1.75416
LNC_001297	XLOC_069820	--	lincRNA	2.97326	6.00895	2.46371	2.19584	2.0935	1.91942	1.5121	1.85179	2.58454	2.2251	2.17445	2.24056	1.44755	1.85426	2.11476
LNC_001290	XLOC_069437	--	lincRNA	0.184642	0	0.176768	0	0	1.54736	0.331089	0.248693	0	0.143356	0.185552	0.574454	0	0.254171	0.315257
LNC_001291	XLOC_069670	--	lincRNA	0	0	0.555596	0	6.2724	0	0	0	0	0	0	0	0	0	0
LNC_001292	XLOC_069694	--	lincRNA	1.96703	0.160272	0	0	0.905294	0	0	0	0.403358	0.127319	0.329775	0.170705	0.590104	0.225424	1.11577
LNC_001293	XLOC_069733	--	lincRNA	2.65316	2.98561	5.7256	2.73441	10.7518	3.44128	1.97605	4.4931	2.50358	3.50563	2.36988	2.49312	2.11134	1.47779	2.37588
LNC_001348	XLOC_072387	--	lincRNA	0.167362	0.247377	0.0793919	0.0947689	0	0.141217	0.074547	0.0568426	0.138304	0.195302	0	0.0885787	0.226035	0.802516	0
LNC_001349	XLOC_072417	--	lincRNA	0.192041	5.64679e-05	5.15495e-05	0.0752593	0.841369	2.70956e-06	0.000275709	0.378156	0.000249778	0.169547	0.109854	0.0692687	0.000325341	0.0585584	0.200957
LNC_001340	XLOC_072254	--	lincRNA	0.10455	0	0.066887	0.785948	1.10792	0.626736	0.872603	0.107088	0.605397	0.365601	0.551954	0.102591	0.774388	0.152049	0.59989
LNC_001341	XLOC_072254	--	lincRNA	9.73415e-06	0.0830921	2.9508e-06	0.733887	0.259865	9.66366e-06	5.90757e-06	2.48969e-05	8.13308e-06	0.00013625	6.63699e-06	8.52833e-06	0.236958	8.61747e-06	1.24503e-05
LNC_000965	XLOC_053485	--	lincRNA	0.1619	0.929958	0.7951	0.33265	0.332079	0.274174	0.287525	0.198831	0.26887	0.176514	0.491607	0.173198	0.379116	0.331912	0.593558
LNC_000964	XLOC_053470	--	lincRNA	0.257833	0	0.0487841	0.176064	0.935857	0.174425	0.045845	0.0351249	0.128225	0.0401426	0.104293	0.0549466	0.139314	0.387977	0.0430969
LNC_000967	XLOC_053558	--	lincRNA	0	0	0	0.535086	2.58678	0	0	0	0	0.157188	0.0680345	0	0	0.0460853	0.11282
LNC_000966	XLOC_053505	--	lincRNA	0	0.247335	0.296503	0.99608	0.354214	0.158744	0.779969	0.213072	0.414808	0.438639	0.189877	0.0665741	0.28195	0.0857084	0.41942
LNC_000961	XLOC_053290	--	lincRNA	0.101853	0.265355	0.223706	0.279897	0.280332	0.598894	0.32291	0.189277	0.18105	0.154539	0.618016	0.0247887	0.287607	0.148759	0.44539
LNC_000960	XLOC_053290	--	lincRNA	3.05175e-08	2.13495e-07	0.543167	0.131692	0.000582172	1.00947	0.78711	0.229473	0.11865	0.129108	0.747368	0.187312	0.321621	0.679443	0.708316
LNC_000963	XLOC_053328	--	antisense_lncRNA	0.112941	0.665851	0.322296	1.27335	0.505004	0.0951086	0.403198	0.535683	0.837701	0.35125	0.341642	0.356515	0.305022	0.542308	0.953145
LNC_000962	XLOC_053290	--	lincRNA	0.436807	0.153289	0.315569	0.675121	1.06725	0.648832	0.611053	0.273166	0.652538	0.231433	0.874949	0.201808	0.563553	0.17965	0.440691
LNC_000969	XLOC_053621	--	antisense_lncRNA	0	0.0715051	0.824424	0.822313	1.71799	0.0612089	0	0.0492853	0.0599634	0	0.146457	0	0	0	0
LNC_000968	XLOC_053620	--	antisense_lncRNA	0	0	0	0	2.22904	0	0	0.136941	0	0	0	0.210417	0	0	0
LNC_001728	XLOC_094415	--	lincRNA	1.75305	1.60709	0.778461	0.131686	0.130522	0.0983913	0.208665	0.237486	0.481405	1.63549	0.471284	0.982994	0.210418	0.56128	0.0986925
LNC_001729	XLOC_094451	--	lincRNA	1.84287	1.18884	1.8136	4.10189	2.24077	3.41198	3.34388	0.964001	1.64202	1.70983	2.86445	1.35406	2.17	1.50426	2.31734
LNC_001430	XLOC_077252	--	lincRNA	0.31962	1.00001	0.51645	0.157176	1.18686	0.595464	0.408505	0.534679	0.616604	0.268894	0.406266	0.950073	0.598505	1.24775	0.962817
LNC_001431	XLOC_077398	--	lincRNA	1.05485	3.51231	2.29625	4.01554	3.90947	2.01009	2.00306	1.91973	1.84966	2.19074	2.28398	1.75651	1.6626	1.66172	1.78141
LNC_001432	XLOC_077663	--	lincRNA	0.222423	0.445623	0.475003	0.645573	0.000195333	0.251272	0.438852	0.330396	0.953404	0.195317	0.664942	0.461623	1.50374	0.998285	0.589742
LNC_001433	XLOC_077663	--	lincRNA	0.149887	9.1824e-06	0.370313	0.00054312	0.717094	0.704108	0.000222354	0.000153143	0.00468495	0.858363	7.33402e-06	0.453099	0.000111735	3.49918e-05	0.817893
LNC_001434	XLOC_077684	--	lincRNA	0.576306	2.17326	0.934437	0.224388	1.35965	0.576637	0.0511071	1.12659	0.143843	0.152657	0.0350333	0.71827	0.0207641	0.0393444	0.201021
LNC_001435	XLOC_077691	--	lincRNA	0.395676	1.66042	0.735327	0.945098	0.99699	0.891514	0.481209	0.417271	0.620781	0.678186	0.996488	0.692377	0.692438	0.902988	1.08906
LNC_001436	XLOC_077722	--	lincRNA	2.06992	0	1.05246	2.63482	0.920102	1.2761	1.1102	0.933019	0	0.64343	0.972852	0.577849	0.248423	1.8954	0.350776
LNC_001437	XLOC_077751	--	lincRNA	0.501106	0.413178	0.315769	0.380782	1.13947	1.06009	0.29682	0.512429	0.65824	0.48771	0.464726	0.267517	0.639331	0.485335	0.627228
LNC_001438	XLOC_078005	--	lincRNA	0.743613	0.74733	0.578208	0.937039	0.990558	0.882894	0.684072	0.451174	0.680683	0.630058	0.6122	0.49958	0.460495	0.45685	0.810276
LNC_001439	XLOC_078015	--	lincRNA	1.03077	2.60766	1.52541	2.3416	0.509946	0.653164	0.687855	1.09584	0.320002	1.15317	0.585969	1.43774	1.21824	1.05818	0.755315
LNC_000813	XLOC_043380	--	lincRNA	0	0.51252	2.55186	0.291629	0.571223	0	0	0	0.430132	0.20514	0	0.270112	0	0	0.457756
LNC_000812	XLOC_043241	--	lincRNA	0.429894	0.336338	0.0900174	0.51751	0.258298	0.434762	0.289291	0.417107	0.504304	0.364008	0.653178	0.48704	0.813071	0.457085	0.630157
LNC_000815	XLOC_043579	--	lincRNA	3.79466	0	2.09209	0.89521	5.84198	7.45252	3.66532	4.53013	5.2834	3.78139	5.15444	7.46009	8.04543	4.87033	7.50919
LNC_000814	XLOC_043497	--	lincRNA	1.01104	0	0.954714	0.804576	1.36214	0.648629	0.571249	0.669013	0.585219	0.501065	0.527217	0.491812	0.275937	0.523376	0.535943
LNC_000817	XLOC_043599	--	lincRNA	0.318172	0.383303	0.310574	0.282811	0.503138	0.0526727	4.1626e-06	0.0439923	0.0422041	0.109468	1.33387e-06	4.23273e-06	0.141572	0.414058	0.0365475
LNC_000816	XLOC_043599	--	lincRNA	0.612872	1.81902	1.326	1.45302	2.66633	1.97781	2.15498	1.41398	2.15516	1.31118	2.67944	1.20652	2.70615	2.19732	2.19367
LNC_001720	XLOC_093623	--	lincRNA	1.16399	3.09179	1.12504	0.958277	3.1219	0	0	0	0	0.22545	0.290986	0	0	0.201298	0
LNC_000638	XLOC_032322	--	lincRNA	0.63409	0	1.62269	0.469552	0.461817	0.17681	0	0.142019	0.172609	0	0	0.218025	0	0.145661	0
LNC_001504	XLOC_080840	--	lincRNA	6.51476	7.71892	6.01331	4.87214	5.71186	9.60649	9.35873	7.50707	13.1979	9.86415	13.914	11.4146	14.9142	12.4986	10.2972
LNC_001505	XLOC_080928	--	lincRNA	0.898754	0.589625	0.419973	1.14162	0.236106	0.212338	0.146896	0.103904	0.0449418	0.409631	0.11346	0.0682381	0.156095	0.422444	0.0726915
LNC_001506	XLOC_080956	--	lincRNA	0.122184	0	0.23264	0.275124	0	0.102828	0.654676	0.165447	0	0.379926	0.246294	0	0	0.251548	1.13594
LNC_001507	XLOC_081080	--	lincRNA	0.432343	0.600494	0.502792	0.67634	0.560775	0.647538	0.549645	0.630267	0.779144	0.505219	0.510968	0.32497	0.623077	0.560881	0.634627
LNC_001500	XLOC_080515	--	antisense_lncRNA	0.754359	0.0024539	0.00231007	0.00279001	0.0028332	0.535363	8.9074e-05	0.598748	0.262188	0.00188873	0.00247455	0.00264982	0.000140222	0.00166739	0.57618
LNC_001501	XLOC_080590	--	lincRNA	0.494838	0.299625	0.415234	1.50739	0.909537	1.02456	0.756512	0.37529	0.570944	0.642329	1.22459	0.471027	0.619003	0.676156	1.05287
LNC_001502	XLOC_080652	--	lincRNA	1.35392e-05	1.9046e-07	0.507211	0.000822163	0.960253	0.22831	1.45206e-06	0.0603015	3.62466e-05	1.34023e-06	5.53737e-07	3.50275e-06	3.96722e-06	1.20053e-06	9.34097e-07
LNC_001503	XLOC_080825	--	lincRNA	0.167139	0	0.315966	1.19068	0.190028	0.212149	0.297005	0.398803	0.277325	1.43151	0.338193	0.758433	0.225786	0.628473	0.278942
LNC_001508	XLOC_081167	--	lincRNA	1.54062	6.04354	2.58544	2.09336	3.72215	3.74077	1.0161	3.52115	3.00758	2.97906	1.20626	3.0196	2.50629	1.80143	3.82007
LNC_001509	XLOC_081260	--	lincRNA	1.44858	1.87174	2.00365	2.40801	2.71474	2.16663	1.23864	0.872547	0.600106	2.38525	1.29559	1.77947	1.00345	1.21969	2.00355
LNC_000587	XLOC_030246	--	lincRNA	4.39392	3.49192	2.87599	4.10582	4.80726	1.9332	1.81279	2.21849	1.72335	1.50876	1.96053	1.07283	1.18399	0.815159	0.949011
LNC_000586	XLOC_030207	--	antisense_lncRNA	0	6.31242e-05	0.213055	0.378875	0.28844	0.377287	0.299851	0.455365	1.36488	0.0870822	0.164583	2.6134e-07	1.15115e-06	0.537763	0.902818
LNC_000585	XLOC_030207	--	antisense_lncRNA	0	0.496688	0.12053	0	0.662315	0	1.04773e-05	2.42539e-06	0.438977	0	0.196737	1.19517	0.227845	1.08407e-06	0.368956
LNC_000584	XLOC_030127	--	lincRNA	0.975462	1.07706	2.17248	2.02263	1.81985	0.339522	1.93922	1.17196	0.237672	1.29523	0.522084	0.977086	0.93009	1.96288	0.287997
LNC_000583	XLOC_030123	--	lincRNA	1.05007	0.81733	0.635201	0.653722	1.12232	1.09964	0.603368	0.629399	0.954986	0.555552	0.840802	0.669279	1.00425	0.699016	1.11882
LNC_000582	XLOC_030091	--	lincRNA	1.29048	1.90587	1.05022	0.834039	1.86385	1.01052	1.06808	1.31393	0.228338	0.71698	1.39552	0.194804	0.580937	0.505341	0.465206
LNC_000581	XLOC_029950	--	lincRNA	4.92957	3.36522	1.84236	3.24795	2.97366	2.2983	2.70586	2.51605	2.73743	1.4635	2.29911	1.54389	1.96461	1.4633	1.87455
LNC_000580	XLOC_029835	--	lincRNA	2.58443e-37	1.55113e-08	1.78007	9.45651e-28	2.34846e-26	1.78956e-06	0.425351	5.83458e-13	8.50615e-32	0.539398	0.724831	1.60241	1.65333	1.29374	0.613962
LNC_000589	XLOC_030265	--	antisense_lncRNA	0.914957	0.118105	0.150379	0.498926	0.362002	0.134667	0.0353405	0.162746	0.0330093	0.0309751	0.0402504	0.0424916	0	0.0271943	0.06637
LNC_000588	XLOC_030246	--	lincRNA	7.29282e-06	0.735685	2.81874e-06	1.18979e-07	5.86807e-06	3.61235e-06	0.000114436	5.60223e-06	4.37535e-06	8.20684e-06	0.000706127	7.03832e-05	0.000182047	0.737225	0.213802
LNC_000741	XLOC_038557	--	lincRNA	0.331825	1.45697	0.241097	0.0207994	0.0662168	0.203107	9.44894e-06	0.227444	0.162014	0.142883	0.0763549	8.6769e-07	7.90456e-07	4.64193e-06	0.257366
LNC_000740	XLOC_038437	--	lincRNA	0.619751	0.51051	0.977189	1.76333	0.995858	0.218366	1.05606	0.386965	0.214036	0.442247	0.156679	0.495272	0.232547	0.105975	0.129491
LNC_000743	XLOC_038686	--	lincRNA	7.42994	4.53612	2.42856	5.53783	5.7303	5.62585	3.58691	3.78194	3.42317	3.8921	4.87115	4.01207	4.08907	3.19889	4.78703
LNC_000742	XLOC_038557	--	antisense_lncRNA	0.570757	0.36313	0.332253	0.48322	0.505896	0.427016	0.184297	0.432057	0.522293	0.285315	0.399236	0.172101	0.270454	0.238759	0.497707
LNC_000745	XLOC_038930	--	lincRNA	0.565844	0.279143	0.402168	0.240785	0.399309	0.418137	0.0629586	0.336694	0.409647	0.11008	0.428766	0.150139	0.254757	1.06528	0.711511
LNC_000744	XLOC_038770	--	lincRNA	0.61092	0.599748	0.697921	0.412686	0.408858	1.1311	0.436451	1.24085	0.301826	0.379926	0.985175	0.384966	0.109989	0.335397	0
LNC_000747	XLOC_038989	--	antisense_lncRNA	0.000321566	1.37261	0.502168	0.209148	0.571469	0.389344	0.235537	0.272973	0.294008	0.000242285	6.50242e-05	0.00246714	0.000137127	0.916138	0.00013886
LNC_000746	XLOC_038989	--	antisense_lncRNA	2.28116e-12	2.96375e-05	2.82147e-05	3.31723e-05	3.4671e-05	2.37589e-05	2.53137e-05	4.29259e-05	8.70567e-05	0.649603	0.433791	2.32699e-15	7.84869e-11	1.49171e-05	0.358605
LNC_000749	XLOC_039078	--	lincRNA	0.255244	0.56701	0.181301	0	0.072168	0.269578	0.227098	0.130258	0.10566	0.446961	0.257965	0.474755	0.402226	0.742402	0.748069
LNC_000748	XLOC_038989	--	antisense_lncRNA	1.0029	1.13158e-08	0.472431	0.194507	2.81872e-08	0.284811	3.14291e-08	0.692245	0.562431	0.154903	0.204215	1.01896	0.858241	0.214492	0.228629
LNC_001612	XLOC_087851	--	lincRNA	0.51489	0.0635409	0.365745	0.0731057	0.509465	0.163135	0.286331	0.306542	0.0532829	0.0500899	0.0650455	0.683992	0.173868	0.220242	0.161697
LNC_001613	XLOC_087931	--	lincRNA	0.388426	3.72697	2.49047	6.91409	2.61498	6.38525	12.7273	2.899	6.572	4.5315	14.0122	2.25517	10.8409	4.06024	4.25073
LNC_001614	XLOC_088099	--	lincRNA	9.42417e-08	15.7772	2.07226e-06	8.49294	5.92729	0.00261485	8.52791e-18	10.6305	2.81034	0.000820025	0.00446383	1.06544e-10	10.1166	2.28821e-11	10.2172
LNC_001615	XLOC_088126	--	lincRNA	0.0959821	0.118917	0.294389	0.274258	0.547972	0.365932	0.170368	0.262137	0.279167	0.448558	0.218672	0.154288	0.47547	0.377	0.758758
LNC_001616	XLOC_088127	--	lincRNA	0.992074	1.96255	3.41092	2.92827	3.07374	2.40344	1.16216	1.78253	1.45859	1.96609	1.82461	1.3472	1.8681	2.2509	2.86133
LNC_001617	XLOC_088388	--	lincRNA	1.77031	3.03583	0.437888	1.30888	0.694222	0.584782	0.479777	0.941656	0.954695	0.658766	1.32162	0.89746	0.346526	0.210836	0.904217
LNC_001768	XLOC_095937	--	lincRNA	1.19632	0.131204	0.0629593	0.301871	0.525833	0.336874	0.354861	0.0452132	0.275058	0.206892	0.201487	0.211805	0	0.0454908	0.111354
LNC_001769	XLOC_095959	--	lincRNA	0.944824	0	0.56197	1.19745	0.527443	0.894787	0.421764	0.55992	0.583712	0.27545	1.19057	0.496556	0.425273	0.162066	0.99753
LNC_001764	XLOC_095753	--	antisense_lncRNA	2.82008	7.67214	2.91404	2.83343	3.08113	2.30423	2.74974	2.66449	2.79114	2.27018	2.33535	2.74935	2.28702	1.96984	2.42684
LNC_001765	XLOC_095784	--	lincRNA	0.932003	1.12142	0.428317	1.32075	0.426943	0.810037	0.609552	0.637027	0.387701	0.717031	0.47213	0.73849	0.377772	0.318141	0.851446
LNC_001766	XLOC_095794	--	lincRNA	5.30688	5.12401	1.71036	6.46893	5.37244	2.94313	0.532395	1.18026	0.955747	1.37039	1.47381	0.299142	1.32579	1.63187	1.79372
LNC_001767	XLOC_095903	--	lincRNA	2.83562	1.06874	2.24146	12.5928	24.7007	6.49962	2.08341	1.11086	2.24433	3.4935	2.80154	1.09568	3.06132	1.59117	3.09299
LNC_001760	XLOC_095526	--	lincRNA	0.939432	0.485005	0.656271	0.465626	0.882528	0.933254	1.27009	0.86327	0.643889	1.1131	0.619875	1.3958	0.809265	0.614308	0.681569
LNC_001761	XLOC_095649	--	lincRNA	0.650228	0.343072	0.819591	1.23494	1.77359	1.90722	0.693337	0.590959	1.29448	0.776266	1.40329	0.971634	0.897897	0.918783	1.80908
LNC_001762	XLOC_095692	--	lincRNA	1.14215	0.428751	0.558283	0.314354	0.134411	0.533316	0.594787	0.64452	0.555586	0.245333	0.51805	0.715217	0.496575	0.242305	0.394227
LNC_001763	XLOC_095697	--	lincRNA	1.68771	2.02279	1.79369	2.94135	3.05542	2.15462	1.60787	1.22747	1.53896	2.06334	1.60097	1.68883	1.24528	0.98048	1.49797
LNC_000369	XLOC_020464	--	antisense_lncRNA	0.371343	0.289032	0.573638	0.32791	0.167935	0.103762	0.0876209	0.881895	0.187182	0.0478104	0.522481	0.607358	0.0703174	0.0202337	0.349316
LNC_000368	XLOC_020464	--	antisense_lncRNA	4.32215e-05	0.581216	0.000143694	0.272492	0.210225	0.346247	0.541861	1.24994e-05	0.182805	0.327456	4.18942e-05	3.9966e-05	0.0937572	0.136416	0.130418
LNC_000367	XLOC_020409	--	lincRNA	0.0955936	0.0474118	0.0450751	0.0546978	0.419226	0.202584	0.141327	0.108857	0.0794993	0.024823	0.129108	0.0171024	0.387464	0.500443	0.794452
LNC_000366	XLOC_020384	--	lincRNA	1.64873	5.11732	2.01294	3.55731	0	1.36134	2.99968	4.08546	5.28882	2.22973	1.63962	1.63591	3.7057	2.29435	1.82617
LNC_000365	XLOC_020352	--	lincRNA	0.342075	0.393215	0.255047	0.634349	0.53131	0.253816	0.366862	0.240546	0.241479	0.294838	0.22238	0.471035	0.520424	0.177555	0.205892
LNC_000364	XLOC_020352	--	lincRNA	0.742013	0.267816	0.442529	1.43163	0.965922	0.447664	0.234684	0.199807	0.38335	0.421958	0.221339	3.74432e-06	0.214027	0.254379	0.12706
LNC_000363	XLOC_020286	--	lincRNA	0.811785	0.861722	1.1286	1.76817	1.37271	0.777133	0.477449	0.791331	0.662234	0.670068	0.545686	0.786418	0.40543	0.362095	0.426973
LNC_000362	XLOC_020272	--	lincRNA	1.44647	1.4305	0.926587	1.86005	2.59641	0.82888	0.456171	0.540536	0.696469	0.544901	0.0943913	0.348383	0.588289	0.446703	0.701389
LNC_000361	XLOC_020266	--	antisense_lncRNA	41.8932	67.0631	43.0705	34.6894	58.5372	55.1669	72.1878	71.9864	38.6002	31.4211	89.8701	49.1614	116.937	128.702	53.7022
LNC_000360	XLOC_020184	--	lincRNA	0.756938	1.38735	0.636274	0.884986	0.847038	0.725315	1.06558	0.640822	0.848413	0.858853	0.950064	0.582837	0.696608	0.797793	0.697505
LNC_000569	XLOC_029487	--	antisense_lncRNA	6.11761e-05	0.908234	4.20046e-05	7.01275e-05	6.7277e-05	4.92624e-05	5.26217e-05	4.22654e-05	0.768217	4.61307e-05	5.90443e-05	6.58577e-05	5.25906e-05	4.05476e-05	4.95436e-05
LNC_000568	XLOC_029374	--	lincRNA	0	0.475525	0.922085	0	1.35093	0	0	0.0819858	0.0997124	0	0.122044	0	0	0	0
LNC_000561	XLOC_029278	--	antisense_lncRNA	0.910455	2.76567	1.15265	0.986888	4.24648	2.11555	2.41812	1.49366	2.75249	1.27245	2.61894	1.31541	2.07711	1.57777	1.60644
LNC_000560	XLOC_029160	--	antisense_lncRNA	0.472717	0.266845	1.03369	0.713455	1.71331	2.18153	0.582865	1.17948	0.443592	1.26339	1.45093	1.14312	1.18346	0.809058	1.71805
LNC_000563	XLOC_029278	--	lincRNA	0.457049	0.734081	0.541657	0.612723	2.44649	1.05995	1.65473	1.0836	2.11223	1.07432	1.63008	0.901963	1.6074	1.59452	1.51412
LNC_000562	XLOC_029278	--	antisense_lncRNA	1.61176e-05	0.000797451	6.03102e-05	3.65222e-05	0.50235	0.420874	0.26586	0.000150991	0.614795	0.620569	0.593122	0.0134276	0.815825	0.430525	0.475698
LNC_000565	XLOC_029346	--	antisense_lncRNA	0.933725	0.230012	0.000497627	0.000313912	0.585792	0.000390899	0.932519	0.759106	1.59437e-05	0.00178121	0.313318	0.71065	0.466537	0.000331735	0.0269513
LNC_000564	XLOC_029278	--	lincRNA	0.587281	2.75456	1.02323	1.32575	4.67849	1.71816	1.39426	1.01432	1.00358	1.08513	1.39285	0.360843	1.37135	1.37214	0.966926
LNC_000567	XLOC_029373	--	lincRNA	0.107164	0	0	0.0609627	0.0607475	0.906085	0	0.0364912	0	0.333678	0	0	0.0482523	0	0.492748
LNC_000566	XLOC_029346	--	antisense_lncRNA	6.67103e-05	0.697213	1.08527	2.59758	3.28724	1.57799	0.00040479	0.000314433	0.987253	0.795859	0.717078	0.000492647	0.641122	0.770096	1.09428
LNC_000260	XLOC_013600	--	lincRNA	1.49378	0.428246	0.0624365	1.05793	0.359556	0.596233	0.170638	0.330074	0.440161	0.611535	0.495612	0.356324	0.329538	0.248875	0.115804
LNC_000261	XLOC_013718	--	antisense_lncRNA	0.572225	0	0.775431	2.12992	0.828522	0.137971	0.145629	0.610915	0.135132	0.572383	0.0825478	0.17313	0.294416	0.447939	0.411881
LNC_001359	XLOC_072905	--	lincRNA	1.68963	2.04606	1.53033	2.40654	2.69575	2.08677	1.41594	1.34564	1.48298	1.62726	1.77911	1.62895	2.07314	1.35344	2.06675
LNC_001358	XLOC_072699	--	lincRNA	31.7912	25.1575	22.0409	17.1115	10.1345	16.5088	19.3936	20.5707	18.888	23.7809	19.1306	14.4772	18.387	19.4194	22.8376
LNC_001355	XLOC_072631	--	lincRNA	0.000741582	5.801e-07	6.05095e-06	1.47804e-05	8.82686e-05	2.65059e-05	0.8672	0.140545	0.00030363	4.4463e-05	3.97408e-05	9.76756e-05	0.545389	0.346888	0.00049707
LNC_001354	XLOC_072631	--	lincRNA	1.074	1.26467	2.17848	1.04839	2.14781	1.90409	1.41992	1.23556	2.24787	2.39019	1.44897	2.07215	0.90193	1.30449	1.75297
LNC_001357	XLOC_072634	--	antisense_lncRNA	3.28265e-07	7.3927e-06	3.26827e-05	3.89468e-05	4.9373	3.59436e-05	2.82104e-05	0.000130456	1.90497e-15	2.28503e-05	3.03727e-05	1.1779e-09	2.89577e-05	5.24631e-12	4.09215e-08
LNC_001356	XLOC_072634	--	antisense_lncRNA	1.38911e-06	0.000116211	0.000485513	0.000412167	3.12057	0.00031419	0.000303669	1.00601	3.05333e-12	0.000217609	0.000557403	7.83873e-08	0.000317468	4.41173e-10	3.69687e-06
LNC_001351	XLOC_072417	--	lincRNA	0.000115264	0.404001	0.47154	0.716038	0.000107571	0.0370395	1.5399e-11	0.00038424	1.04781e-11	0.116911	3.16856e-06	0.213742	6.71353e-14	0.0964657	4.13947e-06
LNC_001350	XLOC_072417	--	lincRNA	5.20688e-07	8.52544e-05	7.87191e-05	0.0835868	2.33914e-07	0.664583	0.571834	4.16817e-05	0.527094	0.342581	0.555103	0.0753927	0.631759	0.156609	0.409739
LNC_001353	XLOC_072560	--	lincRNA	2.8443	3.4585	1.63142	3.82375	3.81252	1.93272	1.07747	1.14387	1.39198	1.05274	1.55638	1.1439	0.797839	0.797129	0.700899
LNC_001352	XLOC_072467	--	antisense_lncRNA	0.615779	1.30409	1.20859	1.84722	2.51284	1.43893	0.634832	0.716336	0.858065	1.1409	1.51718	0.839528	0.989361	0.897809	1.39711
LNC_001199	XLOC_065548	--	antisense_lncRNA	1.06725	1.29261	1.29962	1.94656	2.13065	1.79647	0.844323	0.80529	1.71421	1.08791	1.09483	1.07588	0.987162	1.08744	1.37114
LNC_001198	XLOC_065253	--	lincRNA	0.855587	0.22541	0.4319	0.843203	0.710751	0.24108	0.0507278	0.466011	0.708802	0.932356	0.345993	0.910638	0.565012	0.429261	0.763388
LNC_001197	XLOC_065223	--	antisense_lncRNA	0.38696	0.379633	0.614356	0.435212	0.430931	1.41054	0.9219	1.04734	0.636859	0.601537	0.389885	0.405838	0.464436	0.70837	0.654812
LNC_001196	XLOC_065222	--	lincRNA	0	0	0.985738	0.685534	2.24852	0.688037	0.922645	0.829058	0.671787	1.27614	2.06354	0.212269	1.66451	1.84094	1.05639
LNC_001195	XLOC_065063	--	antisense_lncRNA	3.11724	5.67357	3.21622	2.67322	3.12968	2.69136	2.0346	2.73256	2.75146	1.99454	3.21964	2.57403	3.1812	3.27199	2.72865
LNC_001194	XLOC_064981	--	lincRNA	0.22367	0	0.0422944	0.254827	0.864008	0.264922	0.278273	0.365864	0.148408	0.557255	0.407263	0.2864	0.120859	0.397636	0.224077
LNC_001193	XLOC_064942	--	lincRNA	1.02528	1.94381	2.169	1.96644	2.04417	3.19531	0.913088	1.82223	2.15173	3.43626	1.11512	2.00558	3.12457	2.97072	2.51556
LNC_001192	XLOC_064922	--	lincRNA	0.16778	0.495979	0	0.285007	0.944238	1.13254	0.896809	0.569836	0.485265	0.652629	1.52467	0.266388	0.528732	1.43666	1.40942
LNC_001191	XLOC_064853	--	lincRNA	25.1915	28.9394	22.6135	18.0208	43.9087	8.04981	11.5546	11.4025	1.9588	6.16223	13.1906	4.86241	2.64917	4.97349	3.69203
LNC_001190	XLOC_064853	--	lincRNA	0.00164108	0.00163526	0.00154708	0.00188146	0.00189567	2.30164	0.00146292	0.00112617	2.25646	0.0012771	0.00167069	1.47546	10.0382	4.59573	0.00136137
LNC_000268	XLOC_014317	--	lincRNA	0.814117	2.15208	1.0883	1.99066	0.929886	0.977222	0.180617	0.58681	0.225542	0.528438	0.389298	0.79997	0.590685	0.463405	0.507976
LNC_000269	XLOC_014404	--	lincRNA	0.80239	0.912818	0.337709	0.593827	0.979661	0.750796	0.597689	0.562478	0.69892	0.567593	0.582564	0.532903	0.758663	0.4932	0.809428
LNC_000178	XLOC_009218	--	lincRNA	0.320979	1.21603	0.35433	0.486931	0.849128	1.04034	0.998896	0.619367	0.931	0.707937	1.08186	0.797724	1.34891	0.841661	1.20753
LNC_000179	XLOC_009597	--	lincRNA	15.9452	5.56067	26.1576	40.0582	26.9536	20.7939	40.641	19.2905	23.0961	28.5287	21.8073	16.0681	28.043	52.1699	81.7379
LNC_000176	XLOC_009127	--	lincRNA	1.11985	3.32181	1.4736	1.33051	1.05004	1.15307	1.47148	1.29375	1.53397	1.32667	1.03411	0.83058	0.964641	1.83139	1.17953
LNC_000177	XLOC_009198	--	lincRNA	6.64823	0	0	6.43243	0	28.0166	6.71476	0	9.52976	44.9918	6.69274	0	55.1682	84.7079	0
LNC_000174	XLOC_008984	--	lincRNA	1.07913e-50	1.10998e-90	1.63689	0.448165	1.13471e-07	0.330552	2.86472e-69	0.866765	1.02087e-09	1.68207e-18	9.62899e-79	0.0475012	2.65965e-05	0.000448207	0.352134
LNC_000175	XLOC_008984	--	lincRNA	0.8442	0.513725	0.538001	6.44821e-14	0.662353	0.565041	0.381649	0.218481	2.6089	1.03399	1.34802	0	1.75024	0.000138309	0.301899
LNC_000172	XLOC_008544	--	lincRNA	0.829509	0.647838	1.89859	1.89044	3.22496	2.69653	1.00867	1.4284	1.26748	2.10749	1.76663	2.05023	2.12317	1.46267	2.44161
LNC_000173	XLOC_008969	--	lincRNA	2.06803	2.37596	1.39715	2.63246	2.68364	1.83178	1.45991	1.34787	2.36312	1.48265	2.04646	1.43564	1.65097	1.39658	1.58385
LNC_000170	XLOC_008498	--	lincRNA	0.239698	0.0787614	0.151557	0.181077	0.990191	0.876656	0.782771	0.325749	0.594454	0.435143	0.322758	0.253924	0.647475	0.164167	0.469532
LNC_000171	XLOC_008524	--	lincRNA	14.0717	21.4123	12.4052	8.72336	13.0268	3.76066	3.52536	3.91459	5.19339	3.27083	3.04727	2.75713	3.66979	2.07667	2.56028
LNC_001283	XLOC_069315	--	lincRNA	1.47428e-07	6.38811e-05	0.00104968	8.57125e-08	1.0368e-08	8.04925e-07	0.58323	1.66981e-08	4.10688e-09	4.52581e-05	0.756025	0.714954	1.68943e-07	6.39622e-07	0.000145991
LNC_001282	XLOC_069315	--	lincRNA	3.13339e-05	5.40273e-07	1.29208e-05	0.000168406	0.814401	1.34702e-05	0.000117946	1.32367e-05	1.33535e-05	4.4094e-07	0.325079	0.693876	1.53201e-05	5.47531e-06	1.85377e-06
LNC_001281	XLOC_069315	--	lincRNA	9.15074e-09	0.145062	0.923964	0.249682	1.37109e-05	3.54642e-08	3.30739e-10	2.26041e-08	0.10999	0.119012	0.696614	5.6625e-08	2.16455e-08	2.49976e-08	3.83817e-12
LNC_001280	XLOC_069315	--	lincRNA	0.698184	0.226029	0.921776	0.363207	0.480304	0.46774	0.458913	0.281569	0.660413	0.745828	1.19499	0.0628526	0.688515	0.712143	0.47981
LNC_001287	XLOC_069333	--	lincRNA	1.06695	6.25204e-06	1.06321	2.03077	0.775358	0.911699	0.529611	0.779201	0.000739707	0.785487	0.293952	0.25715	0.000561927	8.98983e-05	0.489001
LNC_001286	XLOC_069333	--	lincRNA	1.69018e-14	0.766329	1.19833	2.42878e-09	3.40883e-12	9.22817e-05	0.569233	0.604713	1.1768	0.282358	0.545378	0.279459	0.62408	0.662075	0.446422
LNC_001285	XLOC_069333	--	lincRNA	1.5037	0.271493	0.645758	1.56706	1.69572	1.62189	1.42768	2.17614	1.68424	1.4421	2.06629	0.69778	1.04031	1.11736	1.39532
LNC_001284	XLOC_069315	--	lincRNA	0.206763	1.88316e-12	4.16886e-26	5.46795e-20	0.182515	0.384547	0.11841	0.529765	1.62216e-10	7.32922e-06	1.5705e-17	6.49563e-16	0.421544	0.078299	0.333372
LNC_001289	XLOC_069429	--	antisense_lncRNA	2.28953	4.80575	2.16506	1.01113	1.00816	1.02766	1.99334	2.06962	1.12364	3.20119	1.27605	1.79415	1.64108	2.04492	1.3267
LNC_001288	XLOC_069333	--	lincRNA	0.000916317	1.69016e-07	3.75372e-05	0.000103603	6.30339e-05	0.000140607	0.037847	0.00321277	7.91315e-06	0.000796977	6.76987e-05	0.285844	0.623372	1.48162e-06	0.162135
LNC_001038	XLOC_056494	--	lincRNA	1.08559	0.225791	0.432639	0.259884	0	0.0482978	0.660587	0.2334	0.615334	0.26684	0.577633	0.364868	0.720328	1.01635	0.716904
LNC_001039	XLOC_056497	--	lincRNA	0.42666	0	0.811244	0	0.358237	0.269586	1.04677	0.144625	0.175914	0.331773	0.430337	0.112378	0.864249	0.512022	0.179856
LNC_000002	XLOC_000163	--	lincRNA	6.06958	7.7519	6.06113	7.85981	4.46356	5.54591	3.52086	1.95574	3.55067	4.06916	1.48909	5.70367	1.36971	3.22949	7.1102
LNC_000003	XLOC_000224	--	antisense_lncRNA	3.19616	12.5269	17.7424	25.8193	8.99055	3.03164	2.53208	4.91742	4.44838e-05	4.71326	4.11881	4.11884	3.65603	3.64872	3.06877
LNC_000001	XLOC_000026	--	lincRNA	0.243924	0	0.812747	0.411951	0	1.12907	1.6337	0.578025	0.502141	0.474047	1.35217	0.384284	0.65874	0.66957	0.206152
LNC_000006	XLOC_000364	--	lincRNA	2.32614	0	0.575142	11.0492	9.98687	5.70868	6.94904	5.31014	4.59735	7.16198	6.31643	0.560474	3.66287	11.8386	4.76857
LNC_000007	XLOC_000417	--	antisense_lncRNA	0.229129	0	0.0542189	0.651358	0.0648854	0.290525	0.10189	0	0.759261	0.044587	0	0.060965	1.34117	0.509477	0.0958339
LNC_000004	XLOC_000224	--	antisense_lncRNA	2.34093	2.19461	2.26062	3.48066	3.75804	1.64114	0.870895	0.692751	1.45608	0.935634	0.44717	0.84507	1.19576	1.21336	1.78434
LNC_000005	XLOC_000346	--	lincRNA	6.92202	0	0.62418	0	1.26053	2.56824	0.580014	2.04518	0	0	1.24048	1.2041	0	0.442942	0.577787
LNC_000008	XLOC_000518	--	lincRNA	4.32041	3.2868	4.12702	2.68684	0.70763	2.5521	3.86748	3.4556	4.20153	3.356	4.18574	3.50217	4.46448	5.06033	2.85734
LNC_000009	XLOC_000537	--	lincRNA	1.57798	0.754797	0.240765	0.869072	0.692962	0.12914	0.316768	0.138698	0.168775	0.277383	0.102953	0.162739	0.2292	0.0696305	0.212686
LNC_001030	XLOC_056264	--	lincRNA	1.30462	1.09191	3.09693	1.7501	1.24816	0.883794	0.0911725	1.08996	0.560429	0.00585715	1.33811	1.80159	0	1.20335	1.1578
LNC_001031	XLOC_056264	--	antisense_lncRNA	1.65722	0.0585276	0.254301	1.32113	0.342169	4.47988	5.72451	2.71498	2.77358	5.04764	1.17126	3.4426	0	2.99294	3.75137
LNC_001427	XLOC_077056	--	lincRNA	0.383753	0.336777	0.180931	0.287195	1.03032	0.813322	0.314199	0.352996	0.491044	0.574916	0.373791	0.206018	0.385539	0.322495	0.576414
LNC_001426	XLOC_077029	--	lincRNA	0.28676	1.41122	0.181567	1.83694	0.429164	0.161179	0	0.0648637	0.157806	0.0743452	0.289382	0.20187	0.172119	0.0655149	0.080446
LNC_001425	XLOC_076997	--	lincRNA	2.43228	2.27309	1.59172	3.39349	3.9068	2.56277	1.59028	1.41874	1.71326	1.818	2.15268	1.66941	1.7349	1.46099	2.32857
LNC_001424	XLOC_076918	--	lincRNA	0.547057	0	0	0	0	0.845832	0.0812626	0.309471	0.451761	0.070921	0.368116	0	0.0820904	0.437353	0.230041
LNC_001423	XLOC_076878	--	antisense_lncRNA	0.172879	0	0.109092	0.393141	0.0652696	0.535814	0.307511	0.353088	0.620584	0.269126	0.815604	0.245307	0.778398	0.67025	0.385658
LNC_001422	XLOC_076840	--	lincRNA	0.223796	8.4993e-07	0.33731	0.328478	2.91493	3.38304e-06	0.251154	0.16796	0.6982	0.630293	0.694244	7.80778e-07	0.0967905	0.519669	0.23577
LNC_001421	XLOC_076840	--	lincRNA	1.41744	2.40768	2.29561	2.25609	1.12792e-05	1.68092	2.23047	4.26565	3.36117	1.09082	5.05849	2.18258	3.76331	3.4574	1.93857
LNC_001420	XLOC_076797	--	lincRNA	4.78512	4.87868	2.59315	3.06417	3.11089	1.47544	1.32929	2.27513	1.98343	1.35813	1.56269	1.38141	2.2444	1.63634	1.12446
LNC_000824	XLOC_043771	--	lincRNA	2.05106	1.06987	0.333799	0	5.22602e-14	0.0125527	3.28771e-147	0.688198	0	0.129279	8.47484e-90	0.543046	0.141146	0.085331	0.263987
LNC_000825	XLOC_043771	--	lincRNA	0.615887	0.000498708	0.276649	3.13066e-17	0.493216	0.16952	1.22286e-46	4.92537e-12	0.000199939	4.48056e-05	0.0339623	1.05032e-07	8.0451e-09	0.0655655	6.76323e-09
LNC_000826	XLOC_043798	--	lincRNA	0.549471	8.19035e-06	1.2381e-06	1.7268e-06	3.60783e-07	1.03535e-05	1.37554e-05	1.66441e-07	0.129336	0.234846	1.94265e-05	5.52641e-06	8.74231e-06	0	0.0569727
LNC_000827	XLOC_043798	--	lincRNA	0.697688	0.691571	0.504763	0.638014	0.478066	0.374381	0.165112	0.269957	0.251258	0.144915	0.30614	0.149558	0.104733	0.30183	0.154799
LNC_000820	XLOC_043742	--	lincRNA	1.01583	1.09726	0.400061	0.706661	0.95691	0.577824	0.376331	0.448185	0.278116	0.390688	0.403834	0.566281	0.277971	0.158023	0.395206
LNC_000821	XLOC_043749	--	lincRNA	0	15.1769	0	0	0	0	0	0	0	3.18335	2.72734	0	0	1.04161	0
LNC_000822	XLOC_043771	--	lincRNA	0.304331	0.000273605	0.387208	2.97967e-05	8.40878e-06	0.520804	9.53997e-05	4.16466e-05	1.24814e-08	0.0377235	0.0740833	0.0810284	0.275411	0.0061664	8.36364e-05
LNC_000823	XLOC_043771	--	lincRNA	3.18857	1.71361	0.641121	0.833157	0.909853	0.25885	0.704562	0.974504	0.66049	0.465655	0.388979	0.359396	0.253855	0.288533	0.490373
LNC_000958	XLOC_053249	--	lincRNA	3.62509	2.45966	1.3294	2.03532	7.74448	0.586008	0.498587	0.471292	1.26085	0.433392	0.842469	0	0.878495	0.766079	0.945326
LNC_000959	XLOC_053290	--	lincRNA	7.46573e-09	5.1781e-08	5.36773e-06	0.111025	9.60394e-11	0.348533	0.325283	0.297267	3.38771e-05	3.02563e-05	3.61523e-05	3.72888e-05	0.609855	2.45925e-05	0.880164
LNC_000950	XLOC_052729	--	lincRNA	1.11187	0.559809	1.2469	0.386998	0.635477	0.765937	0.435268	1.13138	0.938919	0.352308	0.2619	0.141124	0.0357735	0.278115	0.786062
LNC_000951	XLOC_052729	--	lincRNA	2.40504	1.77794e-05	3.9451e-26	4.55956e-34	0.284451	1.16843e-05	0.000380985	2.14607e-11	0.191101	1.26582e-17	1.10398	0.42751	0.384644	4.39334e-07	5.23599e-16
LNC_000952	XLOC_052878	--	lincRNA	0.187422	0.370699	0.841863	0.160095	0.319243	0.396351	0.666306	0.319288	0.777078	0.364786	0.284356	0.399802	0.421964	0.224288	0.352173
LNC_000953	XLOC_052927	--	lincRNA	0.787251	1.57898	1.12416	1.10373	1.82329	0.755338	0.456913	0.441985	0.521013	0.938741	0.972524	0.515971	0.688996	0.702848	0.643389
LNC_000954	XLOC_052927	--	lincRNA	1.38196e-05	0.00018005	0.00791863	0.463122	5.17392e-05	0.391217	0.410662	0.214935	0.503926	0.0609887	0.147432	0.386669	0.515054	0.174197	0.398029
LNC_000955	XLOC_053153	--	lincRNA	0.042167	0.515965	0.132531	0.418333	0.981344	0.726899	0.635797	0.268943	0.514417	0.25185	0.726184	0.150938	0.455772	0.22073	0.362013
LNC_000956	XLOC_053153	--	lincRNA	0.339344	0.167869	0.400965	1.35364	1.30193	1.04088	0.678414	0.404824	0.703777	0.495402	1.33031	0.316987	0.764023	0.580013	0.849592
LNC_000957	XLOC_053185	--	lincRNA	1.74805	0.81842	0.720359	2.0681	2.02844	1.15725	0.536198	0.607204	0.76538	0.866298	0.932931	0.850119	0.973243	0.694996	1.27102
LNC_001519	XLOC_082354	--	lincRNA	0.677634	0.338195	0.506442	0.777826	0.649391	0.119374	0.504781	0.240502	0.236134	0.456656	0.289291	0.484928	0.230682	0.28811	0.22564
LNC_001518	XLOC_082202	--	lincRNA	0.235279	0.532524	0.222229	0.191795	0.421181	0.825268	0.716353	0.343948	0.195342	0.366442	0.408215	0.539213	0.211899	0.344552	0.420167
LNC_001513	XLOC_081513	--	antisense_lncRNA	0.613329	1.27783	0.710221	0.541531	1.0779	0.748316	0.363898	0.509883	0.225591	0.265164	0.41316	1.01314	0.184093	0.279888	0.114208
LNC_001512	XLOC_081430	--	lincRNA	3.49538	3.98613	0.303597	2.60643	2.97658	0.0652839	0.0633988	0.261659	0.000292074	0.000225854	0.731017	0.454904	0.000149921	1.95074e-05	0.401036
LNC_001511	XLOC_081350	--	lincRNA	1.0137	0.757081	0.463551	1.00018	1.39135	1.60866	0.640781	0.617495	1.01888	0.711589	1.2305	0.625647	0.840769	0.739968	1.10835
LNC_001510	XLOC_081282	--	lincRNA	1.37878	3.31254	0.669493	2.25254	3.65407	0.285818	1.24888	0.229029	0.278095	0	1.37534	0	0.309944	0.71716	0
LNC_001517	XLOC_082075	--	lincRNA	0	0	0	0	0	0	0	0	0	0	0	0	0	0.726001	0
LNC_001516	XLOC_081988	--	lincRNA	1.80416	0.58878	0.573971	1.51692	2.16573	1.51546	0.94152	0.304639	1.23475	0.700853	1.51331	0.942001	0.676604	0.61988	0.255288
LNC_001515	XLOC_081565	--	antisense_lncRNA	0.973847	1.91972	0.846748	2.02274	1.64527	0.273953	0.216853	0.606519	0.536638	0.694517	0.737566	0.601638	0.87685	0.277925	0.408857
LNC_001514	XLOC_081514	--	antisense_lncRNA	13.7677	17.7216	24.8329	21.5709	23.7166	28.0716	52.844	27.4764	43.2389	34.8346	22.1493	39.5802	39.4459	22.2571	32.7169
LNC_000774	XLOC_040340	--	lincRNA	7.09262e-05	0.00355276	2.94534e-05	6.10606e-05	0.433356	0.306578	0.602326	0.237831	3.37229e-05	8.79652e-06	9.82922e-06	0.000104782	0.616586	0.0979652	6.1863e-05
LNC_000775	XLOC_040340	--	lincRNA	0.68641	0.558568	0.263362	0.804036	0.000175312	0.0507194	4.94929e-05	0.524224	1.09035	0.421724	0.610849	0.834046	0.000140852	0.39287	0.715391
LNC_000776	XLOC_040340	--	lincRNA	0.281151	5.55036e-13	0.879264	1.11459	1.44028	0.642499	0.00330219	0.930269	0.390833	0.63855	0.771529	0.389498	1.26108	1.02457	0.514895
LNC_000777	XLOC_040444	--	antisense_lncRNA	0.0491522	0.0971957	0.18596	0.391727	0.613631	0.166286	0.174767	0.167436	0.570495	0.267854	0.596525	0.2096	0.221321	0.504231	0.533823
LNC_000770	XLOC_040039	--	lincRNA	4.85014	1.91088	2.17615	3.493	3.07384	3.19859	2.04311	1.43708	2.18529	1.30336	2.13652	0.932595	0.635183	0.906304	2.22387
LNC_000771	XLOC_040110	--	lincRNA	0	0	0	0.113631	0.451119	0	0	0.136467	0.746995	0	0.304476	0	0.0905669	0	0.0847294
LNC_000772	XLOC_040182	--	lincRNA	0.602295	1.22495	0.777267	1.2155	1.24952	1.34042	1.48459	0.682801	1.2124	0.694319	1.03272	0.510505	1.21884	0.841795	0.958183
LNC_000773	XLOC_040191	--	lincRNA	0.114957	0.0567839	0.163216	0.130713	0.130209	0.291515	1.38023	0.234791	0.428538	0.402654	0.871624	0.305856	0.569361	0	0.240412
LNC_001607	XLOC_087418	--	lincRNA	0.928147	0.1198	0.61022	0.322047	0.0458963	0.580565	0.681175	0.687851	0.669666	0.25137	0.326636	0.387891	0.109029	0.0551741	0.807994
LNC_001606	XLOC_087350	--	lincRNA	2.19486	2.50925	3.00784	2.83098	0	0.723744	3.20007	2.89445	1.75606	1.01711	2.6162	3.03405	4.73588	9.17524	2.34418
LNC_001605	XLOC_087322	--	lincRNA	15.4511	7.13007	6.02534	0	4.14792	2.78042	0	1.09972	0	0	0.839981	0.796974	3.10755	0.612898	1.63335
LNC_001604	XLOC_087290	--	lincRNA	4.55602	2.63065	1.43261	1.38525	1.05481	1.2382	0.989243	1.08986	1.23063	0.569034	0.739843	0.845478	0.709909	0.669566	0.559459
LNC_000778	XLOC_040556	--	lincRNA	0.165769	0.76441	0.26146	0.125704	0.250484	0.513863	0.245684	0.489142	0.228921	0.387107	0.502811	0.411834	0.398079	0.264607	0.231038
LNC_000779	XLOC_040608	--	lincRNA	0.498659	1.29396	0.90083	4.37545e-08	2.14688	0.245793	0.00024865	6.66051e-08	1.03523	0.445542	0.788716	0.000217626	0.000181921	3.73204e-05	0.000170561
LNC_001601	XLOC_087114	--	antisense_lncRNA	4.736e-06	0.809703	0.34088	7.41675e-05	9.94402e-05	0.214795	0.4503	0.00233916	0.000302343	2.59657e-05	0.228207	0.241362	0.380708	0.00033795	0.445865
LNC_001600	XLOC_087114	--	antisense_lncRNA	0.807917	4.13398e-05	0.324432	0.446604	0.237854	3.59595e-05	3.76077e-05	0.424828	0.649327	0.263858	3.95937e-05	4.1824e-05	3.67015e-05	0.551631	1.07847e-05
LNC_000488	XLOC_026464	--	lincRNA	1.02184	0.929302	1.55232	1.88451	0.844657	0.457218	0.427987	0.659486	0.365947	0.939792	0.704482	0.411482	0.741435	0.688008	0.648536
LNC_000489	XLOC_026552	--	lincRNA	1.22592	0.74967	1.32626	1.19466	1.98325	1.3816	1.34998	1.19222	1.16054	0.908766	1.94748	1.30444	1.10396	0.838777	1.12335
LNC_000486	XLOC_026401	--	lincRNA	11.6987	11.3485	6.31549	11.109	12.0119	3.38939	2.90342	3.07813	5.02687	4.74841	2.09538	1.77188	3.3932	3.21248	2.19995
LNC_000487	XLOC_026418	--	lincRNA	0	0	0.915584	0.120752	0.119783	0.721168	0.477328	0.290164	0	0.332828	0	0.112729	0	0.0733802	0.360878
LNC_000484	XLOC_026281	--	lincRNA	5.27457	1.62064	4.41097	0	1.6944	7.11485	5.74411	5.06202	8.84117	8.72851	8.59774	6.51435	3.18441	3.14267	5.0335
LNC_000485	XLOC_026375	--	lincRNA	1.2563	1.07141	0.860013	1.57971	1.32934	1.79604	1.42427	1.50598	0.718692	2.19238	1.44621	1.24845	1.9897	2.01409	1.8079
LNC_000482	XLOC_025999	--	lincRNA	0.156855	0.968574	0.562763	1.99596	2.40822	1.65344	1.12799	0.530117	0.997283	0.866767	1.08833	0.330246	0.489783	0.153991	1.27182
LNC_000483	XLOC_026046	--	antisense_lncRNA	3.74562	3.03893	2.19599	4.85633	4.77759	2.26343	2.0553	0.979006	1.18991	0.807425	3.96883	1.07395	1.1234	0.860296	1.60488
LNC_000480	XLOC_025777	--	lincRNA	408.45	685.339	42.0978	49.8341	122.734	44.0974	10.5389	6.19811	139.67	31.1281	10.5345	0	32.8505	0	0
LNC_000481	XLOC_025999	--	lincRNA	0.1913	0.0241474	0.46139	0.738839	0.826641	1.64825	1.65459	0.631432	1.29141	0.964869	1.65783	0.596224	0.795961	0.402753	1.61132
LNC_001773	XLOC_096000	--	lincRNA	0.426738	3.65124e-06	0.134139	0.163187	0.163451	0.301545	0.566247	0.194723	0.473352	0.332196	0.288038	0.229588	0.448255	0.194202	0.353348
LNC_001772	XLOC_096000	--	lincRNA	1.4271	1.17757	0.844641	1.57764	2.44081	1.15512	1.49441	0.649946	1.07915	0.736538	1.69051	0.540429	0.920901	1.07998	0.724485
LNC_001771	XLOC_095999	--	lincRNA	0.590048	0.440223	0.447438	0.628165	0.000275366	0.567813	0.937878	0.446434	0.71779	0.538148	0.000589979	0.409274	0.842841	0.712539	1.15118
LNC_001770	XLOC_095999	--	lincRNA	0.590784	0.440772	0.447997	0.628948	1.45794	1.12727	0.93905	0.446991	0.718685	0.556117	2.01062	0.409784	0.843894	0.713429	0.00257984
LNC_001777	XLOC_096354	--	lincRNA	0.70417	0.33693	0.572899	1.13782	0.388128	0.144001	0.280155	0.215521	0.0807112	0.567381	0.221277	0.364278	0.4374	0.431263	0.323302
LNC_001776	XLOC_096344	--	lincRNA	0.307945	0.832101	0.317149	0.543614	1.34125	0.474231	0.372778	0.171969	0.465108	0.0872133	1.3037	0.209831	0.88249	0.994601	0.466201
LNC_001775	XLOC_096012	--	lincRNA	1.13474	1.48475	1.44088	2.69546	0.28101	0.318241	0.337865	0.426671	0.726466	0.882037	0.381157	1.98466	1.02146	0.692322	0.959653
LNC_001774	XLOC_096001	--	lincRNA	1.26422	0.874463	0.909915	1.14205	1.23677	1.64972	2.13965	0.977372	1.20346	0.894123	1.60068	0.571312	1.39341	1.46532	1.03695
LNC_001779	XLOC_096360	--	antisense_lncRNA	0.000270344	0.000264494	3.55275e-05	0.000313685	0.00030506	0.372304	0.213688	0.274315	0.365234	0.446931	0.290442	0.000288894	0.361408	0.365715	0.503276
LNC_001778	XLOC_096360	--	antisense_lncRNA	0.608548	0.681327	0.426091	0.696008	0.830278	0.000508985	0.129064	2.32571e-05	0.000490173	6.14257e-06	0.358135	0.315688	0.00035045	4.53064e-06	0.00575174
LNC_000392	XLOC_021615	--	antisense_lncRNA	0	0.0624705	0	0.359392	0.286262	0.160382	0.112583	0.12916	0.20954	0.0492419	0.8313	0.13451	0.626713	0.476294	0.317856
LNC_000393	XLOC_021751	--	lincRNA	0.058325	0.0579214	0.718489	0.533126	1.67284	0.988745	0.928101	1.43314	0.923763	1.67509	1.23374	1.06941	1.19596	1.42459	1.68465
LNC_000390	XLOC_021614	--	lincRNA	0.415149	1.51331	0.321324	1.36185	0.718067	0.277837	0.196199	0.745349	3.41144e-06	0.000131235	0.443571	0.231505	0.296958	0.501758	3.84517e-06
LNC_000391	XLOC_021614	--	lincRNA	0.120379	7.43519e-05	0.179917	0.557532	1.34045	6.39633e-05	7.36293e-05	5.15659e-05	0.567524	0.53473	7.29749e-05	7.63821e-05	7.15305e-05	0.360172	0.579009
LNC_000396	XLOC_021856	--	lincRNA	0	0	0	0	0.385646	0.146769	0	0	0.143412	0.135913	0.175964	0	0	0.240819	0.745921
LNC_000397	XLOC_021995	--	lincRNA	0.117264	0.173751	0.444025	0.333284	0.995893	0.297343	0.0521497	0.0399133	0	0	0.296357	0	0.211195	0.561632	0.14717
LNC_000394	XLOC_021817	--	lincRNA	0	15.9001	1.64662	1.59629	0	1.30043	0	1.00315	1.20729	0	0	0	1.50411	2.43037	0
LNC_000395	XLOC_021847	--	antisense_lncRNA	0.804104	1.80562	0	1.29474	0	0.0967221	0.410142	0	0	0	0	0	0	0.0788044	0.0969741
LNC_000398	XLOC_022041	--	lincRNA	0.49483	0.389503	0.376086	1.34181	1.99791	0.250258	0.264747	0.26855	0.326668	0.307873	0	0.417724	0.2673	0.474893	0.750014
LNC_000399	XLOC_022047	--	lincRNA	0.489714	0.323316	0.370009	0.0745297	0.186	0.525225	0.289905	0.289566	0.108434	0.22882	0.231309	0.104772	0.176422	0.178484	0.380855
LNC_000558	XLOC_029160	--	antisense_lncRNA	0.388869	0.91298	0.715229	0.563415	1.63739	1.74544	0.530155	0.635588	0.453529	0.798491	0.895902	0.585494	0.543593	0.64707	1.12775
LNC_000559	XLOC_029160	--	antisense_lncRNA	0.554734	0.215299	0.153649	1.29452e-05	0.0616112	0.125695	0.0629741	1.54601e-06	5.24661e-06	0.246117	3.33348e-07	3.40975e-07	0.170325	3.91738e-07	0.125828
LNC_000554	XLOC_029016	--	antisense_lncRNA	4.81498	14.1383	17.2845	14.5776	9.08642	15.2486	13.2934	13.3275	18.5265	6.48258	13.6583	7.51709	7.04214	9.30574	7.15242
LNC_000555	XLOC_029016	--	antisense_lncRNA	0.662509	1.39744	1.97738	0.642029	1.06257	1.3566	1.26558	1.41304	1.87517	2.35563	1.81476	1.59934	1.27817	2.07571	1.7521
LNC_000556	XLOC_029154	--	lincRNA	1.16668	1.70643	1.17275	2.19238	1.80099	0.89058	0.420645	0.616885	0.491973	0.82417	0.575357	0.526886	0.658563	0.573374	0.626204
LNC_000557	XLOC_029160	--	antisense_lncRNA	0.0848398	0.318477	0.100769	0.207118	0.760947	0.602041	0.156501	0.324329	0.184062	0.0601837	0.273879	0.195441	0.139411	0.553536	0.147324
LNC_000550	XLOC_028965	--	antisense_lncRNA	1.26204e-22	6.19909e-22	0.853847	1.46137	1.22204	2.4853	1.60425	1.83896	0.604414	1.55748	2.06823	0.595586	2.32027	0.727161	2.42288
LNC_000551	XLOC_028965	--	antisense_lncRNA	3.33578	2.32885	10.1265	8.52633	3.95115e-05	4.18472	7.99159	6.54713	3.23004	6.22667	6.08883	9.7317	7.83935	0.659781	4.9849
LNC_000552	XLOC_028965	--	lincRNA	7.319	15.8521	16.3192	7.837	13.7161	10.0499	7.17646	9.40696	5.01006	8.80836	2.7011	12.6665	5.84879	0.654807	7.92338
LNC_000553	XLOC_028966	--	antisense_lncRNA	0.918148	1.10409	0.37164	0.636271	0.896692	0.694115	0.203827	0.46981	0.789587	0.45965	0.730159	0.245534	0.620188	0.627443	0.683101
LNC_001360	XLOC_073009	--	lincRNA	0.273813	2.26468	0.152941	2.07924	0.371784	0.0344	0.539549	0.436745	0.0337537	0.086912	0.534317	0.0762939	0.666832	0.0830754	0.0336817
LNC_001361	XLOC_073131	--	lincRNA	0.857252	0.106236	0.161766	0.367571	0.146915	0.163442	0.266241	0.29272	0.231581	0.150241	0.520875	0.022979	0.328151	0.248845	0.285222
LNC_001362	XLOC_073277	--	lincRNA	0.746334	0.104069	0.545763	0.288376	0.208389	0.699831	0.473704	0.526828	0.226	0.246954	0.402978	0.356587	0.378149	0.198653	0.245934
LNC_001363	XLOC_073277	--	lincRNA	2.76586	1.73875	0.6164	1.2327	0.860613	0.511374	0.335398	0.737561	0.609096	0.562007	8.28318e-06	0.993733	0.317638	1.05586	0.681721
LNC_001364	XLOC_073548	--	lincRNA	0.695555	0.504459	1.05235	2.37674	1.10591	0.470713	0.741811	0.789988	0.153814	0.397114	0.422128	0.346239	0.584636	0.412213	0.503389
LNC_001365	XLOC_073591	--	lincRNA	0.220394	0.0623672	0.475726	0.107832	0	0.106644	0.475251	1.03119	0.0261458	0	0.159345	0.101064	0.425348	0.494839	0
LNC_001366	XLOC_073609	--	lincRNA	2.26255	1.2943	1.8578	1.52928	3.56518	2.19189	1.40925	0.784208	1.40646	1.99825	1.99876	1.96186	2.52003	1.79448	1.91164
LNC_001367	XLOC_073647	--	antisense_lncRNA	0.768319	1.78706	0.762314	1.27049	0.961667	0.910416	0.614253	1.12647	0.605736	0.807656	1.20503	1.02613	0.657357	0.814048	0.512634
LNC_001368	XLOC_073667	--	lincRNA	0.898632	5.03602e-07	2.4866e-05	2.85116e-05	3.1204e-05	3.48698e-06	3.49102e-07	0.79964	0.966626	3.66025e-07	0.578857	0.421354	3.06307e-07	2.39631e-07	2.22563e-05
LNC_001369	XLOC_073667	--	lincRNA	5.48565e-06	0.355277	0.803865	0.13583	0.403827	1.53333	0.323189	0.260922	0.318895	0.281296	0.1525	0	0.325755	0.165578	0.305805
LNC_001162	XLOC_063753	--	lincRNA	0.260114	0.768721	1.15196	0.588887	0.585161	0.29258	0	0.942103	0.501416	0.337245	0.262603	0.917226	0.234199	0.23761	0.291472
LNC_001163	XLOC_063795	--	lincRNA	3.02835	3.36202	2.16187	4.41808	3.01303	2.24444	1.81528	1.42978	1.992	1.91267	1.88139	1.52586	2.10005	1.73858	1.56098
LNC_001160	XLOC_063544	--	lincRNA	0.36138	0.28551	0.0558469	0.340361	0.686098	0.386106	0.0624209	0.597091	0.395879	0.292113	0.426519	0.417872	0.163105	0.479982	0.301584
LNC_001161	XLOC_063560	--	lincRNA	0.109786	0.253591	0.311173	0.417456	0.0833178	0.247823	1.36518	0.449268	0.303752	0.455947	0.222198	0.15646	0.593253	0.550287	0.335638
LNC_001166	XLOC_063932	--	lincRNA	0.236361	0.534704	0.165187	3.91548e-05	0.0725056	0.806383	0.0917975	0.514914	0.891717	0.00444533	1.41152e-05	0.684984	0.362215	0.61561	0.783986
LNC_001167	XLOC_063932	--	lincRNA	0.475308	0.791209	0.389989	1.08536	2.35458	1.40503	0.702991	0.398363	1.03636	0.501302	0.921868	0.496056	0.712226	0.691259	0.686551
LNC_001164	XLOC_063922	--	lincRNA	1.02318	1.7561	1.93294	1.44007	1.2043	0.57751	0.726921	0.744527	0.736204	0.584309	0.379697	1.02124	0.79864	0.629338	0.93805
LNC_001165	XLOC_063932	--	lincRNA	0.533028	0.506541	0.327894	1.03376	1.90428	1.3228	0.862273	0.40683	1.12687	0.590378	1.75868	0.590725	0.792927	1.11923	0.593944
LNC_001168	XLOC_063956	--	lincRNA	1.0555	0.460754	0.111601	0.396413	0.261931	1.28352	0.209399	0.317742	0.28984	0.182354	0.47292	0.369879	0	0.321857	0.594261
LNC_001169	XLOC_064033	--	lincRNA	0	0.454618	0.147852	0	0.342811	0.130032	0.138573	0.418196	0	0.120298	0.155833	0	0.139372	0.319295	1.71033
LNC_000169	XLOC_008225	--	lincRNA	0.691031	2.11039	2.42209	4.54644	0.813318	1.42251	2.22926	1.01152	1.44385	1.31563	1.0737	0.981307	1.83469	1.96156	2.56792
LNC_000168	XLOC_008225	--	lincRNA	0.0904728	0.730267	0.000359147	8.81478e-05	9.21938e-06	0.00780493	0.00197513	0.000169269	0.496659	3.53977e-06	0.68394	0.0011918	0.444406	1.04952e-05	6.60036e-06
LNC_000165	XLOC_008127	--	lincRNA	1.00365	1.77511	1.69928	1.62289	1.91676	2.09927	0.704492	1.2592	0.875567	1.06912	1.1217	0.675255	1.14167	0.903311	1.67793
LNC_000164	XLOC_008029	--	lincRNA	4.04953e-06	7.23941e-06	0.000238667	9.47904e-07	2.95343e-06	0.697355	4.51503e-06	1.24449e-05	0.000333967	0.000322347	2.35984e-06	0.00044444	0.000368792	3.29963e-05	0.000338504
LNC_000167	XLOC_008169	--	lincRNA	0.608329	3.22765	0	0.333234	1.30141	0	0	0	0.492591	0.235588	0	0.61611	0	0.842149	1.05906
LNC_000166	XLOC_008164	--	lincRNA	2.96719	1.89269	1.4878	2.11177	2.53706	1.65284	2.48555	2.19654	2.01805	1.29301	1.84918	1.82459	1.90628	1.26129	1.06996
LNC_000161	XLOC_008006	--	lincRNA	0	0	0.113605	0	0	0.200944	0	0	1.37635	0	0	0	0.322352	0.327607	0.100837
LNC_000160	XLOC_007831	--	lincRNA	7.77973	11.1523	13.2781	12.9862	10.7773	16.6495	12.1099	0.121491	17.2066	17.499	17.5858	0.129968	18.5431	4.31461	16.4036
LNC_000163	XLOC_008029	--	lincRNA	0.950882	1.09118	0.306782	0.543323	0.599863	0.00629272	0.399769	0.409998	0.186791	0.331	0.329371	0.294459	0.405304	0.393133	0.27039
LNC_000162	XLOC_008008	--	lincRNA	6.7759	8.57885	0.350597	1.02142	4.83308	0.767432	0	18.1318	23.3914	13.65	9.2024	10.6387	12.0304	12.9818	11.7226
LNC_000011	XLOC_000546	--	lincRNA	1.7567	1.01242	0.790065	2.40242	2.94	0.153638	7.59696e-05	0.331918	0.594925	7.76675e-05	1.97496e-06	0.437581	0.214114	0.0196826	0.423801
LNC_000010	XLOC_000546	--	lincRNA	6.94008e-06	2.61771	1.72571	2.88483	1.44824	1.51928	0.732157	1.02689	0.680945	1.2836	0.666878	0.606818	0.129678	1.31518	0.791382
LNC_000013	XLOC_000645	--	lincRNA	0.818516	0.94195	0.297614	0.711638	3.36024	1.04234	0.658164	2.597e-06	0.911011	0.222306	2.00401	0.919525	5.12721e-07	3.76681e-07	0.67873
LNC_000012	XLOC_000546	--	lincRNA	0.563934	0.560032	0.733942	0.382647	0.284605	0.481428	0.240784	0.675704	0.520835	0.773497	0.267658	0.558029	0.476374	0.621257	0.627417
LNC_000015	XLOC_000645	--	lincRNA	6.70104e-06	1.05888e-05	0.289007	1.72771	0.000335134	0.0533577	1.50414	0.585439	0.872106	1.1499	1.10806	5.57446e-05	1.86436	1.58541	2.81958
LNC_000014	XLOC_000645	--	lincRNA	0.239835	2.29953e-09	0.336744	1.53288e-05	0.378424	0.333868	2.77133e-06	0.799054	5.88016e-06	7.34885e-06	6.72774e-09	3.54045e-17	9.56846e-06	3.44514e-06	0.568026
LNC_000017	XLOC_000681	--	antisense_lncRNA	2.7469	2.43016	1.82932	2.572	3.30758	1.56145	1.14579	0.594862	1.45865	0.928608	1.39685	0.994368	0.458757	0.154426	1.6492
LNC_000016	XLOC_000645	--	lincRNA	0.0519615	0	0.00136558	3.35656e-154	4.17381e-32	6.43816e-21	1.01176e-05	0.832458	1.54688	1.26917e-23	8.35021e-05	0.887005	5.02666e-09	1.2514	2.01583e-05
LNC_000019	XLOC_000681	--	lincRNA	0.51112	1.13751e-05	0.446315	0.258435	0.790977	0.140672	6.87997e-06	0.253448	0.129478	4.89593e-06	8.39906e-06	2.15194e-05	0.756536	0.341821	0.154203
LNC_000018	XLOC_000681	--	lincRNA	0.000135892	0.913358	0.00666324	7.47529e-06	7.66449e-07	0.30874	0.309663	1.01101e-06	0.0124822	0.597593	0.396912	0.119108	3.31718e-06	8.11975e-05	3.87825e-06
LNC_001388	XLOC_074915	--	lincRNA	5.22758e-06	7.81231e-05	0.00011503	1.65732e-05	0.483275	2.80095e-05	7.48374e-06	2.36448e-06	2.90874e-05	0.25718	1.75964e-06	0.0721758	0.589845	3.03717e-06	2.15078e-06
LNC_001389	XLOC_074915	--	lincRNA	1.72699	2.3744	1.89988	2.42737	3.42771	1.78507	1.12873	1.02478	1.27253	1.28182	1.28905	1.17847	1.07135	1.28266	1.24626
LNC_001382	XLOC_074326	--	lincRNA	0.388426	0	1.10687	0.548737	1.08958	0.327449	0.0865805	0.592978	0.721317	0.755249	0.881887	0.512539	1.39883	1.46435	1.22617
LNC_001383	XLOC_074472	--	lincRNA	27.4201	24.0876	7.65461	16.9457	30.0816	16.1375	0	6.07539	1.82177	3.72309	2.42229	10.6032	7.16733	9.8609	13.9557
LNC_001380	XLOC_074278	--	lincRNA	4.77005	0.210917	0.208175	5.53472	3.78516	1.26916	1.16875	0.291235	1.06186	0.336461	2.82829	1.11705	1.75572	1.19568	0.558193
LNC_001381	XLOC_074325	--	lincRNA	1.22871	1.36302	1.31064	1.82829	0.432915	1.29656	0.683821	0.730736	1.01603	0.298756	0.387825	0.244211	1.10635	0.52588	0.966562
LNC_001386	XLOC_074709	--	lincRNA	3.70232	1.73142	2.72438	7.32757	6.86176	5.30752	3.05255	2.07322	2.75129	2.01583	2.89595	2.93391	2.25001	2.28348	2.72508
LNC_001387	XLOC_074760	--	lincRNA	0	0.212415	0.102723	0.121898	0.241819	0.0910095	0	0.219703	0.0890773	0.0840081	0.217923	0.113792	0.680836	0.222275	0.911049
LNC_001384	XLOC_074487	--	lincRNA	0.355559	1.39672	0.676769	0.267022	0.132313	0.299306	0.846527	0.160536	0.19525	0.552839	0.597372	0.498266	0.426772	0.243962	0.400447
LNC_001385	XLOC_074552	--	lincRNA	0.318565	0.688571	0.710914	1.1907	0.957814	1.37355	1.00271	0.770835	2.14091	1.35329	1.58313	0.682073	1.04333	1.72151	1.61588
LNC_000833	XLOC_044619	--	lincRNA	2.32281	1.67449	1.33663	2.15394	2.33593	1.66387	1.42137	1.32527	1.51834	1.26175	1.58541	1.3323	1.5011	1.2258	1.29431
LNC_000832	XLOC_044522	--	lincRNA	0.444227	0.696253	0.839429	0.464485	0.37923	0.470031	0.591862	0.530192	0.553059	0.835959	0.374608	0.712155	1.16689	0.531363	0.432147
LNC_000831	XLOC_044423	--	lincRNA	0.536553	0.488213	0.210703	0.297099	0.563639	0.455048	0.71361	0.354594	0.52093	0.36927	0.516495	0.317238	0.378587	0.32353	0.200442
LNC_000830	XLOC_044351	--	lincRNA	0.628649	0.818158	0.389187	0.292095	0.0673648	0.29968	0.540343	0.268367	0.39197	0.42848	0.198961	0.147503	0.725476	0.0939185	0.457413
LNC_000837	XLOC_044994	--	lincRNA	0.483626	1.02737	0.694012	1.10637	1.1757	1.40368	2.07398	1.20254	0.970787	0.937964	1.25288	0.615097	1.85805	0.823487	2.58105
LNC_000836	XLOC_044815	--	lincRNA	0	0	0.372228	0.292898	1.30494	1.53363	1.62909	0.17623	0.535798	0.708578	0.524855	0.136556	1.64127	0.536458	0.440861
LNC_000835	XLOC_044794	--	antisense_lncRNA	0.161744	0.726583	0.34873	0.199443	1.54427	0.47689	0.4274	0.112617	0.0641745	0.153825	0.861323	0.15922	0.182174	0.0948333	0.362791
LNC_000834	XLOC_044794	--	antisense_lncRNA	5.53931e-07	0.00447688	0.0656606	1.06348e-08	0.230512	0.150333	1.04091	0.0994375	0.198462	0.289435	0.796038	0.166792	0.268883	0.499003	0.456694
LNC_000839	XLOC_044994	--	lincRNA	0.560115	0.666408	0.577889	0.000197726	1.36856	0.00525228	0.899027	0.736251	0.851633	1.01648	1.12374	0.209753	0.197699	0.288609	1.64087
LNC_000838	XLOC_044994	--	lincRNA	0.878572	1.44944	0.656846	1.95884	2.7216	1.67734	0.945015	0.605398	0.74419	0.814044	0.851167	0.262062	1.11688	0.505314	1.76747
LNC_000949	XLOC_052729	--	lincRNA	0.183251	5.63068e-07	1.5229e-05	3.27072e-05	2.01008e-06	4.61225e-07	6.75383e-15	5.02913e-06	1.01301e-05	8.08995e-06	0.680921	1.7152e-05	0.111905	0.291005	5.7764e-06
LNC_000948	XLOC_052668	--	antisense_lncRNA	0.000176445	0.00196942	4.22066e-05	1.2748	0.208031	7.01606e-05	0.145071	8.64466e-06	8.58587e-06	0.119098	0.213751	0.222292	0.427526	0.13035	0.265839
LNC_000947	XLOC_052436	--	lincRNA	0.901885	0.535241	0.852729	1.13021	1.07581	0.991898	0.921711	0.553199	0.224398	0.351087	0.638612	0.721714	0.0812216	0.154171	1.20477
LNC_000946	XLOC_052325	--	lincRNA	0.396866	0.389226	0.504215	0.446128	0.441619	0.333766	0.354636	0.35795	1.52358	0.616894	0.533071	0.277298	0.119079	0.272481	1.00789
LNC_000945	XLOC_052220	--	lincRNA	0.68915	1.41839	1.79383	1.43663	1.23594	1.01943	1.78766	0.821068	1.3321	0.983426	1.16117	0.672314	1.60319	0.9037	1.48927
LNC_000944	XLOC_052206	--	antisense_lncRNA	0.512297	0.63461	0.967078	1.25858	0.760139	0.911361	0.45471	0.612036	0.489507	1.07733	0.440888	0.658579	0.83054	1.03243	1.12997
LNC_000943	XLOC_052190	--	lincRNA	28.5731	0	0	0	4.12128	5.77433	9.23765	2.90632	0	0	2.3122	0	0	0	0
LNC_000942	XLOC_052104	--	lincRNA	2.67039	0.726365	2.12349	1.49727	1.8091	0.373895	1.85786	2.70589	0.243724	0.576329	0.896042	2.78969	0.801177	0.305805	1.51095
LNC_000941	XLOC_052054	--	lincRNA	0.905495	1.20498	0.537231	0.76859	0.620067	1.03005	0.803722	0.565165	1.33272	0.826156	0.812012	0.942278	0.885457	0.706968	1.09826
LNC_000940	XLOC_051945	--	antisense_lncRNA	1.10858	2.1502	1.08886	1.50339	1.70464	1.20858	0.995219	1.11306	1.31957	1.30121	0.994444	1.07096	1.75496	1.53571	1.27974
LNC_001568	XLOC_084861	--	lincRNA	0.207908	0.583257	0.229127	0.553557	0.355178	0.880082	1.50791	0.236374	0.316435	0.674597	0.596172	0.259364	0.655367	0.544688	1.24196
LNC_001569	XLOC_084861	--	lincRNA	0.000280866	0.0025036	0.000262052	0.204421	0.00029033	0.389185	0.000144349	0.00172059	0.000157607	0.553732	0.000283367	0.000297948	0.497487	0.000180034	0.236885
LNC_001566	XLOC_084861	--	lincRNA	0.452678	0.29246	0.278027	0.959563	0.506161	1.19021	1.22268	0.212113	0.315463	0.251064	0.426864	0.258273	1.00022	0.91137	0.98787
LNC_001567	XLOC_084861	--	lincRNA	0.0560994	0	1.36326	8.48751	0.611104	1.02239	0	0	0	0	1.22059	2.49402	2.57298	0.0913187	5.6763
LNC_001564	XLOC_084708	--	antisense_lncRNA	0	11.3648	0	1.56894	0	0	0	0	1.18674	0	0	0	0	0	0
LNC_001565	XLOC_084741	--	lincRNA	0.825855	1.63189	0.926514	2.95599	1.23516	0.500324	0.543922	0.32804	0.366578	0.477997	0.191284	0.397484	0.403829	0.397284	0.613665
LNC_001562	XLOC_084650	--	antisense_lncRNA	0	89.5957	0	0	0	0	0	0	0	0	0	0	0	0	0
LNC_001563	XLOC_084692	--	lincRNA	0.590207	0.608469	0.406444	0.684969	0.598522	0.545524	0.315302	0.310423	0.371567	0.48344	0.383387	0.431241	0.511188	0.56297	0.433339
LNC_001560	XLOC_084425	--	lincRNA	0.268941	1.06408	0.211897	0.612801	0.254623	0.113765	0.278831	0	0.148704	0.17449	0.0453418	0.430452	0.080734	0.275839	0.336793
LNC_001561	XLOC_084551	--	lincRNA	0.756393	0.560137	0.776	0.501279	0.784312	0.745652	0.280397	0.900748	0.730654	0.588688	1.14672	0.804068	1.07844	0.819593	0.316652
LNC_000819	XLOC_043642	--	lincRNA	0.743892	0.471616	0.337148	0.475708	0.67857	0.705593	0.634026	0.710722	0.667274	0.74156	0.451818	0.57329	0.616388	1.32155	0.346961
LNC_000769	XLOC_039750	--	lincRNA	0.695701	3.3084e-12	0.2395	1.26984e-14	0.0972645	0.120844	1.17822e-41	7.10837e-11	6.48155e-11	0.0831285	0.101533	0.143977	0.382543	0.096489	4.27396e-06
LNC_000768	XLOC_039750	--	lincRNA	0.489761	8.86742e-05	0.254341	3.41488e-05	0.0413981	0.00032984	0.000778115	2.04761e-05	0.403103	0.381541	0.294789	0.000272353	5.36703e-05	0.000402473	1.0936
LNC_000818	XLOC_043608	--	lincRNA	2.64075	0.171626	0.622455	1.82624	0.153165	1.92971	0.941751	1.6937	4.20675	3.23515	1.42334	1.87782	3.41726	4.15494	1.98514
LNC_000763	XLOC_039391	--	lincRNA	0.959812	1.96066	1.05029	1.07588	0.702209	1.09001	0.800481	0.773616	0.590499	0.732707	0.408277	0.80309	0.812635	0.576839	0.909814
LNC_000762	XLOC_039391	--	lincRNA	2.00902	2.81936	1.68801	2.16323	1.78489	2.02557	1.14456	1.19155	0.88637	1.39558	1.1528	1.27524	1.35178	1.37134	1.52025
LNC_000761	XLOC_039260	--	lincRNA	0.257359	0.139721	0.218118	0.52939	0.437831	0.563213	0.471688	0.158052	0.305191	0.298836	0.339231	0.460979	0.761253	0.394244	0.348937
LNC_000760	XLOC_039260	--	lincRNA	1.94855	0	1.55914	1.72156	0.82616	0.849603	1.67758	0.834783	2.26301	1.4034	1.96903	1.06062	2.28916	1.66449	1.26628
LNC_000767	XLOC_039750	--	lincRNA	6.85842	6.51975	3.76303	3.69074	4.0575	2.53581	3.02403	2.49349	2.79631	2.34337	3.18672	2.99874	1.98394	2.20956	1.91373
LNC_000766	XLOC_039749	--	antisense_lncRNA	1.06142	2.03947	1.84147	1.38365	2.26323	1.43624	1.40188	0.957052	1.51255	0.897319	0.892352	0.861422	1.14931	0.986722	0.890853
LNC_000765	XLOC_039734	--	lincRNA	5.87855	12.033	9.0137	10.69	3.6522	5.90718	4.21945	3.03222	5.76904	3.04204	3.73944	4.66331	2.29221	2.83377	4.69249
LNC_000764	XLOC_039654	--	lincRNA	0.45064	1.15891	1.44866	0.975439	0.972704	0.266871	0.881043	0.614255	0.186873	1.01747	0.182338	1.05781	0.405836	0.770339	0.564354
LNC_000811	XLOC_043241	--	lincRNA	0.00128547	1.61907e-05	0.633934	1.08147	1.33282	4.2282e-26	0.00250413	5.97404e-07	2.89287e-08	6.75765e-12	1.13065e-17	0.220624	1.44127e-19	0.0651331	3.3111e-08
LNC_000810	XLOC_043041	--	lincRNA	0.733107	1.34259	0.727263	0.58539	1.50215	0.372341	0.618594	0.425001	0.547646	0.513779	0.816058	0.235071	0.561211	0.450973	0.611255
LNC_000805	XLOC_042605	--	lincRNA	2.16219e-05	0	0.131829	0.638934	0.534252	0.137004	0.176571	9.54624e-06	0.28541	0.514384	0.117059	4.51779e-05	3.58026e-06	0.402826	0.471826
LNC_001669	XLOC_091029	--	lincRNA	3.16835e-09	0.000101165	0.387738	1.18338	0.0279158	0.0511577	1.1124e-05	0.00118631	3.34722e-05	0.00461866	0.000119724	4.44411e-06	8.97776e-06	0.411629	0.270999
LNC_000499	XLOC_026785	--	lincRNA	3.57143e-05	7.58508e-19	2.35921e-29	5.5876e-08	3.38452e-05	6.76203e-05	3.71358e-05	6.21997e-10	3.56037e-05	5.94083e-24	0.730261	5.88413e-13	2.90819e-13	4.34141e-07	4.71478e-05
LNC_000498	XLOC_026785	--	lincRNA	0.363338	0.326048	0.2722	0.000419866	0.432844	0.247009	0.306978	1.33202	0.302319	0.234933	0.000665864	0.403082	0.324544	2.30524e-05	0.258159
LNC_001668	XLOC_090901	--	lincRNA	5.86304	8.20068	4.67177	9.04749	6.1143	3.72931	3.22845	2.67146	2.74526	3.17655	3.03306	3.4989	3.57147	2.78821	3.25284
LNC_000495	XLOC_026699	--	lincRNA	4.22012	3.19953	0.874866	0.660756	1.61316	1.25325	2.99509	2.61311	1.95318	1.63442	1.20512	2.74909	1.62657	2.92071	1.57365
LNC_000494	XLOC_026625	--	lincRNA	0.203175	0.267366	0.0706426	0.076859	0.382635	2.08789e-05	0.603058	0.000684079	1.30533e-05	0.000871406	0.273745	0.287702	0.331156	0.290839	0.397216
LNC_000497	XLOC_026785	--	lincRNA	0.481585	1.12602	1.95712	1.57119	0.577706	0.317286	0.404332	0.000641361	0.398465	1.15052	0.000976421	0.925908	0.756996	0.912726	0.335797
LNC_000496	XLOC_026701	--	lincRNA	0.370552	0.229828	0.261988	0.676291	0.6233	0.343664	0.359415	0.443232	0.308292	0.460102	0.50448	0.360802	0.396354	0.371559	0.355831
LNC_000491	XLOC_026603	--	lincRNA	1.39167	0.0978037	0.37777	0.673837	0.668858	0.418935	0.177286	0.0674329	0.246078	0.0773093	0.200593	0	0.178991	0.0681444	0.837106
LNC_000490	XLOC_026598	--	lincRNA	1.64547	1.42105	0.981337	1.68264	1.012	0.733219	0.651195	0.680032	0.448694	0.622902	0.79126	0.659537	0.427064	0.469605	0.648311
LNC_000493	XLOC_026625	--	lincRNA	2.7666e-05	3.03127e-05	2.74264e-05	3.432e-05	3.3653e-05	0.785716	8.21121e-06	0.515683	0.462291	0.431219	2.93774e-05	3.33545e-05	3.20938e-06	0.150179	7.37397e-05
LNC_000492	XLOC_026625	--	lincRNA	0.41229	1.07774	0.641792	0	0	0.255782	0.613712	0.568806	0.172015	0.595481	0.692069	0.143888	0.441691	0.283139	0.582149
LNC_001706	XLOC_093046	--	lincRNA	0.703329	0.892106	0.191017	0.248965	0.673915	0.927818	0.23326	0.311557	0.572259	0.310469	0.476974	0.302604	0.588163	0.669504	0.433507
LNC_001707	XLOC_093046	--	lincRNA	1.0248	0.295137	0.270058	0.312331	0.367806	0.60078	0.224649	0.000233949	0.510578	0.246469	0.731671	0.18996	0.2034	0.167785	0.263422
LNC_001704	XLOC_092695	--	lincRNA	2.43831e-06	1.07897e-06	2.67036e-06	4.01754e-06	8.53257e-07	1.48201e-05	6.17093e-05	2.86761e-08	9.08736e-05	0.368525	1.75203e-05	1.20049	8.09567e-06	4.45512e-05	2.9933e-05
LNC_001705	XLOC_092749	--	lincRNA	1.9464	1.26503	0.521507	0.973293	1.1886	1.15628	0.744678	0.790241	0.929024	0.746685	0.90099	0.732726	0.67637	0.586789	1.08285
LNC_001702	XLOC_092665	--	antisense_lncRNA	1.94793	1.50006	1.59194	0.312492	0.927476	0.818728	0	0.940656	0	0.648745	0.140123	0.29125	0.500958	0.382241	0.589578
LNC_001703	XLOC_092694	--	lincRNA	0.163123	0.478519	0	0.365032	0.180213	0.136902	0.584205	0.110056	0.802858	0	2.13321	0.849515	0.734051	0.336481	0.832656
LNC_001700	XLOC_092644	--	lincRNA	0	0	4.38008e-06	0.241394	0	0.24844	0.390863	0	0.0753012	0	5.52195e-07	9.5552e-07	0.195711	2.24923	4.57861e-07
LNC_001701	XLOC_092661	--	antisense_lncRNA	2.18259	0	2.9018	2.26787	8.60204	1.77461	6.74168	0	1.70623	3.34733	5.00262	2.05939	1.96876	2.06054	1.35703
LNC_001708	XLOC_093046	--	lincRNA	0.000197448	0.673896	0.272265	0.315389	0.37231	0.000330953	0.226302	0.493592	0.000236114	0.24889	0.000409886	0.191198	0.205063	0.169847	0.266013
LNC_001709	XLOC_093206	--	lincRNA	1.27343	0.771131	0.930535	0.110693	0.87911	0.578015	0.262028	0.465206	0.161682	0.304737	0.395363	0.620319	0	0.0671462	0.494826
LNC_000381	XLOC_020982	--	lincRNA	4.19579	2.06705	1.30609	1.81391	2.91633	2.25694	2.2957	1.50248	2.04933	1.35958	2.12747	1.58278	1.5179	1.14989	1.57224
LNC_000380	XLOC_020977	--	lincRNA	1.69914	0	0.542427	0.21042	1.65865	3.47975	0.677243	0.635484	0.463498	1.3191	0.379374	0.586879	1.18922	2.20945	3.54816
LNC_000383	XLOC_021105	--	lincRNA	15.9279	12.2111	14.4885	10.2981	8.42366	13.4324	16.79	17.702	15.2219	16.4976	11.5943	22.1851	14.5568	16.0798	12.0484
LNC_000382	XLOC_021069	--	lincRNA	4.67136	3.3741	2.26679	3.84791	3.01062	2.80223	2.40488	2.45547	2.20555	2.6505	2.25847	2.28898	2.32019	2.15311	2.14193
LNC_000385	XLOC_021398	--	lincRNA	0.230831	0.601138	0.421711	0.429358	0.330221	0.831695	0.729383	0.522499	0.815978	0.775501	0.891499	0.340809	0.68872	0.620587	0.743193
LNC_000384	XLOC_021272	--	lincRNA	12.01	15.573	6.58558	6.08148	2.36712	7.9394	6.16673	9.95393	6.1715	3.94712	9.40108	6.94544	4.19345	9.7601	12.3214
LNC_000387	XLOC_021568	--	lincRNA	4.75464	2.98641	1.66132	3.86489	3.5053	2.24587	0.928664	1.31829	1.14862	1.5268	0.948381	1.28236	1.23911	1.03977	1.07143
LNC_000386	XLOC_021544	--	antisense_lncRNA	0.678956	1.3056	3.62483	1.11006	2.88232	0	0.307392	2.48226	3.01416	3.94128	1.01613	3.07333	1.22103	0.941504	1.48613
LNC_000389	XLOC_021613	--	lincRNA	4.603e-05	0.586708	0.749585	0.40729	0.940811	0.000102531	6.4491e-06	0.152341	0.36072	0.00348587	2.18687e-05	0.40739	4.80681e-05	0.665504	0.58917
LNC_000388	XLOC_021613	--	lincRNA	0.518639	8.17338e-06	0.110526	0.635151	0.321069	0.742761	0.177222	0.390309	4.12224e-05	0.431419	0.686262	0.313256	0.503013	0.228241	0.303869
LNC_001666	XLOC_090856	--	lincRNA	0.882049	1.02573	1.57078	0.236191	0.470783	0.482623	2.12194	0.282727	0.172018	0.0807808	0.996887	0.165847	0.887772	1.17114	0.130096
LNC_000543	XLOC_028613	--	lincRNA	5.82924	0.890843	1.95594	4.94515	1.85051	3.92344	7.28378	4.32921	4.48369	0	9.48135	0	4.41185	1.39788	0
LNC_000542	XLOC_028600	--	lincRNA	0.292905	0.462935	0.221818	0.266397	0.796029	0.940769	2.08416	0.558301	0.679333	0.364773	1.89504	0.498643	0.105505	0.721466	1.37237
LNC_000541	XLOC_028565	--	lincRNA	2.34091	2.57348	3.56919	1.82384	3.55314	1.10991	2.42168	2.22388	2.43046	1.81202	5.33979	0.336716	2.4057	3.01353	2.3404
LNC_000540	XLOC_028564	--	lincRNA	1.97742	2.22011	2.00927	1.70174	1.50839	1.98818	2.44745	2.52423	2.43502	2.1853	2.46891	2.99512	1.50497	2.0201	2.96799
LNC_000547	XLOC_028830	--	lincRNA	0.155802	0.154199	0.073615	0.310912	0.930608	0.725254	0.242208	0.265602	0.387874	0.151645	0.394118	0.374507	0.561265	0.239631	0.649763
LNC_000546	XLOC_028778	--	antisense_lncRNA	6.39688	19.1558	1.15028	5.52459	0	1.42717	2.67271	1.51718	0.919469	1.34287	0.574221	0.560474	1.5698	1.63291	1.05968
LNC_000545	XLOC_028763	--	lincRNA	14.8831	9.94713	10.0403	11.5998	9.82062	4.54592	5.25909	4.70603	4.49641	4.21393	4.52362	4.21123	4.73119	4.26262	3.92178
LNC_000544	XLOC_028720	--	lincRNA	0	0	0.0875186	0.20851	0	0.544128	0.0821597	0.125136	0.380564	0.143396	0.0930348	0.0974022	0.248973	0.189503	0.155069
LNC_001012	XLOC_055682	--	lincRNA	1.34631	1.46659	1.66599	4.25559	2.18969	1.6748	0.779288	0.78331	0.794591	1.54614	0.778954	1.21607	1.33037	1.2617	1.07112
LNC_001013	XLOC_055706	--	lincRNA	0.526821	1.71025	0.682474	1.06844	0.825092	0.485587	0.529862	0.374146	0.510262	0.473644	0.549317	0.376045	0.652501	0.591186	0.895174
LNC_000549	XLOC_028965	--	antisense_lncRNA	7.67215e-05	7.88222e-05	6.88718e-05	8.6802e-05	2.29165	2.94081	1.00421	0.703685	0.943077	0.887616	8.64161e-05	8.46531e-05	2.09744	4.55855e-05	0.955799
LNC_001011	XLOC_055625	--	lincRNA	4.48625	3.03744	3.18179	4.01231	4.43764	3.51383	3.85774	3.19665	3.98876	3.27029	4.17081	3.77467	3.46372	2.39077	3.85925
LNC_001016	XLOC_055728	--	lincRNA	2.51993	0.698736	0.00721503	0.195779	9.309e-05	0.0467685	0.119316	0.110424	0.184842	0.28755	0.191543	0.689295	0.001411	0.177598	0.141158
LNC_001017	XLOC_055740	--	lincRNA	0	2.60419	0.680382	0	1.69295e-06	0	4.06997e-05	0.00247085	2.97172e-05	0	0.178681	0	0.000271111	0.563481	0
LNC_001014	XLOC_055725	--	lincRNA	0.320504	0.630225	0.406273	0.482251	1.19597	0.180008	0.190626	0.43456	0.264287	0.415375	0.215509	0.225106	0.384721	0.586103	0.270221
LNC_001015	XLOC_055728	--	lincRNA	0.849402	2.04121	1.11733	2.1976	1.78753	1.01453	0.722645	0.787842	0.8375	0.635983	0.485655	0.466022	0.843252	0.852663	0.755661
LNC_001377	XLOC_074086	--	antisense_lncRNA	1.20322	1.60402	1.67284	2.04575	3.0896	0.999609	1.20718	1.53675	2.07278	0.624932	1.84699	0.887848	1.20421	0.921033	1.08013
LNC_001376	XLOC_074038	--	antisense_lncRNA	9.33623	9.43336	12.6249	14.2542	10.4884	9.95156	9.75125	10.0955	10.0491	10.281	10.0397	11.2676	8.3379	8.99898	9.38395
LNC_001375	XLOC_074020	--	lincRNA	0	53.0655	0	5.39888	0	0	0	0	0	4.18884	0	0	0	0	14.198
LNC_001374	XLOC_074003	--	lincRNA	2.06531	2.27978	1.77672	3.10653	1.79012	2.0817	2.20449	1.21357	2.10692	1.6493	2.27632	1.48419	1.41278	1.71457	1.89327
LNC_001373	XLOC_073894	--	lincRNA	8.09218	3.16403	2.80381	3.05469	7.85234	9.3975	4.34767	2.50361	6.45373	4.40801	7.55304	3.26842	8.13178	9.96813	6.82015
LNC_001372	XLOC_073795	--	lincRNA	0.317976	0.937957	1.0076	2.27292	2.49223	2.94686	1.41834	1.22163	0.961483	0.906632	1.28291	1.11685	0.667954	0.726821	0.714808
LNC_001371	XLOC_073793	--	antisense_lncRNA	0.0903182	1.42307	0.428698	0.204363	0.406017	0.380873	0.724441	0.0613163	0.671318	0.913313	1.18517	1.05022	0.813182	0.618885	1.74681
LNC_001370	XLOC_073667	--	lincRNA	2.22077e-07	8.97428e-05	1.68821e-07	0	2.31369e-28	0.262254	1.85754e-06	8.96254e-09	0.978777	6.62889e-05	8.79711e-15	2.07714e-05	6.04745e-05	7.05695e-07	1.39084e-12
LNC_001379	XLOC_074152	--	antisense_lncRNA	0.311105	0	0.098562	0	0.116176	0.786445	0.462496	0.0703214	0.256611	0.0806437	0.10461	0.109322	0.186722	0.284415	0.436941
LNC_001378	XLOC_074099	--	lincRNA	7.55772	6.81199	6.56578	13.122	3.06562	1.03957	3.05715	0	1.34597	0.973269	7.51344	2.49613	2.64239	4.0916	5.58785
LNC_001171	XLOC_064243	--	lincRNA	10.7715	3.76475	1.71	1.47578	2.84585	2.01045	1.29791	2.29705	1.19218	1.09218	1.05484	1.4401	0.854186	0.837362	0.992831
LNC_001170	XLOC_064192	--	lincRNA	0.0767499	0.263448	0.359881	0.736805	1.7928	0.502091	0.257896	0.247054	0.424635	0.288268	0.586372	0.239227	0.294559	0.314753	0.463034
LNC_001173	XLOC_064399	--	lincRNA	0.390022	0.695697	0.220884	0.594186	0.979263	0.11013	0.530822	0.0532502	0.0864135	0.121509	0.0789766	0.111411	0.562049	0.408554	0.12986
LNC_001172	XLOC_064364	--	lincRNA	6.45009	3.9168	0.988589	0.740037	3.6029	0.844757	4.30349	3.83622	2.46613	2.62752	1.01613	4.09778	3.96836	4.47215	2.37781
LNC_001175	XLOC_064667	--	lincRNA	0	0.00371178	0.0279873	3.53365e-05	0.25338	0.322165	0.496317	0.0567487	1.01326	1.09412e-05	0.0854732	0.0526323	0.31835	0.0676295	0.000140977
LNC_001174	XLOC_064574	--	lincRNA	2.49267	2.7592	2.25065	2.69265	2.806	2.24687	3.19644	2.52338	2.75201	2.28703	2.32821	2.68099	2.26877	1.94122	1.73908
LNC_001177	XLOC_064667	--	lincRNA	0	0	0	4.73702e-22	0.972917	0.191538	0.70558	2.93335e-06	1.10189	0.129517	7.57778e-09	3.64351e-06	0.549768	0.329005	0.285042
LNC_001176	XLOC_064667	--	lincRNA	0.0400484	0.260483	0.0308956	0.242937	0.158397	0.146669	1.19996	0.0118632	0.802102	0.053422	0.254475	1.33476e-08	0.893584	0.542173	0.545764
LNC_001179	XLOC_064691	--	lincRNA	0	0.228106	0.382482	0.065635	0.0653802	0.0975876	0.205361	0.353691	0.334732	0.404382	0.0583572	0.737169	0.207929	0.394944	0.386327
LNC_001178	XLOC_064667	--	lincRNA	0	0	0	0.091804	2.11091	0.0736503	3.70552	0.262264	2.95379	0.200567	0.974542	0.300178	3.62801	2.49573	0.83002
LNC_000150	XLOC_007307	--	lincRNA	2.10632	0.186726	0	0	0	0.160395	0.171753	0	0.156662	0.445942	0	0	0.516923	0.131837	0.16365
LNC_000151	XLOC_007348	--	lincRNA	0.912289	0.595345	2.61249	1.36328	0.842063	1.78783	2.44871	4.51795	2.24735	2.71691	3.51973	1.74594	1.64221	1.35838	2.32423
LNC_000152	XLOC_007510	--	lincRNA	2.57477	1.25162	2.4468	1.82958	3.92465	2.30818	2.5441	1.96118	2.17734	1.81768	2.86432	2.03288	2.39494	1.47073	1.64931
LNC_000153	XLOC_007700	--	antisense_lncRNA	0.949434	0.103732	2.00561	0.714436	2.95332	1.06658	1.12929	1.21593	1.653	1.14847	1.70252	0.889358	2.0894	1.01273	1.68954
LNC_000154	XLOC_007732	--	lincRNA	4.02349	0.769191	0.785329	0	0	0.997247	0.731574	0.266078	0.645891	1.244	2.00151	0	0.361733	0.279817	1.42377
LNC_000155	XLOC_007763	--	lincRNA	0	36.4916	0	8.1236	10.4867	6.94174	0	0	0	3.14296	0	0	0	0	10.2514
LNC_000156	XLOC_007793	--	lincRNA	1.19347	1.35562	0.677931	0.74613	0.405333	1.26085	0.583875	0.771754	1.68041	0.557353	0.965142	0.825223	0.322418	1.79657	1.14853
LNC_000157	XLOC_007804	--	lincRNA	5.29368	0.778131	0	0	0.851748	0	0	0	0	0	0	0	0	0	0
LNC_000158	XLOC_007831	--	lincRNA	0.0178632	0.0158232	0.0134712	0.0175884	0.0192562	0.0103579	0.0129515	19.0966	0.0103406	0.00425967	0.013298	0.00122862	0.0107567	14.9842	0.0101194
LNC_000159	XLOC_007831	--	lincRNA	0.135131	0.140514	0.133759	0.158622	0.158362	0.121036	0.126361	0.00280891	0.122237	0.0149014	0.145617	16.8289	0.128656	0.102072	0.118578
LNC_000024	XLOC_001069	--	lincRNA	0.778292	0.000759827	0.807229	1.11462e-05	1.0069e-06	0.475288	0.796589	0.870683	0.887742	0.657743	0.850655	1.59265	1.27028	0.663022	0.389856
LNC_000025	XLOC_001208	--	lincRNA	0.635156	0.40386	0.171587	0.465148	0.773054	0.921145	0.322549	0.247355	0.865398	0.38854	0.50481	0.0968079	0.776293	0.465331	0.75759
LNC_000026	XLOC_001301	--	lincRNA	0.207935	0.810568	0.936249	1.95646	3.51919	0.699657	0.732625	0.447002	0.768713	0.929405	1.13845	1.39338	0.73241	0.901381	1.23193
LNC_000027	XLOC_001459	--	lincRNA	1.58944	0.819101	1.7564	0.68913	2.85654	1.4767	2.53822	1.90975	2.79653	2.11337	2.71774	3.83391	1.74116	2.51545	1.10012
LNC_000020	XLOC_000896	--	lincRNA	0.0769368	0.269427	0.564052	0.219183	0.490106	0.624503	0.488023	0.619455	0.767657	0.651913	0.424152	0.567524	1.17171	0.519301	0.462353
LNC_000021	XLOC_001040	--	lincRNA	2.01593	0.377925	0.0911761	0.651068	0.323221	0.242798	0.599094	0.586255	0.0792384	0.0746633	0.193745	0.304077	0.259284	0.789564	0.484777
LNC_000022	XLOC_001069	--	lincRNA	1.85911e-13	0	0.176768	0.230291	0.591238	0.278868	1.42409	0.798407	1.04885	0.569013	0.37518	3.72663e-15	0.231761	0.916223	0.681433
LNC_000023	XLOC_001069	--	lincRNA	5.37145e-06	0.331169	0.174934	0.921294	0.167958	0.467151	0.323498	0.125666	0.45806	1.20712e-06	4.99793e-06	0.198869	0.166386	0.126313	0.460343
LNC_000028	XLOC_001511	--	lincRNA	2.07673	6.9977	1.80809	2.52504	2.28064	1.26536	0.507932	0.762581	0	0.293133	0.379374	0.391253	0.169889	2.07949	0.64512
LNC_000029	XLOC_001611	--	lincRNA	0	0	0	0.113967	0.452442	0.935404	0	0.0684368	0	0	0.203591	0	0.0908387	0.138345	0.084988
LNC_001399	XLOC_075338	--	lincRNA	0.681573	1.20275	0.38981	0.612566	1.66698	0.11461	0.974726	1.01397	0.896776	0.317809	0.411893	0.713761	1.227	0.84248	0.577354
LNC_001398	XLOC_075320	--	lincRNA	0.692043	0.357661	1.22168	1.92404	1.16639	0.254813	0.560996	0.739192	0.0499796	0.867023	0.243664	0.483057	1.35497	1.43916	0.801975
LNC_001391	XLOC_075007	--	antisense_lncRNA	3.16693	3.73304	2.39683	3.18117	2.92792	2.01186	1.42985	1.45354	1.83711	1.29705	1.99006	0.964821	1.69665	1.36161	1.0683
LNC_001390	XLOC_074957	--	lincRNA	5.73931e-10	0.186777	0.144881	0.405378	0.899029	0.341552	0.00389101	0.0994274	0.434676	4.41091e-08	0.187881	0.220781	0.0831616	8.28613e-05	0.0626166
LNC_001393	XLOC_075107	--	lincRNA	0.274521	0.883412	0.68069	0.783162	0.859857	0.871561	0.243796	0.117043	0.59826	0.641332	0.208375	0.403645	0.370862	0.49249	0.514816
LNC_001392	XLOC_075022	--	lincRNA	0.186239	0.231906	0.148707	0	1.32552	0.26473	0.0698257	0.47956	0.194478	0.378482	0.237565	0.263609	0.141198	0.276665	0.065808
LNC_001395	XLOC_075109	--	lincRNA	0.00135382	0.00144609	0.00123408	0.00158663	0.0015766	0.88145	0.00128998	0.000970598	1.87297	6.07262e-06	0.00119842	0.0313047	0.00124929	0.00399598	0.00111449
LNC_001394	XLOC_075109	--	lincRNA	7.78153e-23	1.63494e-22	8.61551e-23	0.549518	0.546645	1.44138e-14	9.63661e-23	2.33775e-22	0.365231	0.788839	0.972379	7.08489e-44	3.83111e-23	1.13009	0.39827
LNC_001397	XLOC_075109	--	lincRNA	1.74269	1.61306	1.55871	0.606751	1.29129	0.823139	1.55424	0.973071	0.00259622	8.65595e-05	0.0599995	1.6987	1.75363	0.309468	1.50153
LNC_001396	XLOC_075109	--	lincRNA	2.07946e-09	2.82767e-09	1.98288e-09	2.32959e-08	5.5692e-09	0.000421238	2.20082e-09	2.34549e-09	3.94572e-13	0.958721	7.91285e-07	1.01103e-12	1.61292e-09	2.06277e-08	1.57409e-09
LNC_000846	XLOC_045063	--	lincRNA	0.365159	1.12061	0.344994	0.249932	0	0.123643	0.356768	0.099621	0.424332	0.255913	0.295621	0.234184	0.0657737	0.249586	0.456687
LNC_000847	XLOC_045142	--	lincRNA	0.621103	0.446298	1.87041	0.706346	1.34339	0.477317	1.50643	1.92222	1.8244	1.49432	1.14171	3.12541	1.16948	0.540808	1.0862
LNC_000844	XLOC_044994	--	lincRNA	3.06698e-09	2.43231e-24	0.310256	0.126755	0.747302	4.86482e-64	0.142542	6.28868e-13	4.54004e-19	1.92681e-29	0.193174	1.0913e-47	6.53006e-32	0.166879	1.76937e-44
LNC_000845	XLOC_045013	--	lincRNA	0	1.2775	0.556495	0	0.798776	0.0496868	0.0522871	0.120053	0	0.045756	0.118853	0	0	0.241333	0
LNC_000842	XLOC_044994	--	lincRNA	0.000513841	0.271682	0.000390308	0.00230688	1.29802	1.70719	0.331634	0.387376	0.601607	0.218131	1.08321	0.498817	1.92723	0.615609	1.1554
LNC_000843	XLOC_044994	--	lincRNA	0.568017	0.00313238	0.0168429	8.05961e-10	0.000133064	0.919837	0.000554262	0.0200324	0.000952793	0.000227917	0.0319334	0.0261413	1.07303e-14	0.133602	0.631405
LNC_000840	XLOC_044994	--	lincRNA	9.43465e-06	0.00215992	5.36241e-06	0.56691	4.41959e-09	0.00524742	0.303877	8.68047e-05	0.000284276	0.560983	5.66448e-07	1.98743e-06	0.0332059	2.23559e-06	4.04735e-10
LNC_000841	XLOC_044994	--	lincRNA	1.188e-05	0.270303	0.248964	1.7861	3.34463e-05	0.00315438	0.335761	4.82954e-12	3.4418e-08	0.000300604	0.037341	5.85779e-05	0.000273977	2.92488e-08	0.00408881
LNC_001018	XLOC_055740	--	lincRNA	0	1.53972e-06	6.21969e-05	0	0.845753	0	0.956613	0.719863	2.00657	0	4.66379e-05	0	0.68713	0.35627	0
LNC_000848	XLOC_045603	--	lincRNA	0.0402955	0.746306	0.519231	0.0153771	1.47609	0	0.0476513	0.0183586	0	0	1.34713	0.0144258	0	0.00917072	0.0223169
LNC_000849	XLOC_045650	--	lincRNA	2.6674	1.37951	1.44351	4.90604	5.45924	4.0783	2.99478	1.25325	2.78684	1.63112	2.31074	2.09268	1.54411	1.56469	2.65892
LNC_001019	XLOC_055746	--	lincRNA	0.9471	0.884096	0.775026	0.658608	1.33571	0.321085	0.546392	0.492661	0.654978	0.327673	0.459162	0.285824	0.541816	0.379255	0.307872
LNC_001010	XLOC_055621	--	lincRNA	0.328734	1.3629	1.05872	0.8213	1.04052	0.388807	0.585041	0.894585	0.925191	0.460502	1.06306	0.419111	0.651237	0.314997	0.330428
LNC_000548	XLOC_028950	--	lincRNA	0	3.01721	0	1.14486	5.88885	0.432811	0	0	0	0	0.779701	0.265163	1.6342	1.25485	0.224271
LNC_001579	XLOC_085644	--	lincRNA	0.573467	0.477503	0.324688	1.44222	2.25307	0.835729	0.529275	0.344594	0.285962	0.375209	0.882662	0.958912	0.702457	0.454389	0.64888
LNC_001578	XLOC_085531	--	lincRNA	0	0	0	0	0.409164	0	0	0	0	0	0	0	1.84291	0	0
LNC_001575	XLOC_085383	--	lincRNA	1.44085	1.62442	1.56408	1.98652	1.62432	1.08726	1.15582	1.10547	1.39474	1.26073	0.979489	1.5031	1.13777	0.943604	0.984793
LNC_001574	XLOC_085311	--	lincRNA	0.522096	0.158973	0.645247	0.869973	2.23827	0.611784	0.249756	0.328595	0.933066	0.375253	0.487615	0.386052	0.361692	0.439278	0.435557
LNC_001577	XLOC_085515	--	lincRNA	0	0	0.0780213	0.838486	1.11133	1.11048	0.879152	0.391127	0.951666	0.639867	0.498306	0.435431	1.55514	0.338018	0.345363
LNC_001576	XLOC_085477	--	lincRNA	0.21349	0.543775	0.172794	0.592	1.18216	0.697346	0.352022	0.31218	0.30395	0.285024	1.60535	0.587513	0.90646	0.666876	0.330261
LNC_001571	XLOC_085161	--	lincRNA	3.80735	2.96781	2.6385	5.91806	4.80284	1.63225	0.858254	1.13213	1.0221	1.00183	1.40978	0.571152	1.0624	0.953726	0.537976
LNC_001570	XLOC_084888	--	lincRNA	2.56743	3.07156	2.76042	3.52462	2.99571	2.16225	1.39466	0.983381	1.47211	2.86419	1.35076	2.11477	2.21083	2.22044	1.69535
LNC_001573	XLOC_085263	--	antisense_lncRNA	7.57496	7.82457	11.4288	1.93126	15.3768	3.82572	6.20515	6.63898	7.29396	1.44387	1.84912	1.74151	2.57782	5.44046	7.2997
LNC_001572	XLOC_085185	--	lincRNA	2.33064	2.23066	2.27189	5.46575	5.71033	2.2484	2.11698	0.25717	1.56083	2.10238	1.54682	3.48411	1.39695	0.539921	1.02855
LNC_000718	XLOC_037207	--	lincRNA	0.314223	0.362346	0.842319	1.01313	0.475132	0.442837	0.651869	0.60639	0.303834	0.611517	0.635488	0.613734	0.471618	0.214931	0.569066
LNC_000719	XLOC_037408	--	lincRNA	9.6173	10.5056	8.92529	7.17552	3.75629	21.2489	30.9145	30.5269	22.7715	26.5414	25.0832	34.3552	24.0247	24.8299	28.2371
LNC_000716	XLOC_036997	--	lincRNA	0.374061	0.369929	0.751667	0.585798	0.902656	0.435079	0.124671	0.446073	0.310185	0.182012	0.567528	0	0.5053	0.191845	0.429528
LNC_000717	XLOC_037123	--	lincRNA	1.02114	2.1703	1.5456	1.56905	4.05442	1.07943	0.953202	0.486912	1.35429	1.03341	1.49734	0.598504	0.459794	0.628584	0.896021
LNC_000714	XLOC_036916	--	lincRNA	0.00526194	0.000107806	0.401768	0.0116762	2.22002	0.0184049	0.00142681	0.943955	0.366416	0.111117	1.26646	0.0689249	1.27391	0.00447783	0.00101395
LNC_000715	XLOC_036916	--	lincRNA	1.21431	7.48373e-07	1.24394	2.03444	9.74875e-15	9.50365e-12	2.9044e-08	0.318161	0.603007	1.09683	4.55301e-14	0.986437	7.58568e-14	2.12286e-10	0.38329
LNC_000712	XLOC_036916	--	lincRNA	0.00212006	2.24192	8.04509e-05	0.00145334	0.0294196	0.00102831	0.000504877	0.00055333	0.0233919	0.0154929	0.031991	0.00963607	0.0209444	1.22395	1.72303
LNC_000713	XLOC_036916	--	lincRNA	0.00040831	3.12997e-05	4.64416e-05	0.000250083	0.000668534	1.55167	1.01175	0.00017109	0.00202046	0.00253387	0.000997493	0.00257996	0.000652079	7.04867e-05	0.000101428
LNC_000710	XLOC_036771	--	lincRNA	0.170916	0.926091	0.000180805	0.179957	0.790736	0.746939	4.37559e-06	0.287225	0.709903	0.280757	2.98863e-06	0.445669	2.01269e-05	4.72559e-06	1.11344
LNC_000711	XLOC_036825	--	lincRNA	0.0332783	0.823853	0.125726	0.417791	1.02365	0.253586	0.325069	0.158924	0.165783	0.38873	0.134726	0.142375	0.0899146	0.0909688	0.360519
LNC_000622	XLOC_031632	--	lincRNA	8.67202	4.67456	1.66816	3.08078	3.75192	2.90734	1.60624	1.59564	2.01209	1.0985	2.30212	1.46708	1.66833	1.12135	1.92577
LNC_000623	XLOC_031641	--	lincRNA	3.2575	3.07994	0.918738	1.63037	1.61546	1.72628	1.29277	1.38881	0.993582	0.937904	2.18894	1.14074	1.73772	1.24184	1.42722
LNC_000620	XLOC_031543	--	antisense_lncRNA	0.517179	0.0932061	0.48152	0.0036654	8.87673e-06	3.22223e-05	4.29326e-06	0.209031	0.0217071	0.00908589	0.000662911	1.45401e-06	4.17431e-05	0.214683	0.396317
LNC_000621	XLOC_031550	--	lincRNA	0.158293	0	0.300237	0.448478	0.802665	0.267212	0.140974	0.107567	0.588893	0.123157	0.559524	0.335426	0.427584	0.216819	0.797231
LNC_000626	XLOC_031683	--	lincRNA	3.44763	2.28078	1.42089	4.10053	4.26106	3.51431	1.99089	1.54533	2.21628	1.53683	2.94441	0.946235	2.04437	1.05839	2.49177
LNC_000627	XLOC_031683	--	lincRNA	2.87329e-05	2.7896e-05	0.442857	3.20264e-05	0.538224	0.199374	2.53822e-05	1.52715e-05	2.05773e-05	0.183582	2.89407e-05	0.504874	1.65973e-05	0.16056	0.195191
LNC_000624	XLOC_031668	--	lincRNA	0.0862594	0.146621	0.0729565	1.70116e-06	0.701638	0.42771	5.63431e-06	4.53322e-06	1.57013e-10	1.04152e-07	0.218539	0.000575095	0.291596	0.0476603	0.181241
LNC_000625	XLOC_031683	--	lincRNA	1.09749	0.471145	0.167736	0.577798	0.544426	0.201086	0.341418	0.340426	0.122168	0.184968	0.180457	0.350805	0.312141	0.202211	0.196663
LNC_000628	XLOC_031712	--	lincRNA	0.290327	0.656613	0.313617	0.236383	0.471586	0.280775	0.405348	0.169654	0.550558	0.19376	0.0419615	0.0885721	0.336171	0.11342	0.173039
LNC_000629	XLOC_031762	--	lincRNA	5.87348	5.96833	5.06201	6.41409	7.64101	2.97978	2.65692	3.69139	2.10955	2.77886	2.6061	2.6325	2.34742	2.4871	3.99103
LNC_001715	XLOC_093411	--	antisense_lncRNA	1.70874	0	0	0.846299	0.208451	0	0	0	0	0	0	0	0.170848	0	0.16222
LNC_001714	XLOC_093411	--	antisense_lncRNA	0.472635	1.33654	2.25265	7.11777e-07	2.01381e-07	0.531683	1.00217e-05	0.376213	0.124567	0.571375	0.000736894	0.00174329	0.198847	0.0231549	0.664376
LNC_001717	XLOC_093494	--	lincRNA	1.41814	3.66371	4.10416	7.02389	9.51394	9.43982	18.3939	3.56937	13.1857	6.67253	9.8857	4.53851	7.29739	4.4675	10.8724
LNC_001716	XLOC_093413	--	antisense_lncRNA	0.65515	0.612538	0.618964	0.913456	0.662963	0.308104	0.226294	0.173772	0.0906337	0.425136	0.257829	0.0778094	0.36058	0.398037	0.333809
LNC_001711	XLOC_093411	--	antisense_lncRNA	1.02646e-06	6.19696e-06	3.73959e-27	2.70326	1.98997	3.6868e-10	0.559334	1.3893e-05	5.35144e-06	0.490805	0.632008	6.16914e-23	0.0643599	4.57094e-10	4.69073e-06
LNC_001710	XLOC_093232	--	antisense_lncRNA	1.29524	11.7023	0	0	0	0	0	0.812476	0.97954	0.979901	0	0	0	0	0
LNC_001713	XLOC_093411	--	antisense_lncRNA	0.521302	3.71434e-28	0.118485	1.24363	0	0.000134677	4.77157e-13	0.61512	0	0.667329	1.34254e-09	4.9801e-14	2.94017	2.36842e-05	6.53289e-16
LNC_001712	XLOC_093411	--	antisense_lncRNA	4.77769e-09	2.58181e-11	2.67682e-40	3.91505e-06	4.66168e-11	0.232725	3.81417e-12	5.27581e-13	2.31553e-10	5.63729e-07	2.24689e-17	1.29825	0.197323	0.284887	0.111276
LNC_001719	XLOC_093600	--	antisense_lncRNA	0.444536	0.547425	0.202373	0.368418	0.105237	0.16893	0.421505	0.408485	0.331468	0.179123	0.108694	0.855747	0.428018	0.491942	0.203811
LNC_001718	XLOC_093598	--	lincRNA	0	0	0	0	0	0.766681	3.5065	1.07734	1.6833	0.177951	0	2.12208	0.20639	0.632919	0.789069
LNC_000536	XLOC_028545	--	lincRNA	0.745077	1.20908	1.1207	1.04592	0.665951	0.798469	1.12547	0.719015	0.897332	0.604204	0.644414	0.357588	0.792883	0.791666	0.802365
LNC_000537	XLOC_028547	--	lincRNA	0.18215	6.21279e-06	0.431529	0.387722	0.78223	0.531741	0.384804	0.184504	0.587092	0.393698	0.649804	0.17505	0.406167	0.447245	0.30366
LNC_000534	XLOC_028394	--	lincRNA	0.794378	1.02143	0.802313	3.07871	2.35956	1.17804	0.739664	0.644851	0.742145	1.04644	1.08885	0.713136	1.05016	1.07655	1.17126
LNC_000535	XLOC_028459	--	lincRNA	4.19966	5.62106	1.56409	3.65689	5.92127	3.9256	4.20661	3.5176	4.34166	2.68422	5.07547	2.94242	3.51139	3.64592	5.09563
LNC_000532	XLOC_028354	--	lincRNA	31.1602	25.2838	25.6273	17.1335	18.7268	16.2507	26.2235	19.0881	18.8295	18.1066	19.7928	24.0462	16.5717	18.6344	16.0912
LNC_000533	XLOC_028366	--	antisense_lncRNA	1.43206	2.62593	1.95962	2.12786	4.03351	1.77948	2.71135	0.928896	2.39997	1.30132	2.56176	0.818507	3.11708	1.98907	1.31079
LNC_000530	XLOC_028301	--	lincRNA	0.313579	1.33332	0.898397	0.703416	1.01384	0.749819	0.27074	1.00422	1.0048	0.550425	0.577456	0.585636	0.762467	0.575514	0.420054
LNC_000531	XLOC_028345	--	lincRNA	2.46652	2.00165	1.77433	0.457023	1.34911	0.688037	0.922645	0.967235	2.18331	1.43565	1.65083	2.12269	1.10967	2.69061	1.23246
LNC_001001	XLOC_055407	--	antisense_lncRNA	0.000426219	0.000441563	2.12252	0.000462526	0.000492771	1.69662e-05	0.746763	1.03468	0.000300349	1.51371	0.00041814	0.000484135	4.6977e-05	1.14671	1.50002
LNC_001000	XLOC_055407	--	antisense_lncRNA	1.0312	0.576855	5.91688e-05	0.99127	0.979992	1.362	2.24051	4.12952e-05	0.605037	3.09838e-05	2.07666	0.769453	1.45912	1.47708e-05	0.285
LNC_001003	XLOC_055431	--	lincRNA	0.54457	5.22974	1.97483	1.24552	0.481359	0.0836132	1.64381e-05	3.35145e-06	1.83444e-06	2.03509e-05	0	2.19002	0	0.874199	0.125111
LNC_001002	XLOC_055423	--	lincRNA	1.60369	2.49105	0.835782	1.47732	1.3392	1.41953	2.2305	1.30742	1.84985	0.652516	1.5996	1.82121	2.65168	2.32175	2.9876
LNC_001005	XLOC_055521	--	lincRNA	1.25303	0.769933	0.425749	0.57277	0.572149	0.233535	0.533828	0.153983	0.458118	0.234229	0.532857	0.295352	0.383715	0.462233	0.458857
LNC_001004	XLOC_055431	--	lincRNA	0.477312	0.964934	1.07934	0.385668	0.626454	0.670433	1.02869	0.822591	0.52893	0.849789	0.437304	1.11714	0.593682	0.709639	0.732683
LNC_001007	XLOC_055552	--	lincRNA	3.94109	3.37429	2.27273	3.83104	3.87388	2.88633	1.79423	1.70288	2.35115	1.45927	2.52775	1.33249	2.20743	2.33364	1.76641
LNC_000539	XLOC_028547	--	lincRNA	2.82872e-40	2.50575e-11	0.365708	0.698917	1.07696	0.34708	1.61422	0.480239	0.210211	1.6878e-23	1.13435	0.104171	1.37581	0.259165	0.209988
LNC_001144	XLOC_062092	--	lincRNA	0	0	0	0.540737	0	0.100512	0.158673	0	0.640247	0.0462818	0	0	0.428369	0.32549	0.0995155
LNC_001145	XLOC_062213	--	lincRNA	0.504014	0.34759	0.082707	0.350761	0.62585	1.00269	0.330579	0.254401	0.36428	0.256036	0.0887642	0.258432	0.157899	0.239483	0.492182
LNC_000448	XLOC_024653	--	lincRNA	0.347369	0.637809	1.73672	0.39546	0.225256	0.629539	0.308788	0.405689	0.0822783	0.502216	0.100373	1.26955	0	0.135756	0.124382
LNC_000449	XLOC_024672	--	lincRNA	7.36849	4.12427	2.78128	2.42663	3.02902	2.81748	2.48815	2.09174	1.597	2.68711	2.28392	2.50085	1.25568	1.06282	2.59265
LNC_001140	XLOC_061973	--	antisense_lncRNA	0.256087	8.55181e-08	0.282026	1.17765	0.8006	0.112028	0.207516	0.0682527	0.166015	0.387338	0.153068	0.510202	0.125653	0.228425	0.260929
LNC_001141	XLOC_061973	--	antisense_lncRNA	0.590515	0.231978	0.899153	0.931351	0.923025	1.39189	0.421764	0.799885	1.26471	1.92815	1.19057	1.48967	0.318955	0.405166	1.39654
LNC_001142	XLOC_061984	--	lincRNA	0.946176	1.52171	0.904592	0.29451	1.64456	0.763359	0.50931	0.674182	0.224239	0.799483	0.512954	1.17506	0.150286	0.294978	0.8076
LNC_001143	XLOC_061984	--	lincRNA	0.867776	0.454366	0.665433	0.643111	0.593916	0.843829	0.5182	0.917558	0.305414	0.511348	0.827138	0.864227	0.241909	0.970447	0.866276
LNC_000442	XLOC_024254	--	antisense_lncRNA	0.365978	1.05699	1.26713	0.66151	1.63413	0.837564	0.982281	1.46651	0.657901	0.87369	1.02626	1.8711	0.247132	0.812157	1.19544
LNC_000443	XLOC_024383	--	lincRNA	0	0.165848	0	0.379407	3.74418	0	0.304036	0.11444	0.278266	0	0	0	0.152739	0	0
LNC_000440	XLOC_024192	--	lincRNA	0.843897	1.75907	0.857494	1.97926	2.74405	1.10013	1.28648	0.561532	0.881298	0.674189	1.13946	0.4872	0.799069	0.753755	1.22395
LNC_000441	XLOC_024254	--	antisense_lncRNA	5.06858e-06	0.000375346	0.949407	0.000145581	3.35699e-05	0.811933	0.337607	0.0782222	0.000698399	0.182228	0.681296	0.162135	8.9986e-05	0.000636513	0.214639
LNC_000446	XLOC_024571	--	lincRNA	0.342609	5.14938e-05	0.578362	6.36174e-05	0.361726	0.000116771	0.00201983	1.09265	0.00630891	0.000630995	0.000269024	0.442294	1.00391	0.000282308	0.00154588
LNC_000447	XLOC_024571	--	lincRNA	3.32133	3.23238	2.62138	1.70222	2.63169	2.83745	1.80522	1.91978	2.74822	2.85568	2.61915	1.74381	1.59275	2.50368	2.48708
LNC_000444	XLOC_024512	--	lincRNA	0.570787	0.645501	0.154134	0.185913	0.139095	0.483031	0.325999	0.222375	0.338274	0.126981	0.165	0.435399	0.550767	0.418083	0.238112
LNC_000445	XLOC_024512	--	lincRNA	0.864918	0.855468	0.258255	0.466713	0.413677	0.57766	0.323645	0.372284	0.188765	0.49618	0.59861	0.437097	0.0819918	0.311274	0.836193
LNC_000147	XLOC_007242	--	lincRNA	0.466159	1.64327	0.630848	0.604927	3.01062	2.30651	2.25192	1.17786	0.496079	1.24381	2.6245	0.565917	1.31925	2.46139	1.28313
LNC_000146	XLOC_006981	--	lincRNA	6.05239e-05	1.83585	1.1141e-05	0.0297712	2.85959	1.21297	0.00279059	0.247346	9.11744e-05	0.503533	6.583e-07	1.06392	0.876571	0.0308608	0.908736
LNC_000145	XLOC_006981	--	lincRNA	0.803104	0.243713	0.580043	0.945345	0.324463	0.613038	0.281221	0.269721	0.374057	0.913507	0.511513	0.261029	0.486239	0.395636	0.948304
LNC_000144	XLOC_006981	--	lincRNA	0.563796	0.000151705	2.3206	1.92402	6.69954e-05	0.000128658	0.676271	0.000105106	0.907352	0.000113103	1.9689e-07	0.000156701	0.000132811	7.03314e-05	0.000120347
LNC_000143	XLOC_006969	--	lincRNA	22.3573	12.5439	8.98059	11.124	9.93461	9.66609	10.5936	8.09447	7.19719	6.92766	7.6228	7.8782	6.51491	5.49163	7.49154
LNC_000142	XLOC_006958	--	lincRNA	0.953071	4.05161	4.27168e-05	1.07775e-05	0	3.55742	8.20586	4.49954	2.62931	1.39677	5.86824	4.88571	5.57268	12.5707	0.925819
LNC_000141	XLOC_006958	--	lincRNA	1.61358	4.18552e-06	1.09255	3.51656	0	3.8213e-06	7.62744e-06	2.51445e-05	2.68959	1.24452	1.73664	3.61192e-05	2.69388e-05	4.76095e-06	4.46493
LNC_000140	XLOC_006949	--	lincRNA	1.64348	0.561708	0.179585	0.861738	0.571994	0.961389	0.843575	0.602185	0.575696	0.639543	1.34161	0.537539	0.910726	0.648879	0.846811
LNC_000149	XLOC_007307	--	lincRNA	2.45865	0.40172	0.781225	0.920678	0.303683	2.75618	0.854635	2.03202	2.35876	1.91072	1.51333	0.572137	1.10655	1.96981	2.31421
LNC_000148	XLOC_007276	--	lincRNA	1.36248	1.32408	1.09113	0.754918	0	0.189757	0.204143	1.06663	0.185176	1.23308	1.36647	0	0.2043	1.09626	0
LNC_001618	XLOC_088454	--	lincRNA	14.203	0.869397	13.3337	15.4501	14.4723	1.53029	10.6374	4.82835	2.18819	0.721935	8.32102	7.83679	1.71855	4.08035	0
LNC_001619	XLOC_088458	--	lincRNA	0.122753	0	0.11581	0.129878	0.919758	0.423811	0.37574	0.234616	0.373075	0.410492	0.248632	0.263289	0.350118	0.349328	0.278181
LNC_001610	XLOC_087583	--	lincRNA	1.50181	3.62739	2.47408	3.54281	4.85333	2.49222	1.92907	1.4771	2.39647	1.34219	2.08077	1.30281	2.85509	1.59818	1.95368
LNC_000039	XLOC_001863	--	lincRNA	2.12387	1.33655	1.01364	1.0202	0.672183	2.16609	1.22156	1.84413	1.86862	1.88577	1.98495	3.32587	2.04813	3.12759	4.12241
LNC_000038	XLOC_001857	--	lincRNA	0.301368	0.737602	0.862913	0.506747	1.16868	0.379705	0.404422	0.814171	0.866239	0.35121	0.758342	0	0	0.93192	0.51175
LNC_001611	XLOC_087756	--	lincRNA	0	1.00002	0.0966056	1.14816	0.455783	0	0	0.827401	0.503222	0.711545	0	1.17938	0.549154	0	0
LNC_000033	XLOC_001714	--	lincRNA	2.28478	2.79254	2.5689	1.30041	2.7172	3.8853	9.03681	6.28949	4.50434	3.88781	9.82093	3.72433	4.12095	6.90463	3.05981
LNC_000032	XLOC_001714	--	lincRNA	0	0.00462136	1.70353	6.48985	0	2.93535	10.5975	1.37484	1.95362	10.8812	13.952	5.86042	25.3541	24.3157	4.94393
LNC_000031	XLOC_001702	--	lincRNA	1.2262	0.0805678	0.387716	0.0926054	1.28881	0.0689854	0.291259	0.166613	0.47296	0.190794	0.165096	0.17313	0.0736041	0.223969	0.137294
LNC_000030	XLOC_001654	--	antisense_lncRNA	0.190902	0.281848	0.362614	0.539519	0	0.321902	0.510573	0.84204	0.0787921	0.668158	0.385298	0.503971	0.687497	0.915899	0.88363
LNC_000037	XLOC_001772	--	lincRNA	0.562835	0.155774	0.695855	0.538026	0.178725	0.310952	0.888648	0.713304	0.653099	0.245371	0.347843	0.4666	0.466947	0.395276	0.208138
LNC_000036	XLOC_001772	--	lincRNA	0.227651	0.0683563	0.196912	0.0786242	0	0.175524	0.430008	0.0501655	1.42355e-08	0.0539065	0.101633	0.931275	0.0704796	0.0948403	0.0731595
LNC_000035	XLOC_001714	--	lincRNA	2.13011	4.58611	1.07001	0.302251	0.257065	2.15118e-20	1.45046	1.9085	2.56842	3.17093	1.7316	1.29765	0.862885	1.39629	0.749943
LNC_000034	XLOC_001714	--	lincRNA	0	1.9834e-15	1.83765e-07	3.36078e-06	0	4.99058e-05	2.89365	1.58466	1.67725	3.20075e-05	1.42829	4.24861e-05	0.000106611	0.000798059	2.25587e-05
LNC_001812	XLOC_098530	--	lincRNA	0.175359	0.606012	0.50696	1.11039	0.203983	1.08963	0.925808	1.17867e-12	5.08571e-11	0.75294	4.98688e-11	1.23414	2.04716e-10	0.153716	0.255622
LNC_001813	XLOC_098646	--	antisense_lncRNA	0.34048	0.309215	0.562531	0.388891	0.388357	0.69691	0.403013	0.484133	0.40067	0.50825	0.315962	0.394921	0.357766	0.542801	0.496156
LNC_001810	XLOC_098528	--	lincRNA	0.18927	0	0	0	0.322356	0.480296	0.168224	0	0.0784706	0.626245	0.335013	0	0.426124	0.711872	0
LNC_001811	XLOC_098530	--	lincRNA	2.21682e-30	0.852542	0.731447	0.595162	0.90916	0.191659	0.167772	0.487296	0.075953	0.213642	0.486655	0.390108	8.04845e-19	0.249113	0.383671
LNC_001816	XLOC_098909	--	lincRNA	2.5927	1.47654	0.796068	1.32572	2.04778	1.64544	1.18369	0.759208	1.25108	0.696498	1.10962	0.633535	0.716176	0.845172	0.661263
LNC_001817	XLOC_098960	--	lincRNA	2.99605	1.46211	2.62295	2.78251	0.663512	0.747081	0.632459	0.884647	1.50818	0.835897	0.369984	0.735861	1.51418	1.05211	0.551631
LNC_001814	XLOC_098813	--	lincRNA	1.81764	1.79383	0.927134	0.469888	1.03319	0.808123	0.865262	0.886886	0.87394	0.491645	1.04008	0.864053	0.643947	0.675661	1.07876
LNC_001815	XLOC_098813	--	lincRNA	1.21451	3.67547e-05	0.2956	0.377065	6.36173e-06	5.93367e-06	0.197086	0.141835	1.66251e-05	0.0496909	0.000132038	0.00178769	0.567406	0.350134	5.72624e-06
LNC_001818	XLOC_098960	--	lincRNA	4.28764e-07	1.74004e-19	5.90574e-06	1.29144e-29	9.72275e-19	4.01713e-06	9.5489e-13	8.53578e-06	0.246665	7.96902e-06	2.26783e-07	5.31125e-06	9.89724e-06	1.09915e-07	1.21744
LNC_001819	XLOC_098960	--	lincRNA	2.96126	4.50319	2.57713	2.59848	1.89383e-58	0.49264	1.26498	1.38288	1.67973	2.21057	1.18417	1.20153	0.311459	1.16764	1.28714
LNC_000855	XLOC_046054	--	lincRNA	12.2849	28.0664	16.333	24.2714	17.1778	8.0837	4.71148	5.95552	4.83072	7.92282	4.3207	6.84745	9.10637	6.50426	8.07566
LNC_000854	XLOC_046052	--	lincRNA	23.0302	40.6498	23.9682	38.1074	17.2089	7.52623	5.35382	8.33654	5.53349	10.2818	5.67137	6.87063	10.4327	9.3793	8.24211
LNC_000857	XLOC_046408	--	lincRNA	0.354664	0.346324	0	0	0.390526	0	0.158916	1.43397	0.581095	0	1.24787	0	0	0.488047	0.604837
LNC_000856	XLOC_046377	--	lincRNA	0	8.04164	0	1.69435	0.542321	0	0.487429	0.696334	1.26651	0.409881	1.57861	0.516731	0.478335	0	0
LNC_000851	XLOC_045734	--	lincRNA	12.5676	25.5995	10.1113	17.6791	12.8213	5.34326	3.26549	3.92598	3.28121	2.82839	5.3087	3.5907	2.1308	2.38161	4.66287
LNC_000850	XLOC_045708	--	lincRNA	0	0.352479	0.849339	0.202484	0	0.301875	0.318955	1.03273	0.295605	0.139202	0.180641	0.189201	0.402803	0.245236	0.225691
LNC_000853	XLOC_046023	--	lincRNA	0.294726	0.456255	0.344524	0.512994	1.05306	0.579784	0.752742	0.257848	0.343282	0.192877	0.907745	0.189987	1.18931	0.273648	0.734339
LNC_000852	XLOC_045746	--	antisense_lncRNA	17.3578	17.3123	22.4965	22.7951	24.0185	24.1349	30.7381	25.4371	28.4636	20.6525	28.3275	32.9727	21.6719	26.4901	26.0785
LNC_000859	XLOC_046460	--	lincRNA	1.34323	0.229972	0.304655	0.646177	0.315033	0.332507	0.930297	0.743832	0.78374	1.05097	0.450555	0.867258	0.564052	0.710116	0.91216
LNC_000858	XLOC_046460	--	lincRNA	1.45946	0.173263	0.268338	0.631301	0.267721	0.355272	0.94032	0.56866	0.956831	0.728667	0.371166	0.133327	0.518005	0.253503	0.649195
LNC_001540	XLOC_083378	--	lincRNA	5.28904	2.24558	1.28957	2.15729	4.44097	2.75658	2.06396	1.48749	1.85864	1.35797	2.73593	1.71105	1.3872	1.25093	2.10552
LNC_001541	XLOC_083631	--	lincRNA	0.0610136	0	0.384141	0.0659157	0	0.14701	0.257813	0.377381	0.310357	0.374765	0.293042	0.863697	0.221669	0.198326	0.248719
LNC_001542	XLOC_083631	--	lincRNA	6.28437e-05	1.53288	2.28742	1.70666	8.84866	0	3.03413	0.161376	2.24494	0.00145536	1.62361	0.772259	7.09909e-05	0.590731	1.27417
LNC_001543	XLOC_083631	--	lincRNA	2.87137	0	3.90975	0	0	0.793968	1.3542	0.360022	0.403444	2.49305	1.55105e-06	1.41901	2.06363	0.337118	4.43594
LNC_001544	XLOC_083658	--	lincRNA	8.12358e-09	0.238576	0.000327329	0.000481017	0.000111453	0.868136	0.000493494	3.20203e-05	0.000412279	9.37758e-05	4.59082e-08	4.04309e-12	3.13201e-14	1.22194e-20	0.000226204
LNC_001545	XLOC_083658	--	lincRNA	0.871892	1.50761	2.11313	2.2427	1.352	0.457399	0.640872	0.0753344	0.107353	0.241944	0.38018	2.59184e-05	0.0586496	0.554332	0.121491
LNC_001546	XLOC_083658	--	lincRNA	7.00747e-06	0.220551	0.205286	0.13328	0.000140529	0.000301214	0.17019	0.868939	0.0182186	0.34462	0.170427	0.350359	0.0407546	2.25551e-05	0.344987
LNC_001547	XLOC_083658	--	lincRNA	0.743342	1.02991	1.13913e-13	0.306176	0.719503	4.57331e-14	0.0802784	0.413159	6.14101e-10	0.0626001	0.354921	0.0654402	0.0181212	0.256194	0.071483
LNC_001548	XLOC_083669	--	lincRNA	0.683549	1.10706	1.31389	0.252464	1.23988	0.19039	1.02423	0.305765	1.67212	2.65124	0.914039	0.46852	1.02496	0.785724	1.17528
LNC_001549	XLOC_083818	--	antisense_lncRNA	1.91121e-05	0.000386957	0.80851	0.607751	0.990295	0.398335	0.316309	0.152301	0.142801	0.375867	0.000142119	0.357243	0.000567847	0.372077	0.362067
LNC_000709	XLOC_036755	--	lincRNA	14.6873	14.0838	15.8676	12.7577	12.335	12.7787	23.6852	16.5548	17.5489	15.1447	15.563	23.8831	15.0154	14.4959	10.9542
LNC_000708	XLOC_036755	--	lincRNA	1.12623	2.38038	1.00845	1.59621	2.2596	1.57009	1.3567	1.03128	1.2031	0.819611	1.33968	0.826168	1.56562	1.0094	0.939952
LNC_000705	XLOC_036317	--	antisense_lncRNA	3.01554	3.45171	1.93454	3.30933	4.32299	2.35518	2.6877	1.71362	2.19849	1.81639	2.5881	1.56558	2.15008	2.09638	2.47658
LNC_000704	XLOC_036137	--	lincRNA	6.53318	5.95668	4.54967	3.78898	5.4616	4.34036	3.90438	4.00251	4.291	3.59182	3.32697	5.24687	4.12574	3.99047	5.17935
LNC_000707	XLOC_036667	--	lincRNA	13.291	10.5712	5.96756	10.9813	9.14699	7.39132	5.71944	5.60776	5.49047	4.87304	5.79815	5.82125	4.65614	4.01739	5.12459
LNC_000706	XLOC_036559	--	lincRNA	41.149	52.2652	28.8113	24.2542	41.1841	11.0848	22.5583	14.3716	11.849	14.2671	14.8476	4.96532	15.1741	10.7668	12.1394
LNC_000701	XLOC_035935	--	antisense_lncRNA	0.7861	0.766194	0.565033	0.875127	2.36979	0.164562	0.528993	0	0.321423	0.305091	0.197383	0.406644	0	0	0.168095
LNC_000700	XLOC_035818	--	lincRNA	125.839	124.639	113.363	15.0865	26.1019	72.9076	164.826	99.7346	73.7766	95.4571	101.361	115.678	121.251	126.135	163.8
LNC_000703	XLOC_036137	--	lincRNA	0.126905	0.0913087	0.0343253	5.93751e-06	6.8376e-06	8.06635e-06	3.8363e-06	2.09336e-06	9.97774e-06	0.0789072	0.570944	5.78327e-06	4.10307e-06	5.31021e-06	0.0553168
LNC_000702	XLOC_036105	--	lincRNA	1.37573	1.24866	1.30779	0.955534	0.710973	0.356637	0.283218	0.43049	0.610899	0.0822915	0.213483	0.44605	0.476359	0.653104	0.446039
LNC_001496	XLOC_080321	--	lincRNA	2.10908	4.33384	2.72016	5.47861	4.66398	1.88281	1.05807	1.16361	0.969922	1.59999	1.27474	1.42193	1.32483	1.41446	1.57433
LNC_001497	XLOC_080402	--	lincRNA	0.682233	0	0.540834	1.66637	0.127083	0.861727	0.507434	0.308157	0.0937014	0.972462	0.687885	1.07662	0.818896	0.701999	0.959715
LNC_001494	XLOC_080121	--	lincRNA	1.68342	0.890436	0.589088	2.42471	2.6331	0.863391	0.420109	0.358326	0.377452	0.479074	0.469829	0.42252	0.553871	0.337188	0.426861
LNC_001495	XLOC_080143	--	lincRNA	0.941399	0.116238	0.334191	1.00332	0.399733	1.14379	1.41299	1.44189	1.12091	0.915921	0.77322	0.6886	1.21862	0.523347	0.836909
LNC_001492	XLOC_079808	--	lincRNA	0.208892	0.207589	0.137658	0.322935	0.766292	0.433572	0.314685	0.235597	0.113058	0.423017	0.391061	0.370887	0.300631	0.217989	0.99426
LNC_001493	XLOC_080106	--	antisense_lncRNA	0.105825	0	0.704195	0.358325	0.592477	0.891592	0.188812	0.215245	1.04726	0.905207	0.213483	0.111512	0.762174	0.290268	1.33812
LNC_001490	XLOC_079749	--	lincRNA	0.891632	1.24672	1.08203	1.02742	0.783116	0.565115	0.25942	0.571555	0.557384	0.922967	0.730125	0.61836	0.707268	0.47621	0.489781
LNC_001491	XLOC_079784	--	antisense_lncRNA	0.640499	1.48971	1.00014	1.66451	1.29252	0.851253	0.593356	0.921471	0.731857	0.90122	0.687732	0.873408	1.51552	1.50093	0.627011
LNC_001498	XLOC_080436	--	lincRNA	0.493555	1.18265	1.00223	0.480071	1.27383	0.17864	0.502076	0.239743	0.29169	0.219468	0.854841	0.0748367	0.190466	0.289614	0.295519
LNC_001499	XLOC_080515	--	antisense_lncRNA	9.37983e-05	1.14009	0.405366	0.914937	1.05535	0.000307892	0.529421	9.31656e-05	0.299903	0.478966	0.789415	0.438684	0.704169	0.799425	0.000393182
LNC_000631	XLOC_031808	--	lincRNA	0.0613313	0.303747	0.144786	2.41592	0.873961	1.29844	0.68068	0.209257	0.738557	0.573168	1.2106	0.0328172	0.911424	0.293359	0.664157
LNC_000630	XLOC_031801	--	lincRNA	0.0473699	0.046989	0.268032	0.108421	0.252911	0.0803108	0.0280127	0.334448	0.315161	0.0738041	0.271907	0.0678005	0.512005	0.679264	0.0524893
LNC_000633	XLOC_031969	--	lincRNA	0.348784	0.0628073	0.419215	0.325776	0.939569	0.375891	0.337851	0.237983	0.84257	0.197544	0.288848	0.237475	0.31413	0.325009	0.237752
LNC_000632	XLOC_031896	--	lincRNA	0.504815	0.53113	0.158681	0.315141	0.227547	0.363105	0.149259	0.449459	0.368958	0.214508	0.247935	0.262769	0.440919	0.344698	0.216104
LNC_000635	XLOC_032169	--	lincRNA	0.668164	0.416946	0.653964	0.565625	0.847539	0.901494	0.636951	0.760294	0.945915	0.655342	0.651475	0.79547	0.713243	0.507153	0.720822
LNC_000634	XLOC_032082	--	lincRNA	1.01064	0	0	0.188313	0.743424	0.282625	0.150862	0.113592	1.65724	0	0.169399	0	0.151591	1.04261	0.86053
LNC_000637	XLOC_032192	--	lincRNA	0.758796	0.818089	0.824523	1.45342	1.67935	1.608	1.2438	0.540963	1.20715	0.899512	1.63745	0.885248	1.20348	0.968716	1.11053
LNC_000636	XLOC_032187	--	lincRNA	0.168863	0.330055	0.807164	0.566322	0	0.141664	0.604983	0.569365	0.692223	0.524586	0.339643	1.5811	2.27957	2.20663	1.00654
LNC_000639	XLOC_032378	--	lincRNA	3.10564	1.8458	1.72785	2.7603	4.36097	3.33631	3.36236	2.28103	2.78248	1.83797	4.1406	2.31798	2.5722	1.9914	2.27919
LNC_001721	XLOC_094063	--	lincRNA	0.658206	2.43002	0.306197	0.209275	1.32664	0.0562586	0.157414	0.324394	0.27607	0.417395	0.0703252	0.355522	0.0617184	0.0475483	0.159014
LNC_001722	XLOC_094063	--	lincRNA	3.1596e-11	6.41274e-12	0.63132	0.626452	1.64912e-11	9.91727e-08	3.88844e-11	2.99645e-21	6.54544e-06	0.791294	6.9804e-06	0.0298405	9.80871e-21	7.89751e-06	0.551617
LNC_001723	XLOC_094063	--	lincRNA	0.894929	3.89132	6.53288	8.16718	2.08259	1.42284	0.536391	0.239837	0.192568	8.03451	3.90086e-05	0.27904	2.24831	3.9702	1.46271
LNC_001724	XLOC_094063	--	lincRNA	2.09776e-05	2.89202e-05	1.3897	2.65251e-05	3.03239e-05	0.580602	1.64186e-05	2.06453	0.142752	0.0002783	0.339367	1.11677	0.00583411	1.97061	7.21797e-05
LNC_001725	XLOC_094063	--	lincRNA	4.54336e-16	0.48612	0.362465	0.92532	0.555551	1.62834e-08	8.87009e-16	0.148937	0.172133	0.587006	0.728171	8.83692e-21	0.414938	1.39495e-08	3.26089e-20
LNC_001726	XLOC_094370	--	lincRNA	1.39004	1.45475	0.554583	0.746325	0.818533	1.00383	0.699402	0.852056	0.906883	0.570807	0.748755	0.673481	0.592208	0.773524	0.898874
LNC_001727	XLOC_094374	--	lincRNA	1.20505	0.82941	0.325548	0.754794	1.11422	0.81083	0.562693	0.461389	0.64186	0.46319	0.651254	0.431891	0.332873	0.701908	0.706836
LNC_000525	XLOC_027949	--	lincRNA	0.36578	0.997289	0.704397	0.932503	1.53681	0.756984	0.0584603	0.462879	0.562387	0.691943	0.841716	0.754303	0.67156	0.574785	0.456702
LNC_000524	XLOC_027947	--	antisense_lncRNA	0.223521	0.265316	0.380396	0.152795	0.152372	0.226926	0.238361	0.304685	0.29662	0.73091	0.0904428	0.524721	0.402596	0.458505	0.223927
LNC_000527	XLOC_028016	--	antisense_lncRNA	2.65994	3.99545	3.20516	6.17274	3.56274	1.20527	1.68701	1.55564	0.758354	3.00328	1.20345	2.53944	2.25902	2.95216	1.41044
LNC_000526	XLOC_027949	--	lincRNA	1.208	0.157932	1.00838	1.5213	1.03273	1.13929	1.67214	1.26149	1.71088	1.46214	1.36665	0.857308	1.18268	0.938887	2.98536
LNC_000521	XLOC_027880	--	lincRNA	0.143775	0.568682	0.271946	0.436593	0.870525	0.283758	0.17039	0.522473	0.238421	0.485036	0.727081	0.306628	0.388435	0.491613	0.280212
LNC_000520	XLOC_027843	--	lincRNA	0.469216	0.819539	0.463832	0.459797	1.40374	0.567965	0.535353	0.396704	0.315701	0.435095	0.362016	0.263479	0.482991	0.503636	0.371758
LNC_000523	XLOC_027916	--	lincRNA	2.93851	0.928989	0.481291	1.04574	0.503545	2.01278	2.23849	1.28657	2.3408	1.51127	1.94163	1.91699	3.08257	4.10527	2.1978
LNC_000522	XLOC_027885	--	lincRNA	0.244115	0	0.231137	0.970983	1.65761	0.618894	0.542896	0.623044	0.505398	0.284997	0.925309	0	0.549562	0.918744	0.715136
LNC_001034	XLOC_056445	--	antisense_lncRNA	2.18792	0	0	0.435093	0	0.457525	1.22705	0.657293	1.07855	0.21272	0.392492	0.404372	0.788256	0.403636	0.729133
LNC_001035	XLOC_056445	--	antisense_lncRNA	2.52439	0	0	8.35929e-08	0	0.688074	6.0537e-45	1.22149e-20	1.51846	0.318945	0	1.66385e-19	0.814662	1.23564e-25	0.364018
LNC_001036	XLOC_056447	--	lincRNA	0.502358	2.62493e-16	0.42781	0.16938	0.331291	0.459577	0.198083	0.299462	0.383732	0.286002	0.221516	0.192941	0.297592	0.146677	0.201952
LNC_001037	XLOC_056453	--	lincRNA	0.393485	0.658098	0.348153	0.252953	0.393072	0.354191	0.261923	0.470134	0.326971	0.229859	0.273911	0.263515	0.332253	0.268796	0.573055
LNC_000529	XLOC_028016	--	antisense_lncRNA	6.25209e-07	1.25078	0.269027	1.34857e-06	0.29344	1.63024e-06	0.151164	0.784136	7.49965e-07	0.426188	0.232113	8.5891e-07	0.829262	0.142336	0.118999
LNC_000528	XLOC_028016	--	antisense_lncRNA	0.597554	0.948313	1.10876	1.41407	0.80049	0.19228	0.317277	0.271799	0.162069	0.536054	0.13746	0.257805	0.442879	0.347234	0.383502
LNC_001032	XLOC_056264	--	lincRNA	3.39431e-05	0.0377068	0.000135367	0.0059959	3.23008e-05	0.994622	2.06384	2.20826e-05	0.651828	1.33373	0.00044939	3.2773e-05	0	0.000656787	8.01995e-05
LNC_001033	XLOC_056383	--	lincRNA	0.391336	0.702995	0.484747	0.475201	0.670179	0.269375	0.195368	0.217087	0.32519	0.209554	0.346713	0.288292	0.264351	0.116956	0.305311
LNC_001159	XLOC_063544	--	lincRNA	1.72363	1.12824	1.50225	1.54539	1.04789	1.09029	0.533628	0.705794	0.830229	1.08497	0.512195	0.73114	0.952879	0.814772	0.78811
LNC_001158	XLOC_063423	--	lincRNA	0.93471	0.707449	0.418413	1.14348	1.17489	1.16645	0.522343	0.416518	0.661988	0.542498	0.861161	0.333784	0.803919	0.586324	0.784159
LNC_001153	XLOC_062789	--	lincRNA	0.229046	0.92745	0.252074	0.982456	0.981897	1.01912	0.355627	0.221642	0.333247	0.446048	0.69593	0.266182	0.481373	0.417133	0.539603
LNC_001152	XLOC_062604	--	lincRNA	0.307639	0.213302	0.203352	0.491751	0.490975	0.364726	0.491663	0.272904	0.281038	0.551046	0.311404	0.362139	0.471026	0.651665	0.333148
LNC_001151	XLOC_062495	--	lincRNA	1.09386	0.385537	0.27143	0.658998	0.741252	0.463676	0.408512	0.334399	0.682372	0.123339	0.45199	0.216369	0.194461	0.275166	0.597934
LNC_001150	XLOC_062429	--	antisense_lncRNA	0.565056	0.213296	0.533398	0.276662	0.460529	0.433049	0.119424	0.202038	0.491793	0.167654	0.245175	0.547538	0.0727038	0.367659	0.246407
LNC_001157	XLOC_063373	--	lincRNA	0	3.98534	0	0.323447	0.632052	0	0	0	0	0	0	0	0	0	0
LNC_001156	XLOC_063027	--	lincRNA	0.165711	0	0.314411	0	1.21267	0.419496	0.369038	0.225143	0.342376	0.773513	0.501979	0.175439	0.298408	0.170265	0.347952
LNC_001155	XLOC_063022	--	lincRNA	0.292467	0.144246	0.277216	0.414696	0.9076	0.679131	0.26037	0.497117	0.544337	0.227576	0.886363	0.232693	1.31674	0.45055	1.10369
LNC_001154	XLOC_062910	--	lincRNA	1.13662	2.77481	1.55363	3.11095	2.22605	2.00471	1.19946	0.994437	1.47524	1.88617	1.65828	1.16019	2.02713	1.62953	2.06723
LNC_000459	XLOC_024885	--	lincRNA	0.0262155	0.0468436	0.266318	0.376602	3.09109e-15	0.0222435	0.312748	0.104523	0.290716	0.196597	0.854232	0.171115	6.46391e-07	0.297923	6.06137e-07
LNC_000458	XLOC_024885	--	lincRNA	3.98004e-130	0.316085	1.58133	0.146547	0.000370217	0.316954	0.261391	1.03333e-05	0.0776041	0.000817191	0.220521	7.68298e-05	0.66735	0.0194689	1.29621
LNC_000451	XLOC_024799	--	lincRNA	0.117778	0.523526	0.278738	0	0.266719	0.149321	0.733307	0.60131	0.292665	0.366689	1.01202	0.0626542	0.63636	1.20879	0.295641
LNC_000450	XLOC_024693	--	lincRNA	0	0.814947	0.584958	0.703722	0.818254	0.566449	0.687145	0.456275	0.256255	0.441231	1.14634	1.153	0.788841	0.669627	0.775144
LNC_000453	XLOC_024840	--	lincRNA	2.2307e-06	2.05325	0.950047	0.187988	2.88487	0.00278358	0.892384	2.41619e-05	7.54014e-05	0.494105	0.733949	0.219385	8.90087e-06	9.28371e-06	1.06953e-05
LNC_000452	XLOC_024812	--	lincRNA	8.55417	6.5996	5.10864	8.86053	7.17104	5.55798	2.71976	3.90727	3.65425	3.6589	3.0597	2.88741	4.0242	3.71952	3.79616
LNC_000455	XLOC_024840	--	lincRNA	1.04161	1.07361e-05	0.584745	4.22434	1.42991	1.48471	0.458878	0.367295	1.45556	0.638058	1.04561	1.35459e-05	0.653537	0.896072	1.40158
LNC_000454	XLOC_024840	--	lincRNA	0.0936805	7.88468e-13	0.221332	0.448182	0.812178	0.19488	0.129405	0.22349	0.784926	0.121744	0.318598	0.0857626	0.512634	0.334754	0.690062
LNC_000457	XLOC_024885	--	lincRNA	1.32587e-82	0	0.304084	0.283937	1.16411	0.368632	0.58758	0.894226	0.705949	0.851005	1.61417	1.08922	0.886653	1.26703	1.01432
LNC_000456	XLOC_024861	--	lincRNA	0.665343	1.52575	0.210924	0.625311	1.9843	0.280184	0	0.1503	0.0914054	0.0862217	0.223648	0.116729	0.0998293	0.456352	0.654874
LNC_000048	XLOC_002263	--	lincRNA	7.73265	0.137776	2.8154	2.84123	6.87031	0	2.13689	1.23549	0	0.109252	0	0	0	0	0
LNC_000049	XLOC_002270	--	lincRNA	0.433544	0.532733	0.721401	0.611422	0.363869	1.00431	0.870356	0.587747	0.268085	0.421393	0.218622	0.91321	0.487879	1.41231	0.914039
LNC_000046	XLOC_002096	--	lincRNA	1.62338	2.05098	1.01094	1.63008	1.54207	0.79195	0.353197	0.680189	0.560435	0.465296	0.574003	0.526135	0.7449	0.303262	0.394522
LNC_000047	XLOC_002235	--	lincRNA	0.227411	1.56405	1.08167	0.897274	2.66874	2.68093	2.13122	1.00151	1.12442	1.14927	3.32478	0.956992	1.84252	1.17	1.53554
LNC_000044	XLOC_002018	--	lincRNA	2.46224	2.62165	0.791198	2.09499	2.89963	1.95262	1.16252	0.84042	1.24049	1.32609	1.03429	0.869796	1.48631	0.680009	1.04661
LNC_000045	XLOC_002076	--	lincRNA	0.0320542	0.615039	0.725158	1.08913	1.48096	1.09633	1.54439	0.423612	0.889022	0.699255	1.89451	0.367423	0.606326	0.88989	1.2244
LNC_000042	XLOC_001923	--	lincRNA	2.45023	0	1.21399	1.93283	1.84601	5.50414	0	2.79048	1.93225	3.76906	0	2.93769	1.65419	1.29228	2.24369
LNC_000043	XLOC_001978	--	lincRNA	0.453744	0	0.329712	0.398258	1.07322	0.709174	0.402975	0.261896	0.753359	0.19026	0.459206	0.447834	0.754437	0.787203	0.523691
LNC_000040	XLOC_001867	--	lincRNA	5.67284	4.46745	3.08348	4.22518	3.61344	1.63051	2.18036	2.17847	1.13631	2.6826	1.74363	2.1977	2.14411	1.88577	1.49655
LNC_000041	XLOC_001920	--	lincRNA	1.02851	1.26661	0.731979	0.776286	0.28929	0.578482	0.840001	0.640314	0.637335	0.400055	0.605733	1.17894	1.23473	0.352306	0.21606
LNC_000288	XLOC_015484	--	lincRNA	0	0	0.0998059	0.592617	0.47037	0.619273	0.374654	0.213578	0.606172	0.408249	0.211823	0	0.85075	0.431983	0.442496
LNC_000289	XLOC_015500	--	lincRNA	0.242315	0.480438	0.249425	1.43557	0.956256	0.746625	0.566891	0.315906	0.677446	0.686342	0.245381	0.330631	0.714273	0.586806	0.494773
LNC_000280	XLOC_015000	--	lincRNA	0.789964	1.02653	1.1361	1.28624	1.46554	0.898328	0.983288	0.64375	0.825609	0.569701	0.800635	0.524501	0.518546	0.5678	0.50194
LNC_000281	XLOC_015028	--	lincRNA	0.479906	0.590101	0.253517	0.768486	0.526657	0.325376	0.715324	0.209794	0.494742	0.239251	0.408277	0.205921	0.155611	0.406409	0.399041
LNC_000282	XLOC_015043	--	lincRNA	1.53003	1.25576	1.26232	2.00279	1.90243	0.980557	1.15146	0.716076	1.13768	0.964302	1.02678	0.775222	1.23118	0.974695	0.95936
LNC_000283	XLOC_015188	--	lincRNA	1.84833	1.19144	1.09839	1.39548	2.24006	1.42555	0.524743	0.732304	0.476399	0.676708	0.748813	0.733718	0.732513	0.454415	0.814457
LNC_000284	XLOC_015326	--	lincRNA	4.85758	2.15482	1.36921	3.56581	4.74422	2.8246	2.1265	1.6202	2.2084	1.58612	2.56743	1.22088	1.70809	1.20925	2.03568
LNC_000285	XLOC_015328	--	lincRNA	4.4511	1.99772	1.25372	2.50646	2.93441	2.04527	1.29698	1.54248	1.65651	0.827952	1.41277	1.16328	1.5757	0.726036	1.27111
LNC_000286	XLOC_015386	--	lincRNA	1.57346	0.782833	0.665735	1.30401	2.96402	1.84579	1.35592	0.811682	1.42397	0.992639	1.38256	0.970455	1.34661	1.01224	1.25916
LNC_000287	XLOC_015426	--	lincRNA	1.80564	1.78431	0.569563	1.05813	2.85278	0.74016	0.778479	0.707945	0.725426	0.511103	0.387263	1.10703	0.492737	0.411736	0.869289
LNC_001801	XLOC_097705	--	lincRNA	1.72329	1.58161e-05	2.04554e-05	4.08627e-05	0.587493	1.70433	1.09743	0.937178	0.432625	1.92465	3.00552	1.30269	3.41574e-05	1.61905	2.72139
LNC_001800	XLOC_097705	--	lincRNA	1.86276e-07	4.67816e-20	1.16413e-21	0.934667	1.8414e-07	0.141684	0.134164	0.254872	0.165003	0.371835	0.30693	1.09197	0.172299	0.525669	1.28937e-08
LNC_001803	XLOC_097705	--	lincRNA	0.985754	2.34319	1.30767	0.830192	1.54976e-07	1.39279	1.02396	0.000135995	0.259312	0.818673	1.52749	0.754102	1.44832	1.7841	1.45648
LNC_001802	XLOC_097705	--	lincRNA	1.12275e-05	0.472261	0.82969	0.813516	1.85212e-06	0.000215804	0.221274	1.62273	1.20126	0.94743	0.564111	0.842995	0.578088	0.469451	0.425958
LNC_001805	XLOC_098138	--	lincRNA	3.6411	0	0.540898	0	0	0.466447	0.252648	0	0.227294	0	0	0	0	0.193648	0
LNC_001804	XLOC_097981	--	lincRNA	0.648035	0.894717	0.436803	0.449755	0.211455	0.470625	0.205393	0.347675	0.38469	0.468703	0.117179	0.3721	0.437756	0.442654	0.3081
LNC_001807	XLOC_098269	--	lincRNA	0.631863	0.495191	0.41527	0.447704	1.00056	0.881418	0.648682	0.210318	0.698837	0.414574	0.598151	0.348611	0.381933	0.663987	0.345063
LNC_001806	XLOC_098154	--	antisense_lncRNA	0.811349	1.45504	0.0699167	0.585616	0.74899	0.186836	0.328334	0.300873	0.488075	0.344358	0.14902	0.15647	0.398491	0.303014	0.123722
LNC_001809	XLOC_098526	--	lincRNA	0.124546	0.491937	0.176907	0.0707567	0.422728	0.210487	0.221604	0	0.103129	0.823938	0	0.132417	0.841147	0.639227	0.0521331
LNC_001808	XLOC_098308	--	lincRNA	3.38386	6.40581	1.50497	1.4893	0.702043	1.92484	1.3522	1.54997	2.28586	0.859848	0.907102	0.953161	1.11931	1.22911	1.27326
LNC_000198	XLOC_010146	--	lincRNA	0	1.34641	2.41343	2.23018	0.000538009	0.417788	0.659778	0.905449	0.843168	0.448338	0.832171	0.695869	1.33814	0.452287	1.75971
LNC_000199	XLOC_010146	--	lincRNA	0	1.39907e-06	2.40858	1.2018	2.09847	1.70175	1.97869	2.0656	2.28645	1.65291	1.33445	1.60058	1.3266	0.908269	0.920937
LNC_000194	XLOC_010102	--	lincRNA	0.363583	1.22174	1.26335	2.34576	2.24386	3.56902	1.33648	1.49648	3.2853	2.35174	1.68791	3.16056	1.81974	3.08661	3.49396
LNC_000195	XLOC_010128	--	lincRNA	0.785807	4.04734e-06	1.92313e-06	1.80595e-05	0.595802	0.409104	0.481459	0.082024	0.249846	0.156717	5.73498e-07	0.324172	0.336636	0.357993	0.327599
LNC_000196	XLOC_010128	--	lincRNA	1.44662	1.22728	0.381025	0.933742	0.757035	0.263489	0.336916	0.408144	0.440388	0.245193	0.965835	0.418701	0.452794	0.578158	0.583908
LNC_000197	XLOC_010128	--	lincRNA	2.96024	4.65019	2.43093	1.98335	2.76985	3.27174	3.96969	3.53882	3.2741	2.90483	3.13576	5.05059	4.11477	4.02058	1.8245
LNC_000190	XLOC_010026	--	lincRNA	5.27091	10.6113	6.36792	7.68732	9.87724	2.08863	2.09562	1.11809	2.58888	2.68382	1.44603	1.94449	1.48517	1.20968	2.00556
LNC_000191	XLOC_010040	--	lincRNA	0.690246	1.91903	0.772832	1.24135	4.08237e-06	5.55697	5.04796	3.17673	4.46399	3.16234	3.91537	2.2945	4.96389	4.63781	2.55491
LNC_000192	XLOC_010102	--	lincRNA	2.08589e-05	1.97467e-05	1.77675e-05	2.06035e-05	4.81111e-07	1.26866	8.63531e-09	0.770266	0.618574	0.388553	0.272976	1.2238e-09	1.00486e-05	0.443349	0.000792387
LNC_000193	XLOC_010102	--	lincRNA	1.42628	0.525646	1.40939	2.97915	0.485675	0.720284	0.966403	0.000749668	0.802492	1.17816	1.38488e-09	1.99923e-05	0.564123	0.0587562	0.630617
LNC_000994	XLOC_055025	--	antisense_lncRNA	0.139181	0.19801	0.0652301	0.310582	0.661035	0.90071	0.772343	0.691159	0.965061	0.817282	0.858992	1.01017	0.810169	0.719774	0.95156
LNC_000995	XLOC_055108	--	lincRNA	1.16607	0.670687	0.354949	0.755105	0.607977	0.457122	0.297177	0.28022	0.319212	0.170677	0.256841	0.168469	0.216611	0.0594756	0.174972
LNC_000996	XLOC_055108	--	lincRNA	0.434194	0.398907	0.26246	0.422961	0.742132	0.35396	0.217872	0.179446	0.265722	0.299496	0.25697	0.220061	0.302064	0.262107	0.318602
LNC_000997	XLOC_055215	--	lincRNA	1.48969	1.62648	0.762589	0.894441	1.75809	0.705861	0.829181	0.465414	0.272736	0.589972	0.741375	0.541019	0.523046	0.500209	0.441305
LNC_000990	XLOC_054843	--	lincRNA	4.13762	2.51595	2.23586	3.322	3.0331	2.7916	1.94663	1.83637	1.98339	1.70019	2.24928	2.12743	2.26114	1.74834	2.41
LNC_000991	XLOC_054993	--	lincRNA	1.18916	0.88392	0.420872	1.04756	0.565647	0.587668	0.571693	0.45668	0.494066	0.463106	0.326098	0.477807	0.334703	0.3554	0.474209
LNC_000992	XLOC_055025	--	antisense_lncRNA	0.396733	3.70478e-05	0.56877	0.638919	0.100007	0.70495	0.0078497	0.588352	0.787187	0.239625	0.0729295	0.00407256	1.50965e-05	0.368783	0.0556033
LNC_000993	XLOC_055025	--	antisense_lncRNA	1.08034	1.14937	0.226671	0.349501	0.603844	0.0457837	0.428581	9.08699e-05	0.163745	0.307909	0.614633	0.204973	0.233957	0.271442	0.504898
LNC_000998	XLOC_055330	--	lincRNA	1.51978	1.22059	0.561206	1.26512	0.926978	0.661535	0.757024	0.625677	0.563962	0.622051	0.757248	0.611316	0.618459	0.593993	0.878194
LNC_000999	XLOC_055354	--	lincRNA	1.62185	1.21662	1.10077	2.24422	2.28582	1.4018	2.02503	1.41935	1.98547	1.17881	1.32118	1.14468	2.08535	0.928339	1.4684
LNC_001557	XLOC_084419	--	lincRNA	0.464168	0.448877	0.434452	1.14676	0.610471	0.767551	0.215184	0.356075	0.402518	0.612562	0.224794	0.285933	0.631967	0.447372	0.638005
LNC_001556	XLOC_084419	--	antisense_lncRNA	2.65802	2.77744	2.21313	4.65446	1.66711	3.10791	1.96194	2.65077	1.11712	4.7001	3.02013	1.53167	1.57952	1.3225	8.16908
LNC_001555	XLOC_084249	--	lincRNA	1.17602	3.21646	0.980109	1.05415	1.55892	1.00423	0.985926	0.869706	1.03868	0.934985	0.786356	0.972013	0.814301	0.726286	0.571077
LNC_001554	XLOC_084205	--	antisense_lncRNA	1.32419	1.46476	0.782526	1.57767	2.38453	0.827676	0.787729	0.560006	0.667176	0.51136	0.959391	0.693475	0.62255	0.50342	0.481906
LNC_001553	XLOC_083950	--	antisense_lncRNA	0.560231	0.681063	0.994757	0.329253	1.11933	0.562986	0.367811	0.469703	0.57903	0.465666	0.845783	0.342221	0.499798	0.0687623	0.915042
LNC_001552	XLOC_083950	--	antisense_lncRNA	0.00309635	1.86592	1.93504	3.45582	3.05835	2.10415	1.62743	2.06266	2.38493	2.1606	2.67409	1.54305	2.07098	1.36746	2.85658
LNC_001551	XLOC_083950	--	antisense_lncRNA	1.91375	4.55553e-05	0.349171	1.17839	1.50825	2.0382	1.0326	0.361425	1.85359	1.1569	1.1725	0.695817	1.48255	0.621991	1.64576
LNC_001550	XLOC_083862	--	lincRNA	0.385292	0.75982	1.75358	0.786217	0.608128	0.650499	0.411711	0.418991	0.892064	0.359739	0.233493	0.408397	0.971386	1.10816	0.32331
LNC_001559	XLOC_084419	--	antisense_lncRNA	9.10889e-05	0.000392151	1.10401	0.000317467	0.00127042	0.161057	0.827689	0.95768	0.384015	0.888832	0.434018	1.02405	1.18563	1.16791	0.827337
LNC_001558	XLOC_084419	--	lincRNA	0.415423	1.63966	1.11539	1.77684e-07	0.989457	0.30854	6.22231e-05	1.26051e-06	5.64391e-06	0.00105386	1.53486e-05	4.90839e-06	2.88956e-05	8.77238e-06	0.00261258
LNC_000868	XLOC_046777	--	lincRNA	2.64859	2.76422	1.80029	2.18898	3.06056	1.93944	1.91895	1.34889	1.61955	1.41486	1.88398	1.05827	1.75991	1.40847	1.59681
LNC_000869	XLOC_046911	--	lincRNA	1.73235	0	3.70174	6.41342	2.20287	1.72354	0.941592	0.230175	0	1.0725	0	0	0.934615	0.480609	0
LNC_000860	XLOC_046460	--	lincRNA	0.156424	1.14179	0.571123	0.926841	0.898783	0.619367	0.000882132	0.241231	2.36506e-05	0.000369128	0.474357	0.555996	0.137035	0.331285	0.0142713
LNC_000861	XLOC_046460	--	lincRNA	0.246034	1.01398	0.552499	0.880112	0.818854	0.515039	0.000112048	0.0013778	3.22965e-06	3.19259e-05	0.557296	0.000474018	0.210456	0.00124233	0.000777138
LNC_000862	XLOC_046565	--	lincRNA	1.3246	0.195456	0.0798208	0.32191	0.385769	0.310315	0.150114	0.288535	0.0702332	0.0219496	0.199719	0.0603517	0.101533	0.0770219	0.117336
LNC_000863	XLOC_046569	--	lincRNA	12.8395	4.35878	2.89552	0	7.17877e-85	1.90508	0.728014	3.01895	0.609823	1.20017	0	2.19586	0	0	1.47449
LNC_000864	XLOC_046569	--	lincRNA	3.50907	1.31211	0	0.375691	0.0643223	1.26628	0.300693	0.220981	0.137428	0	0.337926	1.04315	0	0.115539	0.286
LNC_000865	XLOC_046569	--	lincRNA	2.27849	0.00153398	0.159654	1.29856e-05	2.38324	0.00233682	0.000250946	0.00548435	0.000325971	5.59538e-08	2.37071e-05	0.00570225	0	1.04918e-05	9.86369e-05
LNC_000866	XLOC_046755	--	lincRNA	0.530789	0.597725	0.702358	0.818413	1.85934	0.536681	0.805564	0.739637	0.687973	0.652121	0.537806	0.504629	0.855075	0.578361	0.559385
LNC_000867	XLOC_046777	--	lincRNA	3.16727e-05	0.00192016	1.78214e-05	0.000307274	0.554847	0.000210561	0.0877331	0.138433	0.332699	0.000412451	0.000737121	0.000119125	9.44718e-05	0.16154	0.0899609
LNC_000730	XLOC_038006	--	antisense_lncRNA	0.21717	1.13969e-05	0.207815	0.000436091	1.73762	0.464394	0.000838746	0.330992	3.03782e-05	0.000112954	0.000866684	0.437345	0.509824	0.600226	1.36481
LNC_000731	XLOC_038006	--	antisense_lncRNA	0.146636	0.175643	0.338666	0.538208	3.15548e-05	0.497322	0.52559	0.553241	0.35147	0.718009	0.472733	0.45733	0.567829	0.633164	0.579683
LNC_000732	XLOC_038012	--	lincRNA	0.33322	9.76206e-07	0.449351	0.547744	0.380772	0.332291	0.314148	0.380572	0.135899	0.843573	0.0826324	0.98266	0.558064	0.454943	0.346424
LNC_000733	XLOC_038012	--	lincRNA	6.52644e-06	0.717818	0.159865	1.54343e-05	4.51303e-06	0.144276	1.11932e-05	0.117199	0.141199	1.05065e-05	0.170725	1.45993e-05	0.154634	0.279067	1.15318e-05
LNC_000734	XLOC_038124	--	lincRNA	2.71484	4.01481	2.90989	6.17771	3.64594	2.64202	1.37148	2.12827	1.26984	2.47465	1.63216	2.01515	2.16632	2.02041	1.95634
LNC_000735	XLOC_038124	--	lincRNA	12.9074	19.0215	10.7687	20.4064	11.8215	4.87126	4.70897	4.93652	3.56028	5.44146	4.54853	4.76145	4.16711	3.93206	4.79867
LNC_000736	XLOC_038131	--	lincRNA	1.11374	1.29629	0.962691	3.32685	2.35971	1.51793	0.837611	0.787762	0.626487	1.26274	0.84061	0.74333	1.1831	0.896524	0.809645
LNC_000737	XLOC_038234	--	antisense_lncRNA	0.577311	0.762682	0.415234	0.910716	0.627267	0.395852	0.561283	0.37529	0.296891	0.192699	0.556634	0.353271	0.371402	0.35686	0.709546
LNC_000738	XLOC_038252	--	lincRNA	0.37521	0.57018	0.68465	0.914733	0.428317	0.466201	0.399625	0.307394	0.166279	0.448104	0.506539	0.536009	0.743473	0.375933	0.686999
LNC_000739	XLOC_038344	--	antisense_lncRNA	0.578101	0.141575	0.275729	0.0161139	0.320721	0	0.129247	0.292989	0	0.112294	0	0	2.42222	3.08537	2.43356e-05
LNC_001485	XLOC_079678	--	lincRNA	0.147796	0.29282	0.502375	0.135024	0.471887	0.52571	0.157458	0.504317	0.220961	0.368334	0.807913	0.537889	0.239604	0.504929	0.664703
LNC_001484	XLOC_079517	--	lincRNA	0	0.366279	0.179781	0	1.44356	0	0.336706	0.379194	0.153651	0.583002	0.377272	0.778297	2.87199	1.93853	0.320703
LNC_001487	XLOC_079749	--	lincRNA	0.031863	0.387881	1.10938	1.05185	0.000322073	1.10473	0.249501	0.198667	0.503189	0.808664	1.18162e-12	0.45779	0.946834	0.58835	0.805137
LNC_001486	XLOC_079749	--	lincRNA	0.031863	2.09672e-06	3.85048e-08	3.57695e-06	1.70917	1.74587e-05	9.36381e-05	0.396696	0.459084	4.6276e-06	1.18162e-12	0.000171296	3.3397e-07	1.3348e-06	4.05863e-05
LNC_001481	XLOC_079514	--	lincRNA	0.127562	0.551478	0.586514	2.03283e-05	2.9075	0.332175	0.0636651	0.419615	0.370295	0.272685	0.195253	0.094724	0.105424	0.0864828	0.11838
LNC_001480	XLOC_079514	--	lincRNA	0.00216333	1.95694e-06	5.9477e-06	0.338236	0.142264	0.348237	0.44161	0.212621	0.00161661	0.166642	0.815747	0.433891	0.602766	0.669638	0.0442171
LNC_001483	XLOC_079514	--	lincRNA	2.03279	0.144515	1.92102	1.1243	1.37748e-16	1.98087e-16	0.0266639	0.67536	0.748045	1.61789e-13	1.26066	0.00390227	0.921072	2.69652e-58	0
LNC_001482	XLOC_079514	--	lincRNA	0.296163	0	0.61963	0.609765	2.01662	0.501613	0.329341	0.261403	0.0475732	0.268845	0.827567	0.146528	0.244759	0.823878	0.0045347
LNC_001489	XLOC_079749	--	lincRNA	2.95555e-06	8.77073e-13	0.38886	0.316203	1.88781e-75	0.799691	1.26884	0.000470815	1.84563e-23	1.7719e-09	0.0195673	0.57935	0.587869	0.218134	5.65385e-86
LNC_001488	XLOC_079749	--	lincRNA	0.031863	0.129295	8.00269e-05	0.210373	0.00030137	1.74587e-05	0.494627	0.407578	8.17068e-05	4.08888e-05	0.872125	0.45779	0.00023141	0.000114839	0.000158274
LNC_000604	XLOC_030767	--	lincRNA	2.40641	1.72756	0.924754	2.51196	1.64894	1.12091	0.91048	0.951819	0.810357	0.852012	0.789186	0.900304	1.04464	0.915835	0.687161
LNC_000605	XLOC_030782	--	lincRNA	9.52235e-117	4.09707e-227	0.81935	3.84637e-279	3.74011	1.11241e-59	3.30813e-225	0.121775	0	0.475642	1.1849	1.5281	4.14416e-163	3.37953	0.459356
LNC_000606	XLOC_030900	--	lincRNA	1.69543	1.72842	1.21148	1.6886	0.63604	2.93433	2.68699	2.71204	3.46184	2.43358	1.98648	2.93286	2.11604	2.10123	2.37831
LNC_000607	XLOC_030908	--	lincRNA	10.8244	8.98715	7.52087	9.36189	9.91259	17.9101	9.57584	11.446	14.4997	11.7418	14.6101	11.5809	14.8806	14.8904	13.4382
LNC_000600	XLOC_030653	--	lincRNA	2.02249	1.591	1.68499	1.90199	2.81483	1.58688	0.554526	1.01487	0.914009	0.880213	0.99356	1.14607	1.0715	1.66645	0.990876
LNC_000601	XLOC_030748	--	lincRNA	7.24119	6.8888	3.02082	6.08823	4.3251	3.36704	2.80124	3.09246	2.07669	3.14929	2.47497	3.65334	2.2592	2.27351	2.43643
LNC_000602	XLOC_030751	--	lincRNA	5.13468	4.20506	2.13958	4.12001	3.77045	2.7886	1.87228	1.94037	1.36166	2.22728	1.74353	2.50004	1.71656	1.35841	1.86657
LNC_000603	XLOC_030758	--	lincRNA	4.02794	2.12675	1.49325	4.55149	1.65304	1.57346	1.22639	1.26636	1.21613	1.75735	0.892156	1.65893	1.50363	0.942809	1.48889
LNC_001737	XLOC_094786	--	antisense_lncRNA	0.18078	2.09678	0.340842	2.05227	1.26797	1.32408	2.40676	0.512845	2.25316	0.987194	1.41592	0.385182	1.56486	0.738838	0.655961
LNC_001736	XLOC_094747	--	lincRNA	2.62729	3.93061	1.31832	1.39771	0.614623	0.348737	0.123612	0.186983	0.227383	0.322375	0	0.144751	0.248934	0.474832	0.234343
LNC_001735	XLOC_094708	--	lincRNA	1.53844	2.39078	1.65866	2.47695	1.44432	0.315749	0.461333	0.80597	0.360554	0.942357	0.340239	0.354861	0.802244	0.851269	0.355706
LNC_001734	XLOC_094708	--	lincRNA	0.429378	0.634117	2.95061e-06	0.555753	0.130571	0.0992777	0.128485	0.360096	2.84959e-05	0.284675	5.5835e-05	0.052454	0.204734	0.384708	0.214599
LNC_001733	XLOC_094700	--	antisense_lncRNA	1.27518	3.50339	1.21456	5.16422	3.55143	2.14556	0.455658	0.345182	0.419795	0.693821	0.128491	0.401336	1.14788	1.05038	0.755071
LNC_000609	XLOC_031024	--	lincRNA	0.408472	1.14217	0.709497	0.463704	0.846078	0.402533	0.30294	0	0.169023	0.370854	0.137581	0.361472	0.490418	0.559208	0.570456
LNC_001731	XLOC_094611	--	lincRNA	0.709214	0.416398	0.367192	0.81236	0.846872	0.474373	0.274578	0.430192	0.440526	0.303516	0.172059	0.354282	0.467871	0.334128	0.290282
LNC_001730	XLOC_094479	--	lincRNA	0.494779	0.587021	0.748791	0.901266	0.39305	0.0836921	0.219911	0.505623	0.164074	0.462219	0.400313	0.105487	0.534691	0.372226	0.289363
LNC_000518	XLOC_027781	--	lincRNA	7.74934e-06	8.34813e-06	2.17485e-06	0.448649	0.550919	0.305723	0.362682	0.239501	0.461094	0.0598952	0.118713	9.3197e-06	0.25318	0	0.293023
LNC_000519	XLOC_027838	--	lincRNA	8.94803e-08	0.0252794	3.25263e-08	2.17678e-08	4.24989e-09	0.0893348	0.0112856	0.0130578	2.35181e-07	0.771636	1.70514e-08	0.0523512	0.496592	0.121646	0.634071
LNC_000510	XLOC_027605	--	lincRNA	0.477911	1.10466	0.541638	0.545776	2.10676	0.00034597	0.565997	0.565418	0.529194	0.59558	0.580517	0.545414	0.775049	0.283024	0.716977
LNC_000511	XLOC_027605	--	lincRNA	0.000178705	0.000178582	0.000167033	2.59655e-06	5.65896e-05	0.776609	3.09732e-05	1.41068e-05	0.000146273	0.000137417	0.000181961	0.000193071	1.95293e-05	0.000118291	1.7963e-05
LNC_000512	XLOC_027622	--	lincRNA	0	0.0876922	0	0	0	0.0249899	0.209575	0.0402746	1.10287	0.045961	0.179221	0.947558	1.24907	1.67342	0.172026
LNC_000513	XLOC_027682	--	lincRNA	0.326702	0.591893	0.0515119	0.371651	3.44627e-06	0.54253	0.242087	0.33371	0.721914	0.890081	0.0388465	0.347893	0.392261	0.37248	0.227638
LNC_000514	XLOC_027682	--	lincRNA	2.72088e-07	9.46507e-08	1.11789e-05	3.40765e-06	0.922731	0.0845608	4.10518e-07	7.886e-06	1.99171e-06	4.18301e-06	0.789416	1.36132e-05	9.8709e-06	7.0885e-07	3.89935e-07
LNC_000515	XLOC_027686	--	lincRNA	0.92055	0.339128	0.437908	0.389076	0.77139	0.775092	1.12984	0.233861	0.663689	0.626242	0.812102	0.363074	0.932296	1.1841	0.582859
LNC_000516	XLOC_027699	--	lincRNA	0.028779	0.0768039	0.0270041	0.0920744	0.400019	0.381591	0.289198	0.177648	0.253295	0.312953	0.386547	0.406001	0.520491	0.253261	0.626135
LNC_000517	XLOC_027781	--	lincRNA	0.0495631	0.13111	0.17142	1.19008e-05	0.185997	0.422431	0.305383	0.0096775	0.629532	0.33087	0.0490025	0.106401	0.381581	0	0.0509183
LNC_001023	XLOC_056079	--	lincRNA	0.824434	1.27335	0.731198	1.52473	1.16893	1.04575	0.366478	0.386079	0.4698	0.722014	0.260532	0.384334	0.603231	0.422922	0.387572
LNC_001022	XLOC_055989	--	lincRNA	0.247064	1.21257	0.588088	0.695255	2.89266	0.103953	0.110326	0.0836266	0.101706	0.576161	0.248995	0.259404	0.333606	0.0847798	0.417716
LNC_001021	XLOC_055954	--	lincRNA	0.388072	0.16434	0.68205	0.189173	0.753899	0.843632	0.492996	0.717248	1.0565	1.03569	1.56945	0.885381	0.798785	0.796447	0.834505
LNC_001020	XLOC_055746	--	lincRNA	0	7.56813	0.815476	0.449845	0	0.344436	0.37972	0	0.334489	0.644872	0	0	0.375151	0	0.740124
LNC_001027	XLOC_056118	--	lincRNA	0.685796	0.167513	0.163943	0.766359	2.07948	1.00665	0.153587	0.231182	0.702654	0.133148	0.517202	0.534825	1.54296	0.825519	1.16844
LNC_001026	XLOC_056113	--	lincRNA	2.48034e-14	0.298474	0.439804	1.28743	9.93248e-27	0.511298	0.335262	0.0924447	0.533334	0.18095	0.124875	0.539991	0.345107	0.436057	0.109625
LNC_001025	XLOC_056113	--	lincRNA	1.16364	1.21711	1.38004	1.14083	1.47971	0.46015	0.515423	0.539243	0.591016	0.971287	0.431871	0.486224	0.827135	0.502084	0.255733
LNC_001024	XLOC_056113	--	lincRNA	0.944943	1.72087	1.40694	1.99589	1.65461	0.541924	0.4325	0.503026	0.555898	0.987223	0.304781	0.574763	0.451479	0.728707	0.359165
LNC_001029	XLOC_056230	--	lincRNA	0.460239	0.151275	0.363648	0.173926	0.691887	0.647544	0.614733	0.625635	0.570869	0.716196	0.309907	0.569186	0.69068	0.630333	0.707993
LNC_001028	XLOC_056197	--	antisense_lncRNA	0.416686	0.677812	0.848846	1.29688	0.857921	0.678149	0.39921	0.341619	0.291067	0.545329	0.523362	0.661885	0.480404	0.56908	1.03901
LNC_001128	XLOC_061545	--	antisense_lncRNA	0.297401	0.452541	7.96034e-07	5.67362e-06	0	0.148801	1.67498e-18	1.03816e-05	1.38912	0.651174	0.0876364	0.868254	0.887126	2.46645e-06	0.183099
LNC_001129	XLOC_061545	--	lincRNA	0.375459	0.384391	0.106593	0.485147	0.240131	0.147458	0.164901	0.249892	0.430077	0.611907	0.796964	0.240772	0.481333	0.0661543	0.418399
LNC_001126	XLOC_061461	--	lincRNA	8.11468	2.8193	6.14702	4.73658	13.0833	7.05149	6.85515	6.63261	6.28675	5.35284	9.74666	5.54138	5.15411	5.13097	7.64185
LNC_001127	XLOC_061545	--	antisense_lncRNA	0.000115498	6.30007e-09	0.0863234	1.02863	0	4.72997e-07	0.243124	0.308627	0.183046	0.762007	1.49746	2.22917e-12	1.88095e-05	0.186924	0.698038
LNC_001124	XLOC_061384	--	lincRNA	9.145	10.584	6.49938	8.65819	29.1462	5.00615	1.39486	1.99916	2.42452	2.74238	2.5158	1.98238	3.65492	1.77615	4.11626
LNC_001125	XLOC_061402	--	lincRNA	5.22306	7.17292	3.8794	3.52418	4.30362	4.88794	5.08888	4.65587	3.85432	3.18562	3.49426	3.89554	4.06755	3.23743	2.42583
LNC_001122	XLOC_061356	--	antisense_lncRNA	1.51294	1.09864	1.06557	1.47336	1.40279	0.915157	0.825666	0.811127	0.680593	0.826731	0.743184	0.835556	0.810936	0.739548	0.712063
LNC_001123	XLOC_061377	--	lincRNA	28.2735	19.6435	14.5127	13.5174	11.5645	29.3173	38.7148	37.5414	25.4437	36.7827	27.2122	44.6179	28.4124	38.4264	31.1915
LNC_001120	XLOC_061266	--	lincRNA	0.872279	0.831233	5.12186	0	0	0.359597	0	0	0	0	0	0	0	0	0.387995
LNC_001121	XLOC_061356	--	lincRNA	0.843504	0.489076	0.67139	1.00804	0.670408	0.631183	0.473459	0.494848	0.516778	0.550371	0.533844	0.527843	0.433005	0.454881	0.449268
LNC_000468	XLOC_025255	--	lincRNA	0.415373	0.154489	0.342797	0.772272	0.237524	0.264056	0.276366	0.177356	0.158306	0.229198	0.140241	0.204303	0.109122	0.224558	0.12948
LNC_000469	XLOC_025292	--	lincRNA	1.94168	1.35917	0.980221	1.60469	1.02972	0.821985	0.713491	0.54813	0.86165	0.625684	0.914828	0.608689	0.904521	0.686352	0.446382
LNC_000464	XLOC_025055	--	lincRNA	3.79962e-06	4.11519e-06	1.37956	0.300476	4.46701e-06	0.427819	3.10398e-06	0.455966	8.09953e-07	0.410189	0.528669	0.514613	0.296679	0.202435	3.12944e-06
LNC_000465	XLOC_025055	--	lincRNA	0.76718	0.300345	1.4148e-05	0.0437251	1.01937	0.0977904	0.549172	0.317002	2.01563	0.423545	1.48076	0.314736	0.77291	0.521971	0.651657
LNC_000466	XLOC_025106	--	lincRNA	0.640536	0.7678	0.286585	1.00032	0.960089	1.28443	0.868205	0.988945	1.42748	0.525064	1.60365	0.93743	1.51812	1.38236	1.06765
LNC_000467	XLOC_025136	--	lincRNA	0.129734	0.127268	0.247183	0.729472	0.288901	0.109126	0	0.877786	0.427003	0.403342	0	0.408127	0	0.267187	0.439123
LNC_000460	XLOC_024885	--	lincRNA	0.544098	7.63894e-15	8.8451e-06	1.53381e-06	6.56453e-18	3.67296e-61	1.03297e-09	3.27763e-12	0.0602339	0.123204	3.13901e-12	3.01699e-17	1.09732e-09	2.76896e-33	1.997e-07
LNC_000461	XLOC_024885	--	lincRNA	0.48143	0.0515322	0.274383	0.126977	0.369687	0.405824	0.324356	0.743515	0.392374	0.0996031	0.590606	0.695999	0.233838	0.403329	0.431143
LNC_000462	XLOC_024908	--	lincRNA	0.145808	0.173335	0.302866	0.832594	0.731628	0.222279	0.388339	0.0995096	0.387548	0.34067	0.206644	0.093652	0.596277	0.2391	0.340002
LNC_000463	XLOC_025048	--	antisense_lncRNA	11.3606	12.1175	18.7488	14.2711	13.9165	13.0016	19.315	19.5443	17.0562	15.0011	12.7554	20.8873	14.859	15.5815	12.7416
LNC_001232	XLOC_067500	--	antisense_lncRNA	1.77195	1.80138	0.881363	0.288181	0.752478	0.379734	0.914049	0.832792	0.29352	0.59645	0.613649	0.607275	5.00249e-05	4.89499e-05	0.194552
LNC_001233	XLOC_067554	--	lincRNA	0.672173	4.84863	1.95684	4.39801	0	0	0.304255	0.893874	0	0	0.335378	0.33829	0	0.465973	0.294093
LNC_001230	XLOC_067500	--	antisense_lncRNA	0.673572	1.5312	1.37406	0.000272011	4.59571e-52	1.18315	0.314888	0.214384	1.80358	3.7718e-07	0.175954	7.35917e-05	0	1.29533	1.2946
LNC_001231	XLOC_067500	--	antisense_lncRNA	3.59756e-06	6.7725e-05	6.39652e-06	0.407731	0.000735717	6.85018e-06	8.65568e-06	2.45454e-06	8.79263e-05	6.04493e-06	4.53984e-06	9.80619e-07	0.194781	0.519443	0.000183256
LNC_001236	XLOC_067651	--	lincRNA	2.18097	2.13744	0.521015	2.7407	2.79504	2.41294e-12	5.12532	3.10948	3.91951e-120	4.81374	3.52066	4.93247	1.15288e-33	1.48265e-30	4.58926
LNC_001237	XLOC_067651	--	lincRNA	3.7534	0	0	5.44786	0	0	0	0	4.10102	8.05402	0	0.706153	1.35498	0	14.0526
LNC_001234	XLOC_067597	--	lincRNA	0.473205	0.933027	0.523552	0	0.355507	0.133138	0.28095	0.857522	0.0652038	0.306809	0.477909	0.083566	0.142026	0	0
LNC_001235	XLOC_067607	--	lincRNA	1.91036	1.87721	2.67219	5.82852	6.90989	1.79806	2.70783	1.44677	3.42678	1.83483	2.83281	0.827789	2.32678	1.6958	2.56035
LNC_001238	XLOC_067651	--	lincRNA	7.71796e-05	0.18524	0.00170653	0.000160683	0.00130424	2.69398	0.0153435	2.90088	0.00481318	0.00533453	1.85916	1.92873	3.78754	0.253465	0.00215789
LNC_001239	XLOC_067651	--	lincRNA	3.42187	3.04413	2.47195	3.25956	1.59566	0.982333	0.100889	1.00093	0.717156	3.31917	1.07733	2.79683	0.580051	0.387607	4.1925
LNC_000059	XLOC_002866	--	lincRNA	5.24102e-06	0.594841	1.12014	3.87465	0.451475	1.69865	0.794332	1.4848e-06	0.809578	2.24324	2.76987e-07	0.023748	0.298004	1.30268	2.28181
LNC_000058	XLOC_002866	--	lincRNA	9.88805e-11	9.92099e-12	0.183057	0.264393	0.320909	0.498419	0.416084	0.204606	3.12012e-10	0.329112	0.18706	5.72292e-13	0.746752	0.0841521	0.518665
LNC_000055	XLOC_002839	--	lincRNA	0.629565	0	0.300621	0.35251	0.870565	0.264284	0.140868	0.318721	1.16259	0.489058	0	0.328245	0.566623	0.10819	0
LNC_000054	XLOC_002737	--	lincRNA	3.3064	3.73231	3.04835	3.51693	5.78292	5.82057	5.89605	4.94857	4.17359	3.70607	10.5979	3.79817	6.65405	5.79925	5.89428
LNC_000057	XLOC_002845	--	lincRNA	8.88083e-06	7.96323e-07	2.32919e-07	0.387516	1.07143e-05	5.45806e-05	4.60499e-05	2.46188	4.18253e-05	2.07833e-05	7.83264e-06	0.000182529	1.21549e-05	9.64316e-06	4.49821e-06
LNC_000056	XLOC_002845	--	lincRNA	3.33322	4.83539	4.02237	2.67209	3.28776	2.54459	2.50518	2.39337	4.28375	4.08988	4.1689	2.26204	5.49643	5.76079	3.85193
LNC_000051	XLOC_002281	--	lincRNA	7.96324	0.574973	7.2839	2.57705	5.53794	7.00525	12.2337	13.5537	7.24591	14.6051	10.8744	7.05045	16.5419	15.0766	11.2184
LNC_000050	XLOC_002281	--	lincRNA	4.41517e-06	8.92845e-05	2.14021e-05	4.42441e-05	6.45386e-05	1.67091e-05	3.66661	3.00422e-05	2.25559e-05	1.5685e-05	6.92053e-05	1.41142e-05	1.22346e-05	1.57795e-05	2.75785e-05
LNC_000053	XLOC_002636	--	lincRNA	0.0966872	1.42732	0.734703	1.63921	1.41047	1.4672	0.77584	1.90252	0.718231	1.57919	1.75619	1.12281	3.22083	1.9219	1.30218
LNC_000052	XLOC_002458	--	lincRNA	0.112374	0	0.106888	0.253414	0	0	0.10029	0.0761459	0.185232	0	0	0	0	0.539573	0.568966
LNC_000299	XLOC_017086	--	lincRNA	6.48238	0	4.86593	0.835497	3.15376	15.1121	12.8175	21.8622	10.7058	14.8799	13.4974	12.1052	19.7744	16.7258	22.9618
LNC_000298	XLOC_016547	--	antisense_lncRNA	1.23185	0.221299	0.423942	0.318414	0.317224	0.142006	0.199177	0.266879	0.27835	0.610187	0.169833	0.178827	0.100846	0.229838	0.421463
LNC_000297	XLOC_016436	--	lincRNA	0.241875	0.00188106	0.0996839	0.0751647	0.436835	0.0125779	0.530245	1.44746e-19	5.70869e-49	2.89382e-12	0.343538	8.26234e-09	0.913372	0.570242	0.141072
LNC_000296	XLOC_016418	--	lincRNA	0.845919	0.545139	0.478871	0.411091	0.434948	0.465934	0.900742	0.6066	0.896521	0.543605	1.02799	0.544236	0.819057	0.64999	0.826726
LNC_000295	XLOC_016098	--	lincRNA	0.571148	0.437356	0.269552	0.385626	0.474065	0.505817	0.414783	0.265841	0.711812	0.465065	0.394274	0.166859	0.701476	0.283772	0.302536
LNC_000294	XLOC_016089	--	lincRNA	0.380388	0	6.67293e-06	1.55304	0.0857161	0.385376	0.000297525	0.51719	0.000576725	0.473497	1.57709e-05	3.94959e-05	0.752396	0.312593	0.638383
LNC_000293	XLOC_016089	--	lincRNA	9.48325e-05	0	0.396284	2.71136e-05	8.84818e-05	7.87303e-05	0.496048	5.99979e-05	0.51856	0.000171618	1.19724	0.369938	0.00121876	5.9748e-05	7.5383e-05
LNC_000292	XLOC_015882	--	antisense_lncRNA	0.451224	0.469664	0.63867	1.88283	2.19043	1.39549	1.44153	0.724089	1.51884	0.878661	1.41646	0.870653	1.64597	1.06332	0.957247
LNC_000291	XLOC_015667	--	lincRNA	0.144808	0.0477291	0.0913027	0.219853	0.219177	0.0408272	0.600664	0.164441	0.160084	0.150313	0.244098	0.205873	0.173878	0.165051	0.282241
LNC_000290	XLOC_015608	--	lincRNA	0.673363	1.34662	0.568378	0.736752	0.483598	0.613646	0.730762	0.412217	0.660657	0.548113	0.794285	0.302442	0.516004	0.43909	0.79275
LNC_001834	XLOC_100177	--	lincRNA	0.220455	0.102843	0.116261	0.730949	1.47231	0.334247	0.105622	0.188823	0.211913	0.216704	0.726249	0.132415	0.409147	0.196681	0.387283
LNC_001835	XLOC_100177	--	lincRNA	0.681141	0	1.48829	8.78462e-06	4.70818	1.46624	2.07941	1.24842	0.217574	0.866453	3.77615	0.553343	1.80036	1.08396	1.4804
LNC_001836	XLOC_100491	--	lincRNA	0.471038	0.5519	0.646445	1.19959	0.415863	0.344716	0.417978	0.116976	0.28475	0.13342	0.520377	0.114786	0.0385691	0.102367	0.213711
LNC_001837	XLOC_100581	--	lincRNA	3.73094	4.60733	12.2243	6.48844	5.11136	3.45935	7.30173	8.17171	4.93482	9.15575	4.83041	7.61113	4.27083	7.46108	3.09072
LNC_001830	XLOC_100136	--	lincRNA	0.961386	0.279402	1.1681	0.538936	1.40967	0.315736	0.544167	0.423563	0.37486	1.13554	0.0418607	0.59083	0.356509	0.316031	4.55498e-05
LNC_001831	XLOC_100141	--	lincRNA	3.88877	1.88043	1.34079	1.5275	1.79333	0.231331	0	0.927969	0	0.861031	1.11171	1.41389	0.249838	0.384053	0.962985
LNC_001832	XLOC_100167	--	lincRNA	0	0	0	0	0.430131	0	0	0	0.105942	0.200129	0	0.135027	0	0.97213	0.108922
LNC_001833	XLOC_100177	--	lincRNA	0.626485	1.31876	0.478339	0.544469	0.744948	0.222118	0.473292	0.180109	0.182878	0.235422	0.752387	0.257193	0.284971	0.373427	0.334798
LNC_001838	XLOC_100933	--	lincRNA	2.82438	0	1.90946	1.86253	1.21437	0.705441	1.01924	0.943198	0.229155	2.18856	0	1.14907	0.762096	2.34357	1.46988
LNC_001839	XLOC_101076	--	lincRNA	0.28979	0.29044	5.74274e-07	0.471894	0.822972	0.246232	0.0638819	0.153632	0.119813	0.0832349	0.20346	0.131293	0.23942	0.0777092	0.289017
LNC_000318	XLOC_018116	--	antisense_lncRNA	0.660003	1.58407	1.06733	2.53085	1.27482	0.438625	0.377003	0.44641	0.228965	1.02856	0.226695	0.706341	0.330288	0.402874	0.477503
LNC_000319	XLOC_018196	--	antisense_lncRNA	0	5.02863	0	0	0	0	0	0	0	0.312851	0	0	0	0	0
LNC_000183	XLOC_009798	--	lincRNA	30.475	20.7775	15.5367	30.9938	14.7032	18.3399	24.1219	14.1245	21.0658	15.7175	14.5357	16.6532	13.9604	11.685	15.9593
LNC_000182	XLOC_009743	--	lincRNA	3.39208	2.14939	1.07246	1.28108	2.82015	0.886089	0.431609	0.548748	1.06815	0.628348	0.244678	1.36867	1.09079	0.553167	0.474677
LNC_000181	XLOC_009730	--	lincRNA	1.74132	3.34571	3.04485	4.54937	0.3689	4.33065	2.5242	2.31332	0.561767	5.12055	3.47337	4.89622	0.626297	0.966276	3.96968
LNC_000180	XLOC_009689	--	lincRNA	0.345799	0.679406	0.438667	0.649552	0.515118	0.388206	0.41156	0.0780862	0.474868	0.179233	0.46485	0.121227	1.14143	0.158153	0.194626
LNC_000187	XLOC_009969	--	lincRNA	0.731773	3.35256	0.34832	1.51049	2.72091	0.615855	0.108913	0.247725	0.301285	0.0948095	0.368774	0.128095	0.76853	0.753266	1.13384
LNC_000186	XLOC_009959	--	lincRNA	5.80941	5.26673	8.58169	4.05447	1.25671	7.16515	9.21591	7.62495	5.59223	9.83154	4.8924	9.43773	3.32831	7.47818	6.79604
LNC_000185	XLOC_009959	--	lincRNA	0.79831	1.49934	2.97932e-05	2.22471	2.4885	2.04289	1.27268	2.21699	2.27147	2.58971	2.2149	2.26226	3.72526	1.60023	0.605914
LNC_000184	XLOC_009912	--	lincRNA	0.0787751	0	0.224114	0.08928	0.798971	0.99737	0.701548	0.321196	0.976919	0.12258	0.716026	0.166939	0.283719	0.269748	0.925687
LNC_000189	XLOC_010026	--	lincRNA	1.57861	2.52299	1.89834	3.16184	2.80806	2.16523	1.63359	2.16458	2.36833	3.16163	2.02388	2.65281	2.90078	2.77664	2.87954
LNC_000188	XLOC_010006	--	lincRNA	0.0909208	0.359712	0	0.155362	0.0516404	0.153835	0.161603	0.0309819	0.527829	0.247754	0.137954	0.291008	0.409405	0.279767	0.341613
LNC_001739	XLOC_094827	--	lincRNA	0.182352	0.448895	0.432804	1.13453	0.81958	0.384469	0.243788	0.123788	0.451761	0.354605	0.276087	0.385458	0.410452	0.312395	0.230041
LNC_000316	XLOC_018107	--	lincRNA	2.3583	0.383097	0.941722	0.218782	0.43087	0.329124	0	0.396644	0.160711	0.152545	0	0	0	0.27068	0.168095
LNC_001738	XLOC_094786	--	antisense_lncRNA	0.424449	1.24176	1.96488	2.42624	2.35358	1.09345	2.11477	0.601904	1.46377	0.69437	1.46757	0.148557	1.941	1.01774	0.671271
LNC_001219	XLOC_066821	--	lincRNA	5.13775	3.99977	3.50259	6.21388	10.3609	5.88624	4.31129	2.71893	3.82456	3.4484	5.69875	2.71667	3.36995	3.31893	4.43215
LNC_000989	XLOC_054840	--	lincRNA	0.687551	0	0.164368	0.960335	0.189508	0	0	0.115882	0	0.133487	2.07406	0	0	0.118235	0
LNC_000988	XLOC_054835	--	lincRNA	0.932739	2.35241	0.921844	1.6927	0.722125	1.29269	2.26373	1.01248	1.90194	0.00201716	1.58855	0.00371579	1.79856	1.21883	0.99126
LNC_000983	XLOC_054544	--	lincRNA	2.10057	1.15726	0.433756	0.621246	0.918741	1.0578	0.369851	0.810137	0.554968	0.437213	0.529792	0.50568	0.613435	0.513874	0.453575
LNC_000608	XLOC_030980	--	lincRNA	0.08057	0.476505	0.458515	0	0.0907586	0.203994	0.143523	0.109488	0.532806	0.125369	0.162729	0.25602	0.217636	0.110367	0.608817
LNC_000981	XLOC_054502	--	lincRNA	1.98376e-07	7.88129e-06	1.18405e-05	0.422467	0.000401341	2.29748e-05	0.439349	0.00128938	0.202309	1.82495e-05	0.916133	0.0161409	0.235216	0.059295	0.156065
LNC_000980	XLOC_054433	--	lincRNA	0.123779	0.00877623	0.0416633	0.091161	0	0.022495	0	0.0120891	0.0147154	0	0	0	0.891955	0.778544	0
LNC_000987	XLOC_054835	--	lincRNA	0.00219633	0.00216359	0.00210318	0.00249652	0.00249226	0.00185065	0.00192449	0.0014708	0.00182188	1.23816	0.00221769	1.83115	0.000292465	0.00149614	0.00179988
LNC_000986	XLOC_054827	--	lincRNA	0.333773	5.55766e-07	0.716175	1.59556	1.35458	1.80016	2.74509	0.523002	1.80021	0.688839	1.94625	1.01495	2.30873	2.20703	1.34495
LNC_000985	XLOC_054827	--	lincRNA	3.93082e-08	0.312585	0.132446	0.264785	1.21206	0.358563	0.446762	0.0778757	0.493631	0.386615	0.493848	0.152911	0.79015	0.539675	0.630945
LNC_001732	XLOC_094678	--	lincRNA	0.581514	0.421264	0.548713	0.383546	0.459863	0.644335	0.516041	0.733106	0.576263	0.470372	0.339729	0.671341	0.564052	0.641632	0.614015
LNC_000879	XLOC_047517	--	lincRNA	7.68336e-05	0.730327	0.937695	0.303472	0.884609	0.681044	0.290391	0.31361	0.464769	0.43996	0.440601	0.191738	0.371421	0.356749	0.331196
LNC_000878	XLOC_047506	--	antisense_lncRNA	0.272145	0	0	0	0	0	0	2.54691	0.221011	0.63277	0.272371	0	0.979147	0.564266	0.47131
LNC_000877	XLOC_047467	--	lincRNA	0.863508	0.801542	0.357232	0.699925	1.02222	0.55379	0.591275	0.355228	0.631078	0.295378	0.441085	0.437898	0.379423	0.359385	0.302968
LNC_000876	XLOC_047453	--	lincRNA	1.86113	0.790998	1.24226	1.52215	1.12105	1.27678	1.47723	0.6018	1.10408	0.803942	1.82027	1.00798	1.13798	1.00294	0.954078
LNC_000875	XLOC_047453	--	lincRNA	0.896414	0.223347	0.0458292	0.986942	1.04079	0.431436	0.000650958	0.0314271	0.230407	0.184476	5.81658e-05	7.54886e-06	8.06925e-06	4.79611e-05	0.556233
LNC_000874	XLOC_047453	--	lincRNA	1.92304	1.63601	1.20731	2.28043	1.97244	0.994561	0.906436	0.295621	0.835903	0.571684	1.29479	0.372957	0.712806	0.785941	1.11273
LNC_000873	XLOC_047278	--	lincRNA	2.69589	3.01461	1.06413	2.64621	2.99441	2.34959	2.03563	1.13622	1.54191	1.80213	2.51737	1.45623	1.34326	1.21436	1.58979
LNC_000872	XLOC_046978	--	lincRNA	1.29933	0.710992	1.29192	1.44372	1.55785	1.01321	0.668044	0.886369	0.340649	1.6775	1.07277	0.987259	1.20101	1.00483	0.74096
LNC_000871	XLOC_046941	--	lincRNA	3.17169	3.61849	3.69207	5.66688	3.71074	9.94619	3.77349	2.32715	3.39822	5.88803	2.17141	1.87284	2.32897	1.9355	5.78831
LNC_000870	XLOC_046914	--	lincRNA	0.123309	4.71731	1.96691	2.35946	0.29886	3.77646e-06	9.09265e-07	0.635308	0.164009	0.191509	0.266954	4.6634e-06	0.949019	1.52771	0.998124
LNC_000727	XLOC_037982	--	lincRNA	0.000686324	0.39915	9.74791e-06	0.620192	0.000180293	0.615248	0.305056	0.000419787	0.0002098	0.503109	0.348336	0.453535	0.581903	0.549714	0.00900249
LNC_000726	XLOC_037982	--	lincRNA	0.939133	0.00112084	0.797753	0.291375	0.676989	0.000926501	0.000969625	0.62198	0.58229	0.000824645	0.559697	0.00116086	0.000965728	0.399445	1.32392
LNC_000725	XLOC_037877	--	lincRNA	2.05017	0.559527	0.433408	1.41235	3.3096	0.479543	0.406641	0.0771686	0.375434	0.265666	0.689045	0.239644	0.512677	0	0.192274
LNC_000724	XLOC_037780	--	lincRNA	2.23365	1.97792	0.778882	0.451666	0.222261	2.71933	0.729077	0.682673	0.165954	0.945578	0.407766	0.209807	0.182712	0	1.0432
LNC_000723	XLOC_037756	--	lincRNA	1.08937	0.88665	1.11931	1.12123	1.03716	0.902922	0.987809	0.602331	0.631337	0.896378	0.768845	1.06508	0.837908	0.827302	0.681156
LNC_000722	XLOC_037742	--	lincRNA	0.0331796	0.427138	0.188029	0.984596	0.680427	0.112372	0.736599	0.0452726	0.0275488	0.103354	0	0.0354891	0.149414	0.0226747	0.110598
LNC_000721	XLOC_037740	--	lincRNA	0.19864	0.560843	0.533137	1.67884	0.909157	0.556992	2.33122	0.375864	0.914993	0.607081	0.897743	0.311684	0.522996	0.187803	0.634876
LNC_000720	XLOC_037431	--	lincRNA	1.33128	0.862314	0.597335	0.93725	0.821443	0.61302	0.511418	0.715274	0.459086	0.335882	0.5268	0.67504	0.433985	0.501916	0.505016
LNC_000729	XLOC_038006	--	antisense_lncRNA	1.02356	2.12525	0.881418	0.994619	0.368926	0.987246	0.784615	0.764374	1.37112	1.14605	1.2304	0.788551	0.805542	0.753947	0.885953
LNC_000728	XLOC_037982	--	lincRNA	0.44032	0.304579	0.456739	0.77635	1.22688	0.650999	0.286237	0.566541	0.263338	0.526846	0.297277	0.410499	0.304642	0.386575	0.787481
LNC_000619	XLOC_031543	--	antisense_lncRNA	1.80045	2.60632	2.03858	2.23682	2.34452	2.04083	1.67486	1.58077	1.71815	1.35406	2.38444	1.45691	2.01241	1.64102	1.62942
LNC_000618	XLOC_031500	--	antisense_lncRNA	0.529882	0.174872	0.15017	9.7322e-06	0.724059	0.16448	0.0470606	0.0602395	0.0733115	0.0275085	0.125125	2.47681e-05	0.031815	0.060359	0.103067
LNC_000613	XLOC_031082	--	lincRNA	0.938117	0.713594	0.763138	0.288822	0.63332	0.515004	0.315808	0.276561	0.782572	0.617111	0.315977	0.162252	0.314496	0.488509	0.392056
LNC_000612	XLOC_031082	--	lincRNA	0.328637	9.52268e-08	0.0891789	0.0964288	0.0958311	0	0.227631	0.141585	0.520523	3.66568e-06	2.33316e-05	0.128819	0.157581	1.51976e-05	1.19894
LNC_000611	XLOC_031082	--	lincRNA	1.54697	0.78639	0.288125	0.298171	0.648266	0.287973	0.190736	0.185704	0.54627	0.419609	0.249476	0.469146	0.300084	0.254158	0.197424
LNC_000610	XLOC_031082	--	lincRNA	8.46381e-05	2.49259	7.99447e-08	0	0	0	0.0912237	0.177043	3.40301e-07	0.381953	0.422154	3.88804e-07	0.242521	0.42347	1.26654e-05
LNC_000617	XLOC_031500	--	antisense_lncRNA	0.529882	0.174872	0.15017	0.443344	0.724059	0.16448	0.0470606	0.0602395	0.0733115	0.0275085	0.125125	0.339883	0.031815	0.060359	0.103067
LNC_000616	XLOC_031488	--	lincRNA	0.359422	1.03479	0.349494	0.390636	7.9756	0.595496	0.325866	0	0	0.278073	0.358285	0.720337	0	0	0
LNC_000615	XLOC_031322	--	lincRNA	0.0950458	0	0.270797	1.50433	0.960278	0.480817	0.254196	0	0.313843	0.295701	0.287752	0.20075	0.427863	0.130285	0.0799839
LNC_000614	XLOC_031304	--	lincRNA	0.914359	0	1.16378	1.19551	1.51903	0.767934	1.90891	1.33784	1.62672	1.18394	1.53376	1.43164	1.78309	0.837836	1.03539
LNC_001588	XLOC_086510	--	lincRNA	6.4639e-07	7.25875e-07	2.2509e-06	0.866177	4.4695e-07	4.4165e-07	0.229229	0.46624	0.296633	0.395564	0.00128052	0.518878	0.259787	7.68315e-06	3.22175e-06
LNC_001589	XLOC_086510	--	lincRNA	0.425435	0.391309	0.83214	1.55185	0.554312	0.205875	1.13764	0.812106	1.39534	0.815792	0.768285	0.841189	0.153002	0.809806	1.67061
LNC_001584	XLOC_086214	--	lincRNA	9.81422	10.7985	5.53872	9.50562	12.8241	6.63765	3.46672	4.56266	2.48313	3.50768	5.71233	1.87001	2.70663	2.96842	5.79748
LNC_001585	XLOC_086245	--	lincRNA	2.03612	3.80648	3.1246	1.56491	1.7463	1.67487	1.1255	1.23661	1.82391	1.97045	1.78047	2.63679	2.37869	2.67285	1.61058
LNC_001586	XLOC_086311	--	lincRNA	2.58525	2.51047	3.84236	1.04053	5.61799	3.33692	1.26834	2.52159	0	1.64059	2.35625	1.20645	0	1.13503	0.404564
LNC_001587	XLOC_086318	--	lincRNA	4.31984	1.41722	1.27647	2.49576	1.83159	0.890258	1.28377	1.30279	1.82248	1.49327	1.35621	1.11495	0	0.394782	1.29274
LNC_001580	XLOC_085653	--	lincRNA	0.000104861	0.796923	2.05685	2.49401	2.37889	0.000812437	0.67819	0.581297	0.000737935	0.000965188	0.911315	0.653782	1.28342	0.00023895	5.19163e-05
LNC_001581	XLOC_085653	--	lincRNA	2.08795	0.792387	0.56005	0.728548	0.714348	2.47993	0.676562	0.578885	2.34979	2.58277	0.909835	0.650188	0.000170827	1.30076	3.43432
LNC_001582	XLOC_085708	--	lincRNA	0.265063	0.196227	0.0627719	0.451481	0.1498	0.167941	0	0	0.109699	0.360991	0.200892	0.211186	0.716044	0.181423	0.444084
LNC_001583	XLOC_085985	--	lincRNA	0.490637	0.606732	0.361939	0.705729	1.05136	0.404449	0.447218	0.338721	0.570311	0.256069	0.47849	0.358581	0.325211	0.315895	0.330233
LNC_000509	XLOC_027302	--	lincRNA	1.34724	1.70224	1.83589	1.30261	4.62307	0.500603	3.2592	1.28421	0.351274	0.238538	0.642158	0.344801	4.685e-05	0.380553	0.000396663
LNC_000508	XLOC_027302	--	lincRNA	0.730872	0.20141	0.768681	1.06333	0.761192	0.617308	2.90062	1.68749	0.221785	0.386107	0.682009	1.14001	1.10466	0.37101	0.539343
LNC_000507	XLOC_027293	--	antisense_lncRNA	0	0	0.46875	0	0	0	0	0	0	0.254021	0.164489	0	0	0.787049	0.417368
LNC_000506	XLOC_027091	--	lincRNA	4.02349	5.38434	0.392664	0.869299	1.26369	0	0.365787	1.06431	0.968837	0	0.400302	0.399948	0	0.559634	0.355943
LNC_000505	XLOC_027073	--	lincRNA	6.64639	2.65913	1.97598	1.6832	2.4364	2.45465	2.19663	3.26601	2.47633	1.75233	3.0397	2.95371	1.77453	3.50315	3.1921
LNC_000504	XLOC_027073	--	lincRNA	218.33	35.9823	67.5886	77.9808	37.8132	40.8461	50.5978	26.6689	19.1966	15.6791	24.8631	19.7226	31.7452	84.1645	67.3092
LNC_000503	XLOC_027034	--	lincRNA	1.31979	0.916463	0.491056	1.63903	1.56334	1.28594	0.534083	0.650798	0.847938	0.637139	0.654251	0.658554	0.796861	0.642915	0.710112
LNC_000502	XLOC_027009	--	lincRNA	1.60747	1.45773	0.422044	0.194773	5.85481e-05	0.717315	0.192116	0.846907	0.924042	0.471131	0.535337	0.881712	1.01023	0.520487	0.588736
LNC_000501	XLOC_026947	--	antisense_lncRNA	1.88195	2.81184	2.27641	1.62041	0.94043	2.96325	4.046	3.17608	3.20742	3.57392	3.1412	4.62638	3.95487	3.45216	3.10897
LNC_000500	XLOC_026840	--	lincRNA	9.18511	8.48862	15.5821	10.6267	15.6906	9.49902	10.9164	13.0589	11.794	9.87079	9.33958	11.2271	12.947	16.217	12.8881
LNC_001056	XLOC_057747	--	antisense_lncRNA	0.404305	0.557913	0.153394	1.19099	0.18216	0.136485	0.144044	0.109881	0.0668394	0.251641	0.081657	0.0856431	0.145614	0.110767	0.339469
LNC_001057	XLOC_057750	--	lincRNA	2.55023	2.76115	1.55475	2.48601	1.45631	1.95777	1.8542	1.48453	1.57791	1.43098	1.17769	1.44829	1.04014	1.00103	1.05169
LNC_001054	XLOC_057467	--	antisense_lncRNA	0.65702	0.308149	0.849285	0.631341	0.827057	0.644068	0.644915	0.377421	0.200954	0.996349	0.384965	0.147905	0.654018	0.519932	0.288229
LNC_001055	XLOC_057730	--	lincRNA	1.29716	0.775275	0.674425	1.17982	1.1794	0.8458	0.545845	0.397669	0.940406	0.6348	0.774873	1.10664	0.524272	0.579167	0.469966
LNC_001052	XLOC_057247	--	antisense_lncRNA	2.3314	2.6053	2.40258	1.54529	0.540935	2.05378	0.844029	1.8475	1.03589	1.03064	1.15429	1.43192	1.80381	0.690697	1.24467
LNC_001053	XLOC_057398	--	antisense_lncRNA	0.764099	0.868098	1.03252	1.31827	1.49799	1.06181	0.579554	0.780414	0.92697	0.853539	0.942144	1.09845	0.920449	0.854658	1.75784
LNC_001050	XLOC_057231	--	lincRNA	5.42091e-08	0	2.60396e-08	6.29732e-10	2.62814e-07	1.25776e-06	7.61967e-07	1.89413e-06	2.70637e-07	9.09682e-07	1.19784e-06	3.42445	1.35904e-06	1.29425	1.51338
LNC_001051	XLOC_057247	--	antisense_lncRNA	0.000425967	0.000138848	0.11604	0.129086	0.170606	9.32828e-05	0.101209	0.164076	0.100092	1.02666	0.128213	0.131257	0.1043	0.688082	0.0952897
LNC_001058	XLOC_057750	--	lincRNA	2.57728	3.81978	3.10116	3.90597	3.69767	2.90639	2.94479	3.17504	3.0642	2.2482	2.4941	2.67907	2.39621	2.20369	1.89186
LNC_001059	XLOC_057867	--	lincRNA	0.577745	0	0.922499	0.214519	0.42261	0.645212	0	1.55526	1.73299	0.597985	0.580375	1.3958	0.346589	0.530398	0.658468
LNC_001139	XLOC_061866	--	antisense_lncRNA	1.98636e-09	0.985441	0.711959	0.840417	0.730947	0.694402	3.85806e-05	0.145466	0.104116	0.326641	0.163146	0.479546	7.78539e-06	0.156982	0.000109507
LNC_001138	XLOC_061788	--	lincRNA	0.644933	0.432635	0.286292	0.238669	0.281905	0.369751	0.319757	0.285052	0.220787	0.413727	0.326594	0.18314	0.76883	0.544083	0.331208
LNC_001135	XLOC_061749	--	lincRNA	0.480408	0.999971	1.06544	2.00418	0.855528	0.693852	0.789183	0.541227	0.7955	1.3845	0.842084	1.02963	0.886094	0.955736	0.833326
LNC_001134	XLOC_061684	--	antisense_lncRNA	0.262262	0.25922	0.198504	0.656568	0.178449	0.177411	0.09327	0.39298	0.173889	0.326651	0.212159	0.11176	0	0.322901	0.306903
LNC_001137	XLOC_061749	--	lincRNA	0.59552	1.35266	0.595655	1.19911	1.2646	0.364728	0.574705	0.740756	0.779861	0.982042	0.901189	0.636727	0.820106	0.952128	0.614337
LNC_001136	XLOC_061749	--	lincRNA	2.12294e-05	1.97874e-06	3.65386e-05	4.79157e-05	0.626614	0.586292	0.19647	1.12767e-05	0.0503957	4.61519e-05	0.525642	6.25385e-05	0.00117589	0.124153	0.590486
LNC_001131	XLOC_061545	--	lincRNA	0.345984	0.168917	9.71163e-07	0.295988	1.8942e-05	0.16449	6.16982e-05	0.111072	0.316298	0.638744	0.478034	0.000469982	0.261944	1.90876e-07	0.483677
LNC_001130	XLOC_061545	--	lincRNA	0.303496	0.323468	0.123388	0.456641	0.161501	0.0692359	0.156105	0.242276	0.594229	0.357716	0.619325	0.350056	0.311719	0.0962382	0.472188
LNC_001133	XLOC_061545	--	lincRNA	6.78697	0	0	0.871895	0	0	0.790807	0	0	0	0	0	0	0	0.805939
LNC_001132	XLOC_061545	--	lincRNA	0.662613	0.13488	0.0321666	0.971549	0.0775794	0.066618	0.0907267	0.209081	0.430832	0.583421	0.394948	0.300725	0.439557	0.116367	0.440885
LNC_000473	XLOC_025646	--	lincRNA	1.75587e-06	0.000373444	0.000352238	0.000434155	0.000433496	0.392604	0.000320579	1.34647e-06	0.601886	1.71245e-06	0.000379952	1.17667e-06	2.72898e-05	0.000251171	2.45273e-06
LNC_000472	XLOC_025499	--	lincRNA	0.0769639	0.228526	0.581812	0.438849	0.656799	0.390847	0.615311	0.236176	0.191613	0.629256	0.467264	0.287807	0.311915	0.263048	0.096285
LNC_000471	XLOC_025497	--	lincRNA	0.618174	0.188092	0.719519	0.974743	0.755847	0.68378	0.972094	0.421218	0.315431	0.444243	0.43286	0.456396	0.727999	0.292666	0.31773
LNC_000470	XLOC_025292	--	lincRNA	1.17556	2.32173	0.17576	0.632744	1.26013	0.78426	0.495382	0.42107	1.12715	0.770478	0.125074	0.328936	0.612866	0.169359	0.155381
LNC_000477	XLOC_025703	--	lincRNA	1.85251	2.47494	1.184	2.79278	2.27246	0.550463	0.222542	0.238759	0.415053	0.662611	0.151903	0.213465	0.225444	0.376674	0.251006
LNC_000476	XLOC_025667	--	lincRNA	1.21845	0.930654	1.01945	0.99308	1.1894	0.412616	0.216423	0.213725	0.693613	0.325315	0.352322	0.0372235	0.627069	0.404476	0.116073
LNC_000475	XLOC_025646	--	lincRNA	1.50503	2.28023e-06	1.07982e-06	2.5115e-06	1.12869e-06	3.7009e-08	2.5686e-06	0.426312	4.10584e-07	0.309613	2.06029e-06	0.595135	3.3951e-06	1.50571e-06	0.212775
LNC_000474	XLOC_025646	--	lincRNA	2.96626e-05	0.353795	0.843631	0.441865	1.29054	0.000181102	0.211291	8.73495e-05	1.06388e-05	1.63032e-05	0.421864	0.013579	0.456166	0.244044	4.33415e-05
LNC_000479	XLOC_025775	--	lincRNA	26.2293	79.0283	7.07527	3.64537	63.2241	4.2873	0.183959	0.275525	12.7258	3.49871	0.411462	0.846593	0.368764	0.988224	0
LNC_000478	XLOC_025720	--	lincRNA	5.15038	7.13007	2.58229	2.64439	9.12542	9.03636	5.60363	0.549858	1.32995	1.9679	4.19991	0	2.33066	1.2258	3.2667
LNC_001788	XLOC_096834	--	lincRNA	0.88032	0.770019	0.743335	0.99481	1.20706	0.659633	0.0872147	0	0.161449	0.152147	0.296092	0.516195	0.0880629	0	0.494095
LNC_001789	XLOC_096887	--	lincRNA	0.0372329	0.406156	0.0526816	1.29902	0.70238	0.426008	0.842342	0.0635837	0.88226	0.261031	1.52726	0.119835	0.586878	0.457692	1.09895
LNC_001221	XLOC_066939	--	lincRNA	2.00321	2.55807	1.11858	1.73917	1.95658	1.27008	1.26766	1.27754	1.353	0.693698	1.10729	1.04458	0.880946	0.778017	0.666085
LNC_001220	XLOC_066898	--	lincRNA	0.966294	0.865072	0.362181	0.760747	0.726211	0.57445	0.600136	0.46312	0.660074	0.302239	0.479346	0.428438	0.42908	0.308821	0.369698
LNC_001223	XLOC_067128	--	lincRNA	0.0967471	0.48043	0.274502	0	1.2505e-13	0.0818302	2.50766	0.219736	0	0.0474995	3.73186e-07	5.12872e-07	0.361585	0.164523	2.50997
LNC_001222	XLOC_067128	--	lincRNA	0	1.37171e-06	0	0	1.6424e-06	0	1.16262	0.157549	0	1.94327e-06	0.311161	0.0722768	0.386423	0.611163	2.21289
LNC_001225	XLOC_067128	--	lincRNA	0	0.0863749	0.0347648	0	0.0990817	0	1.3278	2.82468e-10	0	0.170174	0.107733	0.0567787	0.314273	0.325219	2.48379
LNC_001224	XLOC_067128	--	lincRNA	0.172313	0.133395	0.0886347	0.0179273	0.441508	0	1.4803	0.0369531	0	0.143992	0.0731814	2.5857e-13	0.222194	0.095201	2.07998
LNC_001227	XLOC_067285	--	antisense_lncRNA	0	0.322211	0.103903	1.10936	0	0.0920379	0.292494	0	0.0900811	0.0849624	0.110195	0	0.0983689	0.0749397	0.0921602
LNC_001226	XLOC_067276	--	lincRNA	1.91354	2.80651	1.21852	2.03995	2.61925	1.77454	1.47983	1.17329	1.36009	1.19763	1.45785	1.36926	1.39947	1.30667	1.1826
LNC_001229	XLOC_067493	--	lincRNA	0.739563	1.75703	1.18788	1.98245	2.77798	0.657321	0.821124	0.756586	0.736603	0.950217	1.01033	0.908981	0.799274	0.732977	1.04834
LNC_001228	XLOC_067487	--	lincRNA	1.13971	0.768116	0.441098	0.530618	1.29268	0.350459	0.0460578	0.352867	0.343508	0.403282	0.314322	0.441585	0.559834	0.602382	0.432979
LNC_001748	XLOC_095099	--	lincRNA	1.22816	0.826372	0.610535	1.00905	1.02357	0.817945	0.695015	0.632056	0.699451	0.598505	0.766319	0.710326	0.63423	0.518736	0.550871
LNC_000060	XLOC_002866	--	lincRNA	4.59622e-07	9.64106e-06	0.197266	1.00186e-05	1.09308	0.538262	0.515578	0.0869455	2.00014e-06	0.195973	1.32339e-08	1.49434e-06	1.92587e-06	9.37138e-06	0.877617
LNC_000061	XLOC_002866	--	lincRNA	0.114656	0.25866	0.16219	1.37855	0.192962	0.537927	0.446573	0.0667183	8.68632e-14	0.0939527	0.173312	0.276491	0.752218	0.268763	0.58795
LNC_000062	XLOC_002866	--	lincRNA	0.512965	0	0	0.695107	0.574822	1.03859	0.0958158	0.0695763	0.169263	0.797834	0	0	0.831274	0.351701	0.518736
LNC_000063	XLOC_003100	--	lincRNA	3.78687	2.52934	0.532519	1.39787	4.29577	0.735681	0.818904	0.522878	1.01803	0.836581	1.035	0.65439	0.967772	0.560021	0.812553
LNC_000064	XLOC_003136	--	antisense_lncRNA	1.12959	0.367287	1.08176	1.88862	2.06775	0.946397	0.337661	1.14072	0.616295	1.0231	0.56748	0.195099	0.338827	0.388801	1.44733
LNC_000065	XLOC_003237	--	lincRNA	0	7.18422e-08	0.766091	6.57859	1.84585e-08	7.3501e-08	4.75266e-08	0.504662	1.79343	0.595119	1.50476	0.719891	1.38474	3.81032	2.17814
LNC_000066	XLOC_003249	--	lincRNA	0	0	0	0	0.330336	0.125179	1.33298	0.201314	0.48958	0	0.449994	0	1.47533	0.716732	0
LNC_000067	XLOC_003492	--	lincRNA	2.63621	2.30067	1.79953	4.3195	1.59569	1.03618	1.25438	0.542422	0.456921	1.62234	0.991487	0.782334	0.662482	0.797091	0.923697
LNC_000068	XLOC_003596	--	lincRNA	0	0.782571	0	0.71649	1.94598	0.402964	0	0.323963	0	0	0.16099	0	0	0	0
LNC_000069	XLOC_003698	--	lincRNA	40.4892	19.9497	101.078	33.5132	23.6077	33.8683	29.0262	48.6926	41.455	43.3511	5.7806	14.2662	41.5216	41.2539	88.5358
LNC_000262	XLOC_013736	--	lincRNA	0	7.91189	0	0	0	0	0	0	0	0	0	0	0	0	0
LNC_000263	XLOC_013872	--	lincRNA	0	0	0	0	0	0	0	9.2507e-07	0.55066	0.415812	0.63787	2.72606	0	0	0.210971
LNC_001829	XLOC_100136	--	lincRNA	0.000115266	1.56255e-06	0.00950918	1.50799	2.37963e-05	0.303525	0.0090551	3.46617e-05	1.98067e-06	0.358585	0.0152057	0.0111272	1.81456e-05	0.300794	0.469431
LNC_001828	XLOC_099884	--	lincRNA	3.08779	2.36616	2.35617	5.42517	6.19612	3.3933	1.70432	1.50766	2.14103	2.65118	2.13892	1.86231	3.0935	2.30151	2.51166
LNC_000266	XLOC_014022	--	lincRNA	0.93133	1.84452	1.16239	1.74627	1.59156	1.52076	1.47685	1.47499	2.23696	1.37283	1.38026	0.889409	1.49783	0.750121	1.60767
LNC_000267	XLOC_014207	--	lincRNA	0.452736	0.577569	0.670752	2.66577	1.45131	0.658042	0.332691	0.380134	0.322816	0.655032	0.209674	0.416819	0.512656	0.441575	0.429805
LNC_000264	XLOC_013872	--	lincRNA	0	0	0	0	0	0.111691	0.237367	1.34756	0.193011	0.683624	4.82573e-05	0.905121	0	0.182376	0.161275
LNC_000265	XLOC_014001	--	lincRNA	1.26827	1.72114	3.66523	3.91967	3.01881	2.96222	2.51262	1.86809	2.47612	0.983325	3.55717	2.59458	1.36906	2.80249	4.81759
LNC_001823	XLOC_099204	--	lincRNA	0.291273	0.385103	0.183181	0.688505	0.57711	0.4937	0.51686	0.172425	0.371303	0.22689	0.393326	0.166633	0.3498	0.278495	0.387522
LNC_001822	XLOC_099165	--	antisense_lncRNA	4.37711	1.50684	4.54158	0	5.00697	2.07828	1.13045	2.70779	2.7827	3.14756	2.81094	1.89677	4.77983	2.38148	3.54293
LNC_001821	XLOC_098960	--	lincRNA	1.67838	0.000516209	4.03404	0.873724	4.07482	3.1327	4.17616e-05	3.0429	2.01815	2.76825	1.43502	1.7357	0.774598	1.2046	2.20995e-05
LNC_001820	XLOC_098960	--	lincRNA	11.5546	10.7269	7.54593	5.98708	0.000122582	2.32996	2.14746	4.12497	2.69895	1.92778	2.66214	1.13631	1.94307	2.60742	3.10557
LNC_001827	XLOC_099841	--	lincRNA	1.06268	2.46015e-05	7.39908e-06	0.000137697	1.01071e-05	3.09056e-05	4.25036e-05	0.298359	0.226822	1.7241e-05	0.546796	1.63227e-05	0.537449	5.83519e-06	0.983164
LNC_001826	XLOC_099841	--	lincRNA	1.2646	1.82529	6.94321	5.1416	2.88401	4.30914	3.34647	5.65351	2.99962	5.40804	3.14227	4.13326	3.32509	4.84283	4.11831
LNC_001825	XLOC_099764	--	lincRNA	0	17.6527	1.67766	3.24891	0	0	0	2.04173	7.3706	1.23875	0	1.44156	4.6012	2.48026	0
LNC_001824	XLOC_099678	--	lincRNA	1.65051	0.157862	0.100753	0.726953	0.422571	0.360144	0.331377	0.181305	0.132371	0.165782	0.538364	0.623835	0.0958929	0.291356	0.267054
LNC_001740	XLOC_094844	--	lincRNA	4.48129	6.47479	0.620365	5.59792	9.55295	0.531678	0.578956	0.63935	1.29409	1.98276	1.2786	0	0.575698	0.886919	1.67616
LNC_001741	XLOC_094876	--	lincRNA	0.271746	0.29357	0.158175	0.879147	0.622974	0.677887	0.340139	0.360667	0.585364	0.305138	0.647924	0.214843	0.43916	0.349158	0.603704
LNC_001749	XLOC_095100	--	lincRNA	0	3.52107	0.882997	1.99941	0.976061	0.252874	0.549585	0.811124	0	0	0	0.308055	0	0.842149	0.264766
LNC_001667	XLOC_090873	--	lincRNA	0.802538	0.431806	0.27661	0.248283	0.082333	0	0.129901	0.545649	0.181054	0.227083	0.0737037	0.46439	0.328471	0.449569	0.0611814
LNC_000088	XLOC_004345	--	lincRNA	4.71147	3.38112e-05	15.2096	3.28836	11.4636	13.8543	3.96934	16.587	12.5127	25.2115	15.6401	6.83603	15.6821	20.3205	24.2846
LNC_000089	XLOC_004345	--	lincRNA	5.41552	4.82063	4.17746	4.75592	3.90793	5.75632	8.31485	6.81602	5.8268	4.28345	5.66307	5.15556	7.26749	6.8571	3.60425
LNC_000082	XLOC_004103	--	lincRNA	1.42535	0.383633	0.845805	1.27339	1.12456	1.07641	0.413653	0.660983	0.771218	0.697018	0.85528	0.892828	0.75627	0.57609	0.987503
LNC_000083	XLOC_004168	--	lincRNA	0.301854	0.188911	0.564346	1.35894	1.32872	0.884374	3.78649e-05	0.011195	0.0704308	0.022268	1.31902e-05	0.000325703	0.0859636	0.15658	0.153218
LNC_000080	XLOC_004103	--	lincRNA	0.69549	1.04001	0.842652	1.13486	0.794207	0.9985	0.833575	1.03125	0.819482	0.779992	1.03626	0.848404	1.00857	0.858996	1.48041
LNC_000081	XLOC_004103	--	lincRNA	2.71505	1.98093	2.33519	3.65942	0.921101	1.91094	0.788563	1.7228	1.72582	1.84822	0.625375	1.1506	1.17188	1.97771	3.12574
LNC_000086	XLOC_004239	--	lincRNA	0.830086	0	0.64608	0.461485	1.30862	1.51159	2.36594	1.27227	1.27078	2.08526	2.21248	1.41228	1.89664	2.03158	2.9988
LNC_000087	XLOC_004239	--	lincRNA	0.869763	0.508576	0.654658	1.1267	1.25926	1.33434	0.186775	0.986491	0.914607	0.4136	1.47988	0.364121	1.20712	0.860343	1.82577
LNC_000084	XLOC_004168	--	lincRNA	1.52897	0.355786	0.444583	0.208366	0.836505	0.917522	1.32744	1.10044	1.94643	1.11936	1.05344	1.23316	1.45986	0.984064	1.27342
LNC_000085	XLOC_004174	--	lincRNA	2.5923	1.89087	1.22227	1.88485	2.8964	1.69342	1.58253	1.62542	2.35891	1.30672	1.32842	1.84993	2.04651	2.21779	1.71065
LNC_000882	XLOC_047562	--	lincRNA	4.62627	6.50674	5.32083	6.10549	3.50662	2.36901	3.24139	2.42292	2.38332	2.12437	2.98761	4.82452	1.91208	2.28504	2.2906
LNC_000883	XLOC_047830	--	lincRNA	0.481321	0.785744	0.377986	0.139439	0.718458	0.230787	0.108928	0.0724304	0.328935	0.0857972	0.813313	0.0844437	0.356895	0.727926	0.480049
LNC_000880	XLOC_047517	--	lincRNA	2.38158e-05	0	0.218542	0.571487	0.416038	0.29127	0.879356	1.15115	1.18147	0.158819	0.220588	0.918934	0.720488	1.00627	1.96663e-09
LNC_000881	XLOC_047554	--	lincRNA	0.223733	0	0	0.253732	1.00954	0	0.0663992	0.101397	0.0616819	0.348175	0.0753343	0	0.0671521	0	0.0625558
LNC_000886	XLOC_047942	--	antisense_lncRNA	2.68556	1.81776	2.14526	1.04856	1.17478	1.39271	0.812752	1.21969	0.985342	1.10758	1.88824	1.86539	0.398413	1.19736	0.827096
LNC_000887	XLOC_048025	--	antisense_lncRNA	1.42971	0.704028	2.03568	1.71886	1.90849	0.979798	0.637057	0.424682	0.885646	0.417052	0.992209	0.566863	0.724081	0.612272	0.901545
LNC_000884	XLOC_047830	--	lincRNA	3.94572	4.12794e-05	2.94813e-06	2.1868	1.07854e-05	0.621495	1.58176	0.372406	0.341367	0.584016	1.02283	0.214789	0.00511187	0.812417	0.860569
LNC_000885	XLOC_047913	--	lincRNA	2.64051	1.6976	1.99834	2.49934	2.53581	1.87905	2.48691	1.85976	2.08744	1.25705	1.86565	1.76701	1.49748	1.27996	1.39532
LNC_000888	XLOC_048039	--	lincRNA	8.42189	18.2637	4.24856	15.9881	5.95865	5.09448	6.92808	2.66961	4.02969	2.40177	4.10298	7.66653	5.75263	1.52313	9.26505
LNC_000889	XLOC_048107	--	lincRNA	1.0883	0.794455	0.405585	0.686913	1.20859	0.873227	0.305099	0.351837	0.570942	0.423794	0.753813	0.153309	0.386915	0.273949	0.548528
LNC_000668	XLOC_034181	--	lincRNA	0.20349	0.468131	0.408701	0.674439	0.506138	0.332445	0.0747736	0.154041	0.263333	0.698636	0.213035	0.323512	0.320834	0.214446	0.488629
LNC_000669	XLOC_034181	--	lincRNA	0.167387	0.872545	0.362096	1.52547e-08	3.3567e-05	0.317586	5.79169e-09	9.36972e-05	7.36029e-06	5.59437e-11	1.03256e-07	0.172653	1.49573e-06	0.152076	2.05262e-16
LNC_000666	XLOC_034115	--	lincRNA	1.16331	2.52994	2.62514	4.05094	3.3334	1.70623	1.05791	1.76224	1.22558	1.54685	1.0915	1.09363	1.0733	1.72533	1.6066
LNC_000667	XLOC_034127	--	antisense_lncRNA	0.668024	1.2832	0.402056	1.36666	1.02484	0.289196	0.226917	0.407932	0.200978	0.68651	0.331164	0.183151	0.396871	0.708437	0.519599
LNC_000664	XLOC_034079	--	lincRNA	1.15539	1.67037	0.924299	1.3164	0.70688	0.789526	0.671323	0.757195	0.663439	1.21094	0.584386	1.09067	0.48024	0.486155	0.667752
LNC_000665	XLOC_034088	--	lincRNA	0.197733	0.117412	0.112118	0.450916	0.449864	0.568977	0.737772	0.0539305	0.393788	0.369515	0.960333	0.253461	0.356158	0.297373	0.362873
LNC_000662	XLOC_033684	--	lincRNA	0	13.2786	0	0	0	0	0	0	0	0	0	0	4.10669	0	0
LNC_000663	XLOC_034005	--	lincRNA	0.205738	0.524088	0.249755	0.570602	0.770865	0.497834	0.626245	0.561631	0.830007	0.343351	0.53555	0.283155	0.450011	0.441807	0.391647
LNC_000660	XLOC_033678	--	lincRNA	0.591754	0.344808	0.45102	0.130938	0.0866201	0.798523	0.620087	0.081171	0.297108	0.281224	0.118416	0.255749	0.209391	0.147418	0.171346
LNC_000661	XLOC_033678	--	lincRNA	0.403511	0.765469	0.015562	0.0136325	0.242119	0.251769	0.277698	0.764879	0.831707	0.294852	0.260386	0.397683	0.693786	0.98269	0.700294
LNC_001593	XLOC_086557	--	lincRNA	0.479055	1.04461	0.339073	0.903445	0.41025	0.446454	0.361386	0.245316	0.218955	0.261192	0.388059	0.256691	0.258885	0.409051	0.418563
LNC_001592	XLOC_086539	--	lincRNA	1.43781	1.60205	1.19221	4.94265	4.02118	1.53512	0.73357	0.595049	0.656444	0.957963	1.58591	0.770531	1.44753	0.913179	1.49064
LNC_001591	XLOC_086536	--	lincRNA	0.000569369	0.514411	0.000332625	0.00381074	3.74517	0.511073	2.64698e-05	0.191555	0.244792	0.000126914	1.27841	0.28548	0.442476	1.59727e-05	0.864569
LNC_001590	XLOC_086536	--	lincRNA	1.29043	0.514411	0.953506	3.52247	0.000471904	0.511073	0.548087	0.191555	0.244792	0.546321	0.000135923	0.28548	0.871937	0.575232	7.42939e-05
LNC_001597	XLOC_086776	--	lincRNA	0.264174	0.232623	0.277141	0.97211	2.07528	0.29831	0.521186	0.440704	0.560742	0.274321	0.356566	0.125683	0.475858	0.240669	0.366686
LNC_001596	XLOC_086730	--	lincRNA	0.216191	0.476178	0.430723	0.356917	1.01483	0.244216	0.19187	0.344423	0.379275	0.505168	0.486459	0.257421	0.0216355	0.196907	0.359799
LNC_001595	XLOC_086638	--	lincRNA	4.98886	4.09467	3.09176	0.655081	4.37646	1.52745	0	0	0.491349	0.958991	0.614781	0	1.12287	1.75523	0.572061
LNC_001594	XLOC_086631	--	lincRNA	0.535614	1.81472	0	0.589954	4.33228	1.56227	1.20692	0.71635	0.652723	0.830316	3.48508	0.819512	0.96356	0.74021	1.15867
LNC_001599	XLOC_087071	--	lincRNA	0.0845232	0.666256	0.641576	0.191421	0.380489	0.213946	0.451808	1.49268	0.488899	0.591793	0	0.894547	0.228309	0.115804	0.21303
LNC_001598	XLOC_086966	--	lincRNA	0.155776	0.410607	0.09825	0.531838	0.294464	0.351269	0.18466	0.106104	0.0860752	0.161686	0.157525	0.276624	0.187044	0.0355166	0.607587
LNC_001780	XLOC_096386	--	lincRNA	0.549545	0.262351	0.134414	0.256039	0.395428	0.431206	0.252835	0.236321	0.389154	0.491484	0.371029	0.283767	0.439977	0.236318	0.355467
LNC_001781	XLOC_096410	--	antisense_lncRNA	0.214741	0.417874	1.23684	0.238407	1.17208	1.79595	6.75147	2.74069	2.98033	2.33274	3.23243	2.87768	3.67102	3.25627	1.10531
LNC_001045	XLOC_056913	--	lincRNA	0.783997	0.770422	0.852221	0.75775	0.125226	0.282966	0.499767	0.607156	0.369241	0.957904	0.451746	1.29657	1.1091	1.07553	0.850553
LNC_001044	XLOC_056825	--	lincRNA	1.35957	30.6358	0	1.35476	0	0	1.29121	0	0	0	0	0	0	0	0
LNC_001047	XLOC_057115	--	lincRNA	0.645239	1.17982	0.875186	0.834039	0.310642	0.699593	0.246479	0.938523	0.456677	0.860376	0.372139	0.681815	0.580937	1.01068	0.387671
LNC_001046	XLOC_056959	--	lincRNA	1.23612	1.32509	0.855101	2.91426	2.26142	1.60879	2.0058	0.685313	2.03755	1.39797	2.15293	0.827789	1.51746	0.8479	1.13793
LNC_001041	XLOC_056663	--	lincRNA	1.23326	0.200165	0	0.228511	0.674557	1.20406	0.184529	0.552705	1.84742	0	0.206354	0	0	0.424833	1.40852
LNC_001040	XLOC_056563	--	lincRNA	0.573464	0.047256	0.271169	0.38094	0.705313	0.525485	0.637141	0.520993	0.475491	0.297635	0.676683	0.356725	0.38733	0.228765	0.35924
LNC_001043	XLOC_056792	--	lincRNA	0.162561	0.107099	1.07677	0.431517	0.122849	0.229069	1.1082	0.590422	1.30217	0.337441	0.876628	0.403951	0.780751	1.40856	0.634276
LNC_001042	XLOC_056728	--	antisense_lncRNA	2.90961	3.41273	2.52322	4.4231	3.51484	2.41352	1.93273	1.42479	2.19207	1.72283	2.30482	1.38715	2.33491	2.21744	2.54786
LNC_001049	XLOC_057150	--	lincRNA	0.389946	0.773722	0.46302	1.28946	0.975195	0.477514	0.140909	0.246727	0.288301	0.315034	0.160935	0.232619	0.442295	0.305697	0.143999
LNC_001048	XLOC_057139	--	lincRNA	1.2925	1.98191	1.23737	1.23553	2.23264	1.23789	0.331089	0.870424	0.755802	1.14685	1.29887	0.765939	2.32621	1.14377	1.1034
LNC_001100	XLOC_059934	--	lincRNA	1.18741	0.468911	0.228453	0.208111	0.346864	0.462316	0.429813	0.265002	0.272164	0.198233	0.257787	0.3905	0.283758	0.223348	0.0704455
LNC_001101	XLOC_060073	--	lincRNA	128.432	94.0778	67.477	44.0904	21.6297	97.0435	201.173	139.634	130.952	112.077	118.619	165.615	135.519	133.229	135.11
LNC_001102	XLOC_060222	--	lincRNA	0.190844	0.18139	0.489383	0.0013848	1.81095	0.797585	0.230407	0.158244	0.175727	0.417052	0.242761	0.000211411	0.569757	0.238363	0.158411
LNC_001103	XLOC_060222	--	lincRNA	0.190476	0.18104	7.31494e-05	1.07667	0.514216	0.000818979	0.229962	0.157939	0.175388	0.000254244	0.242293	0.427123	0.000405674	0.237903	0.158105
LNC_001104	XLOC_060568	--	lincRNA	0.9875	1.36235	0.910192	1.40453	2.31527	1.18994	0.7821	0.663844	0.817695	0.659241	1.00385	0.560821	0.956996	0.870562	0.927625
LNC_001105	XLOC_060568	--	lincRNA	7.96827e-05	0.297874	0.834027	0.366791	0.559139	0.492257	1.4075	0.836286	1.07473	0.867296	1.00772	1.20866	0.862946	0.898427	0.809069
LNC_001106	XLOC_060579	--	lincRNA	1.46981	1.15093	0.907442	3.03951	3.80657	2.03173	0.817245	0.647667	0.896125	0.864341	1.55951	0.571804	1.20745	0.730668	1.36281
LNC_001107	XLOC_060784	--	antisense_lncRNA	1.10345	2.60042	1.59682	1.45726	2.2396	1.28799	0.935814	1.05472	1.03918	0.93585	0.893822	0.630599	1.03802	0.954788	1.18356
LNC_001108	XLOC_060871	--	lincRNA	1.17175	1.61479	0.61828	0.726842	1.15767	0.488091	0.458154	0.515465	0.610884	0.417695	0.603406	0.426026	0.518753	0.528989	0.412886
LNC_001109	XLOC_060898	--	lincRNA	0.416676	0.378179	0.557605	0.554696	0.197726	0.235173	0.12335	0.307919	0.0576522	0.135198	0.0702826	0.0742561	0.0625449	0.0949246	0.173657
LNC_000406	XLOC_022210	--	lincRNA	3.38486	1.97667	1.36451	2.64257	2.64295	1.74433	1.29329	1.45072	1.24968	1.05994	1.0476	1.2631	0.813692	0.691003	1.26533
LNC_000407	XLOC_022242	--	lincRNA	0.184426	0.546382	0.349257	1.04788	0.0695654	0.259752	0.109377	0.0418387	0.254538	0.239234	0.24855	0.326856	0.221433	0.462744	0.154376
LNC_000404	XLOC_022191	--	lincRNA	0.676743	1.00375	0.0914346	0.935711	0.274361	0.163543	0.429665	0.296418	0.120235	0.301058	0.537786	0.257708	0.435319	0.132231	0.363407
LNC_000405	XLOC_022196	--	lincRNA	0.53045	0.218634	0.208958	0.302196	1.55708	0.299193	0.314249	0.241032	0.256652	0.137665	0.357733	0.0471732	0.318475	0.332468	0.184504
LNC_000402	XLOC_022080	--	lincRNA	0	0.76361	0.123591	1.31305	3.03346	0.654755	0.347732	0.263336	0.427003	0.403342	0	0.272085	0.583906	0.0890623	0.329342
LNC_000403	XLOC_022095	--	lincRNA	7.34247	7.15264	3.79838	5.77027	6.16956	5.04719	3.1937	2.44644	4.33406	2.91952	3.68558	3.60136	3.13959	2.24021	3.57664
LNC_000400	XLOC_022050	--	lincRNA	0	1.4088	2.50153	3.98713	1.16224	0	0.333144	0	0.295704	0.852281	0.365972	0	0.660427	0	0.646059
LNC_000401	XLOC_022054	--	lincRNA	0.973847	0.639908	0.846748	0.919426	1.09684	0.479417	0.50599	0.441104	0.603718	0.441965	0.573662	0.343793	0.584567	0.722604	0.885858
LNC_000408	XLOC_022245	--	lincRNA	0.360029	1.60251	1.40416	1.38431	0.562398	0.304588	0.639898	0.552092	0.261274	0.840917	0.182095	0.240092	0.688996	0.676988	0.338156
LNC_000409	XLOC_022619	--	lincRNA	1.1636	1.4314	0.184211	0.438366	0.652824	0.16349	0.259364	1.11847	0.640254	0.904994	0.195693	0.716539	0.523804	0.731112	0.734625
LNC_001214	XLOC_066194	--	lincRNA	4.53699	8.01557	0.560364	11.9931	6.31879	1.39278	0	2.22172	0	0.436688	2.24123	0	0	1.59117	1.031
LNC_001215	XLOC_066216	--	lincRNA	0.356652	0.387433	0.544607	0.660702	0.660446	0.849344	1.70248	0.545336	0.790871	0.529204	0.430062	0.492122	0.504809	0.777036	0.31057
LNC_001216	XLOC_066269	--	lincRNA	0.383849	7.81545	2.78591	1.58809	3.00226	1.45263	0.966021	1.28005	1.11197	2.06419	0.399065	3.3795	3.16651	4.01725	1.69912
LNC_001217	XLOC_066421	--	lincRNA	0.171076	0.423131	0.485155	0.341191	0.243072	0.217131	0.570036	0.466471	0.851494	0.299699	0.216339	0.639173	0.231103	0.204688	0.606809
LNC_001210	XLOC_065901	--	lincRNA	0	0	0.120073	0	0	0.10608	0.337865	0.170669	0.934028	0.196008	0.254105	0	0.453984	0	0.319884
LNC_001211	XLOC_065944	--	lincRNA	0.77682	0.842516	0.368306	0.44028	0.262697	0.459015	0.553413	0.580744	0.128462	0.967055	0.0784586	0.41165	0.629515	1.01077	0.260767
LNC_001212	XLOC_065961	--	lincRNA	0.971302	1.04366	1.08952	2.59817	3.97135	1.11724	1.0229	1.01926	1.31288	1.16769	1.51535	0.933798	1.66955	1.452	1.63301
LNC_001213	XLOC_066099	--	lincRNA	0	3.6612	0.727429	1.66774	0	0.420057	1.13341	0.842902	0.614499	0.780795	0	2.83372	0.679407	0.347656	0.217273
LNC_000312	XLOC_017744	--	lincRNA	1.91006	0.844105	0.4629	0.648853	0.795403	1.04954	0.137463	0.422899	0.557598	0.261348	0.339737	0.414758	0.464956	0.246868	0.451179
LNC_000313	XLOC_017756	--	lincRNA	0.690801	0.564499	0.587537	1.00194	1.2689	0.746733	0.596138	0.472391	0.824375	0.366773	0.755827	0.512903	0.534145	0.392213	0.618877
LNC_000310	XLOC_017641	--	lincRNA	1.28537	0.720159	0.641912	1.73313	1.91456	1.21128	1.20776	0.680292	0.823742	0.891253	1.28848	0.694017	0.820705	0.637405	1.13991
LNC_000311	XLOC_017718	--	lincRNA	2.20502	1.43253	0.541073	1.06111	1.11691	0.839289	0.339404	0.51075	0.568596	0.445087	0.462508	0.419011	0.408172	0.372384	0.479054
LNC_001218	XLOC_066727	--	lincRNA	0	4.12236	0	0	0	0	0.596334	0.21921	0	0	0	0	0	0	0.576036
LNC_000317	XLOC_018115	--	antisense_lncRNA	0.190889	1.57058	0.421826	0.867395	0.863593	0.645157	0.226451	0.346374	0.105362	1.33708	0.257234	0.33816	0.22919	0.653193	0.266401
LNC_000314	XLOC_017828	--	antisense_lncRNA	0.280727	0.0695656	0.132458	0.133704	0.293871	0.27749	0.45675	0.303499	0.330509	0.109329	0.118442	0.125366	0.611045	0.399498	0.291973
LNC_000315	XLOC_017890	--	lincRNA	1.80269	0.857813	0.441556	3.38549	2.80236	1.11379	5.34266	0.296884	2.16125	1.04395	4.02684	0	1.21555	0.942536	4.82264
LNC_000077	XLOC_004040	--	lincRNA	0.962901	0.388381	0.336911	1.09857	0.974557	0.634	0.538461	0.267579	0.414454	0.305482	0.216546	0.228754	0.449665	0.170623	0.505422
LNC_000076	XLOC_004010	--	lincRNA	1.63051	3.20317	1.07587	1.44356	1.95123	1.37274	1.45555	0.946657	1.53514	1.35424	2.46569	1.34704	1.88719	1.00875	1.77018
LNC_000075	XLOC_003977	--	lincRNA	1.98191	1.44826	0.610612	0.820624	1.32494	0.000107459	0.50172	0.430675	0.237221	0.265063	0.243796	0.426191	5.02012e-06	0.0551134	4.3583e-06
LNC_000074	XLOC_003977	--	lincRNA	0.19071	0.376759	2.96313e-06	5.11206e-06	0.216857	0.669289	3.79319e-06	0.0817759	0.160906	0.297888	3.72842e-06	4.79729e-06	0.305591	2.65271e-06	0.283836
LNC_000073	XLOC_003961	--	lincRNA	0.71531	1.0804	0.56957	0.458074	0.799163	0.999716	0.182955	0.497067	1.85109	1.11989	0.949297	0.865821	2.63715	0.146517	1.36886
LNC_000072	XLOC_003960	--	lincRNA	1.21699	0	0	1.22074	1.12878	2.93919	1.15078	0.765824	1.8475	9.22151	2.36579	1.09302	2.23011	5.34253	2.43107
LNC_000071	XLOC_003947	--	lincRNA	66.6153	7.16502	222.933	137.506	73.7758	85.2816	51.0204	90.5449	65.7493	88.2257	59.4156	0	140.656	62.632	89.4126
LNC_000070	XLOC_003813	--	lincRNA	1.07055	0.559615	0.89454	0.429269	1.211	0.691745	0.112053	0.428528	0.834255	0.784183	0.190942	0.267775	0.737191	0.344767	0.316352
LNC_000079	XLOC_004089	--	lincRNA	2.68614	7.24509	3.94678	3.36443	2.32128	2.21322	1.22453	3.83486	2.86333	0.345703	0	1.32405	0.402499	2.49642	0.798062
LNC_000078	XLOC_004087	--	lincRNA	3.92824	1.18277	2.31481	1.82974	2.07748	1.94262	1.28356	2.68038	2.37483	1.37053	1.74952	1.68128	1.35857	1.71796	2.01593
LNC_000271	XLOC_014566	--	antisense_lncRNA	2.28072	0	4.78957	3.06737	2.86301	3.83107	3.80911	3.79918	4.12014	6.26071	3.51973	4.76166	3.83182	4.70208	3.35722
LNC_000270	XLOC_014546	--	lincRNA	0.454117	4.15193e-06	0.220165	0.445445	0.516022	0.682607	0.795922	0.490924	0.565257	0.699911	0.517897	0.731979	0.420967	0.298107	0.702386
LNC_000273	XLOC_014592	--	lincRNA	0.669961	0.189727	0.383871	0.328176	0.601062	0.0608152	0.318529	0.228718	0.397676	0.27955	0.145367	0.153851	0.30171	0.212479	0.338474
LNC_000272	XLOC_014578	--	lincRNA	1.63369	0.856474	1.34632	1.10582	0.487457	0.733933	0.971798	0.885869	0.808128	0.762188	0.98856	0.57347	1.1766	0.746954	0.826705
LNC_000275	XLOC_014789	--	lincRNA	7.14326	17.9257	39.9541	41.7592	39.0594	38.4089	65.9544	27.1604	47.8199	22.801	51.2478	31.8335	35.1925	26.8035	44.071
LNC_000274	XLOC_014644	--	lincRNA	1.42501	0.564321	0.336552	0.690964	0.770713	0.633329	0.284765	0.583191	0.502734	0.16645	0.612898	0.799798	0.320848	0.340883	0.59398
LNC_000277	XLOC_014985	--	lincRNA	0.0642381	1.01472	0.425882	0.510771	0.944367	0.271374	0.800186	0.087417	0.265908	0.599931	0.714136	0.955781	0.578452	0.483602	0.699332
LNC_000276	XLOC_014970	--	lincRNA	0.50906	0	0.161006	0.0960682	0	0.429503	0.151176	0.0576265	0.420631	0.396021	0	0	0.152783	0.232488	0.712826
LNC_000279	XLOC_014998	--	antisense_lncRNA	0.000810204	0.000733746	0.00076216	7.04955e-06	0.000964516	0.315953	1.07896	0.000561603	0.154873	0.254463	0.817354	0.000888928	0.126148	0.287331	0.0779863
LNC_000278	XLOC_014998	--	antisense_lncRNA	0.0948155	0.0938275	0.180128	0.544578	0.976286	3.06329e-05	1.03813e-05	0.194936	5.53044e-06	9.53955e-07	0.178655	0.254073	2.10543e-06	3.63176e-05	4.46042e-07
LNC_001850	XLOC_101654	--	lincRNA	0	1.99908	1.24609	1.17368	0.0100347	0.0148521	0	0.730329	0	0.900518	0	0.837773	0.615192	0	1.25749
LNC_000202	XLOC_010411	--	lincRNA	0.344565	0.894815	0.97718	1.03074	0.832214	0.692416	0.459254	0.587185	0.57165	0.603621	0.56644	0.459743	1.00851	0.618403	0.898701
LNC_000203	XLOC_010427	--	lincRNA	9.01381e-15	8.27829e-07	1.55308	1.36487	1.85646	1.62876	0.215393	0.552522	0.651275	1.27974	0.689017	0.716975	0.151199	0.332574	1.01291
LNC_001333	XLOC_071363	--	lincRNA	0	0.441294	0.612313	0.855954	0.673028	0.251866	0.730387	1.92654	1.48037	8.35652e-06	0.84338	0.711785	1.32392	0.459564	0.269871
LNC_001332	XLOC_071362	--	lincRNA	0.422618	0.146802	0.487995	0.592947	0.411503	0.501732	0.234223	0.404442	0.378015	0.395114	0.385378	0.227081	0.180819	0.209168	0.342157
LNC_000099	XLOC_004929	--	lincRNA	0.900704	0	2.71372	2.7653	0	1.45718	0.841563	6.33128	1.39168	1.37509	1.76087	2.49701	2.44861	6.44907	5.17349
LNC_000098	XLOC_004902	--	lincRNA	0.69176	1.29113	2.06562	0	2.05661	2.25281	4.47867	3.13416	0	6.90245	4.08196	5.24717	4.98819	7.33102	10.9061
LNC_000091	XLOC_004622	--	lincRNA	0.209452	0.830459	0.175692	0.558648	0.877058	0.335204	0.12392	0.222471	0.406158	0.271904	0.542007	0.299322	0.188649	0.556388	0.387268
LNC_000090	XLOC_004396	--	lincRNA	2.2995	3.06017	1.13078	1.30306	0.571589	2.47961	2.02755	1.7825	2.18108	2.41904	1.73036	1.70599	2.33876	2.3798	1.66103
LNC_000093	XLOC_004630	--	lincRNA	1.27889	0.638357	0.93685	2.06817	2.15033	1.86977	1.02688	0.851535	1.78248	1.56397	1.35678	0.97286	1.49858	1.19651	1.19745
LNC_000092	XLOC_004630	--	lincRNA	0.484029	2.10221	0.6289	0.463383	1.00052	1.54857	0.555823	2.05428	1.05181	1.47469	1.38277	0.910043	1.32473	2.3962	1.22855
LNC_000095	XLOC_004770	--	lincRNA	1.28363	1.00874	0.956142	0.603384	0.83352	0.708947	0.489637	0.805491	0.541468	0.752906	0.178009	0.211783	0.738625	0.514912	0.738623
LNC_000094	XLOC_004769	--	lincRNA	2.17522	0.211586	2.7152	0.482788	1.4238	0.727547	0.390864	0	0.355077	0	0	0.224103	0.391422	0.149949	0.560064
LNC_000097	XLOC_004826	--	lincRNA	0	0.986841	0.274533	0.322968	0.95819	0.604653	1.02951	0.972497	0.354769	1.23001	1.30403	1.05329	1.03623	1.48286	1.83075
LNC_000096	XLOC_004770	--	lincRNA	1.98779	1.1019	1.5877	1.19456	2.76978	1.78769	0.956655	1.29074	0.738767	1.0854	1.05729	1.58734	0.540838	0.45241	1.49811
LNC_000891	XLOC_048340	--	lincRNA	2.54474	3.24024	1.5226	2.76773	2.96756	1.74396	1.03046	0.961006	1.16009	1.32171	1.18904	1.38577	1.10944	0.825019	0.868534
LNC_000890	XLOC_048295	--	lincRNA	43.4006	35.3125	33.6534	51.3537	22.4936	15.3494	17.7955	17.9725	6.95207	18.0554	2.31603	11.2963	8.97195	7.82465	7.48709
LNC_000893	XLOC_048496	--	lincRNA	0.419525	0.758914	0.198768	0.158706	0.315851	1.12201	0.373408	0.285311	0.347133	0.108821	0.423874	0.148445	0.440723	0.430792	0.644669
LNC_000892	XLOC_048399	--	lincRNA	0	0	4.10266	0.844326	0	5.97912	3.05156	1.57849	0	0	1.60559	0	0.740905	0	2.32555
LNC_000895	XLOC_048557	--	lincRNA	0.304985	0.100002	1.25587	0.344447	0.79762	0.171351	0.544008	0.2758	6.70962	0.237182	0.717933	0.321649	7.139	6.76075	0.428207
LNC_000894	XLOC_048515	--	lincRNA	0.520995	0.508924	0.166094	0.776003	0.574165	1.74774	0.155594	0.117063	0.711589	0.269725	0.873053	1.08299	0	0.477872	0.443985
LNC_000897	XLOC_048561	--	lincRNA	0	5.21147	0.000342059	0.889326	2.58373	0.340326	0	0.925306	0	0.318521	0.819799	0.408962	0.370549	0.28679	0
LNC_000896	XLOC_048561	--	lincRNA	4.50185e-06	3.12527e-06	8.29891e-19	3.18525e-09	2.22348e-10	7.44633e-11	0	0.753957	0	5.00253e-11	2.23553e-11	7.26364e-11	8.05708e-11	3.76832e-11	0
LNC_000899	XLOC_048629	--	lincRNA	1.54796	1.69182	1.40042	3.02828	2.20357	2.45974	0.990958	1.12315	1.44561	2.07091	1.09988	1.59964	1.56036	1.70761	1.90574
LNC_000898	XLOC_048561	--	lincRNA	0.255576	1.17926	2.46229	1.24307e-06	6.17561e-06	5.07972e-06	0	1.58148	0	7.64923e-06	7.77587e-06	1.05569e-05	1.30686e-05	2.55786e-06	0
LNC_001690	XLOC_091740	--	lincRNA	0	0.435425	0.4196	0.200118	0	0	0	0.0600349	0	0.0687781	0.0892551	0	0	0.12116	1.78384
LNC_001691	XLOC_091884	--	antisense_lncRNA	3.59958	1.24185	2.21727	0.974566	1.55333	1.78702	0.81303	0.933599	0.899335	0.844994	1.7329	1.6419	1.02904	1.05544	1.38601
LNC_001692	XLOC_091988	--	lincRNA	1.08504	0.611336	0.22047	0.263566	1.31051	0.130846	0.138032	0.316043	0.192251	0.0603017	0.156557	0.082143	0.13957	0.0530751	0.195118
LNC_001693	XLOC_092004	--	antisense_lncRNA	1.10781	0.428642	0.0911055	0.383922	0.382744	0.244438	0.385308	0.459449	0.51916	0.187488	0.194859	0.256793	0.347008	0.395269	0.362095
LNC_001694	XLOC_092040	--	lincRNA	0	0.218019	0	0	0	0.0622107	0.0655945	0	0	0	0	0	0	0.100894	0.741508
LNC_001695	XLOC_092273	--	lincRNA	0.567468	0.175976	0.33435	0.825805	0.758162	0.330805	0.650021	0.19393	0.491781	0.184209	0.359329	0.27943	0.489843	0.363202	0.510578
LNC_001696	XLOC_092318	--	lincRNA	0.632583	1.85473	1.66064	2.81432	0.371691	0.815003	0.630699	0.841468	1.37564	0.341173	3.64452	0.437096	2.18429	1.55999	0.863218
LNC_001697	XLOC_092516	--	lincRNA	8.21512	3.97603	3.88576	3.9939	5.86298	2.46656	6.67753	3.32787	4.91071	2.80481	7.27116	2.82045	3.51515	3.19582	6.02631
LNC_001698	XLOC_092590	--	lincRNA	1.01999	0.337295	0.278785	0.592193	0.693575	0.739382	0.498249	0.484853	0.627044	0.253353	0.898478	0.33331	0.599171	0.555143	0.466757
LNC_001699	XLOC_092644	--	lincRNA	0.454018	0.223869	0.358699	0.257404	0.0853381	1.06265	3.80692e-08	0.257181	0.0986152	0.412143	1.3758	0.561612	0.340674	0.621783	0.825275
LNC_001452	XLOC_078370	--	lincRNA	9.63929	0.821267	4.40027	0.0743235	1.12133	0	0.0826157	2.83097	0.441419	0.43254	0.374175	2.05829	1.16825	0.303112	0.38983
LNC_001453	XLOC_078370	--	lincRNA	1.36866e-05	1.12674e-07	7.28207e-06	0.0302925	0.0236757	0	0	1.38408e-05	0.0176358	1.71565e-05	8.47754e-06	0.970959	2.76605e-05	0.014377	1.24549e-05
LNC_001450	XLOC_078306	--	antisense_lncRNA	1.48161	1.77469	0.919776	1.57811	1.55364	0.748486	3.91815	1.10243	3.20071	0.98737	2.09106	0.473372	0.716125	0.901512	0.540926
LNC_001451	XLOC_078353	--	lincRNA	0.531872	1.18671	0.842175	1.06466	1.38979	1.03033	1.12916	0.687685	0.647504	0.84342	0.884973	0.590947	0.889681	0.985925	1.3425
LNC_001456	XLOC_078573	--	lincRNA	0.00610118	2.33808e-07	0.686425	1.49304	1.65202	0.594752	1.53173	1.03665	0.434651	0.285371	1.20023	0.792772	1.37035e-06	0.254033	0.292988
LNC_001457	XLOC_078573	--	lincRNA	0.137969	1.89216e-07	8.38068e-08	2.07677e-27	3.38702e-46	0.477821	0.916743	0.508777	0.620755	0.222351	0.292942	1.26122	0.392117	0.320167	1.55406e-05
LNC_001454	XLOC_078571	--	lincRNA	0	0	0.241503	0.869025	0.360503	0.107729	0	0.086757	0	0	0.0644301	0	0.0574063	0.0436291	0
LNC_001455	XLOC_078573	--	lincRNA	0.896573	1.38019	1.93828	0.000259517	0.000121812	1.15773	1.81609	1.11698	0.969089	1.07395	1.24213	2.35321	0.790996	0.12098	1.20786
LNC_000828	XLOC_043798	--	lincRNA	1.17101	1.27341	0.628668	0.951775	0.434673	0.403137	0.42229	0.828474	0.300947	0.141387	0.337261	0.484445	0.192854	0.195022	0.490717
LNC_001458	XLOC_078573	--	lincRNA	6.69445e-108	0.000971876	0.805972	1.34824e-15	0.340972	4.10993e-05	0.407056	0.319255	0.27022	0.185664	0.397602	0.152601	3.62129e-10	1.49776e-06	0.0885004
LNC_001459	XLOC_078573	--	lincRNA	0.764509	0.171116	0.791385	0.858372	6.62484e-45	2.92885e-05	0.141508	0.488852	9.1712e-06	2.60502e-06	0.000828611	0.000714311	7.37755e-12	1.58851e-07	0.10012
LNC_000829	XLOC_043911	--	lincRNA	0.625447	0.971462	0.472723	1.45091	1.00557	0.527546	0.312641	0.338253	0.463223	0.405183	0.328013	0.348291	0.619074	0.429316	0.180973
LNC_000679	XLOC_034761	--	antisense_lncRNA	0.557593	0.317714	0.427218	0.869434	0.587011	0.359484	0.228191	0.196509	0.203108	0.157635	0.12436	0.190367	0.211527	0.211979	0.213672
LNC_000678	XLOC_034761	--	antisense_lncRNA	1.63181	1.76543	0.962929	1.94344	1.72702	1.40711	0.788337	0.946539	0.971216	0.971324	1.06343	0.908037	1.08531	1.08768	1.42518
LNC_000675	XLOC_034457	--	lincRNA	3.79043	4.26924	1.99167	1.88473	2.23027	1.06134	1.05847	1.25155	1.21856	1.21411	1.11392	1.24311	1.18383	1.54566	1.37499
LNC_000674	XLOC_034388	--	lincRNA	1.20259	1.09847	0.601903	1.01169	2.34067	0.947597	1.05697	0.596531	1.27513	0.49749	0.765586	0.331662	0.786062	0.501304	0.662797
LNC_000677	XLOC_034500	--	lincRNA	0.794724	1.06364	0.53861	0.900225	1.0233	0.901193	0.712566	0.610476	0.549893	0.681804	0.787183	0.604753	0.611288	0.438869	0.467012
LNC_000676	XLOC_034494	--	lincRNA	0.755518	1.30911	0.766222	1.56652	1.38325	1.07	0.753536	0.694134	0.901891	0.840988	0.792336	0.709725	0.729175	0.764203	0.997605
LNC_000671	XLOC_034204	--	lincRNA	0.294727	0.290012	0.746624	0.444048	0.881621	0.331254	0.437998	0.799808	0.567528	0.534847	0.0991284	0.518414	0.530694	0.808122	0.165432
LNC_000670	XLOC_034181	--	lincRNA	3.57725e-05	3.87204e-05	6.12e-05	0.776175	0.551138	0.000187346	0.1857	0.522603	0.140654	1.15594e-07	0.133502	0.234429	0.210442	0.104203	1.10626e-08
LNC_000673	XLOC_034346	--	lincRNA	0.195059	1.43963	0.926447	0.881747	1.20363	0	0.521759	0.198513	0.160984	0.758532	0.0984122	0.926507	0.614652	1.20334	0.574744
LNC_000672	XLOC_034299	--	lincRNA	5.29719	4.80522	2.19514	2.37898	2.14097	1.0995	0.667703	1.04912	0.993055	2.02263	2.04069	1.02331	1.69287	0.677333	1.25329
LNC_001429	XLOC_077252	--	lincRNA	2.04864	1.68266	1.81667	1.47547	5.45002e-05	1.15219	1.88735	2.23086	1.14027	2.5243	2.93761	3.19014	1.86523	2.13272	3.2037
LNC_000781	XLOC_040632	--	lincRNA	11.5829	33.5031	0	0	0	0	3.81202	0	0	5.75769	0	0	3.83091	0	4.63497
LNC_001428	XLOC_077167	--	lincRNA	1.05135	2.17378	0.723117	0.925141	0.868077	0.768017	0.764569	0.358183	0.752861	0.558066	0.580014	0.611528	0.774659	0.42485	0.279409
LNC_000780	XLOC_040608	--	lincRNA	0.000100466	2.68053e-18	4.12457e-06	0.00107356	0.132206	0.441743	0.41449	0.000238032	0.0482889	0.000103599	4.32341e-05	0.228481	0.855106	0.0719984	1.45764
LNC_001650	XLOC_089874	--	antisense_lncRNA	0.409711	0.326211	0.581927	0.68129	0.495255	0.591983	0.63488	0.511607	0.480813	0.464011	0.603547	0.50756	0.314066	0.57381	1.21124
LNC_001651	XLOC_089891	--	lincRNA	48.1767	88.1218	32.1562	48.723	27.7114	21.1988	11.3206	22.0991	6.7487	16.3821	18.1698	20.3282	44.7875	28.8986	14.3909
LNC_001078	XLOC_058372	--	lincRNA	0.000223185	0.000128753	3.39313e-05	1.76009	2.08041	6.77056e-05	8.62671e-05	2.50748e-05	0.000197598	8.37818e-05	0.948255	1.94761e-05	0.000215013	4.56456e-05	8.99291e-06
LNC_001079	XLOC_058372	--	lincRNA	5.31262	5.32445	3.1778	2.7949	3.73955	2.07328	2.54404	1.60191	1.29888	2.67805	0.441545	3.53025	0.61982	2.63021	1.40825
LNC_001070	XLOC_058117	--	lincRNA	0.0117592	1.115	2.91585e-06	1.73965e-11	4.72768e-15	7.34333e-09	1.7669e-26	6.34929e-08	2.99969e-11	7.03491e-12	1.28299e-11	3.11732e-15	4.55265e-13	0.337172	0.000287609
LNC_001071	XLOC_058117	--	lincRNA	0.74289	1.44781e-07	1.6677	0.0205653	0.025415	0.208135	3.50262e-15	0.131871	0.426099	0.00110762	0.000454047	0.0334404	0.0143939	0.00010068	0.437599
LNC_001072	XLOC_058122	--	lincRNA	0.955093	0.472226	0.270975	0.706961	0.867467	1.49455	0.764024	0.715858	1.10869	0.669204	1.30411	0.712948	1.20417	1.0777	1.67525
LNC_001073	XLOC_058208	--	lincRNA	0.883251	0.128721	0.280773	0.0288724	0.426212	0.228251	0.000484403	0.178226	0.400033	0.0803338	1.05644e-05	1.49311e-06	0.934247	0.0668335	0.354203
LNC_001074	XLOC_058242	--	lincRNA	2.95241	2.93251	1.18313	2.66264	2.74935	1.46359	1.15276	0.939917	1.14732	1.10424	0.869959	1.30046	1.34736	0.851775	0.891166
LNC_001075	XLOC_058248	--	lincRNA	1.23876	1.56586	0.514801	1.25191	1.00548	0.809213	0.941374	0.55238	0.704407	0.575505	0.84985	0.56259	0.693057	0.367629	0.804652
LNC_001076	XLOC_058248	--	lincRNA	1.46017	2.01949	0.41685	1.47236	1.73506	1.0421	0.97163	0.616798	0.734763	0.628573	1.0313	0.412193	1.00369	0.406758	0.926572
LNC_001077	XLOC_058317	--	lincRNA	0.84513	0.732779	0.972252	0.573316	0.271245	0.380319	0.281313	0.757199	0.614383	0.761081	0.401085	0.339459	0.594673	0.414986	0.395731
LNC_001678	XLOC_091425	--	lincRNA	0.537938	7.08517e-07	0.0295847	0.150091	0.878972	0.215292	0.390006	0.156473	0.294176	0.237555	0.401931	1.90084e-05	0.668931	0.490614	0.105298
LNC_001679	XLOC_091425	--	lincRNA	3.64557e-05	2.60346e-05	0.759874	0.0075559	0.000213837	0.000189868	3.44933e-05	1.05176e-05	7.88123e-06	3.29844e-05	3.84746e-05	5.97239e-08	0.15243	0.128883	0.115611
LNC_001672	XLOC_091220	--	lincRNA	6.75504	3.96952	9.21435	9.14861	5.51088	4.12818	5.9676	5.91318	5.45719	5.09139	2.77825	6.52577	3.51359	4.44415	2.86107
LNC_001673	XLOC_091230	--	lincRNA	4.08337	3.62479	2.83727	6.21225	6.06253	3.0136	3.26848	1.98393	3.164	2.51703	2.81548	2.22774	2.63988	2.03649	2.60617
LNC_001670	XLOC_091029	--	lincRNA	0.000709008	5.37436e-07	5.73773e-05	3.23833e-06	2.45705e-10	1.30772e-06	0.173947	1.48296e-11	2.26554e-06	0.147885	0.381279	1.26894e-05	0.550946	0.000322882	1.17797e-05
LNC_001671	XLOC_091029	--	lincRNA	0.644041	0.198021	0.353053	0.000113963	1.29265	0.471017	0.7021	0.954009	0.887945	0.198929	0.758021	1.04819	0.660172	0.0442947	0.105687
LNC_001676	XLOC_091362	--	lincRNA	0	0	0.0891213	0.106121	0.316158	0.0791352	0.250982	0	0.232449	0.0729976	0	0.198274	0.422486	0.771838	0.23689
LNC_001677	XLOC_091398	--	lincRNA	0.788022	0.361934	0.261448	0.584621	0.835022	0.717545	0.414196	0.408845	0.643294	0.261475	0.251309	0.391728	0.486339	0.518131	0.485012
LNC_001674	XLOC_091355	--	lincRNA	0.000215492	0.371403	0.0304811	0.0387318	5.60325e-06	0.000596432	0.356998	0.198592	0.588533	0.14216	0.000128037	0.0760909	5.92326e-05	0.000120728	0.187889
LNC_001675	XLOC_091355	--	lincRNA	1.0586	0.971404	1.2904	2.97079	3.19596	3.4218	2.33283	1.1483	2.80551	1.7646	2.50624	1.34921	3.65995	2.02665	2.23617
LNC_001117	XLOC_061044	--	lincRNA	0.27426	0.879623	0.649633	0.544812	0.0774566	0.173741	0.183068	0.0932704	0.170222	0.160071	0.0692802	0.291215	0.06174	0.140804	0.114915
LNC_001116	XLOC_061018	--	lincRNA	1.25665	1.98489	0.90573	1.01996	1.26789	0.741204	0.827447	0.744891	0.906749	0.665222	0.748008	0.716931	0.621679	0.552681	0.787598
LNC_001115	XLOC_060993	--	lincRNA	0	11.9591	0	0	0	0	0	0	0	0	0	0	0	0	0
LNC_001114	XLOC_060961	--	lincRNA	0.159348	0	0.100513	0	0.30113	0.134735	0	0.180877	0.0880389	0.165389	0	0.226317	0.191331	0.108999	0.754842
LNC_001113	XLOC_060951	--	lincRNA	0.954698	2.97928	0	0.850971	1.2575	0.159945	0.342518	0.385555	0.156225	0.444679	0	0.197765	0.343637	0	0.16317
LNC_001112	XLOC_060951	--	antisense_lncRNA	0.395965	1.34887	0.373245	0.343191	0.711009	0.34485	0.284696	0.314557	0.258227	0.283482	0.368662	0.322006	0.202431	0.31415	0.568745
LNC_001111	XLOC_060919	--	lincRNA	0.438513	7.81296e-06	0.346743	0.962519	0.690522	0.25172	0.191806	0.319469	0.116543	0.442516	0.172908	0.0283414	0.188967	0.465809	0.109764
LNC_001110	XLOC_060919	--	lincRNA	0.909736	1.10779	0.555826	0.944477	1.11066	0.115248	0.165443	0.44628	0.181625	0.475786	0.172004	0.10497	0.370434	0.254632	0.847116
LNC_001119	XLOC_061214	--	antisense_lncRNA	4.17722	0	0.033953	0	0.381788	0.0237425	0.706864	1.28973	1.56792	0.000551311	0.000316709	5.8002	0.311706	3.35275	1.03732
LNC_001118	XLOC_061214	--	antisense_lncRNA	0.00148535	0	3.99272	0	0.00187949	3.65115	4.59661	0.00121389	0.00151479	5.1014	1.86308	1.91829	0.00162515	0.00106012	0.00135969
LNC_000415	XLOC_022891	--	lincRNA	6.09296e-06	3.68033e-11	0.00933768	1.10497	0.753558	1.22229e-06	2.17116e-05	5.47633e-06	1.18465e-05	0.00102855	0.00660427	5.08121e-06	0.000205512	2.76107e-09	3.51922e-16
LNC_000414	XLOC_022891	--	lincRNA	7.09535e-05	2.14807e-10	1.73542e-05	0.120022	0.595122	0.157623	0.312366	0.483001	0.521356	0.189886	1.48816e-08	0.189907	0.125366	1.06103	0.000213407
LNC_000417	XLOC_022891	--	lincRNA	2.71012e-07	6.28806e-05	1.30149e-05	0.000127845	1.35901	7.02781e-05	8.27732e-05	0.2032	0.000570665	1.63327e-09	0.318435	2.63923e-05	0.000312605	8.0645e-13	0.0866661
LNC_000416	XLOC_022891	--	lincRNA	7.23996e-09	8.14175e-16	3.02324e-17	0.18194	0.554485	4.60954e-05	6.50287e-10	7.75248e-05	2.56768e-07	5.47877e-18	6.06072e-05	3.18358e-08	0.208731	0.000108776	0.442589
LNC_000411	XLOC_022772	--	lincRNA	0.738513	0.578573	1.12748	1.98778	0.982594	1.1168	0	0.299349	0.242667	0.688563	0.148688	0.154321	0	1.01484	0.501384
LNC_000410	XLOC_022764	--	lincRNA	3.53555	3.82071	2.49819	5.27763	4.98299	3.52463	1.6089	1.59045	2.18393	2.78065	2.03113	2.13597	2.89947	2.25488	2.73707
LNC_000413	XLOC_022891	--	lincRNA	1.22604	1.37315	2.44528	1.76143	0.00904925	0.824658	0.708229	0.752785	0.474425	1.06506	0.394809	1.16223	0.279288	1.33622	0.210266
LNC_000412	XLOC_022891	--	lincRNA	0.423417	0.489958	0.646099	0.62372	7.57076e-06	0.560784	0.68738	0.648485	0.533484	1.03766	0.499869	0.737983	0.463509	3.19178e-15	0.526191
LNC_000419	XLOC_022926	--	lincRNA	5.63554	1.7948	0.403055	0.790849	0.31292	0.94735	0.251931	0.761879	0.115809	0.218962	0.283748	0.147405	0.126814	0.0967706	0.238865
LNC_000418	XLOC_022902	--	antisense_lncRNA	0	0	0.365586	1.22139	0.39535	0.621428	2.726	1.49301	0.906232	1.16151	1.12198	1.50038	2.70056	1.04308	1.98407
LNC_001209	XLOC_065828	--	lincRNA	1.54185	2.12031	1.19032	1.79331	2.72481	1.78088	1.14127	1.16169	1.61602	1.31472	1.84499	1.19991	1.45442	1.36762	1.40163
LNC_001208	XLOC_065816	--	lincRNA	0.496122	0.912202	0.23434	1.09166	0.443869	0.779996	0.251786	0.797671	0.558925	0.800268	0.681397	0.568293	0.861722	0.944585	0.827161
LNC_001203	XLOC_065630	--	lincRNA	0.541596	1.06051	0.220423	0.385404	0.366624	2.68234e-06	5.82129e-06	1.66321e-05	7.22162e-06	6.51785e-06	0.0716119	3.25762e-05	0.0835265	1.08022e-05	0.000867748
LNC_001202	XLOC_065551	--	lincRNA	0.379707	0.752916	0.298541	0.723639	0.674895	0.232382	0.299492	0.115253	0.175348	0.361494	0.192265	0.135719	0.247	0.403421	0.333366
LNC_001201	XLOC_065551	--	lincRNA	0	0	0.655653	0	0	0.280203	0.61163	0	0	0.261442	0	0.339878	0	1.63923	0
LNC_001200	XLOC_065548	--	antisense_lncRNA	2.49793e-09	2.1363	0.252055	0.598138	9.1398e-39	3.22738	0.843912	1.017	8.36916	0.203737	0.3681	3.36742	0.489865	4.27188	0.137245
LNC_001207	XLOC_065804	--	lincRNA	1.37387	0.898956	0.665717	1.89019	0.740825	0.989076	0.820588	0.8405	1.312	0.972203	1.18306	0.788203	1.02212	0.730861	1.29489
LNC_001206	XLOC_065804	--	lincRNA	0.420508	0.926158	0.394687	0.517586	1.10816	0.760033	0.412456	2.50177e-05	0.000119327	0.000127431	7.46146e-05	0.0350955	7.8508e-05	0.206576	0.142443
LNC_001205	XLOC_065804	--	lincRNA	1.0232	0.756157	0.447699	0.671559	0.869848	1.10719	0.646895	0.547336	0.718724	0.565468	0.787149	0.452891	0.489808	0.573505	0.825507
LNC_001204	XLOC_065630	--	antisense_lncRNA	0.117469	0.79124	0.868006	1.15887	0.33727	0.743632	0.849718	0.636282	0.84184	0.840993	0.935537	0.507206	0.781847	0.681763	1.25494
LNC_000309	XLOC_017641	--	lincRNA	1.78199	3.14723	2.41739	2.42132	3.05744	0.606568	2.48703	1.74373	1.83071	1.6903	0.546908	1.21607	0.731236	0.60306	0.507791
LNC_000308	XLOC_017492	--	lincRNA	8.56924	6.19348	4.97124	5.49111	6.50851	4.02376	4.8905	3.49435	4.40141	4.67648	4.05525	4.95889	3.41639	3.17101	3.56757
LNC_000301	XLOC_017238	--	lincRNA	0	0.165122	0.397458	1.42328	0	0.0706962	0	0.056913	0	0	0.0845985	0	0.226317	0.229577	0.0703818
LNC_000300	XLOC_017187	--	lincRNA	0	0	0.173826	0.575851	1.04399	0.0388783	0	0	0	0.0357805	0.0464869	0	0.0827769	0.0314261	0
LNC_000303	XLOC_017259	--	lincRNA	0.290624	0.631608	0.715265	0.859108	1.84314	0.884343	0.516968	0.356127	0.529628	0.361936	0.94016	0.618509	0.628104	0.357917	0.680795
LNC_000302	XLOC_017238	--	lincRNA	0.116403	0.441099	0.588512	0.702959	0.581858	0.215366	0.187673	0.267641	0.123268	0.519403	0.675473	0.261554	0.924581	0.736854	0.75569
LNC_000305	XLOC_017357	--	lincRNA	0.153664	0.190113	0.0363007	0.4381	0.393409	0.130059	0.477752	0.0523938	0.414451	0.149566	0.19436	0.205227	0.518966	0.630231	0.320396
LNC_000304	XLOC_017268	--	lincRNA	0.252368	0.0622955	0.0597487	0.0716779	0.499569	1.65263	1.06651	0.429328	3.97011	2.11144	1.02026	2.28031	4.43145	3.1951	1.58476
LNC_000307	XLOC_017492	--	lincRNA	0.554395	0.655336	0.000142268	2.34793	0.233633	1.42365	0.296625	0.938445	0.000149579	7.36589e-05	0.189498	0.170273	0.637636	0.33324	0.486067
LNC_000306	XLOC_017475	--	lincRNA	1.04484	1.05854	0.779718	3.29075	3.25382	1.39362	0.723855	0.729081	0.652009	1.05994	0.82705	1.04089	0.774478	0.460668	0.795349
LNC_000244	XLOC_012935	--	lincRNA	2.48937	0	0	0	0	0	0	0.472156	0.286631	0	0.70912	0	0	0	0
LNC_000245	XLOC_012936	--	lincRNA	0.169392	0	0.160321	0.0642133	0.127942	0.238658	0.301286	0.115333	0	0.175803	0.114171	0.601041	0	0.0386291	0.330584
LNC_000246	XLOC_012936	--	lincRNA	0.997641	0.98632	0.5662	0.397499	0.339618	0.759359	0.842509	0.373806	0.165408	0.194163	0.454021	1.01023	0.31445	0.307041	0.291745
LNC_000247	XLOC_012953	--	lincRNA	0.813642	0	0.466446	0.728338	3.41607	1.09259	0.582775	0.109793	0.400472	0.126397	0.327397	1.69505	0.58582	0.33566	0.415293
LNC_000240	XLOC_012784	--	lincRNA	1.05907	0.116238	0.501287	0.401329	0.466355	0.248651	0.209332	0.200262	1.07217	0.045796	0.416349	0.313	0.264918	0.442832	0.14769
LNC_001848	XLOC_101561	--	lincRNA	0.139075	6.10562e-14	3.10497e-07	1.10873e-05	0.294053	0.546573	0.165068	0.374071	0.160854	0.294381	0.189925	0.126297	0.481042	0.156988	0.120111
LNC_000242	XLOC_012887	--	lincRNA	0	0.367131	1.93065	0.845643	0.843176	1.09909	2.47442	0.347834	1.50071	0.75865	2.62839	1.28691	2.38195	2.60192	1.70496
LNC_000243	XLOC_012892	--	antisense_lncRNA	0.416061	0.749687	2.84835	2.51442	1.07648	1.70313	5.90818	4.25589	4.04423	3.35596	3.16325	4.53737	2.51246	2.91077	2.20219
LNC_001845	XLOC_101561	--	lincRNA	0.4797	0.205715	0.607204	0.213895	0.512022	0.480886	0.657499	0.248733	1.26577e-11	1.09017	8.42531e-13	2.36741e-11	0.431882	0.531718	0.198743
LNC_001844	XLOC_101452	--	lincRNA	1.12295e-11	4.17621e-202	0.255978	1.2617	1.08588e-06	9.43279e-11	1.57297e-136	1.91715e-95	4.05683e-114	0.0123223	5.28732e-162	0.366296	0.173257	2.89543e-05	0.185184
LNC_001847	XLOC_101561	--	lincRNA	0.856235	1.66479	0.472469	1.07645	0.666122	7.26122e-05	0.125798	6.69585e-06	0.25297	0.259089	0.191158	1.83939e-06	6.71227e-05	0.255786	0.408642
LNC_001846	XLOC_101561	--	lincRNA	0.963033	1.18559e-34	5.49283e-06	4.75709e-43	9.62787e-06	1.47013	1.09564e-08	1.01495	5.65768e-07	0.00329784	0.2393	1.31118	0.178171	0.653227	0.200532
LNC_000248	XLOC_012964	--	lincRNA	0.136039	0.266743	1.16703	0.458513	1.66371	0.22876	0.364776	0.275984	0.335619	0.528612	0.274043	0.569884	0.122452	0.186836	0.460928
LNC_000249	XLOC_013238	--	lincRNA	4.0206	1.78142	1.44738	2.90613	2.44237	2.74403	2.08841	2.18843	2.13252	1.94945	2.15942	1.7902	1.81856	1.58426	1.57568
LNC_001843	XLOC_101316	--	lincRNA	0.177769	0	0	1.00581	2.19839	0.974644	0.316834	0.301751	0.440499	0.553132	1.52533	0.469931	1.12039	0.182706	0.448354
LNC_001842	XLOC_101294	--	lincRNA	2.59828	1.70635	1.34125	2.32994	1.28492	1.02674	0.498387	0.87552	0.78829	0.629092	0.56902	0.772396	0.806455	0.539497	0.525384
LNC_001009	XLOC_055618	--	lincRNA	0.395241	0.14654	0.280382	0.618716	0.841025	0.250708	0.570925	0.201953	0.163834	0.153847	0.499657	0.210668	0.311444	0.236522	0.412763
LNC_001008	XLOC_055578	--	lincRNA	0.369724	0.909631	0.766997	0.440108	2.09856	1.35404	0.957584	1.11161	1.42684	0.910167	1.49812	1.20679	0.745964	1.38342	0.786463
LNC_000938	XLOC_051844	--	lincRNA	14.1365	13.3788	21.4664	7.6032	9.29053	13.6856	14.5812	24.2663	18.4816	27.2701	19.0424	26.3776	23.8718	24.3446	18.035
LNC_000939	XLOC_051860	--	antisense_lncRNA	4.32046	4.82926	5.38817	5.67898	3.34915	5.00274	5.23484	5.31579	4.66069	5.81686	5.34372	6.08322	6.92298	6.79817	5.65888
LNC_000932	XLOC_051338	--	lincRNA	8.2106e-06	3.13513e-07	7.46485e-06	0.244042	4.73836e-06	0.193925	5.25667e-05	1.178e-05	0.253578	5.30623e-05	0.587613	0.179721	0.151248	0.229499	1.82635e-05
LNC_000933	XLOC_051345	--	lincRNA	0	0.0812277	0.349142	0.0935774	0.186694	0.277867	0.291729	0.447728	0.476754	0.223708	0.539845	0.35064	0.591432	0.448958	0.616429
LNC_000930	XLOC_051300	--	lincRNA	0.620527	0.624755	0.242285	0.914013	0.579059	1.05254	0.487315	0.399992	0.678693	0.580163	0.467087	0.285892	0.351335	0.695883	0.588722
LNC_000931	XLOC_051338	--	lincRNA	0.1834	0.272504	0.346369	0.244481	0.453018	0.194281	0.407052	0.521469	0.254039	0.380843	2.3888e-05	0.180045	0.151524	0.229918	0.483774
LNC_000936	XLOC_051560	--	lincRNA	0	0	2.08862	0	0.949199	0	0.195432	0.584322	0.177538	0	0	0.89641	0	0.149949	1.12013
LNC_000937	XLOC_051799	--	lincRNA	0.546749	0.500376	0.456327	0.697335	0.28834	1.47904	0.317213	0.229786	1.34596	0.900907	0.383327	0.473536	1.42054	0.818677	0.909505
LNC_000934	XLOC_051423	--	lincRNA	4.67162	5.42137	5.52776	5.4287	3.73659	7.05188	5.41685	4.93229	3.18476	6.30634	12.9893	6.7354	7.15894	9.50857	10.2402
LNC_000935	XLOC_051538	--	antisense_lncRNA	0	0.708504	0.0978002	0.581002	0.115308	0.520309	0.826076	0.209363	1.52799	0.400137	0.103813	0.217005	0.741172	0.352783	2.34112
LNC_000538	XLOC_028547	--	lincRNA	0.0609597	0.588846	0.148697	0.295967	5.53199e-05	1.25115e-05	0.339963	0.00898961	0.135965	0.000550282	0.227498	0.000391251	0.0997739	5.06346e-06	0.146469
LNC_001006	XLOC_055544	--	lincRNA	6.36888	4.96515	2.76906	3.8874	5.60591	3.15042	2.79954	2.431	2.40879	1.66967	3.19138	2.02411	2.92484	2.24069	1.68111
LNC_001687	XLOC_091706	--	antisense_lncRNA	0.656993	0.29496	1.86598	1.28991	0.743761	0.504786	0.531269	1.01636	0.296805	0.418386	0.482999	0.762413	0.322704	0.735616	0.299886
LNC_001686	XLOC_091676	--	lincRNA	0.794512	0.271007	0.550073	0.710719	0.781799	0.10526	0.715625	0.449684	0.0516379	0.0773726	1.00616	0.640115	0.6821	0.0423777	0.113426
LNC_001685	XLOC_091634	--	lincRNA	9.04105	13.4244	5.03366	3.71615	3.83996	8.35351	5.39229	6.41159	7.4249	7.25834	6.97674	8.18176	6.23871	6.62699	7.80418
LNC_001684	XLOC_091577	--	lincRNA	0.178714	0.0880035	0.0848201	0.404437	0.502235	0.979798	0	0.121338	0.295215	0.139017	0.0902008	0	0.0804534	0.367363	0.300515
LNC_001683	XLOC_091489	--	lincRNA	0.106649	0.281566	0.201503	0.567831	0.526223	0.722276	0.126294	0.242483	0.206571	0.193781	0.359767	0.228033	0.384203	0.267269	0.444537
LNC_001682	XLOC_091425	--	lincRNA	0.0423946	4.81879e-26	0.100872	0.0610684	0.314132	0.496424	0.339701	0.423246	0.385862	0.273243	0.595474	0.178803	0.803671	0.294139	0.298998
LNC_001681	XLOC_091425	--	lincRNA	0.255483	0.117461	0.370761	1.67464e-100	0.264207	0.229032	0.426175	0.386225	0.474716	0.140359	0.557563	0.386193	0.0828486	0.0813995	0.569016
LNC_001680	XLOC_091425	--	lincRNA	4.52042	3.46351	3.75168	2.38582	4.96812	1.89236	2.39564	2.76019	1.99293	2.14618	2.36919	1.728	1.6347	0.688476	2.5264
LNC_001689	XLOC_091735	--	lincRNA	0	0	0.283133	0	0	0	1.19434	0.100218	0	0.345797	0	0	0.400588	0.20387	0.881389
LNC_001688	XLOC_091711	--	antisense_lncRNA	2.62226	2.18452	2.47428	3.19959	6.57011	3.06217	2.19009	2.87418	2.14289	2.24851	2.32073	1.25208	4.14811	3.6123	3.66619
LNC_001441	XLOC_078042	--	lincRNA	41.1406	30.0158	34.8674	29.4631	24.9176	36.1717	62.2893	38.7594	31.2793	30.5729	46.5364	46.2821	25.2587	28.3043	29.1129
LNC_001440	XLOC_078016	--	lincRNA	0.555374	0.700371	0.834545	2.78636	1.68631	0.509249	0.292768	0.271973	0.149914	0.491193	0.228157	0.2179	0.27041	0.322732	0.386198
LNC_001443	XLOC_078128	--	lincRNA	1.31261	1.22775	0.68354	1.21922	1.61586	1.17197	0.685967	0.642452	0.70153	0.484452	1.05014	0.445789	0.765419	0.551702	0.774
LNC_001442	XLOC_078114	--	lincRNA	1.34021	1.72916	1.88548	1.44481	1.44321	0.642656	0.583546	0.966753	0.840449	1.29989	0.563268	0.298006	1.4804	1.33014	1.26278
LNC_001445	XLOC_078263	--	antisense_lncRNA	0.629657	0.623278	0.614755	1.18171	1.11126	1.27098e-05	0.436934	0.381279	0.329262	0.457822	0.590712	0.224925	0.637008	0.758784	0.00316853
LNC_001444	XLOC_078263	--	antisense_lncRNA	0.401831	0.423468	0.833573	2.17109	2.12432	0.493307	0.246908	0.291009	0.227141	0.792628	0.333045	0.407585	0.667284	0.467192	0.486075
LNC_001447	XLOC_078294	--	lincRNA	1.02725	0.885441	0.752081	0.925855	0.757576	0.783543	0.687697	0.49158	0.403315	0.312123	0.584124	0.428133	0.457081	0.394003	0.428897
LNC_001446	XLOC_078263	--	antisense_lncRNA	5.78989e-05	0.000238176	0.407225	0.535918	0.000276653	0.656108	0.315761	0.133263	0.000199826	0.350327	0.000246567	0.170332	0.155632	6.53254e-05	0.824084
LNC_001449	XLOC_078306	--	antisense_lncRNA	2.25673	2.40464	2.0502	0.569691	0.0169311	0.191804	9.11153	1.52	7.91479	0.151126	9.24205	1.90244	0.298088	2.11058	2.17982
LNC_001448	XLOC_078294	--	lincRNA	0.86941	1.3169	0.635346	1.63534	1.9065	0.938839	0.579033	0.636756	0.715731	0.674111	0.713938	0.792357	0.718139	0.455928	0.797539
LNC_000640	XLOC_032409	--	lincRNA	5.00352e-35	0.189426	7.90257e-08	0.658309	0.793563	1.20556e-05	0.188629	0.187778	0.131975	1.08399	0.630223	0.279056	0.138931	2.88033e-07	1.42299
LNC_000641	XLOC_032637	--	lincRNA	0.579921	0.766121	0.312837	0.252363	0.157521	0.421029	0.196113	0.43353	0.321171	0.236585	0.307531	0.354859	0.174104	0.226406	0.390873
LNC_000642	XLOC_032782	--	lincRNA	0.816514	0.331834	0.245792	3.87041e-05	0.686895	0.287533	0.0790135	0.138323	0.0763127	0.208934	0.20221	0.163978	0.102328	0.261437	0.136266
LNC_000643	XLOC_032782	--	lincRNA	0.716255	0.877639	0.649173	1.3881	0.301035	0.327345	0.23037	0.308629	0.249818	0.22081	0.202998	0.224524	0.257989	0.18711	0.202625
LNC_000644	XLOC_032803	--	lincRNA	0.00174284	0.238697	0.672201	0.000920192	1.07633	0.206661	0.15364	0.135573	0.123054	0.264077	0.000238555	0.181665	0.166784	8.30558e-05	0.141276
LNC_000645	XLOC_032803	--	lincRNA	0.596847	0.233362	0.000456711	1.20208	0.187027	0.20269	0.151173	0.133617	0.121179	0.175811	0.414683	0.179042	0.163314	0.225596	0.139683
LNC_000646	XLOC_032803	--	lincRNA	0.537517	0.534671	0.184003	0.627917	0.334399	0.154639	0.0618465	0.214939	0.0719261	0.0880689	0.0422576	0.0837668	0.0613017	0.104321	0.110759
LNC_000647	XLOC_032803	--	lincRNA	0.652723	0.617771	0.345505	0.748626	0.525596	0.45849	0.384258	0.448483	0.428522	0.321828	0.333651	0.418028	0.449493	0.322009	0.292167
LNC_000648	XLOC_032979	--	lincRNA	2.64378	2.39331	1.60757	2.67248	2.58245	3.01492	3.54242	1.68341	2.53467	1.80176	3.39749	1.63405	2.24381	1.80608	1.6715
LNC_000649	XLOC_032994	--	lincRNA	0.699657	0.682069	0.523764	0.635292	0.394773	0.872011	0.829001	0.736157	0.902568	0.742399	0.52391	0.635974	0.425836	0.000682235	0.707482
LNC_001069	XLOC_058117	--	lincRNA	0.00389776	9.62974e-05	8.73128e-06	0.565679	1.0482e-26	3.16029e-14	4.2242e-23	3.98861e-09	2.71689e-17	1.15708e-14	8.91547e-16	1.54762e-20	9.96301e-23	0.618558	1.01886e-06
LNC_001068	XLOC_058117	--	lincRNA	1.59283e-07	0.272269	0.000498997	0.344588	2.25068	0.868875	0.000403796	0.525581	0.00193719	0.272094	8.72671e-10	0.0347885	0.245787	0.603603	1.13737
LNC_001067	XLOC_058117	--	lincRNA	1.05753	0.40815	2.19461	0.93062	1.50437e-28	1.59857	1.17872	1.08259	2.43331	2.36582	1.13126	2.28138	2.99806	1.33837	2.60221
LNC_001066	XLOC_058106	--	lincRNA	7.347	2.97247	1.62926	2.77641	2.08221	1.84018	1.00402	1.97801	1.01026	1.06771	0.866046	1.11522	0.774299	0.672941	0.885166
LNC_001065	XLOC_058064	--	lincRNA	0.726034	0.659244	0.28565	0.93265	0.551834	0.768562	1.20864	0.722532	1.10548	0.801026	1.74547	1.61884	0.708393	0.55811	0.478758
LNC_001064	XLOC_057996	--	lincRNA	8.71642	0	2.37744	0	0	0.642886	0	0	0	0	0	0	0	0	0
LNC_001063	XLOC_057996	--	lincRNA	0.217122	0.426867	0.103225	0	0	0	0	0	0	0.675316	0.437947	0.114332	0.0977335	0.0744528	0.274663
LNC_001062	XLOC_057967	--	lincRNA	1.97338	3.06433	0.197432	0.938089	0	0.175034	0.0926432	0.281716	0	0.161536	0.209542	0	0	0.0712143	0.262577
LNC_001061	XLOC_057895	--	lincRNA	1.00242	0.48396	0.412427	1.35101	0.99743	0.936267	0.501906	0.298296	0.491189	0.540518	0.546499	0.57823	0.6482	0.456537	0.706
LNC_001060	XLOC_057876	--	lincRNA	0.361884	0.437697	0.342012	0.871008	1.18906	0.2382	0.464389	0.328987	1.23445	0.500936	0.610247	0.0429455	0.506975	0.522268	0.603806
LNC_000796	XLOC_041457	--	lincRNA	1.64202	1.89998	0.946129	1.64229	1.46322	0.92462	0.734094	0.722622	0.756804	0.726874	0.694605	0.476246	0.561626	0.613922	0.773915
LNC_000797	XLOC_041627	--	lincRNA	4.05971e-20	0	0	2.54203	1.09047	0.426678	0.161942	0.608562	0.295925	0.442504	0.726377	0.451969	0	0.991523	0.204849
LNC_000794	XLOC_041385	--	lincRNA	0.69176	16.1392	1.37708	0.721378	0	0.563202	0	0.895475	0	0.530958	0	1.31179	0.623523	0	0.641534
LNC_000795	XLOC_041396	--	lincRNA	0.652339	2.16557	1.50377	1.52235	1.7604	2.32666	3.37037	2.0269	2.44367	2.42175	2.80691	3.50794	2.37097	2.21576	2.78226
LNC_000792	XLOC_041326	--	lincRNA	0	22.0725	0	0	0	0	0	0	0	0	0	0	0	0	0
LNC_000793	XLOC_041329	--	lincRNA	0	0.221412	1.09491	0.252464	0.495954	0.761561	2.04845	0.305765	0.185791	0.353498	0.22851	0.46852	0.614975	0.628579	0
LNC_000790	XLOC_041163	--	lincRNA	1.74236	1.22813	1.59073	2.81649	1.96104	1.74601	1.71952	1.41373	1.26527	0.870055	1.52361	1.12283	1.3513	0.973297	1.31396
LNC_000791	XLOC_041271	--	lincRNA	0.061758	0.0609864	0.0584785	0.701769	0.768684	0.31313	0.384586	0.25218	0.511402	0.288399	0.561801	0.131336	0.889804	0.253569	0.258488
LNC_001661	XLOC_090344	--	lincRNA	4.34421	3.34551	2.41785	2.67058	1.9418	2.07236	1.66862	2.2402	2.31394	1.83092	1.83093	1.80143	2.19266	1.82148	0.956069
LNC_001660	XLOC_090276	--	lincRNA	0	0	0.235265	1.42521e-46	0.420622	0	2.55	0.163772	0.509027	0.567223	0.489892	0.500948	9.55732e-10	1.45417	1.9264
LNC_001663	XLOC_090693	--	lincRNA	1.10585	0.548719	0.680781	1.87379	1.0727	0.803752	0.7505	0.43964	0.873123	0.45715	0.914619	0.606229	0.945261	0.693322	0.937109
LNC_001662	XLOC_090415	--	lincRNA	1.04421	1.13633	1.32129	1.7426	1.76375	0.874229	0.659793	0.499725	0.840734	0.827089	0.943091	0.860483	0.825748	0.903115	1.41209
LNC_001665	XLOC_090850	--	antisense_lncRNA	0.305297	0.36752	0.390942	0.349059	0.647732	0.277171	0.851444	0.446762	0.598141	0.152874	0.529995	0.490978	0.353543	0.223421	0.253959
LNC_001664	XLOC_090764	--	lincRNA	4.94203	1.15593	0	0.220031	0	0	0.354764	0	0	0	0.198534	0	0	0	0
LNC_000798	XLOC_041710	--	lincRNA	0.31593	0.521777	0.323066	0.300803	0.210311	0.423733	0.77118	0.377415	0.721829	0.553643	0.586416	0.197401	0.711371	0.557574	0.657476
LNC_000799	XLOC_041742	--	lincRNA	0.622097	0.0333292	0.0644149	0.140201	0.168882	0.180291	0.119496	0.0857046	0.0852964	0.104991	0.132637	0.0829726	0.166642	0.0627728	0.123359
LNC_000428	XLOC_023430	--	lincRNA	0.476233	0.533925	0.308706	0.954124	1.04874	0.0681454	0.449326	0.273523	1.2174	0.123556	0.057383	0.723685	0.578736	0.263335	0.214695
LNC_000429	XLOC_023430	--	lincRNA	2.01225	1.98941	0.983582	1.33979	0.825885	0.00176921	1.41627	1.02306	2.16842e-05	0.0704605	0.000924586	1.32424	1.71027e-05	6.5397e-06	2.5813e-05
LNC_000420	XLOC_023180	--	lincRNA	0.760709	1.16595	0.641576	0.765683	2.28293	0.855783	0	0.287053	0.698427	0.0657547	0.341362	0	0.152206	0.289509	0.14202
LNC_000421	XLOC_023282	--	lincRNA	0.237469	0.184455	0.389714	0.251879	1.45999	4.76343e-07	0.239627	0.468897	0.22859	0.0657346	0.662647	6.04225e-06	0.426728	0.660435	0.560888
LNC_000422	XLOC_023308	--	lincRNA	136.864	170.73	203.103	83.1231	83.2771	164.27	121.405	191.989	112.713	193.291	130.903	192.389	143.993	230.47	342.465
LNC_000423	XLOC_023414	--	lincRNA	1.54748	1.08121	0.714064	1.4962	1.85482	1.08037	0.790378	0.570466	0.864037	0.699631	1.00031	0.842497	0.866182	0.651983	0.850811
LNC_000424	XLOC_023421	--	lincRNA	0.044159	0.142846	0.717966	0.316428	0.730671	0.586298	0.582653	0.390742	0.18642	1.04897	0.253127	0.36053	0.442671	0.658325	0.471659
LNC_000425	XLOC_023421	--	lincRNA	0.00151566	0.00149543	0.000229807	1.03429	1.11376	0.0462294	0.490116	0.567968	0.00127868	0.897606	0.478647	0.678378	2.34831e-05	1.28151	0.84419
LNC_000426	XLOC_023421	--	lincRNA	0.579831	0.615967	1.27434	0.00377703	0.00158206	0.469146	0.00325019	3.4047e-05	0.243525	0.507738	9.31331e-06	0.436421	0.892736	0.50886	0.00137081
LNC_000427	XLOC_023430	--	lincRNA	5.01239	6.96711	2.34653	4.81062	4.1073e-67	0	0.757126	0.990509	1.65072	0	1.75464e-07	1.70847	1.4634e-112	7.9548e-19	1.06065
LNC_001146	XLOC_062247	--	lincRNA	0	0	0	0.291629	0	0.441184	0	0.354038	0	1.84626	0.264955	0.270112	0	0	0.457756
LNC_001147	XLOC_062280	--	lincRNA	0	0.122593	0.475777	0	0.417711	0.42041	0.334699	0.676396	0.616964	0.485477	0.251757	0.655561	0.337325	0.342924	1.05617
LNC_001278	XLOC_069274	--	antisense_lncRNA	0.442416	0.327873	0.523352	1.00645	0.313359	0.327272	0.442597	0.640171	0.183287	0.645708	0.615052	0.765457	0.498008	0.983636	0.277475
LNC_001279	XLOC_069281	--	antisense_lncRNA	0	24.8326	0	0	0	0	0	0	2.9567	1.50028	0	0	0	0	0
LNC_001276	XLOC_069257	--	lincRNA	2.0382	6.23058	2.73626	2.95512	2.76852	1.02317	0.314168	0.756085	0.771731	0.904598	0.307623	1.26147	0.81309	0.782066	0.622885
LNC_001277	XLOC_069257	--	lincRNA	2.05635e-06	2.03879e-06	5.99173e-06	0.29685	1.37539e-05	0.523157	0.462568	9.76121e-07	1.44166e-05	0.274065	0.402793	5.90379e-06	0.116132	3.26727e-06	0.0432402
LNC_001274	XLOC_069175	--	antisense_lncRNA	0.707374	1.62103	1.23414	3.58616	2.76435	1.29022	2.3156	0.399248	2.42791	2.93299	4.27856	2.10675	3.18395	4.04451	3.78384
LNC_001275	XLOC_069183	--	lincRNA	2.11127	0.171825	2.01964	0.392947	0.387583	0.885174	2.20715	1.3043	1.15321	3.41555	2.12254	5.30057	2.21666	2.17881	1.64986
LNC_001272	XLOC_069155	--	lincRNA	1.41298	1.70262	0.818852	1.15662	0.0884692	0.530076	0.559261	0.533463	0.649013	0.732906	0.475684	0.0831817	0.212044	0.698877	1.18594
LNC_001273	XLOC_069167	--	lincRNA	1.40359e-54	3.43261e-119	0.907996	1.4052	1.06377e-51	0.593773	1.33759	0.920581	0.397179	1.16069	0.919014	0.405614	1.24616	1.77764	0.616766
LNC_001270	XLOC_068970	--	lincRNA	0.790547	6.04925	1.54212	0	0	0	0	0.523098	0	0	0	0	0	0.274801	0
LNC_001271	XLOC_069043	--	antisense_lncRNA	1.12694	0.069495	0.333726	0.399644	0.63626	0.654331	0.18808	0.143696	0.40794	0.493285	1.06744	0.299038	1.45871	0.289309	1.41699
LNC_000338	XLOC_018643	--	lincRNA	1.11011	0.206627	0.250868	0.106484	0.497009	0.221192	0.35642	0.212039	0.224362	0.293177	0.0649952	0.485636	0.0911867	0.22011	0.170517
LNC_000339	XLOC_018643	--	lincRNA	0.218076	1.7977e-14	1.74632e-14	1.12849	1.50037e-13	0.258341	1.19383	3.84815e-27	0.392888	9.70022e-08	1.44379e-10	2.84305e-06	2.21772e-11	0.13865	6.3591e-06
LNC_000334	XLOC_018643	--	lincRNA	0.770757	1.49863e-12	0.221998	0.357615	0.27064	1.62291	0.773159	1.70981	9.3902e-06	9.36369e-07	0.189391	0.612896	0.236262	1.10848e-07	0.997856
LNC_000335	XLOC_018643	--	lincRNA	1.20989	0.496836	0.109514	0	0	0.0682423	0.101847	0.131404	0.181339	0.240386	0.137018	0.0856431	0.195304	0.609218	0.135787
LNC_000336	XLOC_018643	--	lincRNA	7.90865e-05	0.330991	2.62125e-05	1.40641e-06	3.31731e-05	1.6547e-05	3.13547e-05	0.0634971	2.0322	1.01357	4.008e-06	0.499376	1.3524	0.672285	0.0037683
LNC_000337	XLOC_018643	--	lincRNA	1.86096	1.11592	0.673004	4.07876e-09	4.09853e-11	4.13098e-14	0.150487	1.23596	0.073805	0.64444	0.0695265	1.87253e-09	0.0907849	2.20774e-06	4.69425e-29
LNC_000330	XLOC_018469	--	lincRNA	0.595895	0.544648	0.805406	1.54947	1.08332	0.369908	0.281307	0.539824	0.666389	0.350449	0.872758	0.31562	0.146803	0.187607	0.472583
LNC_000331	XLOC_018469	--	lincRNA	3.86788e-05	0.710493	8.63094e-06	0.074386	2.26939e-05	0.453587	0.44522	0.0062025	0.214681	0.291119	0.422436	8.39056e-05	0.00013553	0.203453	0.379273
LNC_000332	XLOC_018512	--	lincRNA	0	0	0.243848	0	0.855492	0.430732	0.228704	0.606345	0.948095	0.0994941	0.257955	0	0.576124	0	0.64972
LNC_000333	XLOC_018587	--	lincRNA	0.851435	1.4658	0.874405	0.886744	1.22196	0.720714	0.624744	0.403956	0.829588	0.547697	1.12382	1.02867	0.633456	1.16394	0.586485
LNC_001609	XLOC_087572	--	antisense_lncRNA	0	0	0.330853	0.0986504	0.0980225	0.29409	0.0776586	0.651031	0.0719995	0	0	0	0.5493	0	0
LNC_001148	XLOC_062304	--	lincRNA	1.12509	2.1127	0.485996	1.84806	1.14623	1.63768	1.27713	2.77465	2.86879	1.7499	1.54775	1.50998	0.828744	1.9635	1.2064
LNC_001608	XLOC_087526	--	lincRNA	0	2.28217	0.478198	0	0.184082	0	0	0.337439	0	0	0.33546	0	0	0.114686	0
LNC_001149	XLOC_062377	--	lincRNA	0.724396	0.999878	0.805846	1.50762	1.35824	0.175328	0.229635	0.582827	0.171964	0.866457	0.419103	0.471139	0.815553	1.00743	0.861382
LNC_000259	XLOC_013600	--	lincRNA	1.78078	1.61779	1.54056	1.78312	0.780514	0.757025	0.258804	0.628775	0.391882	0.663999	0.579208	0.606154	0.977011	0.352591	0.494003
LNC_000258	XLOC_013583	--	lincRNA	1.60346e-06	1.14154e-06	4.14048e-06	0.552457	2.66066e-05	0.149451	0.0541838	0.166476	0.14581	6.03728e-06	3.691e-05	0.0787465	0.0853035	0.000108478	0.140079
LNC_000253	XLOC_013423	--	lincRNA	0.635748	0.132432	0.334418	4.5188e-06	0.335864	0.0251496	4.93702e-06	0.266813	0.149563	0.0132301	7.70599e-05	0.214874	4.88242e-05	0.250749	1.33134e-05
LNC_000252	XLOC_013404	--	lincRNA	1.82102	1.56223	0.929495	1.77118	1.06574	1.57872	0.995781	0.945036	0.75168	1.58933	0.499342	1.7057	0.850956	0.701129	1.08062
LNC_000251	XLOC_013390	--	lincRNA	12.0381	18.0464	12.7141	18.354	7.65799	2.28687	7.60579	4.57064	4.8057	3.57403	4.59422	2.276	4.99533	8.72035	6.20584
LNC_000250	XLOC_013246	--	lincRNA	0.278972	0.564483	0.406655	0.536987	0.959943	0.803731	0.634571	0.529154	0.84131	0.65211	1.15758	0.220847	1.39395	0.880143	0.825389
LNC_000257	XLOC_013583	--	lincRNA	0.861349	1.64368	1.04031	0.987394	1.15974	0.446598	0.510344	0.356604	0.612683	0.586401	0.550784	0.314629	0.297809	0.410937	0.322738
LNC_000256	XLOC_013554	--	lincRNA	0	20.9423	0	0	0	0	0	0	0	1.35949	1.75518	0	0	0	0
LNC_000255	XLOC_013470	--	lincRNA	1.0349	2.47898	0.91093	1.50915	2.33523	0.436905	0.460684	0.201021	0.67257	0.460154	0.522714	0.548833	0.199684	0.202456	0.867982
LNC_000254	XLOC_013423	--	lincRNA	2.23963	0.642606	0.125229	0.141103	0.162732	0.222749	0.419696	0.182009	0.437846	0.100965	0.312341	0.281606	0.351899	0.181642	0.342064
LNC_001302	XLOC_069986	--	lincRNA	5.96703	3.62443	1.89007	4.37886	3.39207	2.72221	2.17452	1.67603	2.17368	1.65234	2.18051	2.02691	1.7019	1.52282	1.69229
LNC_001303	XLOC_069996	--	lincRNA	0.172519	0.849784	0.573	1.36711	0.388145	0.291087	0.23057	0.46865	0.427596	0.738135	0.0870866	0.27378	0.310663	0.354577	0.434932
LNC_001300	XLOC_069971	--	lincRNA	0.182999	0.0394469	0.205883	0.793259	0.372337	0.0226543	0.061688	0.0622824	0.0200711	0.0769468	0.0448215	0.0523553	0.232201	0.197897	0.179791
LNC_001301	XLOC_069972	--	lincRNA	0.21173	0.174689	0.300024	0.805255	1.12514	0.597482	0.188044	0.385129	0.175763	0.247316	0.178563	0.0377282	0.127126	0.410009	0.353
LNC_001306	XLOC_070204	--	lincRNA	1.39917	0.360427	0.528361	3.10051	3.4475	0.687349	0.993659	0.534794	1.3715	1.06792	2.32302	1.28843	1.31058	1.33833	0.605808
LNC_001307	XLOC_070226	--	lincRNA	0.341536	0.175611	0.229863	0.643086	1.83242	0.734624	0.573104	0.266917	0.507673	0.39442	0.970368	0.570736	0.604302	0.324685	0.435227
LNC_001304	XLOC_070136	--	lincRNA	0.0918458	0.95242	0.594324	1.24362e-05	2.6383	6.40884e-06	1.07193e-05	2.448e-05	1.67002e-20	9.91014e-06	2.55477e-05	0.31098	8.4872e-06	1.77418e-05	1.1124e-05
LNC_001305	XLOC_070136	--	lincRNA	0.0758579	0.0389271	0.03969	0.563089	7.36502e-05	0.692428	1.29141	0.459621	0.933144	0.389342	2.01865	0.0534723	1.54951	0.656177	0.410671
LNC_001603	XLOC_087238	--	lincRNA	1.63164	1.91668	1.02538	1.84319	3.21645	1.42123	1.38785	0.872499	1.31137	0.890701	1.40573	0.775237	1.57966	1.3488	1.29046
LNC_001308	XLOC_070336	--	lincRNA	0.11915	0	0	0.134208	0.132997	0	0	0	0.785108	0	0.360319	0	0.750823	0.245267	0
LNC_001309	XLOC_070363	--	lincRNA	0.741847	0.548244	0.622206	1.10579	1.30454	1.02525	0.652566	0.591921	0.576877	0.73493	0.747621	0.496983	0.844367	0.77916	1.0228
LNC_001602	XLOC_087210	--	lincRNA	0.237849	0.117465	0.112586	0.33796	0.538557	1.00512	0.687582	0.161902	0.393998	0.185127	0.420759	0.18977	0.160638	0.203431	0.696608
LNC_000929	XLOC_051286	--	lincRNA	2.20096e-05	0.415576	0.47326	1.08503	3.36738e-06	0.235623	0.000659182	1.25247e-05	6.94469e-06	0.730324	0.442874	0.114793	0.0334916	0.0290947	0.594099
LNC_000928	XLOC_050794	--	lincRNA	0.105002	0.183315	0.456513	0.815668	0.367682	0.000286203	0.508972	0.509102	0.414675	0.813018	0.4003	0.477121	0.705138	0.467523	1.11477
LNC_000921	XLOC_050149	--	antisense_lncRNA	0	0.560094	0.0820101	0.472044	0.496492	0.276187	0.55918	0.192909	0.903057	0.0338511	0.726153	0.0931885	1.507	0.489776	0.325352
LNC_000920	XLOC_050138	--	lincRNA	7.89209	7.27816	10.2023	10.7128	10.649	5.83856	8.58271	5.78181	5.13776	5.15021	6.01283	6.46339	4.81694	4.78662	5.15042
LNC_000923	XLOC_050500	--	lincRNA	2.14404	1.35982	0.902662	1.69773	2.84449	1.39194	1.42312	0.917442	1.11681	0.685274	1.81805	1.01164	1.06808	0.734718	1.31237
LNC_000922	XLOC_050451	--	lincRNA	0	0	0	0	4.30476	0.307368	0	0	0	0	0.36994	0	0	0.257843	0
LNC_000925	XLOC_050782	--	lincRNA	1.40109	1.78817	0.279417	0.329302	1.74542	0.632479	0.286037	0.14734	0.424274	0.453625	0.476132	0.294376	0.403958	0.374693	0.339558
LNC_000924	XLOC_050623	--	lincRNA	0	0	0.259368	0	2.60913	0	0	0	0	0	0	0	0	0	0
LNC_000927	XLOC_050794	--	lincRNA	0.724885	0.512396	0.481127	0.433941	0.718123	0.601037	8.59107e-06	2.20868e-06	0.0766126	0.109964	0.155588	0.189019	0.110419	0.0992854	0.346684
LNC_000926	XLOC_050782	--	lincRNA	0.731521	0.223591	0.87198	1.57741	1.03337	1.07171	0.969832	0.863546	1.02734	0.677576	1.13833	0.492629	1.13561	0.688938	1.1158
LNC_000982	XLOC_054509	--	lincRNA	3.06566	2.71218	2.64641	3.15782	2.56577	2.05653	2.50039	1.95221	2.02802	2.06225	1.55917	1.46809	2.1625	2.02575	1.98389
LNC_001474	XLOC_079156	--	lincRNA	0.245208	1.45875	0.694012	0.584201	0.887376	0.103898	0.181311	0.167473	0.101919	0.222838	0.165553	0.241056	0.60736	0.418683	0.0849708
LNC_001475	XLOC_079190	--	lincRNA	3.86029e-05	1.98603	3.16819e-05	4.14441e-05	4.13522e-05	1.51202e-05	2.98666e-05	2.524e-05	2.72372e-05	2.46908e-05	0.489993	3.67061e-05	3.21471e-05	0.06868	2.99394e-05
LNC_001476	XLOC_079190	--	lincRNA	0.31601	0.00081911	1.07748	1.07713	2.07343	1.28184	1.85583	0.51613	1.04669	1.13147	1.61779	0.537497	1.25221	0.960453	0.31752
LNC_001477	XLOC_079331	--	lincRNA	0.246047	0.747491	0.609066	0.844789	1.77714	1.09504	0.436497	0.25218	0.639478	0.239596	1.23062	0.280657	0.928035	1.06054	1.15012
LNC_001470	XLOC_079136	--	lincRNA	2.17507	0.17629	0.741021	0.000136166	2.88742	4.51633	2.00233	1.17802	2.26156	1.31227	2.40985	1.23728	1.32389	1.01171	0.319788
LNC_001471	XLOC_079136	--	lincRNA	0.000157893	0.175904	0.362077	0.381366	2.6869	0.000652237	8.68884e-05	0.000148591	0.00041204	0.000571287	3.70142e-05	0.000403719	0.000104567	0.000399089	0.319086
LNC_001472	XLOC_079136	--	lincRNA	0.000171732	0.176001	7.02627e-05	1.14955	0.000794037	0.00078005	9.31938e-05	0.00016298	0.000471863	0.000660898	3.88166e-05	0.000449128	0.000111069	0.000455196	0.319261
LNC_001473	XLOC_079136	--	lincRNA	0.000203161	0.176193	7.72205e-05	1.16107	0.00103396	0.0011158	0.000107214	0.000196081	0.000618861	0.000884548	4.26896e-05	0.000555866	0.876256	0.000592214	0.319613
LNC_000984	XLOC_054619	--	lincRNA	0.954624	0.923772	0.57909	1.76688	1.94704	0.924399	0.463922	0.419056	0.52893	0.601935	0.437304	0.536007	0.552739	0.419183	0.79421
LNC_001478	XLOC_079461	--	lincRNA	0.615274	0.702125	0.673083	0.648346	0.656762	0.443896	0.426348	0.435215	0.335522	0.341637	0.250834	0.266193	0.42681	0.289628	0.134993
LNC_001479	XLOC_079514	--	lincRNA	7.63438e-65	0.219542	0.254332	0.277134	1.08115	0.119723	0.309718	3.82321e-08	1.52688e-18	0.190679	0.289581	6.72349e-05	0.117086	0.420864	0.120054
LNC_000657	XLOC_033311	--	antisense_lncRNA	0.716132	0.958616	0.836198	1.24833	0.622574	0.356455	0.224574	0.229738	0.349471	0.524787	0.127854	0.224871	0.531128	0.316803	0.457001
LNC_000656	XLOC_033303	--	lincRNA	7.0224	11.7252	17.5171	17.1305	17.9151	2.20414	4.30448	3.98556	4.23252	3.72715	2.74349	5.21345	3.68895	3.89379	2.57946
LNC_000655	XLOC_033216	--	lincRNA	1.32103	0.296533	0.454797	0.682505	1.29147	0.456734	0.213652	0.449586	0.497313	0.186945	0.303488	0.0638709	0.648869	0.410873	0.100503
LNC_000654	XLOC_033027	--	lincRNA	0.290256	0.143164	0.962873	0.90551	0.327584	2.02206	2.00254	1.38147	2.10097	1.46808	2.12591	0.461919	1.96019	2.23566	2.12965
LNC_000653	XLOC_033003	--	lincRNA	1.49621e-05	0.000202033	1.1883e-05	7.39838e-05	1.50931	0.000264962	7.87536e-05	1.21492e-05	1.87806e-05	8.2742e-06	0.00159649	0.365555	1.90068e-05	8.26073e-06	9.93056e-06
LNC_000652	XLOC_033003	--	lincRNA	1.31829e-12	1.25325e-36	0.294221	2.47971e-18	3.79828e-21	3.57239e-18	8.55804e-15	0.0955521	1.56077e-08	0.15435	0.551853	3.34822e-07	0.32246	2.26445e-06	0.333874
LNC_000651	XLOC_033003	--	lincRNA	0.724265	0.416536	0.911153	0.906259	0.783426	0.488747	9.17248e-08	5.8155e-09	1.60514e-07	0.578886	4.19768e-15	1.96918e-05	0.293395	0.140837	0.106402
LNC_000650	XLOC_033003	--	lincRNA	1.80591	1.80113	4.38378	4.08728	7.70275e-05	0.595641	1.60448	1.88724	0.888985	2.4838	1.12147	1.57274	2.43899	3.27687	1.28537
LNC_001786	XLOC_096785	--	lincRNA	0.665255	0.0469899	0.209708	0.974059	0.215804	0.0803879	0.401991	0.518057	0.574174	0.221965	0.469168	0.152026	0.846845	0.572253	0.555632
LNC_001787	XLOC_096817	--	lincRNA	0.265925	0.657625	0.502828	0.908963	0.956833	0.637458	0.630162	0.120833	0.220565	0.276056	0.448344	0.425669	0.758374	0.303043	0.332989
LNC_001784	XLOC_096654	--	lincRNA	0.0804735	1.0312	0.152654	1.00299	0.0906519	0.815005	0.501725	0.218716	0.0665216	0.563484	0.487604	0.340958	0.507209	0.110234	0.202693
LNC_001785	XLOC_096785	--	antisense_lncRNA	0.492317	0.362454	1.09371	2.41165e-07	3.58867e-06	0.20715	0.382739	1.70531e-07	0.448668	0.191352	0.15359	0.258478	0.24494	0.370791	0.520194
LNC_001782	XLOC_096460	--	lincRNA	0	0.302733	0.304226	1.0309	0.670496	0.521947	0.28396	1.04619	2.03296	1.70271	0.313765	0.317515	0.282478	0.652575	2.46485
LNC_001783	XLOC_096481	--	lincRNA	0	0	1.26733	0	2.03288	0.0803621	0.254922	0.194043	0	0	0.192377	0	0.858152	0.0653281	0
LNC_000659	XLOC_033332	--	lincRNA	0.253306	0.543017	0.223305	0.682868	0.302423	0.550778	0.244278	0.314821	0.353009	0.2477	0.473593	0.376333	0.284711	0.234228	0.327043
LNC_000658	XLOC_033332	--	lincRNA	0.829884	0.659398	0.379074	0.804162	0.738776	0.745908	0.247865	0.577857	0.379	0.257017	0.577712	0.429314	0.699036	0.37167	0.617306
LNC_001092	XLOC_059248	--	lincRNA	25.0211	8.98098	5.13729	3.90229	15.205	7.07059	4.31091	7.74881	13.1116	4.79004	9.28494	4.23168	9.916	10.0924	6.2373
LNC_001093	XLOC_059248	--	lincRNA	12.643	3.91439	2.4563	2.00682	6.11112	5.09194	4.36222	5.74612	8.17358	3.0743	7.30509	2.41087	5.74993	7.89558	3.99698
LNC_001090	XLOC_059115	--	lincRNA	7.89955	12.1178	5.90718	7.6089	6.48736	7.80938	5.16775	6.42725	5.38562	4.34098	6.16202	4.55097	5.02567	6.64462	6.21469
LNC_001091	XLOC_059126	--	lincRNA	0.733526	0.580217	0.416268	0.334068	0.610541	0.579044	0.260811	0.333173	0.445973	0.418772	0.593492	0.208543	0.616543	0.535099	0.735344
LNC_001096	XLOC_059712	--	lincRNA	8.65921e-06	3.4819e-05	6.62344e-06	1.12568	0.519868	0.633763	2.90867e-05	0.216512	0.696864	0.188	0.311334	0.340703	0.000899327	9.44307e-05	1.0206
LNC_001097	XLOC_059713	--	lincRNA	0.481429	0.475088	0.390984	1.71747	1.08767	0.987541	0.489687	0.374221	0.398397	0.588728	0.347461	1.8256	0.495437	0.329555	0.576359
LNC_001094	XLOC_059661	--	lincRNA	0	1.60272	0	0	2.1727	0.550249	0	1.65878	0.672264	0	0.65955	0.512114	1.32773	1.23983	0
LNC_001095	XLOC_059712	--	lincRNA	0.349368	1.17169	0.279056	0.000806965	0.185812	0.345718	0.333953	0.315178	0.00220963	0.800481	0.233188	0.579876	0.967307	0.62417	1.91004e-05
LNC_001098	XLOC_059742	--	lincRNA	1.10275	1.01521	0.278743	0.917266	0.0829527	0.186226	0	0.049982	0.182432	0.22882	0.0742663	0.389911	0.330986	0.25168	0.369933
LNC_001099	XLOC_059887	--	lincRNA	0.148169	0.0730707	0.280908	0.588169	0.0835817	0.500416	0.197873	0.251827	1.10298	0.345875	0.898051	1.02147	0.733787	0.659437	0.186411
LNC_000785	XLOC_040816	--	lincRNA	0.269854	0.0665834	0.255653	0.153186	1.44841	0.22795	0.180114	0.458903	0.335009	0.630012	0.545365	0.358251	1.27572	0.600316	0.847868
LNC_000784	XLOC_040765	--	lincRNA	0.591918	0.000250397	0.000237595	0.61017	1.13715	0.522495	0.00022377	0.000169606	7.98619e-05	0.536935	0.951178	0.000269214	0.660334	0.400607	0.938721
LNC_000787	XLOC_041032	--	lincRNA	0.620676	2.26275	1.08029	1.93885	0.255636	1.0747	1.05914	1.02602	0.52391	1.81968	0.927068	0.510128	0.626144	0.538423	0.637665
LNC_000786	XLOC_040979	--	antisense_lncRNA	0.0580244	0.114641	0.2197	0.0659721	0.394286	0.0980913	0.309643	0.553023	0.192261	0.361311	0.234635	0.185236	0.156755	0.119099	0.0970869
LNC_001658	XLOC_090209	--	lincRNA	0.211317	0	0.200879	0	0.118314	0.26706	0.659796	0	0.174271	1.15027	0	2.11548	0	0.0724524	0.356261
LNC_001659	XLOC_090276	--	lincRNA	0	1.12544	0	1.45032	1.18137	0.120675	3.13426	2.35407e-06	2.0583	0.558737	0.578339	4.14993e-06	0.258504	0.728066	1.20042
LNC_000783	XLOC_040765	--	lincRNA	0.205293	0.625994	0.38244	0.0114973	0.0047754	0.535102	0.599712	0.328478	0.837484	0.000307718	8.93554e-05	0.548395	0.000479807	0.000136376	3.66037e-05
LNC_000782	XLOC_040645	--	lincRNA	0	2.05986	4.12688	1.4757	0.438275	3.09102	4.45666	4.26221	2.80766	4.2846	1.45456	4.26543	2.59928	3.60451	1.66642
LNC_001654	XLOC_090040	--	lincRNA	1.3568	0.155138	0.246287	0.178876	0.267999	0.375749	0.04632	0.213744	0.151751	0.223545	0.158505	0.0838487	0.0470011	0.0891269	0.130316
LNC_001655	XLOC_090126	--	lincRNA	0.282305	0.217472	0.177729	0.322294	1.14407	0.292178	0.389918	0.107016	0.442823	0.268708	0.381001	0.201379	0.254256	0.257211	0.418108
LNC_001656	XLOC_090199	--	lincRNA	1.67916	1.50042	1.17349	2.4417	3.15063	1.75671	1.01169	0.891964	1.99896	1.09805	1.36461	1.28938	1.34436	0.934474	1.15517
LNC_001657	XLOC_090205	--	antisense_lncRNA	1.60985	1.35392	0.717038	1.52603	1.10813	1.74915	1.07873	1.11929	0.958602	0.969871	1.62958	1.04024	1.25841	0.809444	1.82166
LNC_000789	XLOC_041043	--	lincRNA	5.12623	2.22206	3.27327	4.01992	3.75212	4.93064	2.04335	0.639018	1.55357	1.7687	3.81499	1.77021	2.39188	1.96064	1.78442
LNC_000788	XLOC_041032	--	lincRNA	1.72622	3.79665	1.6733	2.63609	1.25692	0.955223	1.36888	1.40663	0.483914	1.84601	1.03881	1.40131	1.0972	1.58524	1.62271
LNC_001652	XLOC_089897	--	lincRNA	0.681354	0.875526	0.690528	1.02378	1.66135	0.971394	1.73081	0.501186	0.929419	0.629043	1.04447	0.529695	1.1656	0.636979	0.717375
LNC_001653	XLOC_089995	--	lincRNA	1.97986	1.34704	1.07943	1.90763	3.19457	1.31156	1.39275	0.887375	1.00304	0.928906	1.25093	0.879381	0.785461	0.459979	1.06231
LNC_000802	XLOC_041951	--	lincRNA	0.316306	0.372015	0.242964	0.590271	0.576897	0.566214	0.810348	0.392354	0.565299	0.401587	0.735883	0.264316	0.28491	0.287925	0.632425
LNC_001404	XLOC_076107	--	lincRNA	0.209342	0.720522	0.397968	0.35448	0	0.70555	0.933697	0.709728	0.517973	0.325584	0.844663	0	0.376933	0.358859	1.05863
LNC_000800	XLOC_041833	--	lincRNA	0.885786	0.51195	1.05047	0.391575	0.97834	1.20065	0.943804	1.08556	1.38086	0.832332	0.514079	0.535796	0.969824	1.17533	0.373946
LNC_000801	XLOC_041852	--	lincRNA	0.101805	0	0.0963059	0.173814	0.288734	0.6457	0.0905052	0.0693489	0.0843877	0.0396261	0.154429	0	0	0	0.127612
LNC_000806	XLOC_042605	--	lincRNA	0.554914	0	0.194548	0.593211	0.257597	2.75149e-05	2.92224e-05	0.701444	1.74162e-06	3.54941e-06	0.181058	0.706278	0.631656	0.462568	2.78347e-05
LNC_001400	XLOC_075678	--	lincRNA	0.148653	0	0.609294	0.112823	0.168695	0.838151	0.440473	0	0.944811	0.3086	0	1.21488	0.401609	0.474442	0.331192
LNC_000804	XLOC_042389	--	lincRNA	0.692949	0	0.222056	0	0.502413	0	0.207704	1.0846	0.188292	0	0	0.237333	0	0	0
LNC_000439	XLOC_024053	--	lincRNA	0.328282	0.0380079	0.465321	0.968801	1.05258	0.257332	0.0933168	0.145427	0.0800931	0.245074	0.0784265	0.115014	0.287039	0.270986	0.0366302
LNC_000438	XLOC_024053	--	lincRNA	0.727378	1.44064	0.218827	0.901444	0.665926	0.156115	0.347994	0.323391	0.638992	0.239689	0.465257	0.39449	0.639665	0.358532	0.152987
LNC_000437	XLOC_024039	--	lincRNA	0	0	5.71374	1.26824	2.05023	0.969052	2.48448	2.84475	3.45304	5.43719	2.72235	4.28124	4.56637	7.06043	4.1396
LNC_000436	XLOC_024038	--	antisense_lncRNA	1.08159	1.46776	2.68979	4.0675	4.04831	1.54174	0.782072	0.919642	1.51056	1.20995	0.956304	0.28717	1.82612	0.925428	1.30271
LNC_000435	XLOC_024008	--	lincRNA	0	0	0.289375	0.22929	0.227555	0.0855472	0	0.413081	0	0.236824	0.409631	0.214115	1.4622	0.0695927	0
LNC_000434	XLOC_023975	--	lincRNA	0.307982	0.86259	0.0971189	0.0584212	0.116452	1.2154	0.273805	0.524469	0.25528	0.319671	0.570987	0.0546974	0.184901	0.140434	0.772158
LNC_000433	XLOC_023856	--	lincRNA	1.31283	0.713771	0.21976	0.774791	1.18551	0.376805	0.263048	0.216915	0.36962	0.247405	0.600417	0.340575	0.324221	0.245861	0.317019
LNC_000432	XLOC_023699	--	lincRNA	0.48833	0.56526	0.434847	0.931735	1.47511	0.828038	0.76997	0.31518	0.62059	0.496679	0.961931	0.495316	0.586472	0.583475	0.585992
LNC_000431	XLOC_023670	--	lincRNA	2.30798	1.89696	0.96782	2.18586	2.86001	2.55351	1.43648	0.987248	1.65658	1.29383	2.19256	1.27307	1.79874	1.26895	1.59333
LNC_000430	XLOC_023430	--	lincRNA	6.96288e-05	5.18594e-05	6.83428e-05	0.000617877	0.00439518	0.12187	5.79399e-05	3.196e-05	2.3494	0.0746921	0.365544	0.000202116	1.92258	0.877437	0.333069
LNC_001269	XLOC_068941	--	lincRNA	0.473955	1.48461e-06	0.0901565	1.02326	0.337819	0.278119	0.0876811	0.298682	0.491186	0.242711	0.695995	1.09378e-06	0.877262	0.241762	0.0907668
LNC_001268	XLOC_068941	--	lincRNA	0.134564	0.271224	0.768785	0.726172	0.51691	0.491015	0.151835	0.419648	0.0714153	0.190166	0.246164	4.15585e-07	0.525285	0.387525	0.321775
LNC_001265	XLOC_068877	--	lincRNA	7.8829e-06	0.274506	0.482821	1.30929e-06	0.400683	0.000180574	0.0130603	1.62028e-06	0.0767391	0.272125	1.22213e-06	0.196389	0.930656	0.0911389	8.62889e-07
LNC_001264	XLOC_068877	--	lincRNA	0.244683	0.241932	0.209629	0.390027	0.0645193	0.0826853	0.297644	0.333414	0.0811448	0.161373	0.197974	8.15235e-07	0.259062	0.755346	0.163529
LNC_001267	XLOC_068941	--	lincRNA	1.16236	1.49473	0.715547	1.89009	1.24081	0.181357	1.41324	0.90897	1.07593	1.15853	0.450027	0.52534	0.576375	1.27506	0.805349
LNC_001266	XLOC_068933	--	lincRNA	0.386358	0.524738	0.325838	0.51241	1.01338	0.241419	0.910579	0.26411	0.304564	0.332699	0.937459	0.316886	0.769287	0.596906	0.51497
LNC_001261	XLOC_068438	--	lincRNA	1.19424	1.70284	0.818201	1.44223	1.68388	1.15929	0.96563	0.747691	1.13458	0.985988	0.982741	0.777572	1.0454	0.889105	0.92229
LNC_001260	XLOC_068408	--	lincRNA	0.51237	0.795015	0.672647	1.73185	1.65404	0.377515	0.256992	0.395522	0.333276	0.399094	0.112793	0.453748	0.642066	0.54778	0.33358
LNC_001263	XLOC_068755	--	lincRNA	2.43861	1.87365	2.0976	3.52926	2.48611	1.94106	1.19613	0.744736	1.48035	1.1337	0.957652	0.972617	1.37676	0.895583	0.789003
LNC_001262	XLOC_068516	--	lincRNA	0.476063	0.548425	0.622711	0.843634	0.89614	0.87223	0.735578	0.514162	0.970676	0.454609	0.871142	0.659467	0.857601	0.692076	1.25063
LNC_000323	XLOC_018241	--	lincRNA	1.0968	0.518714	0.856865	1.14041	0.812109	0.161345	0.169541	0.097479	0.276782	0.668255	0.289391	0.15256	0.300615	0.521776	0.318639
LNC_000322	XLOC_018197	--	antisense_lncRNA	0	9.1565	0.56521	0	0	0	0	0	0	0.440276	0.564872	0	0.514499	0	0
LNC_000321	XLOC_018196	--	antisense_lncRNA	0.135585	1.7093	1.2341	0.261171	1.06907	0.210813	0.156633	0.182352	0.471598	0.871207	0.000629957	0.892766	0.806336	0.141679	0.193166
LNC_000320	XLOC_018196	--	antisense_lncRNA	0.00803227	0.00151833	0.312167	0.0090966	0.000588665	0.00668908	0.00711076	9.3259e-06	0.00648144	0.00013651	1.11805	0.000421394	0.00694235	0.00539327	0.181032
LNC_000327	XLOC_018400	--	lincRNA	0.690862	0.52956	0.384982	0.628917	0.592816	0.319443	0.348193	0.278933	0.43092	0.232403	0.270383	0.573082	0.268709	0.3002	0.18268
LNC_000326	XLOC_018331	--	lincRNA	2.65614	4.43373	2.66735	7.31699	4.19356	2.55918	1.63754	1.67816	1.24205	2.75096	1.20192	2.2048	2.08734	1.59275	1.74129
LNC_000325	XLOC_018284	--	antisense_lncRNA	0.844497	0.82869	0.705512	1.75887	1.2865	0.919642	0.66372	0.465791	0.766619	0.336457	0.408396	0.546692	0.734749	0.615791	0.733011
LNC_000324	XLOC_018264	--	lincRNA	0.735886	1.2304	0.321457	0.128748	0.128261	0.52637	0.30205	0.462494	0.422073	0.220308	0.515064	0.662797	0.254877	0.464724	0.994281
LNC_000329	XLOC_018469	--	lincRNA	1.81651	9.20852e-08	0.464061	0.613427	0.362038	9.10294e-05	0.059778	0.218474	7.9431e-11	0.0119876	1.32582e-05	0.407339	0.176312	0.282375	0.149017
LNC_000328	XLOC_018469	--	lincRNA	0.569328	0.000631811	0.0658087	0.166841	0.622916	0.41595	0.105524	0.537284	0.0080526	0.139404	0.0581872	0.269339	0.675379	0.333156	0.0936462
LNC_000228	XLOC_012333	--	lincRNA	0	0	0	0.237082	0	0	0.185927	0	0.115234	0	0	0	1.00319	0.715	0.233442
LNC_000229	XLOC_012417	--	lincRNA	0.590072	0.654769	1.678	0.418297	1.33154	1.93064	1.97	3.30961	1.40322	1.32004	1.71373	2.26882	2.25811	2.0706	2.28886
LNC_000226	XLOC_012288	--	lincRNA	0.118393	0.0879619	0.0838402	0.676007	0.371255	0.977606	0.446723	0.343387	0.417921	0.414923	0.569281	0.126728	0.479841	0.303358	0.714888
LNC_000227	XLOC_012322	--	lincRNA	0	10.3037	0	0	0	0	0	0	0	0	0	0	0	0	0
LNC_000224	XLOC_012239	--	lincRNA	2.73501	0.521602	0.548182	0.148193	0.476549	0.845628	0.380058	1.86836	0.00714095	1.48668	4.03135	1.26304	1.06808	0.00756884	0.00180131
LNC_000225	XLOC_012239	--	lincRNA	0.0118675	1.69704	1.21818	2.26911	3.51404	2.63881	3.59719	1.05067	3.19383	0.867802	0.00383351	1.70204	3.25235	3.28468	2.9867
LNC_000222	XLOC_012172	--	lincRNA	1.58772	2.60016	1.54642	2.21082	0.69062	1.16819	3.20804	3.54906	2.70686	3.34483	3.8388	2.24267	3.33426	1.9579	5.90049
LNC_000223	XLOC_012172	--	lincRNA	0.470866	0.736849	0.324888	0.407097	0.812735	0.632598	0.793219	0.148882	0.224357	0.354638	0.523603	0.478445	0.460901	0.418308	0.434474
LNC_000220	XLOC_012055	--	lincRNA	1.15336	0.000440516	0.000427012	2.88472	2.13293	0.855897	1.26816	0.375465	0.873475	0.9299	2.4051	8.35872e-06	5.15732e-05	0.479598	0.48104
LNC_000221	XLOC_012167	--	lincRNA	2.59535	4.84757	2.90909	5.91075	3.16458	1.21958	1.11072	1.14617	0.518051	2.35728	0.923599	0.97374	1.90445	1.3476	1.76641
LNC_001311	XLOC_070377	--	lincRNA	0	0	0	0	0.144451	0	0	0	2.45527	0	0	0	0	0	0
LNC_001310	XLOC_070363	--	lincRNA	0.84991	0.665635	0.593992	1.24753	1.72773	0.679122	0.570712	0.560978	0.420326	0.689582	0.827488	0.503693	0.785722	0.8201	0.780652
LNC_001313	XLOC_070398	--	lincRNA	0.429423	1.74397	1.66287	1.76241	2.10323	1.07941	1.00373	0.656618	1.28663	0.979413	1.15513	0.663228	0.942403	0.874019	2.80605
LNC_001312	XLOC_070398	--	lincRNA	0.153928	0.304702	0.763628	0.570503	1.13845	0.293135	0.410207	0.15745	0.415161	0.32961	0.311509	0.123346	0.623829	0.447182	0.70609
LNC_001315	XLOC_070792	--	lincRNA	0.606728	0.201903	1.82899e-06	1.00531e-06	3.89146e-05	9.34035e-07	4.02484e-06	7.46989e-06	0.245758	0.0843252	0.323567	6.77244e-06	4.32403e-06	0.189592	3.73684e-06
LNC_001314	XLOC_070717	--	lincRNA	0.819358	7.82679	0.400062	0	1.28471	1.35328	1.86312	0.54153	0.657234	0.316617	0	0.813366	1.47328	1.42509	1.81434
LNC_001317	XLOC_070857	--	antisense_lncRNA	0	0.163755	0.546552	0.868902	0.715412	0.0899508	1.04468	0.594188	1.64954	0.342349	0.214955	0.0506542	0.932345	0.562617	0.274618
LNC_001316	XLOC_070792	--	lincRNA	0.598317	0.255457	0.482553	0.446253	0.47981	0.814673	0.82739	0.656465	0.455052	0.633455	0.163106	0.965247	0.433199	1.00432	0.375584
LNC_001319	XLOC_070981	--	lincRNA	2.10042	3.88468	0.604631	0.933417	2.06581	1.93292	3.20656	1.8349	2.23016	1.30395	1.47578	0.650158	2.07887	2.02637	1.8005
LNC_001318	XLOC_070857	--	antisense_lncRNA	0.0186268	0.110831	0.453542	0.573192	0.511104	0.173655	0.770866	0.667674	1.48343	0.381771	0.188655	0.0199836	0.902437	0.611664	0.246977
LNC_000132	XLOC_006500	--	lincRNA	1.34893	3.49108	1.00656	1.10444	1.50446	0.3096	1.24649	0.552845	0.302916	0.639569	5.70106e-81	0.257557	0.35284	0.336629	0.366747
LNC_000133	XLOC_006620	--	lincRNA	2.65056	2.76989	1.81327	2.95394	1.03945	3.96526	1.86773	1.91174	3.56332	2.05769	2.2826	1.76541	1.87404	3.38877	3.72021
LNC_000130	XLOC_006467	--	lincRNA	0.238483	0.29444	0.507995	0.406622	2.83485	0.85662	0.212129	0.608742	0.691322	0.232025	1.38616	0.570808	0.214754	0.571128	0.748372
LNC_000131	XLOC_006500	--	lincRNA	0.200911	0.98939	0.609456	0.681505	0.450811	0.593452	0.324338	0.773828	0.248735	0.257256	0.507171	0.0124693	0.435056	0.482738	3.18932e-05
LNC_000136	XLOC_006893	--	lincRNA	5.05844	0.874581	0.450882	0.985784	1.42704	1.13588	1.25878	0.605431	0	0.355001	0.912728	2.26181	0.413448	0.641463	1.2321
LNC_000137	XLOC_006898	--	lincRNA	1.67026	3.05885	2.23206	1.69095	2.65798	0.720521	1.42709	1.59124	1.17766	1.07987	0.893167	1.3825	1.39077	0.926004	0.971433
LNC_000134	XLOC_006726	--	lincRNA	0.78686	0.729489	1.05412	2.84248	4.95432	2.4513	1.19404	0.814441	1.26542	0.948946	1.46488	1.08773	1.76033	1.09242	1.83797
LNC_000135	XLOC_006745	--	lincRNA	3.17391	1.61365	1.45704	2.71611	0.612222	0.460934	1.36721	0.445079	0.721811	0.425503	0.662244	1.15242	0.591174	0.150125	1.10775
LNC_000138	XLOC_006904	--	lincRNA	0.0580532	0.0191887	0.0182547	0.0221333	0	0	0.017169	0	0.804396	0.452213	0	0.601967	0.74947	0.330395	0.0321815
LNC_000139	XLOC_006938	--	lincRNA	0	3.56983	0.472285	0.271113	2.65924	11.6707	6.18233	12.1627	0.798863	4.3754	0	2.76482	1.54482	4.74135	2.96098
LNC_000918	XLOC_049998	--	lincRNA	0.677156	0	0.161846	0	0	0	0.151631	0	0	0	0	0	0	0	0
LNC_000919	XLOC_050004	--	lincRNA	4.18361	4.54642	4.44174	3.72525	3.05453	5.84432	5.63242	6.63457	6.14082	6.48632	5.63603	5.98115	6.07916	6.43464	5.16702
LNC_000914	XLOC_049704	--	lincRNA	2.30983	1.57072	0.888222	2.04652	1.75844	0.964839	0.830814	1.23955	2.2595	0.716674	2.31618	1.18667	0.623421	0.477988	0
LNC_000915	XLOC_049770	--	lincRNA	2.64844	6.04445	2.79786	6.0061	5.88833	4.59963	2.22341	3.08617	1.50189	3.65041	3.36307	2.6476	2.99794	2.53895	1.96796
LNC_000916	XLOC_049907	--	lincRNA	148.994	125.94	93.3325	53.7252	47.568	84.055	79.3029	121.692	74.5534	108.275	91.7292	156.065	119.9	163.252	110.889
LNC_000917	XLOC_049986	--	lincRNA	0.153437	0	0	0.34386	0	0.644284	0.686472	0.518032	0.377932	1.54963	0.463258	0.320254	0.5524	0.210904	0.390997
LNC_000910	XLOC_049374	--	lincRNA	1.37771	0.804756	0.284842	1.18733	0.453093	0.847733	0.736741	0.657467	1.27096	0.661557	0.554317	0.607391	0.832938	0.811995	0.753208
LNC_000911	XLOC_049533	--	lincRNA	1.34788	1.46396	0.769654	1.17217	1.46124	1.19543	0.79167	0.549316	0.785918	0.561178	1.01441	0.727235	0.884287	0.585297	1.00714
LNC_000912	XLOC_049533	--	lincRNA	0.850601	0.539735	0.589046	1.20029	1.23931	1.02048	0.859554	0.597863	0.592352	0.71013	0.883693	0.519934	0.857889	0.764211	0.919108
LNC_000913	XLOC_049588	--	lincRNA	4.89208	5.18287	3.27536	3.19926	2.05019	1.29752	1.2955	1.40292	1.27519	1.95023	0.797594	1.93407	1.37638	1.59962	1.20564
LNC_001469	XLOC_079132	--	lincRNA	0.42531	0.940896	0.202163	0.599998	2.73801	2.14991	0.664001	0.432515	0.701452	0.496088	0.750719	0.784213	0.287172	0.802047	0.268916
LNC_001468	XLOC_079130	--	lincRNA	1.55647	1.1054	0.734572	0.8003	1.18425	1.60418	1.26641	0.885453	1.05612	0.606138	0.630351	1.02818	1.42523	0.531661	0.777348
LNC_001463	XLOC_078634	--	lincRNA	0.685878	0.32962	1.66495	1.49442	4.72791	1.13757	0.310594	0.227895	0.276721	0.265411	0.34211	0.344734	1.54183	0.47563	0.600855
LNC_001462	XLOC_078634	--	lincRNA	0.886011	0.798117	0.528265	1.15492	0.88099	0.290915	0.390987	0.365747	0.537494	0.195528	0.755315	0.304312	0.437306	0.278022	0.125417
LNC_001461	XLOC_078634	--	lincRNA	0.248225	0.129365	0.151858	0.554216	0.703694	0.259671	0.246975	0.153375	0.202558	0.246248	0.343967	0.217928	0.493456	0.21161	0.235218
LNC_001460	XLOC_078609	--	lincRNA	0	0.0790412	0	0.0908587	0.903335	0.541402	0.0714171	0	0.198855	0.311928	0.161955	0.169879	0.144398	0.274595	0
LNC_001467	XLOC_079123	--	lincRNA	2.88471	7.09714	1.77965	2.32965	3.41782	1.4241	1.45936	1.88493	1.72872	1.90299	1.66205	2.39642	1.4794	1.09557	1.37038
LNC_001466	XLOC_079063	--	lincRNA	0.492092	0.299742	0.608041	0.086344	1.07694	0.544676	0.248904	0.490473	0.34557	0.117901	0.383035	0.32359	0.14881	0.0517485	0.12627
LNC_001465	XLOC_079010	--	lincRNA	0.563842	0.33856	0.139917	0.135865	0.101879	0.603788	0.368511	0.375143	0.715782	0.369896	0.390801	0.605389	0.253933	0.445783	0.271244
LNC_001464	XLOC_078729	--	antisense_lncRNA	0.0606016	0.0801177	0.0571723	0	0.253952	0.13695	0	0.579471	0.335856	0.0314704	0	0.823265	0.163751	0.193151	0
LNC_001799	XLOC_097705	--	lincRNA	0.549116	3.90002	3.01271e-15	0.662481	0.254216	3.52402	3.55693	1.7285	1.86734	0.864631	2.41771	3.57867	1.49117	3.44632	3.8013
LNC_001798	XLOC_097705	--	lincRNA	1.6202	0.622106	2.10396	2.72518	1.67485	5.55396e-08	0.411817	0.346194	1.11373	2.79703	0.743662	0.00120347	2.30163	1.47326	2.34082
LNC_001795	XLOC_097586	--	antisense_lncRNA	0.000285855	0.0131119	0.295515	0.497714	0.741346	0.000123612	0.492827	0.109792	0.181543	5.49068e-06	0.18055	0.8403	6.71449e-06	1.61474e-06	0.267004
LNC_001794	XLOC_097538	--	lincRNA	1.26871	0.623995	0.959916	1.03166	0.40302	0.205081	0.406024	0.164036	6.44187e-06	0.546824	0.236925	7.99842e-06	0.959719	0.624776	0.123231
LNC_001797	XLOC_097619	--	lincRNA	1.50717	0.550231	0.474222	0.3021	0.512952	0.358369	0.281645	0.451245	0.131808	0.370692	0.856656	0.679716	0.09526	0.162578	0.286145
LNC_001796	XLOC_097586	--	antisense_lncRNA	0.964942	0.604732	0.955066	0.839514	1.07659	1.40457	0.870124	0.82493	1.48731	1.23358	1.11186	1.02374	1.51564	1.50455	1.04416
LNC_001791	XLOC_097209	--	lincRNA	0.0919247	0.271529	0	0.623841	0.10327	0	0.245801	0.187195	0	0.214507	0.0927813	0.388563	0.0827639	0.566947	0.154638
LNC_001790	XLOC_097070	--	antisense_lncRNA	0	27.0479	0	0	0	2.82336	0	0	0	0	0	0	0	2.8573	0
LNC_001793	XLOC_097538	--	lincRNA	1.37039e-05	1.82354	0.00027982	0.597929	1.79042e-06	0.394573	1.83357e-05	0.231227	0.107067	0.108646	0.0904214	0.755954	1.7808e-05	1.52476e-06	0.330064
LNC_001792	XLOC_097490	--	antisense_lncRNA	0	2.18645	4.50882	3.94314	0	9.08703	1.67837	2.11901	2.93807	0	6.3891	0	2.89413	6.41463	4.5177
LNC_001081	XLOC_058406	--	lincRNA	0	4.41574	0.343815	0	0.374266	0.586319	0	0	0	0	1.05818	0	0.318081	0	0.620911
LNC_001080	XLOC_058372	--	lincRNA	0.486538	0.625397	0.460166	0.332387	0.555052	0.576119	0.389227	0.430939	0.282369	1.06057	0.55967	0.466867	0.219078	0.199643	0.447081
LNC_001083	XLOC_058644	--	antisense_lncRNA	0.196198	1.44796	0.186381	0.997672	1.54064	0.826933	1.13712	1.13142	1.5382	0.534068	1.78172	0.828276	1.23648	0.470713	0.578154
LNC_001082	XLOC_058606	--	lincRNA	0.84423	0.261654	0.431315	0.704283	1.99124	0.715563	0.483698	0.348446	0.350992	0.191814	0.498804	0.264226	0.34852	0.216194	0.146208
LNC_001085	XLOC_058677	--	lincRNA	0.722765	0	0	0	0	0.201137	0	0.322949	1.3735	1.30788	0.241472	0.247057	0.866949	0	4.35872
LNC_001084	XLOC_058646	--	lincRNA	1.30891	1.08553	1.74882	3.69223	5.63059	3.20392	2.3504	1.33669	2.80604	1.76855	3.46695	1.20242	2.87291	1.7643	2.42055
LNC_001087	XLOC_058911	--	lincRNA	3.55227	0.482839	0.714345	2.39292	3.19591	5.28799	2.17563	1.76148	2.84867	2.16316	4.31018	1.72194	1.72159	3.02926	3.73269
LNC_001086	XLOC_058741	--	lincRNA	3.39881	3.60829	3.023	3.54319	3.77636	3.93529	3.41457	3.11814	3.81426	2.32247	3.46645	2.86332	3.22418	3.55374	3.5259
LNC_001089	XLOC_059088	--	antisense_lncRNA	1.01261	0.356761	1.0283	0.984674	2.36745	2.87065	1.86727	0.786878	2.57291	1.74476	1.46142	1.45809	1.56309	1.93129	2.36529
LNC_001088	XLOC_059085	--	lincRNA	0.677973	0.817197	1.14266	0.256263	1.86917	1.52637	0.871941	0.614483	1.3706	0.996437	0.608734	0.559132	0.813953	1.18639	0.947919
LNC_001643	XLOC_089659	--	lincRNA	1.5242	0.271628	0	0.466845	0.307925	0.116483	0	0.187364	0	0	0	0.580165	0	0	0.117418
LNC_001642	XLOC_089601	--	antisense_lncRNA	1.32117	1.53317	1.48886	0.980351	1.24778	1.31182	1.60209	1.66271	2.00998	1.69151	0.935215	0.791392	0.87785	1.18405	2.17641
LNC_001641	XLOC_089560	--	lincRNA	0.44764	0.202702	0.466253	0.809863	1.10726	0.506225	0.557021	0.316803	0.339877	0.275349	0.740098	0.363104	0.381994	0.310911	0.697471
LNC_001640	XLOC_089475	--	lincRNA	1.94126	0.960924	0.781134	1.02531	1.22789	1.52161	1.69224	0.956279	1.19363	0.811822	2.29195	1.19131	1.65121	1.52338	1.58845
LNC_001647	XLOC_089817	--	antisense_lncRNA	1.01439	1.38905	0.676097	1.39684	1.80297	0.631669	0.582742	0.65153	0.743386	0.534415	0.785235	0.734476	0.752384	0.550416	0.422438
LNC_001646	XLOC_089787	--	lincRNA	1.38275	0.954323	0.78042	1.6438	1.35631	0.91568	0.878457	0.920179	0.756988	0.818106	0.57697	1.31995	1.22554	0.681365	0.668936
LNC_001645	XLOC_089777	--	lincRNA	7.77144	3.25618	2.93556	3.22062	3.19285	4.81162	3.77431	4.25857	4.99125	3.90965	3.45688	5.40991	4.83555	4.62561	2.89411
LNC_001644	XLOC_089697	--	lincRNA	0.651185	0.766533	1.24076	1.17159	0.724967	1.205	0.349091	0.17623	0.428638	0.506127	0.524855	0.409668	0.351701	0.268229	0.551076
LNC_001649	XLOC_089874	--	lincRNA	2.44186	1.87079	1.23866	1.35515	2.13534	1.04069	0.310904	0.393548	0.313047	0.661977	0.126076	0.62559	0.860129	0.0520124	0.712644
LNC_001648	XLOC_089820	--	lincRNA	0.639707	0.565878	0.66858	1.02864	1.32481	1.02583	0.690204	0.578768	0.603821	0.606076	0.542875	0.500956	0.467183	0.484072	0.833565
LNC_000688	XLOC_035057	--	lincRNA	0.597773	0.315504	0.75324	1.04505	0.72528	0.573353	0.354036	0.32607	0.462949	0.341332	0.44354	0.383099	0.251233	0.272428	0.631644
LNC_000689	XLOC_035344	--	lincRNA	2.00642	2.24377	1.47357	2.93609	2.18746	1.35019	1.26277	1.23299	1.08185	1.09218	1.23385	1.13193	1.2968	0.970943	1.16825
LNC_000684	XLOC_034868	--	antisense_lncRNA	2.21296	2.45472	2.28094	4.20124	4.02773	2.90168	2.47476	2.38585	2.14946	2.56995	3.31403	1.93373	2.83516	2.48696	4.20229
LNC_000685	XLOC_034904	--	lincRNA	2.13398	0.583712	0.965216	0.80773	0.67594	1.30263	1.35579	1.11652	0.996553	0.851882	1.29253	1.02843	1.26999	0.980018	1.47853
LNC_000686	XLOC_034904	--	lincRNA	4.58395	4.88597	2.52086	3.82675	5.65087	1.79068	1.64996	0.879185	1.17304	1.35402	0.986468	0.979427	1.18186	1.16286	1.16631
LNC_000687	XLOC_035026	--	lincRNA	0.738371	0.531609	0.254918	1.42641	0.940373	0.781752	0.434581	0.451921	0.474945	0.455709	0.715114	0.488936	0.388234	0.334512	0.711832
LNC_000680	XLOC_034820	--	lincRNA	0.551147	1.3577	0.804926	1.11871	0.894557	0.783594	0.615133	0.510112	0.635673	0.872523	0.612256	0.686784	0.928793	0.98344	0.679875
LNC_000681	XLOC_034835	--	lincRNA	2.88679	2.0788	1.07802	1.06856	0.302641	1.03108	1.85813	1.40547	1.02876	2.61898	1.54129	0.685451	0.977823	1.69936	1.61204
LNC_000682	XLOC_034835	--	lincRNA	11.4419	11.4773	10.0112	5.45703	3.79264	6.1806	7.38814	9.29199	6.5774	9.08363	5.76335	7.37688	11.9095	10.6552	8.99312
LNC_000683	XLOC_034843	--	lincRNA	4.42117	6.94172	4.81205	4.40597	4.08208	7.2269	4.85191	5.89902	4.67882	5.49852	6.87365	4.37426	6.82256	5.37565	4.27331
LNC_001250	XLOC_067825	--	lincRNA	0.251874	0.487873	0.247947	0.542244	0.890001	0.351283	0.350109	0.166675	0.16877	0.22928	0.414208	0.238203	0.198005	0.149405	0.382045
LNC_001251	XLOC_067927	--	lincRNA	3.14371	1.68089	1.11443	2.59119	3.34053	2.55088	1.00659	1.13967	1.61487	1.16332	1.51842	0.938842	1.46323	1.29524	1.69669
LNC_001252	XLOC_067941	--	lincRNA	2.81625	1.59169	0.611808	1.54225	1.83672	1.00707	0.629823	0.870351	0.733433	0.667759	0.868367	0.815542	0.716893	0.710569	0.93566
LNC_001253	XLOC_068011	--	lincRNA	0	1.98078	0	0	0.299556	0	0	0	0.332297	0	0.271314	0.141082	0.242452	0.184952	0.228104
LNC_001254	XLOC_068086	--	lincRNA	0.573312	0.339836	0.271327	0.456336	0.9741	0.630006	0.305931	0.390321	0.237471	0.223125	0.579599	0.244066	0	0.274569	0.335708
LNC_001255	XLOC_068123	--	lincRNA	0.692963	0.322542	0.234634	0.496443	0.552634	0.463842	0.335938	0.340614	0.468702	0.206697	0.438927	0.355271	0.297471	0.354712	0.327903
LNC_001256	XLOC_068149	--	lincRNA	0.515488	0.256149	0.404672	0.787969	0.887016	0.661429	0.611131	0.203329	0.502733	0.302373	0.609436	0.416366	0.554406	0.382482	0.586987
LNC_001257	XLOC_068149	--	lincRNA	3.10049	3.07482	2.23551	2.8885	2.84691	1.98295	2.44996	2.3363	2.78418	1.53756	2.4027	1.93907	1.32103	1.56287	2.22184
LNC_001258	XLOC_068200	--	lincRNA	11.6659	4.1842	5.68316	6.9501	20.7422	8.06159	5.81655	5.58399	7.60772	5.61605	7.74722	2.94587	6.85702	5.26702	8.62382
LNC_001259	XLOC_068404	--	lincRNA	0.782052	0.820396	0.686806	0.376704	1.25268	0.761238	0.417623	0.947811	0.806123	0.69933	0.522291	0.97447	1.04865	1.00702	0.634469
LNC_000356	XLOC_019957	--	lincRNA	0.7015	1.64991	0.668917	1.10266	0.155828	1.29722	1.12891	1.1381	0.807321	0.872199	0.706426	0.293614	0.25257	0.385455	0.713536
LNC_000357	XLOC_019989	--	lincRNA	0.463947	1.52485	0.219959	1.05187	1.56906	1.04437	1.03285	0.525535	0.639373	0.421142	0.780987	0.819569	0.626618	0.953145	1.23287
LNC_000354	XLOC_019957	--	lincRNA	3.25502e-07	0.487043	0.487183	0.555641	2.86323e-07	0.443634	1.87652	0.728708	1.47319	2.18399	1.92724	0.853342	1.40719	0.331457	2.12636
LNC_000355	XLOC_019957	--	lincRNA	1.64689	2.43365	11.1082	1.06393	2.95427	2.00585	1.90495	5.01907	3.12532	3.48	0.000150473	5.94126	1.02812	0.925321	11.0018
LNC_000352	XLOC_019871	--	lincRNA	0.914736	0.712523	0.44268	0.945988	0.790308	0.61781	0.333853	0.436735	0.471901	0.388529	0.458106	0.498012	0.40391	0.455341	0.526655
LNC_000353	XLOC_019885	--	lincRNA	0.415568	1.18443e-06	0.130236	0.40761	0.515809	0.28199	0.630436	0.430013	0.347034	0.162619	0.553661	0.509556	0.562468	0.584646	0.197807
LNC_000350	XLOC_019867	--	lincRNA	0.839822	0.641933	0.528574	1.07126	2.23505	0.953745	1.2519	0.571216	1.073	0.791479	1.04978	0.729915	0.918081	0.729509	1.28821
LNC_000351	XLOC_019867	--	lincRNA	0.416766	0.243755	0.310807	0.723091	0.770114	0.741275	0.601675	0.329395	0.538703	0.385125	0.962299	0.219923	0.488824	0.296919	0.700869
LNC_000358	XLOC_020033	--	lincRNA	0.262672	0.155774	0.447335	0.836929	0.417024	0.444218	0.0467082	0.250468	0.261239	0.368057	0.478103	0.559666	0.378474	0.43121	0.74651
LNC_000359	XLOC_020144	--	lincRNA	0.0968266	0.190581	1.10366	0.109436	1.84706	0.816278	1.12228	0.459886	0.31967	0.527154	0.586238	0.204436	0.6974	0.862791	0.570539
LNC_000239	XLOC_012770	--	lincRNA	0	0	0	0	0	0.139443	0	0	0.615216	0.192455	0	0.263939	0.667808	0.535102	0.171864
LNC_000238	XLOC_012612	--	lincRNA	3.44257	4.99507	3.71393	3.35623	1.4929	4.93035	3.34743	5.01796	2.95038	5.13859	2.74559	3.12643	2.55963	1.64557	3.34037
LNC_000235	XLOC_012565	--	lincRNA	3.60888	0.43846	1.51712	0.750021	0	0.565505	1.21652	1.96784	2.39146	0	1.58363	1.39204	0.405859	1.08882	0.581504
LNC_000234	XLOC_012565	--	lincRNA	0.745303	1.7069	0.236555	0.419423	0	0.836195	1.77508	1.34537	1.32943	1.06214	1.37703	0.78242	1.34182	1.02303	2.31043
LNC_000237	XLOC_012612	--	lincRNA	3.99753e-06	2.66347e-06	1.54697e-11	2.45281e-09	2.77377e-06	0.221737	9.60079e-09	0.535859	2.71705e-06	0.206427	0.264442	3.9718e-07	2.43298e-09	1.82625e-11	0.215255
LNC_000236	XLOC_012612	--	lincRNA	1.43095e-08	1.8954	2.43968e-05	1.92086e-05	1.58009e-06	4.58208e-06	1.16595e-05	5.22652e-06	3.60041e-11	9.05245e-06	7.03611e-06	6.09557e-06	1.55524e-05	1.7632e-05	1.19182e-05
LNC_000231	XLOC_012453	--	lincRNA	0	0	0	0	0	0	0	0	0	0	0	0	0	24.7721	0
LNC_000230	XLOC_012440	--	lincRNA	0.192714	0.19026	0.851764	0.656705	0.0726436	0.488474	0.857342	0.655627	0.159545	1.49983	0.714136	0.20481	1.90889	0.483602	1.29107
LNC_000233	XLOC_012521	--	lincRNA	4.27995	3.11216	1.36247	1.96789	2.89075	2.31704	1.88815	1.17568	1.95698	0.946801	2.38467	1.00389	1.50544	1.48786	1.32792
LNC_000232	XLOC_012458	--	lincRNA	1.51185	1.32049	0.50791	1.99107	2.31053	1.82342	1.1827	0.857176	1.12842	0.798325	1.11561	1.20785	0.969333	1.06783	1.19439
LNC_001324	XLOC_071237	--	lincRNA	0.247463	0.690416	0.48131	1.00895	2.17665	0.511336	0.878024	0.40158	0.540249	0.397608	1.55104	0.182643	0.668687	0.432997	1.16961
LNC_001325	XLOC_071283	--	lincRNA	8.45295	6.95816	3.70928	6.47859	5.573	5.20972	5.27973	4.12297	5.07498	3.39177	4.8618	4.40445	4.71643	3.24351	3.35984
LNC_001326	XLOC_071311	--	lincRNA	2.57784	2.29283	1.71908	1.12398	2.7539	3.65576	0.508518	1.42999	0.828426	2.02311	0.0506039	0.781172	0.751176	1.40662	2.18092
LNC_001327	XLOC_071311	--	lincRNA	0.229998	1.16882	0.232543	2.84518e-06	0.273669	2.35154	0.633244	0.631864	1.08618e-06	0.548279	0.71704	2.32531e-06	0.631471	8.51313e-07	1.35574
LNC_001320	XLOC_071040	--	lincRNA	3.29779	1.83061	0.635706	1.01377	2.01425	0.0664512	0.481386	0.261413	0.205048	0.445615	0.896924	0.93022	0.000479517	1.50495	0.65244
LNC_001321	XLOC_071040	--	lincRNA	5.65296e-05	7.7523e-06	1.77298	6.10479e-05	1.19452	2.13802	0.502867	0.817872	1.55861	0.706864	0.380575	0.740689	0.445699	3.84878e-05	0.293853
LNC_001322	XLOC_071126	--	lincRNA	3.11873	2.50638	1.48592	2.77625	3.46252	2.17896	1.66642	1.12802	1.75216	1.30842	1.6022	1.64841	1.59429	0.948234	1.62277
LNC_001323	XLOC_071183	--	lincRNA	3.31188	4.15024	2.59369	4.34105	4.7542	2.52925	2.15333	1.90686	2.68926	2.08187	1.54486	1.96316	2.58084	1.00252	1.65327
LNC_001328	XLOC_071317	--	antisense_lncRNA	9.42551e-06	1.10342	0.189148	0.000442353	0.0177857	0.215148	8.35563e-06	0.344588	1.59505e-05	0.501423	0.00100416	0.000573858	0.259443	7.35769e-05	0.321024
LNC_001329	XLOC_071317	--	lincRNA	0.22357	1.1959e-18	5.30994e-10	0.331639	3.91349e-15	4.55676e-06	0.29554	0.253265	0.927014	0.287637	0.40459	7.47261e-17	0.392519	0.207558	0.271935
LNC_000121	XLOC_005912	--	lincRNA	62.1446	81.3281	95.5603	39.0457	31.5754	55.6682	313.447	63.9469	49.5499	76.4483	212.337	83.6027	72.7123	68.3755	75.7078
LNC_000120	XLOC_005896	--	lincRNA	0	0	0.308672	1.04487	3.73643	0.264606	0.576157	0.212134	0.772884	0.246679	0.318159	0.321749	0.859461	0.441327	0
LNC_000123	XLOC_006131	--	lincRNA	1.15179	1.63231	1.31239	1.82715	1.99859	1.11575	0.842879	1.39062	0.917348	1.65936	1.31919	0.940007	2.02346	1.96855	1.15874
LNC_000122	XLOC_005972	--	lincRNA	0.388372	0.503092	0.197459	0.30703	0.136253	0.581909	0.610044	0.591235	0.421812	0.558394	0.725798	0.255809	0.780295	0.347021	0.298591
LNC_000125	XLOC_006229	--	lincRNA	0.440585	0.0363456	0.24282	0.25129	0.543326	0.310792	0.326111	0.350573	1.52372	0.714751	0.334388	0.0784846	1.02506	1.0289	0.306131
LNC_000124	XLOC_006222	--	lincRNA	1.60003	1.44982	0.703092	0.277102	0.549023	1.03575	0.109919	0.24997	0.40535	0.287027	0.124044	0.129239	0.332385	0.168935	0.416155
LNC_000127	XLOC_006254	--	lincRNA	2.0337	0.000196474	0.000204103	3.22565	0.000245865	1.33129	1.52165	0.994866	0.941337	0.632899	1.31439	0.861528	1.46888	0.545843	1.16125
LNC_000126	XLOC_006254	--	lincRNA	6.29241e-05	1.79118	0.657191	3.62869e-05	3.60368	0.190547	1.83926e-05	5.81112e-06	3.88992e-05	6.77363e-06	4.73532e-06	1.37288e-06	0.229718	0.427371	1.86982e-05
LNC_000129	XLOC_006447	--	lincRNA	1.06135	1.60855	0.851138	2.58982	0.642638	0.757207	9.92212e-06	5.12799e-06	0.404165	0.253392	0.246482	0.34485	0.149155	0.50271	4.37434e-05
LNC_000128	XLOC_006447	--	lincRNA	6.00912e-05	0.000834489	0.000767684	1.61151e-05	0.000969395	0.00069333	0.281939	0.591611	0.000718011	0.000670943	0.000835503	0.000967012	0.140467	0.00058713	0.465009
LNC_000903	XLOC_049029	--	antisense_lncRNA	0.206174	0.803068	0.593291	0.229191	0	0.345059	0.370205	0.138593	0.336905	0.160004	0	0.425787	0.371024	1.1364	0.176624
LNC_000902	XLOC_048872	--	lincRNA	1.43069	1.0627	0.339345	0.618655	1.10736	1.08475	0.856919	0.576474	0.969775	0.450298	1.02724	0.468476	0.785164	0.776134	0.936081
LNC_000901	XLOC_048684	--	lincRNA	1.81615	1.41122	2.45116	2.80943	2.3604	2.17591	1.96	1.81618	2.68271	2.67643	2.50798	1.71589	1.8933	2.48956	1.9307
LNC_000900	XLOC_048644	--	lincRNA	1.19539	1.822	1.13071	2.21138	2.31733	0.926734	0.885532	1.01797	0.412909	0.736726	2.06526	0.796381	1.03166	0.715365	1.3317
LNC_000907	XLOC_049277	--	lincRNA	0.296524	0.351468	0.449147	0.741562	0.268576	1.0526	0.211001	0.161476	0.736801	0.415435	0.839295	0.252365	0.267022	0.243469	0.595497
LNC_000906	XLOC_049201	--	antisense_lncRNA	0.607495	0.455637	0.692388	0.860176	0.311898	0.582499	0.995491	0.628247	0.572287	0.346788	1.16485	0.610701	0.756299	0.981149	0.784461
LNC_000905	XLOC_049052	--	lincRNA	13.117	11.519	6.98598	11.4382	10.935	7.239	6.88669	6.22149	5.43402	5.32966	6.83176	5.71173	5.3028	4.45086	5.32311
LNC_000904	XLOC_049040	--	lincRNA	15.1388	9.88626	5.61381	8.50849	6.62273	6.84008	7.78596	6.58695	6.38046	6.18879	5.68364	7.37674	4.37725	4.51076	4.54248
LNC_000909	XLOC_049371	--	lincRNA	0.739549	0.414633	0.272913	1.19587	0.938009	0.599645	0.370795	0.340522	0.508067	0.313108	0.521126	0.241603	0.579239	0.30739	0.414209
LNC_000908	XLOC_049346	--	lincRNA	0.881267	1.03043	0.456909	0.675448	1.71063	0.756435	0.697996	0.495698	0.703247	0.365681	0.512624	0.516127	0.432139	0.220655	0.523498
LNC_001418	XLOC_076785	--	lincRNA	0.640164	0.44948	0.211655	0.459677	1.27312	0.588916	1.7553	0.3172	0.682049	0.317972	1.45434	0.167882	1.09122	0.619792	0.511538
LNC_001419	XLOC_076785	--	lincRNA	0.705071	1.07562	0.486206	1.34836	2.31124	0.962171	3.48845	0.887585	1.43583	0.254307	3.44081	0.937903	2.10977	2.43988	1.71585
LNC_001416	XLOC_076562	--	lincRNA	0.502093	0.622575	0.251543	1.14922	0.34108	0.279317	0.208769	0.235855	0.208785	0.415587	0.206618	0.151592	0.409848	0.417843	0.169512
LNC_001417	XLOC_076627	--	lincRNA	0.162551	0.724796	0.434766	0.21665	0.061822	0.298324	0.288585	0.184927	0.225071	0.316505	0.246854	0.116057	0.610018	0.370182	0.518762
LNC_001414	XLOC_076510	--	lincRNA	0	0.88887	0	0.406415	0	1.22132	0.979646	0.981495	1.49146	0.565679	1.09835	0.755937	1.80298	0.877436	0.621716
LNC_001415	XLOC_076543	--	lincRNA	0.400652	0.412732	0.37782	0.299812	0.564211	0.248199	0.888467	0.326404	0.256319	0.2641	0.686822	0.115803	2.22078	1.14691	0.256111
LNC_001412	XLOC_076372	--	lincRNA	3.70989	2.12259	0.838215	1.93722	1.42819	3.46691	4.11758	1.9051	2.13724	2.37046	5.47398	0.899195	2.35615	1.80529	1.1239
LNC_001413	XLOC_076466	--	lincRNA	0.190366	0.323732	0.165992	0.716688	1.18509	0.645883	0.244881	0.227623	0.346293	0.294793	0.683401	0.341566	0.637944	0.412834	0.660056
LNC_001410	XLOC_076201	--	lincRNA	0.553233	8.4545e-05	0.395443	0.225315	0.193366	0.0810149	3.33323e-05	0.0270124	0.000104199	0.214132	0.177222	5.15183e-06	0.0625857	1.07561e-05	0.13749
LNC_001411	XLOC_076361	--	lincRNA	2.00336	0.686362	0.218431	0.659023	0.263018	0.586941	0.444902	0.472891	0.415635	0.209992	0.272883	0.329297	0.208181	0.15801	0.417716
LNC_001522	XLOC_082447	--	lincRNA	0.486052	1.30459	0.614373	0.847628	1.49303	0.571402	1.31265	0.490803	0.974249	0.722934	1.05207	0.41545	0.895517	0.66364	0.532064
LNC_001523	XLOC_082584	--	lincRNA	1.33084	1.78877	1.27199	2.41852	0.734577	3.21041	2.53257	2.1319	2.86481	1.29204	3.34636	2.94365	1.79659	1.2584	2.97357
LNC_001520	XLOC_082354	--	lincRNA	8.3836	7.28888	7.73458	0.75764	0	1.90245	0.795806	0	1.63441	5.36414	0.375215	4.91085	2.69264	1.45928	0
LNC_001521	XLOC_082388	--	lincRNA	0	0	0	0	0	0	0.113875	0	0.0529802	0	0.0646749	0	0.0576249	0.788325	0
LNC_001526	XLOC_082676	--	lincRNA	0.578921	0.269759	0.482499	0.893825	1.04732	0.893782	0.514118	0.650473	0.819906	0.556902	0.413586	0.509851	0.490723	0.535286	0.936616
LNC_001527	XLOC_082869	--	antisense_lncRNA	5.0692	3.78316	2.84931	4.30222	3.31187	2.02253	1.23268	1.43375	1.46714	1.60093	1.93475	1.5299	1.16282	0.915714	1.43799
LNC_001524	XLOC_082650	--	antisense_lncRNA	0.176155	0	1.28014e-06	0.205508	0.203535	0.454104	0.316876	0.383966	0.443656	0.450865	0.0308442	0.260878	0.569102	0.309264	0.441365
LNC_001525	XLOC_082650	--	antisense_lncRNA	0.0100818	0	0.174183	0.267177	0.948868	0.21045	0.380113	0.142295	0.208847	1.97669e-05	0	5.58569e-06	0.633004	0.25654	0.831039
LNC_001528	XLOC_082902	--	lincRNA	0.658781	0.162311	0.390588	0.373111	0.278165	0.694899	0.733529	0.447546	0.340294	0.38439	0.748372	0.435955	0.444871	0.676868	0.345791
LNC_001529	XLOC_083023	--	antisense_lncRNA	0.22318	1.01379	0.000101808	4.65214	0.00112316	0.935734	0.000146493	4.96973e-05	0.573754	0.000124686	0.489876	3.00472e-05	0.000299672	0.00053671	0.000416602
LNC_001636	XLOC_089266	--	lincRNA	0.540561	1.81631	1.84142	1.96793	1.9609	0.594148	1.8265	1.47251	1.07507	0.841569	1.74903	1.72709	1.11962	0.850487	0.451952
LNC_001637	XLOC_089360	--	antisense_lncRNA	0	0	0.0910449	0.108359	0	0.323271	0.256386	0.260189	0.553885	0	0.290205	0	0.0863048	0	0
LNC_001634	XLOC_089207	--	lincRNA	0.777562	0.633335	0.0432485	0.104205	0.0519533	0.270855	0.365841	0.498735	0.417253	0.10683	0.323861	0.0487956	0.288339	0.0938282	0.458294
LNC_001635	XLOC_089241	--	antisense_lncRNA	0.865334	0.872561	0.758065	1.13114	0.99993	0.64798	0.839072	0.536236	0.905959	0.711105	0.548074	0.785245	0.572418	0.489117	0.751783
LNC_001632	XLOC_089091	--	lincRNA	0.27056	0.184014	0.0646186	0.265318	0.564332	0.348409	0.0534331	0.149922	0.089625	0.121508	0.0509826	0.222695	0.091007	0.137148	0.197239
LNC_001633	XLOC_089153	--	lincRNA	0.395422	0.587374	1.27601	0.902649	1.38913	0.418507	1.46306	1.30392	0.601926	0.564548	1.0339	0.599201	0.801294	0.292744	0.356964
LNC_001630	XLOC_088871	--	lincRNA	2.37069	0.700415	0.618433	1.13506	1.19234	1.85272	1.16338	1.1372	1.17445	1.02162	0.919642	1.67818	1.31754	1.12517	1.03416
LNC_001631	XLOC_089022	--	lincRNA	5.22725	0	3.55299	6.85663	29.52	5.60786	3.34119	4.30899	5.18279	5.23598	0	4.55562	1.62845	1.32011	5.52225
LNC_001638	XLOC_089378	--	lincRNA	0.634419	0.32466	0.30892	0.444667	1.23953	0.468253	0.43581	0.321479	0.442321	0.207236	0.476689	0.373106	0.239627	0.307502	0.306362
LNC_001639	XLOC_089469	--	lincRNA	2.12295	1.15227	0.616084	1.54885	1.47375	1.17759	0.79454	0.718257	0.807051	0.646758	0.699734	0.710951	0.708004	0.686922	0.829153
LNC_001849	XLOC_101561	--	lincRNA	0.159407	1.52453e-05	1.1117e-06	4.47221e-08	1.05678	0.514968	0.156832	0.391804	0.237178	0.420841	0.192169	0.26763	0.490977	0.623709	0.0951342
LNC_000241	XLOC_012798	--	lincRNA	103.708	96.2206	124.555	84.4641	135.81	19.8099	58.3199	36.7149	43.0067	47.6368	7.48207	66.7664	11.6748	28.1473	0.002622
LNC_000693	XLOC_035485	--	lincRNA	0.85904	1.39364	0.930353	2.96155	2.13007	0.719145	0.859998	0.738863	0.389541	1.44318	0.831972	0.890939	0.677733	1.32979	1.08664
LNC_000692	XLOC_035485	--	lincRNA	1.92297	0.000145511	1.63922	2.51513	1.44502	0.770306	0.91003	0.848757	0.00012007	1.21224	0.815902	0.154983	1.00877	0.992178	0.469734
LNC_000691	XLOC_035485	--	lincRNA	0.000246556	2.42736	2.46022e-05	0.607566	0.00405089	5.07948e-05	5.68844e-05	1.45932e-05	0.358188	0.00127327	0.34344	0.593601	3.71991e-05	0.103167	5.11495e-06
LNC_000690	XLOC_035344	--	lincRNA	2.95393	2.32245	1.50194	3.32138	3.30688	2.14561	1.76054	1.32495	1.50044	1.32387	1.87266	1.27636	1.49619	1.01297	1.43678
LNC_000697	XLOC_035676	--	lincRNA	0.831774	0.162615	2.06698	3.53476	1.46915	1.25625	0.446925	0.673231	0.409258	1.80886	1.17123	0.519467	1.64687	1.4872	0.707992
LNC_000696	XLOC_035672	--	antisense_lncRNA	0.011245	0.000329669	0.956948	1.46284	0.00152522	0.639334	0.00116817	0.000901244	0.00110152	0.00107172	0.00247135	0.94863	0.0013481	0.436243	0.0030368
LNC_000695	XLOC_035672	--	antisense_lncRNA	0.620857	1.34573	0.0145025	0.000333084	1.34044	0.00197332	0.641299	0.629183	0.513841	0.635106	0.784765	0.00387804	0.544368	3.08259e-05	0.412707
LNC_000694	XLOC_035656	--	lincRNA	7.4116	5.92792	3.82599	7.18654	7.98077	5.1515	3.93894	3.36836	4.02593	3.5239	4.51016	3.59073	3.60844	3.04994	3.99606
LNC_001742	XLOC_094921	--	lincRNA	0.5173	0.425663	0.475805	1.15569	0.837871	0.67396	0.246172	0.344923	0.335876	0.638921	0.332343	0.271061	0.556868	0.301494	0.377289
LNC_001743	XLOC_094950	--	lincRNA	4.81133	3.29532	3.3262	2.49435	1.10207	2.27102	2.03384	2.71479	1.28066	3.67975	2.3881	3.28163	2.86359	2.62523	2.25978
LNC_000699	XLOC_035725	--	antisense_lncRNA	1.26626	1.28	0.980021	2.14153	2.39933	2.42431	2.96709	0.778024	3.24059	1.6569	1.69235	1.32947	2.89683	2.30099	1.98135
LNC_000698	XLOC_035696	--	lincRNA	1.07406	2.25264	1.17186	5.84563	2.37854	1.54628	3.98154	1.24328	5.29104	0.834417	4.32374	1.28102	5.9383	4.42899	1.95499
LNC_001746	XLOC_095009	--	antisense_lncRNA	0.570735	2.37654	0.952598	0	0	0.479653	0.382755	2.41084	1.17265	0.665232	0.862018	0.746146	1.15586	1.07813	1.45187
LNC_001747	XLOC_095060	--	antisense_lncRNA	0.488062	0.0402465	0.46128	0.417298	0.555047	0.240932	0.361342	0.166379	0.674916	0.221678	0.658403	0.217177	0.293031	0.417068	0.169665
LNC_001744	XLOC_094983	--	lincRNA	1.4914	0.0816519	0	0.844612	0.0932822	0	0	0.0562858	0	0	0.585643	0	0	0	0.278361
LNC_001745	XLOC_094996	--	antisense_lncRNA	0	0.69977	0.149586	0.268151	0.0888768	0.066569	0.702376	0.160785	0.391223	0.245447	0.637212	0.083566	0.781144	0.270066	0.0661991
LNC_001841	XLOC_101080	--	lincRNA	0.256148	0.588852	0.810185	0	0.672488	0.0720361	0.152142	0	0	0.199266	0.17241	0.271045	0	0.0584929	0.215225
LNC_001840	XLOC_101076	--	lincRNA	0.0425793	0.543835	0.684242	3.19588e-06	0.121817	0.323221	0.804459	0.538615	0.371293	0.776352	0.652273	0.410449	0.328949	0.444071	0.768741
LNC_001247	XLOC_067656	--	lincRNA	1.63928	0	2.69887	4.16262	6.0122	4.60293	11.5987	8.12992	3.60054	4.80722	4.00468	6.25893	0	2.80977	8.41793
LNC_001246	XLOC_067656	--	lincRNA	7.39529	0	0.199915	6.67187	0.119797	0.491319	0.234831	0.287817	13.9215	5.01665	0.267071	6.58374	6.32675	3.03513	3.09092
LNC_001245	XLOC_067656	--	lincRNA	5.34311	0.315328	0.343048	10.4481	0.415229	0.904835	0.625074	0.341338	8.39184	5.0622	0.437156	6.33017	1.9237	0.853603	4.3394
LNC_001244	XLOC_067656	--	lincRNA	0.308556	0	0	4.7505	0	0	0	0	8.22574	0.999253	0	7.04015	0	0	3.80568
LNC_001243	XLOC_067651	--	lincRNA	21.7447	6.28416	5.81449	13.3296	5.12359	0.00783505	11.9813	11.5051	5.0216	18.596	11.931	25.4658	1.55901e-70	1.3151	24.443
LNC_001242	XLOC_067651	--	lincRNA	0.000406415	5.28243e-317	1.45108e-166	7.45482e-13	2.47803e-149	3.61172	0	0	17.0182	0.254506	1.54572e-312	1.50101e-11	31.5815	11.5101	0.626751
LNC_001241	XLOC_067651	--	lincRNA	0.799631	0.451818	0.111665	0.874482	1.78397	7.31406	0.161015	0.0794797	5.59622	1.71825	0.223739	1.863	7.72808	3.14487	1.65111
LNC_001240	XLOC_067651	--	lincRNA	6.93661	1.57104	2.92785	4.08236	0.663235	0.46867	3.06711	0.00374106	17.8602	2.9452	0.0197112	1.41903	19.5911	9.62072	2.12018
LNC_001249	XLOC_067670	--	lincRNA	28.6777	6.95194	14.0929	37.2137	22.4975	6.81548	12.9528	8.71051	34.9892	18.2315	7.58279	20.441	34.8076	16.9152	18.3058
LNC_001248	XLOC_067656	--	lincRNA	1.63928	0	2.69887	4.16262	6.0122	4.60293	11.5987	8.12992	3.60054	4.80722	4.00468	6.25893	0	2.80977	8.41793
LNC_000345	XLOC_019139	--	lincRNA	4.7713	0.807928	0.796032	0.230562	0.907342	0.17358	2.23513	0	0.677891	1.28791	1.66598	2.56985	2.05322	1.57229	1.06651
LNC_000344	XLOC_019081	--	lincRNA	4.11602e-06	0.507877	0.600441	0.000122751	0.361191	0.582467	1.32788	0.704228	1.21119	0.86888	1.20986	0.0321853	1.34056	1.35133	1.67165
LNC_000347	XLOC_019480	--	antisense_lncRNA	1.26846	2.53199	1.60194	3.24051	2.00869	1.32942	1.01681	1.08454	0.815424	1.84841	0.973696	1.11094	1.38064	1.45545	1.08558
LNC_000346	XLOC_019417	--	lincRNA	1.0435	1.80549	1.52624	3.94208	1.86809	0.560934	0.514863	0.630395	0.266227	1.3258	0.319426	0.710403	0.894355	0.844858	0.59993
LNC_000341	XLOC_018825	--	lincRNA	1.40033	1.25503	1.17934	1.59073	1.74082	1.85534	1.51605	1.29231	1.57309	1.318	1.73936	1.133	1.61858	1.1207	1.30597
LNC_000340	XLOC_018710	--	lincRNA	0.877676	1.54278	1.56798	1.22139	1.21758	1.19598	2.73054	2.12614	1.45533	2.01187	1.13423	2.23539	1.80035	1.96744	0.814659
LNC_000343	XLOC_019081	--	lincRNA	0.130561	1.16842	0.285694	0.686156	0.902421	0.49676	0.728905	0.199178	0.610768	0.151112	0.178142	0.373769	0.389539	0.52211	0.754905
LNC_000342	XLOC_018838	--	lincRNA	0.471631	0.610561	0.274201	0.662192	0.702136	0.767772	0.547787	0.56912	0.57216	0.706266	0.770986	0.271457	0.980214	0.595118	0.453711
LNC_000349	XLOC_019849	--	lincRNA	1.7685	0.933601	4.4088	4.89081	4.99112	3.88892	3.52617	3.03583	3.6918	4.96895	3.8366	1.85212	3.55111	2.52229	3.22649
LNC_000348	XLOC_019721	--	lincRNA	10.0412	21.3077	9.42545	8.89474	7.8013	2.09046	4.02529	2.60884	2.7165	4.53907	2.23253	5.10996	3.26136	3.08535	2.41791
LNC_000200	XLOC_010146	--	lincRNA	0	3.72491e-06	0.430694	0.636149	0.860374	1.26988	0.959386	1.09015	1.00147	0.804262	2.47313e-06	0.151973	0.528011	0.760213	0.19826
LNC_000201	XLOC_010399	--	lincRNA	0.600183	3.47526	0	0.657936	0	0.499108	0	0	0.243087	0.232452	0	0	0	0.207678	0.261046
LNC_001339	XLOC_071991	--	lincRNA	0.987071	0.303326	0.707306	0.971059	0.659093	0.345805	0.725445	0.325072	0.16955	0.318069	0.516721	0.618793	0.429166	0.348923	0.113471
LNC_001338	XLOC_071915	--	lincRNA	1.03676	1.1639	1.11568	1.38126	0.926214	0.858705	0.653817	0.496085	0.610703	0.533243	0.718513	0.476246	0.812081	0.469837	0.486102
LNC_000204	XLOC_010427	--	lincRNA	8.38017e-05	0.000514664	3.54628e-08	7.29529e-05	2.21321e-06	0.498938	4.91503e-05	0.000347638	0.000423365	2.31717e-05	0.00052602	0.553716	7.90432e-08	1.98902e-12	1.82679e-05
LNC_000205	XLOC_010427	--	lincRNA	0.486418	1.70893	4.57347e-06	1.12116	4.06937e-05	0.000440926	0.433234	0.207182	0.405198	0.207658	0.206056	0.0563681	0.449613	3.39392e-11	1.13346
LNC_000206	XLOC_010466	--	antisense_lncRNA	0.492821	0.596815	0.59446	0.656808	0.749673	0.32467	0.461776	0.336388	0.363919	0.554418	0.332621	0.293199	0.468525	0.505048	0.501488
LNC_000207	XLOC_010523	--	lincRNA	3.98765	2.20223	2.7515	1.25177	0.306	4.26785	1.79906	1.1412	4.85198	2.4277	3.41882	3.4748	4.61128	4.7274	2.96584
LNC_000208	XLOC_010812	--	antisense_lncRNA	1.27343	2.98813	0.465268	0.221386	0.109889	0.165147	0.34937	0.598121	0.323364	0.609475	0.593044	0.827092	0.0881913	0.872901	0.824711
LNC_000209	XLOC_010970	--	lincRNA	1.52468	1.54551	0.900703	1.39951	1.43733	1.13616	0.87692	0.58379	0.919565	0.743964	1.00129	0.647358	0.875292	0.73224	1.04447
LNC_001331	XLOC_071327	--	lincRNA	9.52837	7.75693	4.95198	15.9538	10.0745	7.41109	3.61657	3.20829	4.17699	4.64108	5.27078	2.89475	5.74436	4.48363	4.03624
LNC_001330	XLOC_071317	--	lincRNA	0.220068	0.519042	0.145772	0.455364	0.238937	0.48438	0.738033	0.32008	0.570774	0.0808057	0.307249	0.383376	0.231518	0.435635	0.416986
LNC_001337	XLOC_071666	--	lincRNA	1.86475	0.886123	5.94508	0	0	1.1511	1.27661	0.920189	0.372111	2.87869	1.38756	3.6646	0.419145	0.975754	0.833578
LNC_001336	XLOC_071660	--	lincRNA	5.12988	3.86929	2.17453	3.67331	5.07047	5.39268	6.11705	3.64749	6.26868	3.51212	5.79563	4.56989	6.23033	4.98114	5.77503
LNC_001335	XLOC_071634	--	lincRNA	0.618417	0.432147	0.446787	0.24899	1.07674	0.153969	0.129241	0.496223	0.0905848	0.113308	0.184064	0.194419	0.851818	0.298366	0.0303297
LNC_001334	XLOC_071363	--	lincRNA	0	3.70245e-05	0.0310908	0.314243	0	5.14486e-07	5.37104e-06	1.00549e-05	7.20688e-07	0.600722	0.565546	3.53416e-05	0.372453	2.6101e-05	0.137011
LNC_000114	XLOC_005597	--	lincRNA	5.48941	0	1.62522	5.23537	0	0	2.51806	2.87118	2.61073	5.07454	1.08548	1.06367	0	0	8.45737
LNC_000115	XLOC_005618	--	lincRNA	0.510071	0	1.0931	1.00415	1.84674	0.107278	0.113914	0.431477	0.629692	0.991173	0.513963	1.07023	0.688726	0.875318	0.755071
LNC_000116	XLOC_005634	--	lincRNA	0.853516	1.53009	1.25078	1.23138	0.787197	2.61993	1.8656	0.632812	1.53977	1.44891	2.42942	1.06907	2.16583	2.33801	1.693
LNC_000117	XLOC_005660	--	lincRNA	3.14218	0.92048	1.23808	2.09129	2.02626	1.13404	0.606363	0.801963	0.726362	0.95762	0.995836	0.43891	0.959754	0.840033	0.591457
LNC_000110	XLOC_005482	--	lincRNA	1.79199	0.770422	0.639166	1.01033	2.12885	0.471609	1.79916	0.151789	1.20003	0.348329	0	0.23574	0.604963	0.768235	0.0945059
LNC_000111	XLOC_005500	--	lincRNA	89.5256	59.7824	61.4404	63.1466	57.1141	122.939	121.976	91.4884	92.6531	95.7264	134.76	101.938	117.689	105.15	171.959
LNC_000112	XLOC_005553	--	lincRNA	0.928586	0.818329	0.548495	0.717859	1.16629	0.555298	0.000142039	0.512221	0.00043711	0.0211086	5.95451e-05	0.396957	0.102525	0.121962	0.28678
LNC_000113	XLOC_005553	--	lincRNA	0.950352	6.56587e-07	0.129387	4.37522e-19	0.311853	0.116588	0.714615	0.187143	0.369634	0.40947	0.834747	0.292457	0.113185	0.220169	2.13509e-05
LNC_000118	XLOC_005837	--	lincRNA	6.07145	3.48136	2.3706	3.05978	0.847078	1.33744	0.736077	2.4086	2.59851	2.81566	2.01331	3.61951	3.27513	3.37835	1.79111
LNC_000119	XLOC_005885	--	lincRNA	0	2.9299	1.31853	0.0873202	3.3392e-05	0.813665	1.66077	0.938477	0.629627	0.557486	1.3072	1.09432	0.0460086	1.63525	1.95659
LNC_000976	XLOC_054098	--	lincRNA	0.885851	0.473437	0.299699	0.527415	1.05331	0.481617	0.335617	0.194964	0.419498	0.295369	0.414959	0.169822	0.8807	0.280418	0.342366
LNC_000977	XLOC_054098	--	lincRNA	1.44635	1.60558	0.809309	4.41396e-05	2.14969	0.666756	0.541167	1.51383	2.46891	1.37432	3.91807	0.032648	2.64382	0.659383	0.981677
LNC_000974	XLOC_053991	--	lincRNA	14.4773	4.7526	4.00544	5.25573	2.41965	6.35314	7.49012	7.4241	5.96636	6.96705	2.5558	7.04281	19.3666	11.6341	11.9721
LNC_000975	XLOC_054087	--	lincRNA	0.63678	1.07113	1.23101	1.94068	1.27338	0.539981	0.497678	0.759883	0.772289	0.597017	0.513957	0.521906	0.768008	0.604179	0.430197
LNC_000972	XLOC_053881	--	lincRNA	3.24276	2.79846	1.39139	1.87795	2.10761	1.68316	1.12928	1.14174	1.01506	1.12341	0.715227	0.902691	1.24598	0.750442	1.84672
LNC_000973	XLOC_053881	--	lincRNA	1.79725	0.862754	0.448416	0.463788	1.30836	1.22222	0.472526	1.06828	0.747045	0.809717	0.345096	0.636992	0.735486	0.801632	0.770902
LNC_000970	XLOC_053704	--	lincRNA	5.06063	4.0002	2.51313	3.31869	3.4956	3.94518	3.18769	3.08128	2.99913	2.7348	3.50496	2.52799	3.00056	2.80888	3.28855
LNC_000971	XLOC_053738	--	lincRNA	2.31025	0	0.858958	0	0.675691	0.084658	0	0.749458	0.0828766	0	0.202682	0	0.0904315	0.344304	0
LNC_000978	XLOC_054316	--	lincRNA	2.18172	1.83373	0.900305	2.2079	1.93947	1.63899	1.18671	1.0746	1.08115	0.802337	1.21852	0.968273	0.778045	0.632515	1.30791
LNC_000979	XLOC_054342	--	lincRNA	1.5326	1.7626	1.9269	1.96962	2.99748	0.973614	1.49003	0.926456	0.724191	0.730698	0.509538	0.459396	0.969958	0.596459	0.533959
LNC_000808	XLOC_042850	--	lincRNA	1.31353	1.18315	0.651076	1.66799	0.950728	0.314231	0.490757	0.49099	0.381497	0.443322	0.472146	0.530084	0.378348	0.284041	0.674643
LNC_000809	XLOC_042923	--	lincRNA	2.49445	4.9642	2.53507	4.38674	5.2485	5.59029	7.41188	2.64188	5.185	2.64785	5.63704	2.61698	4.65203	3.51417	3.68923
LNC_001409	XLOC_076201	--	lincRNA	0.413319	0.15451	1.11357e-06	2.25919e-05	0.155937	0.228775	0.355806	0.310253	0.684973	0.153487	0.471442	0.262692	0.144077	0.304313	0.116696
LNC_001408	XLOC_076191	--	lincRNA	3.74531	4.5762	3.86818	3.52098	3.21619	2.80952	4.01441	2.78066	3.26221	3.0471	2.81595	4.2733	2.50326	2.877	2.22314
LNC_001405	XLOC_076125	--	lincRNA	0.260539	0	2.26022	1.43641	3.09589	1.95507	0.938893	0.348668	1.27086	1.41382	0.521792	1.06455	0.468722	0.899842	1.35107
LNC_000803	XLOC_042267	--	lincRNA	2.67644	1.35167	0.799747	2.17543	2.55866	2.24914	1.23975	1.16782	1.64018	1.32184	1.22264	1.70726	1.16234	0.889148	1.67712
LNC_001407	XLOC_076175	--	lincRNA	0.230983	2.91705	0.222056	2.55815	0.502413	0.192968	0.623111	1.85932	0.188292	0.716674	0	0.237333	0	0.796647	0.397349
LNC_001406	XLOC_076158	--	lincRNA	0.586081	0.455624	1.34538	0.524872	1.42785	0.673056	0.334757	0.656397	0.625144	0.293355	0.550588	0.49166	0.301611	0.171723	0.524001
LNC_001401	XLOC_075698	--	antisense_lncRNA	0	0.374863	0.0896214	0.107926	0	0	1.17923	0.12915	0.432195	0.221339	0.0479263	0.101067	0.298707	0	0.158301
LNC_000807	XLOC_042657	--	lincRNA	4.7768	5.90404	6.29376	7.06425	2.89584	4.8107	7.72462	5.44253	6.33331	5.80965	8.85045	6.862	5.82929	6.6245	7.76928
LNC_001403	XLOC_076071	--	antisense_lncRNA	0.946714	2.75755	0.227648	1.0476	3.59891	0.197651	0.85161	1.2695	1.34984	0.917828	0.474533	0.48582	1.06462	1.14312	3.87148
LNC_001402	XLOC_076037	--	lincRNA	0.692731	0.0758956	0.0729814	0.436293	0.347111	0.389855	0.479777	0.3662	0.254585	0.419215	0.310968	0.815873	0.831663	0.685216	0.129174
LNC_001531	XLOC_083113	--	lincRNA	0.172123	0.341732	0.378491	0.356857	0.817323	0.799436	0.48689	0.868602	0.723062	0.536429	0.639522	0.50231	0.428208	0.380443	0.966094
LNC_001530	XLOC_083108	--	lincRNA	0.600622	1.48087	2.84701	0.340552	1.27024	0.760638	1.40378	1.27591	0.745111	1.9862	1.36508	2.86605	0.811226	1.49085	0.818742
LNC_001533	XLOC_083315	--	lincRNA	1.3062	0.378467	0.555358	1.5848	1.66931	1.05513	0.49153	0.22141	0.588884	0.239371	0.624966	0.442039	0.377774	0.654543	0.645243
LNC_001532	XLOC_083220	--	lincRNA	2.91936	1.95346	1.08822	2.53377	4.56969	3.01618	1.69806	1.41046	2.34933	1.756	2.66861	1.85201	2.31157	1.94688	2.96677
LNC_001535	XLOC_083367	--	lincRNA	0.102593	0.201818	0.194998	0	0	0	0	0.0695763	0.846314	0	0	0	0	0.0703401	0.0864389
LNC_001534	XLOC_083315	--	lincRNA	4.2044	2.42424	1.83593	4.45665	4.30389	3.19368	1.16637	1.52875	1.64892	1.45027	2.25021	1.2294	1.26882	1.03448	1.55815
LNC_001537	XLOC_083374	--	lincRNA	0.0626466	0	0.1479	0.750973	0.42843	0.212196	0.61187	0.235106	0.858398	0.561059	0.792644	0.0335165	0.0282111	0.214043	0.339236
LNC_001536	XLOC_083369	--	lincRNA	1.27792	0	0.24625	0	0	0.213169	0.230186	0.34218	0	0.198154	0	0.522665	2.06919	0	0
LNC_001539	XLOC_083377	--	lincRNA	0	0	0	0	0	0.244211	0.530026	0.195871	0	0.682221	0.293493	0	0	0	2.29565
LNC_001538	XLOC_083375	--	lincRNA	0.283505	0.887807	0.312789	0.107624	0.107302	0.319748	0.293976	0.160986	0.156722	0.294289	0.143375	0.604714	0.34042	0.420058	0.276241
LNC_000590	XLOC_030307	--	antisense_lncRNA	1.18621	1.29935	0.440504	0.724253	0.626071	0.430166	0.112926	0.288797	0.140579	0.527763	0.0857187	0.497499	0.152612	0.231712	0.318193
LNC_000591	XLOC_030420	--	lincRNA	1.14489	1.04095	1.00305	0.99671	0.594173	0.817177	1.02021	1.07641	0.290994	0.616573	0.177811	1.39709	1.18941	0.663748	0.148061
LNC_000592	XLOC_030429	--	lincRNA	1.82554	0.48495	1.79643	0.796809	1.74432	1.18598	1.18742	0.429745	0.81334	1.03812	1.13504	0.819812	1.01158	0.817131	0.706248
LNC_000593	XLOC_030480	--	lincRNA	1.36178e-06	7.0824e-09	1.6078e-05	4.13235e-06	0.18744	0.104729	0.020578	0.175892	0.293679	0.0895903	0.040407	0.095107	0.505342	0.273513	0.274362
LNC_000594	XLOC_030480	--	lincRNA	1.00459	0.355525	0.790353	1.58126	1.15461	1.25363	0.702193	0.609113	1.23209	0.641512	1.10933	0.873073	1.17757	0.995002	2.15499
LNC_000595	XLOC_030485	--	lincRNA	1.17888	1.41051	0.0798932	0	0.284315	0.142097	0	0.114393	0	0	0	0.178248	0	0.115367	0.141479
LNC_000596	XLOC_030486	--	lincRNA	3.95364	4.13917	0	0	0.759581	0	0.651733	0	0.289593	0	0	0	0	0	0
LNC_000597	XLOC_030507	--	lincRNA	0	0	0	0	1.50362	0	0.120852	0	0	0.210172	0.272399	0.283269	0.36514	0	0
LNC_000598	XLOC_030576	--	antisense_lncRNA	1.70965	3.61172	6.76645	3.84419	7.75754	4.42431	4.9355	8.80782	5.30158	6.84831	5.03462	3.03285	4.85359	3.25045	5.89978
LNC_000599	XLOC_030632	--	lincRNA	1.39323	1.619	0.906786	0.90602	1.72795	1.18038	1.08726	0.803654	1.07794	0.916787	1.33776	1.41582	1.06014	0.804037	1.05941
LNC_000752	XLOC_039159	--	lincRNA	1.13662	2.69753	0.0173426	0.00606927	0.0184294	2.27888	0.0352998	0.0189146	2.87796	0.0632133	2.06495	0.00751236	0.00322732	0.013479	2.57698
LNC_000753	XLOC_039166	--	lincRNA	0.729359	0.837421	0.430368	0.887442	1.30761	0.670109	0.481729	0.316574	0.530108	0.368685	0.630401	0.399782	0.372442	0.268481	0.459565
LNC_000750	XLOC_039115	--	antisense_lncRNA	0	0.115989	0.224788	0.7983	0.527443	0.397683	0.316323	0	0.291856	0.183633	0.119057	0.620695	0.106318	0.486199	0.099753
LNC_000751	XLOC_039159	--	lincRNA	1.13228	0.0131873	1.98939	2.73337	4.4482	0.00413206	2.18881	1.41664	0.0114807	1.76237	0.0203277	1.59121	2.29979	1.31383	0.0467531
LNC_000756	XLOC_039173	--	lincRNA	1.61903	0.413076	0.549515	0.835389	1.81763	0.940561	1.15903	0.57342	0.555149	0.569359	0.284966	1.09913	0.636855	0.594623	0.978068
LNC_000757	XLOC_039218	--	lincRNA	0.673468	1.22899	0.147033	0.94332	1.52772	0.83234	0.230289	0.42344	0.386447	0.322625	0.890579	0.441585	0.559834	0.354342	0.259787
LNC_000754	XLOC_039173	--	lincRNA	1.22474	0.875155	0.340299	0.973676	1.26664	0.720637	0.627819	0.438291	0.540485	0.438497	0.754757	0.513527	0.530056	0.330152	0.644112
LNC_000755	XLOC_039173	--	lincRNA	0.496143	0.104249	0.21385	1.23441e-05	0.000209901	0.209375	0.115488	0.103784	0.334233	0.000102209	0.508122	0.0754402	0.138812	0.0474595	6.14122e-05
LNC_000758	XLOC_039219	--	lincRNA	4.22526	3.66021	2.08433	3.11515	4.53772	2.64533	1.55868	1.68965	2.26319	1.62733	1.42584	0.960741	1.93237	0.982161	1.98829
LNC_000759	XLOC_039219	--	lincRNA	2.53773e-05	5.43671e-05	1.47657e-05	7.83264e-06	3.97628e-06	0.696526	0.335868	1.99823e-05	0.0769303	0.0995624	0.768807	1.29651	2.20702e-05	0.377914	0.000376847
LNC_001625	XLOC_088693	--	lincRNA	0.493251	0.920681	0.62236	0.997495	0.248467	0.648692	0.292408	0.410529	0.181651	0.639921	0.443307	0.875384	0.197416	0.974787	0.733237
LNC_001624	XLOC_088681	--	lincRNA	4.12473	3.50812	2.13674	3.37176	2.47223	2.40716	1.69581	2.03564	1.73106	1.77762	1.50843	2.4162	1.56636	1.45278	1.38541
LNC_001627	XLOC_088717	--	lincRNA	8.14746e-05	0.0158776	1.32742	0.275395	0.395686	0.116246	0.652327	0	1.89784e-05	0.356809	2.55425e-05	0.00170922	0	5.48501e-07	9.72256e-06
LNC_001626	XLOC_088697	--	lincRNA	2.52843	4.36884	1.79585	2.72884	1.50148	2.18983	1.29348	1.59149	1.51774	2.11541	1.59715	1.07508	1.59377	1.47079	1.48192
LNC_001621	XLOC_088471	--	lincRNA	0	0	0.0455843	0.0276026	0.386048	0.4706	0.235774	0.346276	0.702423	0.263351	0.24454	0.129401	0.195769	0.0164975	0.381843
LNC_001620	XLOC_088458	--	lincRNA	0.228813	0	0.144628	0.125287	1.60492	0.744021	0.156321	0.0626992	0.445524	0.133041	0	0.161716	0.0686761	0.0522285	0.553592
LNC_001623	XLOC_088670	--	lincRNA	6.34383	7.36979	3.65461	4.51248	7.57989	5.09941	5.61701	3.71158	5.01104	3.67305	6.17209	3.83155	4.81158	4.46122	4.0437
LNC_001622	XLOC_088541	--	lincRNA	3.09625	2.52366	1.94088	4.17785	3.39738	2.76132	1.6564	1.4493	1.83361	1.89768	1.93927	1.6888	1.67594	1.36441	1.56147
LNC_001629	XLOC_088721	--	lincRNA	9.91192	7.75822	18.8895	19.08	9.6093	7.39114	7.50679	10.3585	6.10063	10.2798	9.20652	12.7547	13.39	11.8859	11.6588
LNC_001628	XLOC_088717	--	lincRNA	0.932042	1.31865	0.954865	1.25787	0.065669	0.0685893	0.206037	0.276298	0.134491	0.526304	0.163999	0.302445	0.255475	0.692593	0.642378
LNC_001759	XLOC_095467	--	lincRNA	0.170101	1.36608e-06	8.78198e-06	0.638669	1.15617e-06	1.11655	0.335598	0.45558	0.58201	0.607698	1.26192	2.21721	1.4889	1.30403	1.08278
LNC_001758	XLOC_095451	--	lincRNA	0.349968	0.207191	0.331627	1.82699	2.37131	1.00495	0.498398	0.238005	0.637068	0.59914	1.20222	0.297195	0.567234	0.57499	0.528012
LNC_001751	XLOC_095146	--	lincRNA	0.14429	0.142677	0.81877	0.164304	0.218401	0.935675	0.641258	0.196626	0.199392	0.336995	0.729678	0	0.433139	0.624944	0.562446
LNC_001750	XLOC_095143	--	lincRNA	0.663153	2.28117	2.31246	0.249315	0.618107	1.76871	2.0712	0.973766	1.1844	2.32034	1.89478	2.79249	2.18902	0.53065	1.95804
LNC_001753	XLOC_095212	--	lincRNA	0.107484	0.0216084	0.763783	0.281826	0	0.298314	0.977992	0.243846	0.453077	2.45316e-06	0.523484	1.22846e-07	0.711789	0.159418	0.515319
LNC_001752	XLOC_095175	--	lincRNA	1.40188	1.9487e-124	0.258341	2.08216	2.22057	5.33512e-34	2.44438e-25	0.369212	4.0902e-111	0.613521	0.427862	0.707525	0.867523	0.962394	0.682233
LNC_001755	XLOC_095237	--	lincRNA	2.24667e-06	5.24398e-07	2.35348e-06	4.47705e-06	4.71906e-06	3.2393e-06	0.117499	0.19793	0.644809	0.277934	9.4593e-06	1.31039	0.124855	1.22766e-06	0.237586
LNC_001754	XLOC_095212	--	lincRNA	0.95582	0.26684	0.255227	0.221692	0.256308	0.113641	0.592019	0.474438	0.67378	0.528293	0.268088	0.662245	0.657309	0.256112	0.271208
LNC_001757	XLOC_095237	--	lincRNA	0.424373	0.097695	0.927359	0.792212	1.29825	1.34739	2.25756	1.94704	1.1782	1.31218	1.99355	1.63128	1.78746	1.49151	1.16941
LNC_001756	XLOC_095237	--	lincRNA	1.26523	0.890725	1.69205	2.05765	2.82115	1.40422	1.11375	1.28262	1.772	1.52337	1.13605	0.895394	0.958163	0.991544	1.64427
LNC_000378	XLOC_020704	--	lincRNA	10.0459	2.69492	2.2444	1.0918	1.37461	0.896533	0.987302	2.54479	1.54833	0.589484	0.510519	1.93689	0.590997	0.552429	0.843658
LNC_000379	XLOC_020784	--	lincRNA	0.437123	0.551092	0.169992	0.532739	0.357984	0.447281	0.652036	0.436484	0.369611	0.0162184	0.175782	0.208936	0.674991	0.454643	0.0460659
LNC_000370	XLOC_020464	--	antisense_lncRNA	0.876469	4.43348e-22	0.537189	1.31194	4.35841e-07	0.569302	7.04471e-09	0.0480631	0.545615	0.158959	0.73421	0.232318	0.19828	0.223245	0.102545
LNC_000371	XLOC_020523	--	lincRNA	0.000288478	0.00028346	0.000275626	0.000333967	0.000327602	0.541363	0.000253696	0.000194842	0.825586	0.000223068	0.00028987	0.151587	0.53034	0.867286	0.000240048
LNC_000372	XLOC_020523	--	lincRNA	0.0521228	0.129734	0.123269	0.494757	0.239701	0.28043	0.301917	0.0893584	0.24698	0.46939	0.291771	2.38929e-05	0.142989	1.58858e-05	0.783535
LNC_000373	XLOC_020524	--	lincRNA	5.91679	0	3.00818	8.8024	0	0	4.22829	0	0	1.11542	1.43459	0	0	0	13.702
LNC_000374	XLOC_020565	--	antisense_lncRNA	0.0198498	1.34671	0.41149	1.12985	2.30638	2.03169	1.30221	0.348382	1.74035	0.866109	0.985668	0.740099	0.792682	1.07032	0.779701
LNC_000375	XLOC_020603	--	lincRNA	0.57431	3.64051e-32	0.653073	1.04471	0	2.32015	1.67906	0.431055	1.88243	0.819874	3.05953	1.97749	1.8417	1.85523	1.82964
LNC_000376	XLOC_020621	--	lincRNA	3.19938	3.27447	2.20055	2.52565	1.76907	1.90659	2.47255	1.6212	1.64721	1.46313	1.71411	1.85938	1.22703	1.60714	1.78537
LNC_000377	XLOC_020630	--	lincRNA	1.52105	1.5597	1.11843	1.28309	1.87744	1.14119	1.00034	0.937087	0.792904	1.08092	0.584337	0.907521	0.60224	0.536248	0.915733
LNC_000578	XLOC_029835	--	lincRNA	0.00905306	1.67911e-06	5.47926	0.0103349	0.0103046	1.60494	2.20003e-05	0.886575	0.911818	4.17411	0.000530199	5.80836	0.796603	5.5322	4.36912
LNC_000579	XLOC_029835	--	lincRNA	1.43379	3.50515e-07	2.73967	0.851907	2.02009e-87	0.43257	1.39193	0.253577	0.000373948	4.89886	1.29664e-45	3.2856	2.42544	2.28767	2.7186
LNC_000572	XLOC_029539	--	lincRNA	0.219966	1.40529	0.104591	1.73678	0.24606	0.277908	0.686987	0.149081	1.35997	0.513105	0.33274	0.347386	1.68322	0.754329	0.742194
LNC_000573	XLOC_029693	--	lincRNA	1.49349	6.44136	4.72543	6.47989	1.96668	1.85419	7.45397	4.20748	3.30505	3.75416	1.85978	4.10477	2.0142	3.37088	2.9586
LNC_000570	XLOC_029487	--	lincRNA	3.12578	5.98083	4.53977	4.48794	2.83333	2.07735	2.02961	1.92607	1.15641	3.87377	1.73485	2.80384	2.54274	2.59558	2.18482
LNC_000571	XLOC_029488	--	lincRNA	0	5.33221	0	5.85158	0	0	0.946103	1.98214	0	0	0.634441	0	0	0	0
LNC_000576	XLOC_029835	--	lincRNA	5.15569	2.43956e-06	0.000592624	1.02245	0.790289	0.539696	5.43297e-05	0.000166813	6.50728e-21	0.00758143	0.00488331	0.0954756	7.04832e-05	0.000596528	0.0834598
LNC_000577	XLOC_029835	--	lincRNA	8.66819	12.3314	8.88612	11.3399	2.3814	1.28057	1.21011	1.47105	0.0374808	2.38627	4.65972	1.10107	3.64893	4.08609e-17	2.15139
LNC_000574	XLOC_029715	--	lincRNA	0	0	0	0.125062	0.124019	0.466974	4.35409	0.07515	0	0.0862217	4.80842	0	0.698805	0.60847	0
LNC_000575	XLOC_029826	--	lincRNA	73.2623	66.5361	64.773	65.8795	57.9419	36.4701	38.8713	34.2775	46.3047	38.543	44.0515	28.3534	21.3949	43.5777	45.8269
ENSSSCT00000033557	ENSSSCG00000030871	CU582909.1	processed_transcript	13.7079	14.4667	10.5363	24.0423	27.9274	15.2504	11.0982	9.61075	12.8588	10.7152	19.661	16.2059	12.5551	11.1426	17.8409
ALDBSSCT0000007483	ALDBSSCG0000004537	--	lincRNA	8.65202	4.09379	4.05968	5.81001	18.1934	7.24714	5.59647	3.58768	5.50391	3.90248	7.94385	3.98078	5.28317	3.57289	5.5526
ALDBSSCT0000002738	ALDBSSCG0000001659	--	lincRNA	0	0	0.233528	0.536563	3.15844	0.607699	3.93063	0.325234	7.31121	1.31729	0.72959	0.248755	2.83791	3.18208	2.5094
ALDBSSCT0000001128	ALDBSSCG0000000701	--	lincRNA	1.03874	1.15362	1.53727	1.17976	0.660634	0.987287	2.36841	0.971751	1.45107	0.858925	1.3778	2.34553	1.40304	0.888652	1.35931
ALDBSSCT0000005132	ALDBSSCG0000003088	--	lincRNA	3.64713e-05	0.439291	0.857731	0.711243	4.01159e-05	1.4234e-05	3.46258e-05	0.374473	0.288021	6.51574e-06	6.85069e-06	1.03342	0.620267	0.571982	0.700304
ALDBSSCT0000005131	ALDBSSCG0000003088	--	lincRNA	0.159189	0.59698	2.05597e-06	3.68366e-06	0.358768	1.20952	0.709028	0.275496	7.43896e-05	0.433591	1.04524	0.00165639	0.22275	2.06004e-05	2.71668e-05
ALDBSSCT0000005130	ALDBSSCG0000003087	--	lincRNA	39.3968	33.6683	21.0495	20.6672	10.2136	26.9275	34.2869	26.254	23.2646	28.3477	29.7831	32.66	29.7849	36.1981	43.4944
ALDBSSCT0000005429	ALDBSSCG0000003286	--	lincRNA	0	0	0.260435	2.97252	1.74598	0.899772	3.16363	0.360987	3.06991	1.25543	1.35105	1.10099	2.67105	1.49247	6.77667
ALDBSSCT0000001124	ALDBSSCG0000000697	--	lincRNA	16.9772	12.479	17.5784	18.1794	13.8833	18.4929	15.2119	14.2737	19.0738	15.63	17.7724	11.639	16.8534	17.4594	16.1119
ALDBSSCT0000004957	ALDBSSCG0000003000	--	lincRNA	197.584	92.5492	206.579	108.988	81.7423	131.532	176.178	209.079	130.645	181.553	185.005	233.032	148.22	177.555	166.454
ALDBSSCT0000001126	ALDBSSCG0000000699	--	lincRNA	0.895381	0.426182	0	2.40317	2.78553	0.368869	0.408178	0.884967	0.357917	0.691406	0	0.882702	0.804998	0	0.798062
ALDBSSCT0000005553	ALDBSSCG0000003361	--	lincRNA	4.09454	4.18315	2.70286	1.65878	1.15513	6.48261	5.72814	9.49494	6.3506	8.07896	5.09659	5.04168	5.59615	5.1563	3.86292
ALDBSSCT0000005556	ALDBSSCG0000003364	--	lincRNA	0.875562	0.107577	0.93667	0.12346	0	1.47499	2.05082	0.296719	0.99249	0.170201	1.10374	1.3829	0.788232	1.8015	1.10775
ALDBSSCT0000000891	ALDBSSCG0000000540	--	lincRNA	2.66744	0.258242	0.51452	0.587705	0	2.44543	1.44245	0.891964	1.73385	2.0676	2.13626	1.905	1.91948	2.2117	0.923097
ALDBSSCT0000000729	ALDBSSCG0000000435	--	lincRNA	1.18593	1.03392	1.63219	1.77765	0.879881	0.554114	0.706466	0.445702	0.542026	0.614481	0.530993	1.10496	0.355837	0.361874	0.446158
ALDBSSCT0000006049	ALDBSSCG0000003703	--	lincRNA	2.49274	0	10.2061	7.26246	2.14869	0	9.68696	7.59423	1.82177	3.72309	4.84458	10.6032	2.38911	9.8609	13.9557
ALDBSSCT0000006047	ALDBSSCG0000003702	--	lincRNA	2.0335	2.43967	2.6091	3.23248	3.57888	2.22301	2.47192	1.84719	2.16376	1.88495	2.26534	2.05	2.80231	1.91661	2.14777
ALDBSSCT0000006044	ALDBSSCG0000003700	--	lincRNA	0	0.403116	0.826035	0.455148	0	1.39455	3.4614	0.557902	4.73929	3.91721	4.61974	2.51055	1.13954	0.294124	1.87508
ALDBSSCT0000006042	ALDBSSCG0000003698	--	lincRNA	11.1973	6.33548	5.67206	3.57792	2.59822	3.08136	6.0372	6.30158	6.98268	5.76852	8.24757	7.4034	5.96555	6.06044	4.04396
ALDBSSCT0000006043	ALDBSSCG0000003699	--	lincRNA	6.28223	5.75193	12.4733	8.24717	10.0574	8.8731	7.38297	6.90488	7.36949	5.10812	7.84411	5.71527	6.77947	4.78555	6.29905
ALDBSSCT0000006041	ALDBSSCG0000003697	--	lincRNA	0.978134	1.15503	0.836252	0.99481	1.31679	1.64908	0.959361	0.464534	1.21087	0.684663	0.78958	0.516195	0.61644	0.536384	0.576444
ALDBSSCT0000002815	ALDBSSCG0000001713	--	lincRNA	0.795854	1.0915	1.04055	0.943646	0.87238	0.414745	0.353307	0.668405	0.533845	0.905863	0.588706	0.851703	1.46114	0.941218	0.484457
ALDBSSCT0000007056	ALDBSSCG0000004290	--	lincRNA	1.07417	0.427767	0.555203	0.573344	0.727842	0.723232	0.778263	1.82148	0.567127	0.839229	2.38877	0.372359	0.168242	4.59569e-07	0.954781
ALDBSSCT0000001250	ALDBSSCG0000000757	--	lincRNA	0	0.657887	0	0	0	0	0	0	0	0	0	0	0	0	0.655873
ALDBSSCT0000001256	ALDBSSCG0000000761	--	lincRNA	0.492073	1.23896	0.38065	1.01931	1.21978	2.15722	0.636052	1.00613	0.482327	0.696568	0.769275	0.859201	0.8863	0.887034	0.634884
ALDBSSCT0000001707	ALDBSSCG0000001030	--	lincRNA	1.20325	0.729019	0.5273	0.209359	0.727762	0.468311	0.165002	0.125649	0.152849	0	0.373671	0.0977971	0.166668	0.507439	0.233578
ALDBSSCT0000001258	ALDBSSCG0000000763	--	lincRNA	39.6122	42.0053	64.6668	72.857	54.15	51.3777	42.16	40.9787	45.1114	58.9974	38.5302	51.7423	46.028	49.0014	49.8798
ALDBSSCT0000000652	ALDBSSCG0000000390	--	lincRNA	0	0	0	0	0	0	0	4.65338	0	0	0	0	0	6.48947	0
ALDBSSCT0000000098	ALDBSSCG0000000059	--	lincRNA	5.91537	7.78786	5.85406	6.86039	3.57885	2.41838	2.72027	2.31324	3.73813	2.27604	1.75162	1.13844	4.25865	2.90837	3.23899
ALDBSSCT0000006507	ALDBSSCG0000003977	--	lincRNA	0.434646	0.856326	0.0824975	0.393594	1.27106	0.66	0.0774565	0.590326	0.215444	0.473363	0.526559	0.0919558	0.46961	0.238227	1.16895
ALDBSSCT0000003620	ALDBSSCG0000002170	--	lincRNA	0.504136	0.355242	1.16037	0.490249	0.975505	0.547354	0.641111	0.489703	0.834124	0.896664	0.65483	0.840592	1.55639	1.62714	0.181156
ALDBSSCT0000010469	ALDBSSCG0000006358	--	lincRNA	0.665886	1.04047	1.55287	1.32465	2.13358	1.5235	2.6558	1.0476	1.91617	1.11569	1.89255	1.20908	2.56218	1.36725	1.53254
ALDBSSCT0000009348	ALDBSSCG0000005702	--	lincRNA	0	0	0	0	0	0	0.305815	0.224559	0.818041	0	0	0.339878	0	0.702526	0
ENSSSCT00000035001	ENSSSCG00000001727	TNFRSF21	processed_transcript	13.1849	6.40144	4.94447	8.64436	11.0914	8.41066	7.53196	7.40478	7.54931	8.31453	8.35778	10.413	11.7457	12.8899	8.42689
ALDBSSCT0000009340	ALDBSSCG0000005696	--	lincRNA	12.5783	5.42405	10.9229	12.0753	0	11.5499	10.1569	6.45327	4.55326	5.12912	4.92602	13.2657	14.4116	10.1652	11.9318
ALDBSSCT0000009341	ALDBSSCG0000005697	--	lincRNA	0.244427	0.948573	1.17632	1.08065	0.530022	1.42811	1.31989	0.655103	1.99006	1.32682	2.44946	4.75907	1.53921	1.68711	1.26419
ALDBSSCT0000009342	ALDBSSCG0000005698	--	lincRNA	1.61611	0.754243	1.85629	1.05939	1.91424	1.72234	0.833585	2.13754	1.40563	0.794043	1.2023	0.630078	1.53169	0.932317	1.71517
ALDBSSCT0000009343	ALDBSSCG0000005699	--	lincRNA	0.655519	1.06502	1.01838	2.02647	0.95707	0.0792152	0.74907	0.0957198	0.38827	0.546798	0.805116	0.0998814	0.801174	0.640376	0.351926
ALDBSSCT0000003195	ALDBSSCG0000001925	--	lincRNA	0	0	0	0	0	0	0.653159	0	0	0	0	0	0	0	0
ALDBSSCT0000006950	ALDBSSCG0000004220	--	lincRNA	0.742481	0.512617	1.05575	1.34732	1.17268	0.626896	0.198313	0.656187	0.614111	0.462185	0.525017	0.472476	0.334277	1.06761	0.62276
ALDBSSCT0000010864	ALDBSSCG0000006581	--	lincRNA	10.0252	8.8757	14.6735	14.0563	12.8966	12.1421	23.406	13.8829	13.7812	12.2794	21.167	13.9896	12.258	9.14243	11.2313
ALDBSSCT0000010861	ALDBSSCG0000006578	--	lincRNA	0.745479	0.246501	0.234335	0.266615	1.03064	0.500295	0.247973	0.360801	0.335829	0.411361	0.235983	0.41682	0.307757	0.169678	0.567883
ALDBSSCT0000010316	ALDBSSCG0000006274	--	lincRNA	0.223255	1.09698	0.743191	1.00703	0.873749	1.22214	0.398476	0.378223	0.460033	0.347174	0.900505	0.352462	0.502462	0.229701	0.847676
ENSSSCT00000032840	ENSSSCG00000015549	RNASEL	processed_transcript	0.406117	4.36534	0.584162	0.903333	1.77809	1.88321	2.76345	1.10972	1.01595	1.28523	2.88008	2.09807	1.11329	1.41472	0.521601
ENSSSCT00000021723	ENSSSCG00000020128	7SK	misc_RNA	0	0	0	0	0	6.33874	0	0	0	0	3.79359	0	3.83091	0	0
ALDBSSCT0000004175	ALDBSSCG0000002524	--	lincRNA	0	2.38061	0	1.99873	0	0	0	0	0	0	0	0	0	0	0
ALDBSSCT0000001413	ALDBSSCG0000000856	--	lincRNA	0	3.47831	0	1.92032	0	3.16081	0	4.826	5.79917	1.47032	0	0	0	3.01311	12.6759
ALDBSSCT0000007800	ALDBSSCG0000004723	--	lincRNA	5.9051	0	3.02588	0	0	4.80109	2.88633	0	0	2.20186	0	2.48883	2.86726	0	3.39789
ALDBSSCT0000000275	ALDBSSCG0000000161	--	lincRNA	1.35231	2.31503	1.3293	1.86855	1.22794	1.6316	1.68873	1.14918	1.01475	1.44826	0.967726	1.2223	0.792852	0.937231	0.523365
ALDBSSCT0000000273	ALDBSSCG0000000161	--	lincRNA	2.10918	2.05112	1.79636	3.59727	3.51355	1.4768	1.16027	1.28058	1.35149	1.36443	0.923986	1.02292	1.55783	1.20036	0.96069
ENSSSCT00000022225	ENSSSCG00000020630	7SK	misc_RNA	0	0	0	0	0	2.74557	0	2.03142	0	2.50638	0	0	3.29924	0	0
ALDBSSCT0000007806	ALDBSSCG0000004727	--	lincRNA	0.621597	0.0583582	0.375887	0.545004	0.866362	0.312162	0.275029	0.242244	0.600706	0.437277	0.555377	0.429174	0.596309	0.503324	0.379282
ALDBSSCT0000000352	ALDBSSCG0000000211	--	lincRNA	0	0	0	0	0	0	0	0	0.344751	0	1.71142	0	0	0	0.382699
ALDBSSCT0000011138	ALDBSSCG0000006756	--	lincRNA	4.23777	0.89363	4.85729	4.49329	0.655719	6.62946	7.56892	7.48174	6.71275	6.04273	6.69967	8.21049	6.15402	6.32759	6.53793
ALDBSSCT0000011139	ALDBSSCG0000006756	--	lincRNA	3.18523	7.50297	3.55268	2.65071	4.08719	0.00164006	2.18732	0.370695	0.982068	0.855029	0.722302	0.461681	0.293184	0.356703	1.06069
ALDBSSCT0000011137	ALDBSSCG0000006756	--	lincRNA	5.5343	5.5091	4.05728	5.27018	5.38572	4.33736	4.24364	3.28472	3.66698	3.1687	3.89114	3.91458	3.40391	2.1663	3.3927
ALDBSSCT0000011135	ALDBSSCG0000006756	--	lincRNA	3.35153e-13	8.03131e-13	0.417158	8.8487e-06	1.23544e-21	1.92698	0.90242	0.462712	0.887028	0.303328	0.575872	5.46656e-06	1.1275	9.06566e-09	0.628971
ALDBSSCT0000010089	ALDBSSCG0000006142	--	lincRNA	0	0	0	0.188313	0	0.141313	0.150862	1.81746	0.276206	0.523275	0.508197	0	0.909545	0.46338	0.143422
ALDBSSCT0000010088	ALDBSSCG0000006141	--	lincRNA	11.2468	0.506685	0.252136	6.63218	0.847424	0.436122	0	0	0.637845	0.608271	2.61899	0.801361	0.235272	0.361355	1.58264
ALDBSSCT0000009749	ALDBSSCG0000005948	--	lincRNA	38.6096	3.35031	35.6612	11.1711	12.8832	31.6937	19.0601	16.2868	19.4718	46.0615	11.3808	9.64669	19.1546	12.9789	32.4448
ALDBSSCT0000010081	ALDBSSCG0000006137	--	lincRNA	4.16761	0.574604	2.88445	2.35321	6.52064	3.42493	3.63966	4.76387	5.90452	5.0157	4.18346	5.75464	5.71114	6.29133	3.97843
ALDBSSCT0000010080	ALDBSSCG0000006137	--	lincRNA	3.23877	8.01482	4.21029	2.46701	0.00192207	5.83392	6.74303	9.55875	8.65775	6.00471	5.21428	8.22703	10.0537	8.6928	7.3103
ALDBSSCT0000009294	ALDBSSCG0000005668	--	lincRNA	0.590919	0.499069	0.240286	0.191183	0	0.213678	0.225618	0.114678	0.139511	0.262689	0.340935	0.536066	0.380038	0.346973	0.567356
ALDBSSCT0000009292	ALDBSSCG0000005667	--	lincRNA	0.685613	0.720693	1.49877	2.0022	1.36378	0.978953	0.761506	0.93472	1.24413	1.30118	0.563555	0.777611	1.19632	0.73243	0.607977
ALDBSSCT0000009290	ALDBSSCG0000005665	--	lincRNA	0.483646	0.337032	0.271587	0.38895	0.389026	0.69811	0.593112	0.80191	0.573679	0.505086	0.573449	0.519775	0.648829	0.800827	0.683555
ALDBSSCT0000000291	ALDBSSCG0000000166	--	lincRNA	1.95778	3.38062	1.25886	3.01541	3.00058	2.6574	1.68034	1.2839	1.5621	2.17643	2.61389	3.41424	1.19625	1.14878	4.27826
ALDBSSCT0000000073	ALDBSSCG0000000042	--	lincRNA	0.739831	0	1.29139	1.38801	2.0625	0.62258	0	0.500848	1.52282	0.575106	0.621352	0.25894	0.443993	0.423116	0.729635
ALDBSSCT0000000079	ALDBSSCG0000000046	--	lincRNA	1.82492e-07	0.598082	6.14193	5.66027	5.27967	2.51373	3.88478	1.82646	5.29391	1.32416	4.79795	2.43339	1.66588	0.663883	0.777607
ALDBSSCT0000000078	ALDBSSCG0000000046	--	lincRNA	0.766219	1.7166	4.57733	4.79434e-05	3.89761	6.13627	2.1448	2.23714	9.62703	1.01195	1.80597	1.06988	1.04686	0.985477	2.343
ALDBSSCT0000003749	ALDBSSCG0000002245	--	lincRNA	0.40172	0.746485	0.308061	0.200843	0.458569	0.4254	0.423405	0.239976	0.709321	0.293333	0.406744	0.1076	0.339205	0.257277	0.229859
ALDBSSCT0000000293	ALDBSSCG0000000168	--	lincRNA	20.0611	45.3015	43.9746	13.9858	9.62477	12.5363	30.6867	32.6112	16.8951	32.0098	10.6932	10.0997	12.399	28.7489	11.3665
ALDBSSCT0000004545	ALDBSSCG0000002763	--	lincRNA	0.597798	1.35802	0.622549	0.203849	0.744413	0.252617	0.797615	1.50555	1.63387	0.930573	0.664712	1.52617	0.968974	0.449944	0.950492
ALDBSSCT0000006732	ALDBSSCG0000004107	--	lincRNA	133.602	258.734	126.282	185.157	62.3393	86.9881	103.911	128.71	56.1954	76.6116	207.814	63.3376	216.288	185.307	310.204
ALDBSSCT0000006738	ALDBSSCG0000004112	--	lincRNA	14.1013	12.1173	9.90664	11.7352	8.17439	12.3685	11.2276	13.2238	13.2568	17.8582	14.5251	14.9662	13.6464	16.1598	13.1945
ALDBSSCT0000005939	ALDBSSCG0000003629	--	lincRNA	6.37809	30.5837	6.53941	27.7326	8.08609	46.7862	71.9034	44.3682	25.4058	59.4348	43.6145	58.9165	46.7384	65.2123	52.015
ALDBSSCT0000007826	ALDBSSCG0000004741	--	lincRNA	0.965922	1.30018	1.16832	1.80648	1.71449	1.17725	0.514828	0.922146	0.705398	1.2034	1.09466	0.701752	1.14829	1.13567	1.12787
ENSSSCT00000021277	ENSSSCG00000019682	7SK	misc_RNA	1.50519	13.5008	4.59298	8.94874	2.72625	8.47315	2.87032	4.68551	2.25689	5.67273	7.29802	0	11.1546	4.49199	6.2138
ENSSSCT00000035867	ENSSSCG00000007146	SIGLEC1	processed_transcript	2.6054	2.79146	1.42727	2.14416	1.48731	3.43797	2.24345	2.39201	1.9724	1.57556	2.53511	1.63786	1.26237	1.76569	2.11621
ALDBSSCT0000011355	ALDBSSCG0000006897	--	lincRNA	0.502475	0.399008	0.18082	0.743085	0.837525	0.604344	0.680445	0.612086	1.07197	0.320309	0.712801	0.235698	0.70771	0.473965	0.75845
ALDBSSCT0000011353	ALDBSSCG0000006896	--	lincRNA	0.578637	1.56975	0.822637	1.06673	0.489817	1.16048	1.0946	0.934417	0.777857	0.787955	1.38835	0.767416	1.95386	1.13897	0.849078
ALDBSSCT0000009907	ALDBSSCG0000006029	--	lincRNA	0.262015	0.189653	0.392696	0.332258	0.54622	0.132977	0.254727	0.417436	0.0746728	0.203996	0.441583	0.422543	0.52132	0.057518	4.60756e-05
ALDBSSCT0000006986	ALDBSSCG0000004241	--	lincRNA	2.95751	1.61247	3.71716	0	0	2.44046	0.769199	2.51056	2.36964	2.61148	2.51986	0.418424	2.65892	3.82361	1.87508
ALDBSSCT0000009903	ALDBSSCG0000006026	--	lincRNA	9.58478	11.4963	11.2136	7.84668	3.30266	7.98686	14.2818	10.0694	12.3348	14.9068	8.3931	10.5449	8.62898	8.66689	7.63519
ALDBSSCT0000009901	ALDBSSCG0000006024	--	lincRNA	0.35959	0.219251	0.104451	0.410763	0.44178	0.632582	0.270101	0.226561	0.252763	0.258518	0.196023	0.05924	0.174391	0.11339	0.460611
ALDBSSCT0000009908	ALDBSSCG0000006029	--	lincRNA	0.079968	4.83652e-06	0.216365	0.132171	5.26334e-06	0.576891	4.11257e-06	0.11394	0.283354	0.185541	0.275605	0.0957344	0.10328	0.384473	0.509523
ALDBSSCT0000008439	ALDBSSCG0000005125	--	lincRNA	0.64258	0.357689	0.607291	0.366304	0.82222	1.15559	0.249756	0.219063	0.499857	0.531609	0.203173	0.300262	0.253184	0.219639	0.335044
ALDBSSCT0000004383	ALDBSSCG0000002663	--	lincRNA	10.0127	1.77376	6.13619	3.91727	3.522	24.205	11.5797	12.3047	10.3484	16.503	13.5891	15.5487	17.0007	16.9572	25.9646
ALDBSSCT0000005899	ALDBSSCG0000003598	--	lincRNA	0.446612	2.17091	0.858108	1.48558	0.243286	0.933252	1.00351	2.39826	2.00378	2.5986	1.12	2.98735	2.00908	1.84774	2.87748
ALDBSSCT0000004381	ALDBSSCG0000002661	--	lincRNA	4.6125	31.912	4.73688	0	7.61523	3.81557	9.1705	11.0963	9.93614	13.7768	4.56263	15.2673	4.64343	15.9099	22.7593
ALDBSSCT0000010886	ALDBSSCG0000006595	--	lincRNA	0.930986	0.839683	0.438915	0.758911	0.807242	0.645779	0.55049	0.375934	0.762643	0.505498	0.47156	0.454427	0.584454	0.481561	0.363308
ALDBSSCT0000008431	ALDBSSCG0000005118	--	lincRNA	1.1709	1.01418	0.964299	1.33984	1.50916	1.07639	0.950905	0.721107	0.905141	0.757974	0.952161	0.477917	1.02494	0.506762	1.02801
ALDBSSCT0000009129	ALDBSSCG0000005567	--	lincRNA	2.45722	1.20622	1.17046	1.498	1.95091	2.14138	1.97302	1.6139	1.92539	1.53114	2.08531	1.70556	2.29749	1.3268	1.7914
ALDBSSCT0000005896	ALDBSSCG0000003595	--	lincRNA	0.439137	1.49568	0.67365	0.877881	0.782811	0.860156	0.292364	0.468348	0.456011	0.919168	0.583512	0.734785	0.617991	0.618796	0.776934
ALDBSSCT0000005897	ALDBSSCG0000003596	--	lincRNA	1.94334	2.08654	1.36784	1.64962	2.49179	2.2743	1.68986	1.29669	1.78383	1.57751	2.42629	0.97132	1.34055	2.00699	2.20804
ALDBSSCT0000005892	ALDBSSCG0000003593	--	lincRNA	0	0.0669326	0.223462	0	0.269496	0.228917	0.180081	0.230564	0.4209	0.263192	0.102618	0.28916	0.273949	0.438851	0.535173
ALDBSSCT0000007700	ALDBSSCG0000004677	--	lincRNA	13.7175	7.69746	7.99924	5.9525	3.12281	3.33743	0.464952	4.6647	5.25313	8.22715	3.01896	0.495596	3.19805	4.26276	5.03098
ALDBSSCT0000008495	ALDBSSCG0000005167	--	lincRNA	4.92376	3.00157	3.80435	11.0686	3.8494	7.27418	9.98931	3.78055	8.64777	5.99865	4.55786	3.06792	8.26524	5.20809	5.07005
ALDBSSCT0000005936	ALDBSSCG0000003626	--	lincRNA	2.13362	1.73612	1.87125	0.79399	1.37031	0.74536	1.75276	1.43771	1.89347	1.5187	1.25114	1.10786	1.76008	1.9574	1.21297
ALDBSSCT0000003678	ALDBSSCG0000002200	--	lincRNA	1.2454	0.820091	0.67372	1.21346	0.805727	0.751854	0.422003	0.524796	0.540321	0.83087	0.299748	0.50473	0.640852	0.608673	0.595497
ALDBSSCT0000009636	ALDBSSCG0000005880	--	lincRNA	3.62914	2.45638	3.45588	2.67576	6.277	1.47415	1.00598	1.6094	1.54525	1.26458	1.00889	1.70755	2.14037	0.601242	1.164
ALDBSSCT0000008729	ALDBSSCG0000005325	--	lincRNA	0.436278	0.244533	0.679944	0.737703	0.281905	0.305447	0.25244	0.388707	0.488886	0.487606	0.192114	0.162791	0.273362	0.323859	0.410067
ALDBSSCT0000008720	ALDBSSCG0000005318	--	lincRNA	0.75963	1.25725	1.16144	2.01581	2.03344	1.2261	1.15482	0.633642	0.462725	1.15693	0.855467	0.906157	0.75778	1.06702	1.58394
ALDBSSCT0000006605	ALDBSSCG0000004037	--	lincRNA	3.47006	2.31723	5.59405	2.24119	1.80769	1.37767	5.07543	4.42855	2.6918	2.55245	2.20262	3.22114	2.13659	3.89644	2.33796
ALDBSSCT0000008231	ALDBSSCG0000004997	--	lincRNA	0.000158425	0.000150396	0.0001495	0.000175377	0.000133312	0.000131056	0.000136226	4.43791e-05	0.000134781	0.00011576	0.00015819	0.000167002	1.16402	0.578879	0.000118715
ALDBSSCT0000006542	ALDBSSCG0000003999	--	lincRNA	0.202173	0.233562	0.222788	0.653731	0.69092	0.741746	0.269307	0.528706	0.447613	0.682241	0.341031	0.288296	0.667639	0.52964	0.589717
ALDBSSCT0000003250	ALDBSSCG0000001959	--	lincRNA	13.2312	9.76397	12.3448	7.66183	10.9236	6.85565	6.20391	7.69704	6.82843	6.64409	6.97603	7.7286	4.65764	4.59681	5.43166
ALDBSSCT0000006544	ALDBSSCG0000004000	--	lincRNA	1.36248	0	0	1.2582	0.494365	1.51805	1.429	3.04751	2.22211	1.58539	0.910982	4.20307	2.2473	0.626432	2.73271
ALDBSSCT0000002385	ALDBSSCG0000001444	--	lincRNA	1.22029	1.26287	2.2686	1.6996	1.15278	1.3341	1.25516	1.26858	2.38227	2.32826	0.841902	1.70795	2.19825	3.09178	1.10264
ALDBSSCT0000002387	ALDBSSCG0000001446	--	lincRNA	0.494519	0.488338	0.292663	0.140482	0.279775	0.470125	0.274958	0.336547	0.563057	0.625438	0.312398	0.328638	0.222655	0.803711	0.155237
ALDBSSCT0000006548	ALDBSSCG0000004002	--	lincRNA	0.555239	0.395666	0.322313	0.391191	0.547737	0.370367	0.252501	0.218284	0.390955	0.495201	0.446901	0.290601	0.410527	0.272294	0.856403
ENSSSCT00000034733	ENSSSCG00000030846	CH242-358M12.6	antisense	0	0	0	0.309176	0.907206	0	0	0	0	0.217945	0	0.286132	0	0	0
ENSSSCT00000034731	ENSSSCG00000030806	CH242-445E7.1	processed_transcript	0	0	0	0.41368	0	0.947612	0	0	0	0.295276	0.760489	0	0	0	0.673312
ALDBSSCT0000008655	ALDBSSCG0000005273	--	lincRNA	0.594872	0	0	1.9571	0	0.494778	1.34299	0.59522	0	0.921631	0.59467	0	1.07001	0.411628	0.77587
ALDBSSCT0000002257	ALDBSSCG0000001359	--	lincRNA	0.804418	1.46609	1.72088	5.59739	9.43334	4.22731	2.74613	1.1256	2.59907	1.71415	3.98341	1.71756	2.78341	1.67885	2.96791
ALDBSSCT0000002252	ALDBSSCG0000001355	--	lincRNA	0.855708	0	0	0	0	0	0	0.282364	1.02795	0	0.425197	0.423312	0	0.59586	0
ALDBSSCT0000007018	ALDBSSCG0000004267	--	lincRNA	1.19217	0.377247	0.405883	0.162915	0.757968	2.98488	2.28881	1.72213	2.6492	2.04189	1.78458	2.3901	4.42334	3.00021	3.98299
ALDBSSCT0000007016	ALDBSSCG0000004265	--	lincRNA	0	0	0	0	0.804424	0	0	0	0	0	0	0	0	0	0
ALDBSSCT0000012013	ALDBSSCG0000007319	--	lincRNA	0	0	0	0	0.834774	0	0	0	0.123748	0	0	0	0	0	0
ENSSSCT00000035641	ENSSSCG00000030934	CH242-156O11.3	lincRNA	0	0	1.67373	0.921149	1.24867	0.705881	0	0	0	0.0173392	0.425194	0	0.18264	0	0.555413
ALDBSSCT0000002034	ALDBSSCG0000001229	--	lincRNA	1.95421	2.37202	4.6316	2.55696	1.78029	4.63237	7.89675	6.74429	8.20533	5.73133	5.99785	7.65121	7.51223	8.49193	6.30515
ALDBSSCT0000005708	ALDBSSCG0000003464	--	lincRNA	3.53106	4.20477	3.30986	5.44274	6.90969	2.15013	2.05147	1.50157	1.53133	1.79042	2.27293	1.67089	1.23557	1.09142	2.1901
ALDBSSCT0000002031	ALDBSSCG0000001227	--	lincRNA	0.315841	0.5449	0.44929	0.715899	1.06775	1.9994	0.140641	0.590235	1.76256	0.860074	0.956937	0.501976	1.13754	0.594845	1.12672
ALDBSSCT0000005705	ALDBSSCG0000003464	--	lincRNA	0.199763	0.292933	1.09183	7.34222e-07	0.607448	0.488503	1.01789	0.377655	0.122306	0.41805	0.305095	0.0912437	0.616443	0.0870322	0.406651
ALDBSSCT0000005706	ALDBSSCG0000003464	--	lincRNA	0.895405	0.667925	1.09789	1.21075	1.36268	1.33436	1.13969	0.792407	0.904661	0.985508	1.40704	0.542317	0.691387	0.573748	1.11463
ENSSSCT00000035481	ENSSSCG00000030916	CH242-136A20.1	lincRNA	2.27775	1.58692	1.0789	3.3468	2.6498	1.9807	2.14622	1.82287	2.43969	1.25124	2.64016	1.28083	3.61948	2.52202	2.58179
ALDBSSCT0000004611	ALDBSSCG0000002805	--	lincRNA	0.255584	0	0	0	0.82921	0.213169	0.230186	0	0.415753	0	0.511986	0	0.68973	0.529513	0.66215
ALDBSSCT0000005639	ALDBSSCG0000003418	--	lincRNA	0	19.6639	5.75565	0	0	6.84124	2.74094	0	4.08658	0	0	0	0	4.51594	0
ALDBSSCT0000007128	ALDBSSCG0000004336	--	lincRNA	0.910789	1.04839	0.946172	1.44455	1.32127	0.786757	0.656058	0.545367	0.697179	0.742157	0.583015	0.600347	0.803583	0.674931	0.712574
ALDBSSCT0000007129	ALDBSSCG0000004336	--	lincRNA	0.576606	0.735478	0.482752	0.603685	0.551915	0.242814	2.9623e-05	0.000352173	0.48987	0.309604	0.589154	0.0681328	0.125961	0.455146	0.539932
ALDBSSCT0000005630	ALDBSSCG0000003411	--	lincRNA	0.092135	0.197022	0.0804222	0.145753	0.583201	0.288211	0.0885282	0.0447459	0.0809414	0.0833076	0.169127	0.0814102	0.194158	0.117424	0.259356
ALDBSSCT0000005631	ALDBSSCG0000003411	--	lincRNA	0.410197	0.375535	0.305185	0.605095	0.547816	0.695852	0.507303	0.501713	0.834697	0.427465	0.893919	0.365019	0.690396	0.557233	0.790115
ALDBSSCT0000005632	ALDBSSCG0000003412	--	lincRNA	3.03216	0	0	3.07842	0	2.44723	3.79471	1.2842	0.775623	1.53881	0	1.8473	2.75749	0	2.94816
ALDBSSCT0000005633	ALDBSSCG0000003413	--	lincRNA	5.98026e-05	3.56929e-05	0.536245	5.01012e-05	4.94785e-05	0.967318	1.04416e-05	0.404337	1.40161e-05	0.662173	0.386178	0.670122	4.96262e-06	0.226472	2.21278
ALDBSSCT0000005634	ALDBSSCG0000003413	--	lincRNA	0.150952	0.739194	1.67114	0.507801	0.501893	2.55388e-06	0.945781	1.25694	1.24021	0.62561	2.65696e-05	1.25838e-05	0.679638	1.49628	0.323886
ALDBSSCT0000005636	ALDBSSCG0000003415	--	lincRNA	1.39046	0	0.737536	0.346177	0.342051	0.389209	0.414752	1.14743	0.253668	0.360067	0.777385	0.483592	0.139052	0.318555	0.262508
ALDBSSCT0000005637	ALDBSSCG0000003416	--	lincRNA	47.2928	42.5566	75.685	15.5653	28.7419	73.1837	39.6974	84.7024	48.0405	58.6793	34.6323	52.2553	50.1342	28.7438	51.2922
ALDBSSCT0000009725	ALDBSSCG0000005936	--	lincRNA	1.03838	1.14078	0.815787	1.48621	0.636955	0.22011	0.657779	0.566066	0.483344	0.87639	0.475907	0.730369	0.612406	0.362905	0.646866
ALDBSSCT0000002329	ALDBSSCG0000001407	--	lincRNA	0.875998	4.05302	0.953347	0.281659	1.95284	2.42182	1.00598	2.87998	1.54525	1.94551	3.2789	4.33456	3.83014	4.29459	3.06872
ENSSSCT00000033525	ENSSSCG00000030919	FAM120C	processed_transcript	0.174567	0.341016	0	0.584947	0.192342	0	0.156411	0.117662	0	0.135561	0.351021	0	0	0.120094	0
ALDBSSCT0000002725	ALDBSSCG0000001651	--	lincRNA	0.106835	0	0.507841	0.602814	1.31557	0.180008	0.381251	0.43456	0.792861	0.415375	0.646527	0.450213	0.577081	0.366315	1.44118
ALDBSSCT0000005146	ALDBSSCG0000003101	--	lincRNA	3.46986	2.18735	3.69976	4.97175	6.04756	5.1912	3.96725	4.29442	5.57165	4.38741	5.09012	4.75617	3.42208	3.40584	5.27708
ALDBSSCT0000005145	ALDBSSCG0000003100	--	lincRNA	3.88571	0	1.31351	0	0	5.21087	3.68335	4.06238	1.95908	2.9397	0	2.31363	1.19027	0	3.91781
ALDBSSCT0000001134	ALDBSSCG0000000703	--	lincRNA	0.480376	1.01495	0.816602	0.767715	0.401459	0.54235	0.398113	0.458867	0.319117	0.32422	0.45381	0.411149	0.576861	0.306383	0.720431
ENSSSCT00000036173	ENSSSCG00000030934	CH242-156O11.3	lincRNA	0	0	1.48723e-06	1.37984e-06	0.517023	2.91228e-07	0.130379	0	0.359325	0.33387	1.20486e-06	0	0.200125	0.30046	0.190311
ALDBSSCT0000009442	ALDBSSCG0000005758	--	lincRNA	56.7982	74.0739	58.2688	41.1103	41.6883	127.796	90.8364	77.1231	64.0721	82.0319	170.443	86.0331	90.9605	350.784	214.516
ALDBSSCT0000003920	ALDBSSCG0000002358	--	lincRNA	0	0	0	0	0.544997	0.210028	0.680044	0.337161	0	0	0.252202	0	0.226469	0	0
ALDBSSCT0000002500	ALDBSSCG0000001512	--	lincRNA	0.00113265	4.9698e-06	4.59314e-05	2.67989e-05	0.339428	1.78802e-05	0.000475782	0.293438	8.27109e-05	1.70055e-05	0.73369	3.5327e-06	5.16049e-06	0.511085	6.3414e-06
ALDBSSCT0000011596	ALDBSSCG0000007041	--	lincRNA	0.239241	1.02463	0.378901	1.35161	0	0.252102	0.977986	0.54105	0.0822673	0.455552	0.603555	0.957209	0.448804	0.54678	1.82902
[truncated: 1,742 more rows]

## Sheet: Table S3-2 mRNA
Transcript_id	Gene_id	Official_Symbol	Gene_type	IC1	IC2	IC3	IC4	IC5	IR1	IR2	IR3	IR4	IR5	IS1	IS2	IS3	IS4	IS5
ENSSSCT00000008699	ENSSSCG00000007937	--	protein_coding	0	0.181827	0.0694152	0.754281	0.376352	0.217673	0	0.225491	0.243929	0.314662	0.371745	0.274845	0.397016	0.527288	0.18378
ENSSSCT00000013326	ENSSSCG00000012182	PCYT1B	protein_coding	0.756359	0.963642	0.362157	0.868248	1.20343	0.704732	0.149799	0.320017	0.30999	0.274465	0.0577395	0.248	0.522657	0.317765	0.521277
ENSSSCT00000013325	ENSSSCG00000012181	PDK3	protein_coding	25.1959	30.0395	30.4281	29.1482	20.3895	20.1158	20.5432	22.9158	25.3902	23.2449	20.0451	31.4294	23.7636	24.3952	28.47
ENSSSCT00000016949	ENSSSCG00000015559	NCF2	protein_coding	14.3588	6.23223	8.04517	2.79072	4.31449	7.99694	4.22513	9.91819	6.30413	4.08955	5.71743	6.77251	5.67695	7.0146	5.26718
ENSSSCT00000016948	ENSSSCG00000015558	SMG7	protein_coding	4.49495	4.15211	2.22216	5.06194	2.41375	3.18149	1.78692	2.36232	2.94441	2.08162	3.28744	2.71796	2.00206	2.3569	3.38783
ENSSSCT00000016945	ENSSSCG00000015555	LAMC1	protein_coding	46.8178	30.1965	17.4873	20.9628	33.1641	40.9583	29.3548	23.8729	33.6782	28.3034	31.8205	23.761	33.6626	25.291	43.1333
ENSSSCT00000016947	ENSSSCG00000015557	NMNAT2	protein_coding	1.20948	2.78539	1.0185	2.82271	2.05017	2.04338	0.837156	1.91973	1.11226	1.04582	1.15428	1.57009	1.63365	1.19581	1.57629
ENSSSCT00000016946	ENSSSCG00000015556	--	protein_coding	16.7342	14.488	19.4848	20.5509	15.6055	21.4631	25.1911	16.0327	21.0118	19.2802	26.4314	19.1899	25.6827	19.0806	26.4832
ENSSSCT00000016941	ENSSSCG00000015551	RGS8	protein_coding	0.241483	0.476996	0.228631	0.068615	0.273333	0.0510207	0	0.0821814	0.149994	0.093976	0.122048	0	0.0543638	0.082619	0.2021
ENSSSCT00000016940	ENSSSCG00000015550	RGS16	protein_coding	1.27218	3.0953	5.49418	4.70987	1.62121	4.25664	3.42776	6.5531	3.63601	4.93589	2.55362	4.59237	3.24318	4.38375	2.54538
ENSSSCT00000016943	ENSSSCG00000015553	--	protein_coding	98.198	69.1945	47.6509	49.6633	43.2857	77.4194	85.4884	85.6392	76.7142	94.5102	71.7154	65.1963	80.1748	89.2688	77.4398
ENSSSCT00000016942	ENSSSCG00000015552	DHX9	protein_coding	3.05416	1.11205	0.557696	0.975403	1.03271	0.951389	0.524069	0.693333	0.754862	0.750775	0.487611	0.798982	1.25456	0.476482	0.895906
ENSSSCT00000014899	ENSSSCG00000013642	--	protein_coding	0	0	0	0	0	0	0	0	0	0	0	0	0	0	0
ENSSSCT00000014898	ENSSSCG00000013641	--	protein_coding	2.02243	0.612077	1.16499	0.851978	2.04319	1.01022	0.321138	0.945021	0.548563	0.696463	0.668324	0.707629	0.805332	0.901506	0.548928
ENSSSCT00000014895	ENSSSCG00000013640	-	protein_coding	0	0	0	0	0	0	0	0	0	0	0	0	0	0	0
ENSSSCT00000014894	ENSSSCG00000013639	SLC44A2	protein_coding	57.9178	61.6898	73.0937	95.7469	60.8328	53.6978	38.5666	49.184	42.2058	65.7983	38.9967	45.6927	55.3047	58.7789	54.628
ENSSSCT00000014896	ENSSSCG00000023667	-	protein_coding	2.49607	2.08833	1.39575	1.31697	2.22769	1.67032	1.5083	1.55546	1.57777	1.28688	1.21483	1.18299	2.0389	1.55376	1.18905
ENSSSCT00000014891	ENSSSCG00000013636	AP1M2	protein_coding	41.564	49.3508	44.3521	36.8609	47.1265	36.5598	52.6644	51.0025	46.6807	45.6245	49.1446	52.6067	45.4359	45.2493	48.1879
ENSSSCT00000014890	ENSSSCG00000013635	C19orf52	protein_coding	4.82572	7.38495	7.84123	7.93356	6.41979	9.08577	9.70971	8.54107	9.86227	11.3528	8.60691	11.0077	10.4552	11.9925	10.9122
ENSSSCT00000014893	ENSSSCG00000013638	ILF3	protein_coding	1.76666	0.118782	1.06462	1.23298	1.68538	2.66158	1.85218	2.73259	2.06116	2.30631	2.30122	0.9766	2.34967	3.70865	2.74394
ENSSSCT00000014892	ENSSSCG00000013637	QTRT1	protein_coding	6.11418	3.85872	5.37231	3.7954	2.78074	4.52717	4.99107	4.97556	4.80144	7.16237	5.92474	6.70057	7.88967	7.8077	6.80801
ENSSSCT00000023349	ENSSSCG00000021366	--	protein_coding	0	0	0	0.100713	0.400225	0	0	0	0	0	0	0	0	0	0
ENSSSCT00000023348	ENSSSCG00000021524	--	protein_coding	0	0	0	0	0	0	0	0	0	0	0	0	0	0	0.171723
ENSSSCT00000023343	ENSSSCG00000027646	TIPARP	protein_coding	42.1128	32.6545	31.5712	27.3274	29.9648	22.9681	33.3585	23.9908	27.1237	20.8596	31.7841	23.5599	27.4524	23.6373	28.0854
ENSSSCT00000023342	ENSSSCG00000028700	--	protein_coding	0	0	0	0	0	0	0	0	0	0	0	0	0	0	0
ENSSSCT00000023341	ENSSSCG00000024869	--	protein_coding	4.44518	2.28965	3.05082	2.0489	1.01989	6.74936	3.72588	7.23253	6.34671	7.87165	5.89141	9.79034	8.29566	6.52542	5.31264
ENSSSCT00000023340	ENSSSCG00000030540	--	protein_coding	45.6061	34.328	34.8627	40.4994	15.8129	31.5729	43.1661	43.1071	29.2249	61.0429	28.0663	60.2085	44.2252	60.1238	31.042
ENSSSCT00000023347	ENSSSCG00000008503	FEZ2	protein_coding	1.51725	1.27924	1.77716	1.4348	1.83733	1.06897	0.577876	1.25094	0.857836	1.13623	1.85788	1.30381	0.872164	0.59098	1.39653
ENSSSCT00000023346	ENSSSCG00000030663	SERPINB9	protein_coding	27.1674	20.4066	20.4523	7.70937	11.0413	14.8055	9.02049	18.8558	15.7178	11.0395	9.38464	16.5548	10.6628	13.7571	8.53584
ENSSSCT00000023345	ENSSSCG00000024168	AIMP1	protein_coding	24.1367	27.4518	33.3389	23.8226	22.2675	29.203	44.5709	36.5653	36.4487	37.4753	28.6592	42.3617	31.5531	31.9806	25.3845
ENSSSCT00000023344	ENSSSCG00000024130	CU459197.3	protein_coding	0	0	0	0	0	0.0654983	0.0690963	0.105469	0	0	0	0	0.0698653	0	0
ENSSSCT00000024112	ENSSSCG00000023102	CACNG4	protein_coding	0.253457	0.0209406	0.298917	0.120758	0.386137	0.304266	0.0187418	0.100973	0.158011	0.246783	0.149727	0.0679444	0.171215	0.0865562	0.0351354
ENSSSCT00000028593	ENSSSCG00000024470	--	protein_coding	5.39372	4.19846	3.90505	3.01172	5.9609	3.92267	3.34443	3.54798	4.37964	2.99254	2.84287	2.42787	2.48446	2.55732	3.07446
ENSSSCT00000028592	ENSSSCG00000024270	--	protein_coding	5.35222	2.19995	2.54359	0.53783	1.64889	0.598504	0.986469	1.99789	2.23583	0.524275	0.34069	0.61202	1.12172	0.253052	0.280535
ENSSSCT00000028591	ENSSSCG00000028943	ECH1	protein_coding	21.0355	38.6545	34.6134	26.2773	20.5874	22.5964	40.6962	39.29	33.9199	25.0188	41.8463	30.1453	34.496	37.05	38.9644
ENSSSCT00000028590	ENSSSCG00000028947	--	protein_coding	24.6285	17.3209	21.0776	16.2164	15.7703	15.2287	21.283	18.1639	18.6568	17.3879	21.1646	19.1872	17.2875	17.2589	15.7613
ENSSSCT00000028597	ENSSSCG00000021704	--	protein_coding	0.350405	0.544078	0.632129	0.697461	0.470676	0.632842	0.608112	0.374758	0.557516	0.629029	0.663607	0.736031	0.370507	0.488928	0.43044
ENSSSCT00000028596	ENSSSCG00000025612	SPATA19	protein_coding	0	0	0	0	0	0	0	0	0	0	0	0	0	0	0
ENSSSCT00000028595	ENSSSCG00000026702	--	protein_coding	0	0	0.618352	0	0	2.0366	0	0.811028	0	0.958991	0	1.19427	0	0.877616	3.43236
ENSSSCT00000028599	ENSSSCG00000030053	ARCN1	protein_coding	182.272	132.084	135.119	96.1466	98.7734	128.052	186.949	158.362	131.834	126.955	151.12	212.324	132.929	150.87	133.222
ENSSSCT00000028598	ENSSSCG00000025489	--	protein_coding	0.0790135	0	0	0	0.0601122	0.0223104	0	0	0	0	0	0	0.0237216	0.0359866	0
ENSSSCT00000013814	ENSSSCG00000012633	IL13RA1	protein_coding	137.097	102.971	95.079	56.4371	90.18	72.1125	68.435	70.2165	65.3302	69.3954	58.8922	78.2646	56.0972	53.6931	60.315
ENSSSCT00000013815	ENSSSCG00000012634	--	protein_coding	41.7414	33.6613	27.4758	24.5475	20.4678	14.592	12.6048	17.6402	12.6681	15.4104	10.7418	16.9443	10.8812	13.2174	12.0547
ENSSSCT00000013817	ENSSSCG00000012636	--	protein_coding	1.8057	1.95475	6.53999	3.79469	3.51568	6.71822	10.0836	10.5247	10.8246	9.03184	7.45441	13.8959	9.38765	5.66603	9.1013
ENSSSCT00000013810	ENSSSCG00000012629	--	protein_coding	0	0.714561	0	0	0.405989	0	0	0	0	0	0	0	0	0	0
ENSSSCT00000013812	ENSSSCG00000012631	LONRF3	protein_coding	0.556701	9.28633e-21	0.192262	1.07347e-53	5.7368e-13	0.261069	1.45671e-19	0.00169388	7.47716e-36	0.277608	0.00015325	0.000207595	0.152712	0.253879	0.374194
ENSSSCT00000013813	ENSSSCG00000012632	ZCCHC12	protein_coding	0.288593	0.408464	0.0653649	0.0164663	3.31859e-05	1.67601e-06	3.51159e-05	0.108931	2.1714e-06	3.47552e-05	1.49925e-06	0.157626	0.269974	0.30443	0.644759
ENSSSCT00000013818	ENSSSCG00000012637	--	protein_coding	7.44177	10.2855	13.1139	16.442	15.0386	13.6782	14.4328	12.4863	14.5234	11.3758	9.32396	14.9325	10.538	9.95987	13.4805
ENSSSCT00000013819	ENSSSCG00000012638	GRIA3	protein_coding	0.262412	0.247883	0.302519	3.54858e-22	0.155538	0.474976	0.397408	0.412401	0.595816	0.165086	0.466586	0.139176	0.215942	0.109091	0.329587
ENSSSCT00000029640	ENSSSCG00000029322	--	protein_coding	3.57957e-05	3.72852e-05	3.71903e-05	4.01594e-05	4.39795e-05	3.22498e-05	3.43501e-05	2.65401e-05	0	2.89833e-05	3.95892e-05	4.0477e-05	3.53473e-05	2.46876e-05	3.36792e-05
ENSSSCT00000029641	ENSSSCG00000027629	CDIPT	protein_coding	21.2158	29.7495	30.3369	22.6319	22.3784	25.6492	32.9315	38.2505	26.8601	40.333	34.8521	36.6378	30.5839	30.3564	39.144
ENSSSCT00000029642	ENSSSCG00000027862	FAM200B	protein_coding	4.14846	4.37445	6.15501	4.50964	3.97008	5.0534	4.37401	4.09788	4.02177	4.55857	3.17765	8.03574	4.43447	5.53903	5.56201
ENSSSCT00000029643	ENSSSCG00000024432	--	protein_coding	0	0	0	0	0	0	0	0	0	0	0	0	0	0	0
ENSSSCT00000029645	ENSSSCG00000024761	SNX13	protein_coding	26.9182	23.468	23.2863	19.2232	17.6623	19.0085	27.4632	22.4356	22.6295	20.2292	20.359	28.778	17.4619	17.6799	17.4117
ENSSSCT00000029646	ENSSSCG00000021864	--	protein_coding	0	0	0	0	0	0	0	0	0	0	0	0	0	0	0
ENSSSCT00000029647	ENSSSCG00000025133	ITGB2	protein_coding	71.4605	45.5616	55.4375	47.1491	40.6238	35.9915	21.4463	41.345	28.6703	36.3794	25.9587	32.8651	31.8275	36.2847	33.1476
ENSSSCT00000029648	ENSSSCG00000023704	--	protein_coding	1.58051	1.49528	2.22297	2.16401	0.959907	1.57589	2.6514	1.12601	1.48698	1.17607	1.13743	1.20166	1.04386	1.41627	1.1711
ENSSSCT00000029649	ENSSSCG00000026195	--	protein_coding	5.30688	0.854001	2.28048	0.646893	0.632052	2.69787	2.92817	4.52432	6.45129	4.79637	3.83191	4.78627	5.83349	5.30357	2.8187
ENSSSCT00000011297	ENSSSCG00000010320	VDAC2	protein_coding	56.599	49.3928	58.5823	38.9271	26.1749	68.334	98.762	82.8378	69.099	81.7079	76.1984	115.772	83.3819	103.507	76.91
ENSSSCT00000011290	ENSSSCG00000010313	VCL	protein_coding	45.7974	34.36	35.5559	39.1501	50.3279	56.3932	44.8127	36.2075	41.7939	41.5832	42.2385	39.4304	43.4415	31.5381	52.5506
ENSSSCT00000015064	ENSSSCG00000013787	--	protein_coding	0.282341	0.555871	0.446865	0.212828	0.739723	2.30131	1.92962	2.61876	0.155396	0.366009	2.37453	1.49114	0	1.09651	0.237564
ENSSSCT00000011291	ENSSSCG00000010314	AP3M1	protein_coding	57.9796	52.8825	56.8323	44.0849	43.7494	33.5432	42.2119	40.6248	36.8841	34.5143	36.721	37.939	33.6456	33.7161	32.8206
ENSSSCT00000011292	ENSSSCG00000010315	ADK	protein_coding	40.787	36.3726	45.8487	26.4919	24.4999	31.9968	46.6613	30.0396	27.6881	38.1953	25.6476	59.5699	29.1659	32.7465	29.9331
ENSSSCT00000013322	ENSSSCG00000012178	--	protein_coding	0.794501	191.922	222.37	126.232	0.642907	0.335809	0	199.374	0.658214	205.184	0	227.848	155.715	0.0776509	126.881
ENSSSCT00000011293	ENSSSCG00000010316	KAT6B	protein_coding	12.3398	11.8326	10.1698	13.9496	16.2208	9.25018	8.42831	6.11639	7.17096	6.7519	9.37392	5.94283	7.39034	6.9274	6.91978
ENSSSCT00000013323	ENSSSCG00000012179	--	protein_coding	0.199237	18.3906	18.8831	18.0456	0.202307	0.0375155	0	17.3396	0.0367993	17.7261	0.0224175	23.9463	17.1874	0.0151208	15.0457
ENSSSCT00000011418	ENSSSCG00000010433	SGMS1	protein_coding	28.8054	19.594	27.8436	21.4153	26.3457	15.2337	21.5797	19.8407	19.849	17.9888	25.6948	19.8037	25.4037	18.7727	19.0805
ENSSSCT00000011416	ENSSSCG00000010431	A1CF	protein_coding	18.371	36.7718	52.258	83.1672	90.9282	54.2982	107.688	40.3816	77.3638	67.6775	59.4992	40.2675	74.0297	39.7736	63.7399
ENSSSCT00000011417	ENSSSCG00000010432	--	protein_coding	0.360211	6.55234	0.452829	0.778949	4.82609	3.25761	23.5108	0.866151	9.01134	3.57537	1.93272	0.401203	13.8313	1.46651	11.626
ENSSSCT00000011414	ENSSSCG00000010429	PRKG1	protein_coding	6.08146	8.5925	7.9107	8.63913	9.37459	7.84891	11.9626	7.34029	11.7784	9.56304	6.92811	6.30272	10.4468	8.21729	9.45166
ENSSSCT00000011415	ENSSSCG00000010430	CSTF2T	protein_coding	3.04083	4.69859	3.66168	3.13371	1.42084	4.51185	4.40421	5.79318	5.08012	6.45426	5.47863	5.24824	6.41497	6.6639	6.9518
ENSSSCT00000011413	ENSSSCG00000010428	DKK1	protein_coding	0.669258	2.17986	2.21903	1.29181	0.302538	2.54409	1.9654	2.95923	1.4956	2.18749	1.55547	2.7724	1.92846	1.5117	0.953178
ENSSSCT00000011410	ENSSSCG00000010426	PCDH15	protein_coding	3.0608	2.04567	1.52631	1.96948	1.14402	1.28687	0.818844	1.27934	2.02018	1.49775	0.922585	1.31785	0.934182	1.57161	1.63893
ENSSSCT00000007828	ENSSSCG00000007155	--	protein_coding	2.50889	1.66503	1.73319	1.5138	2.3483	3.85061	1.92807	1.64617	2.39778	2.16975	2.18078	1.94939	2.56225	2.09125	2.26703
ENSSSCT00000015308	ENSSSCG00000014014	TBC1D9B	protein_coding	10.0468	10.6594	11.4153	14.1912	15.7271	16.0791	11.5423	11.6707	14.371	12.7906	17.1866	11.5397	15.1907	13.2776	17.7319
ENSSSCT00000015309	ENSSSCG00000014015	C5orf45	protein_coding	5.86811	1.8648	7.45117	5.56658	5.17719	6.97374	7.22943	9.19921	4.96476	5.82157	7.55971	7.05845	6.3874	3.61891	7.12845
ENSSSCT00000007820	ENSSSCG00000007147	--	protein_coding	1.10973	1.69827	0.857598	0.882698	1.34079	2.36315	1.10493	1.78942	2.26152	1.72838	2.11017	1.07896	2.0292	2.61991	2.97068
ENSSSCT00000007821	ENSSSCG00000007148	--	protein_coding	38.3831	12.8988	24.2071	28.5651	2.51008	79.218	60.613	37.582	45.0217	46.239	40.3039	32.3548	34.4071	45.401	50.9683
ENSSSCT00000007822	ENSSSCG00000007149	SPEF1	protein_coding	0	0.150393	0.911437	1.03898	0.230126	0.557502	0.315569	0.41453	0.504424	0.671104	0.512825	0.324262	0.548005	1.10987	1.44077
ENSSSCT00000007823	ENSSSCG00000007150	--	protein_coding	41.1748	54.3132	45.5399	37.5143	34.1954	66.2307	61.4085	77.6901	52.2924	67.6862	56.9328	55.6637	47.4578	59.2365	38.0435
ENSSSCT00000007824	ENSSSCG00000007151	CDC25B	protein_coding	12.0937	12.296	18.8862	31.8688	24.0012	22.0169	11.9045	12.4515	11.3661	20.2412	12.9746	14.5288	18.4137	15.6865	18.7693
ENSSSCT00000015303	ENSSSCG00000014010	MAPK9	protein_coding	9.13311	8.08385	9.77101	9.65491	8.47477	8.87498	13.3798	9.56404	8.03166	7.93081	8.60673	9.09753	9.68097	9.81823	7.27035
ENSSSCT00000007826	ENSSSCG00000007153	ATRN	protein_coding	5.85337	4.95451	5.42263	5.70198	8.46795	5.82895	8.14473	5.98283	7.00887	6.56464	6.6516	5.35201	7.1838	5.74241	7.51246
ENSSSCT00000015301	ENSSSCG00000014008	SCGB3A1	protein_coding	0	1.67783	2.74841	2.79715	0	0	5.11445	2.32937	6.33568	2.0876	3.56442	0	5.7862	4.5737	9.61779
ENSSSCT00000013328	ENSSSCG00000022240	--	protein_coding	132.572	181.275	72.8086	97.75	75.2518	14.8976	12.5578	7.06873	9.02089	9.93729	4.45241	4.2822	2.17915	3.0776	6.48167
ENSSSCT00000013881	ENSSSCG00000012698	SLC9A6	protein_coding	2.61162	2.08721	0.956236	0.794681	0.000205311	0.910466	0.563175	2.02465e-06	6.33538e-08	0.357915	2.18645	0.000294607	0.000739716	0.576504	0.700444
ENSSSCT00000013886	ENSSSCG00000012700	MAP7D3	protein_coding	0.213851	0.350301	0.0433212	0.056441	0.143083	0.101208	0.0957416	0.145855	0.14966	0.185767	0.118404	0.135152	0.150633	0.127183	0.0710681
ENSSSCT00000002953	ENSSSCG00000002662	C16orf74	protein_coding	4.76219	2.09508	2.43631	2.31534	0	1.92478	2.30941	5.81264	3.48716	14.2331	4.6244	4.06237	9.09686	9.3635	0
ENSSSCT00000002951	ENSSSCG00000002660	MTHFSD	protein_coding	5.71257	6.83351	3.51901	5.02331	3.54696	4.7036	5.4029	4.51575	3.84001	5.55657	7.35851	5.91062	6.49412	6.35527	6.34581
ENSSSCT00000002957	ENSSSCG00000002666	KIAA0513	protein_coding	6.46874	7.57987	5.52775	4.7493	9.34788	7.05799	7.60643	9.48709	9.77159	6.90365	8.65136	10.1155	5.87234	7.63604	5.75559
ENSSSCT00000023954	ENSSSCG00000023263	--	protein_coding	16.127	19.2844	19.0464	15.4094	12.4792	24.9469	29.4822	26.245	27.0003	32.6722	26.7149	41.0742	33.4274	30.8406	30.6231
ENSSSCT00000002955	ENSSSCG00000002664	GSE1	protein_coding	5.06535	3.68658	7.22421	9.55793	11.6702	8.22917	5.82857	4.86499	6.08082	7.88259	5.86257	5.60287	7.34358	7.13211	5.79869
ENSSSCT00000002954	ENSSSCG00000002663	GINS2	protein_coding	13.0219	21.2496	19.284	13.0894	7.79627	16.5965	20.2186	24.5673	17.4565	21.6299	18.0794	29.5448	19.13	28.6951	18.551
ENSSSCT00000002959	ENSSSCG00000002668	FAM92B	protein_coding	0	0	0	0	0	0	0	0	0.0612766	0	0	0	0	0	0.062137
ENSSSCT00000002958	ENSSSCG00000002667	ZDHHC7	protein_coding	10.9782	19.2971	20.0773	20.918	18.4348	27.75	39.8311	28.6463	31.4103	29.305	36.4523	27.0812	38.3637	34.2768	30.1127
ENSSSCT00000006062	ENSSSCG00000005512	C5	protein_coding	153.1	131.342	144.529	73.8595	149.559	77.7446	138.13	130.022	75.7053	100.04	126.143	123.158	72.9526	61.9913	70.6228
ENSSSCT00000006061	ENSSSCG00000005511	--	protein_coding	5.37039	4.89153	5.74697	5.90159	4.92095	5.4196	2.93052	6.32436	4.8048	4.98804	5.05064	4.57183	3.64826	4.83246	6.53145
ENSSSCT00000006060	ENSSSCG00000005510	--	protein_coding	6.01286	8.70771	10.1127	14.6677	8.39577	13.2239	8.46333	9.57751	8.4623	15.449	8.55712	11.4915	13.7206	16.0566	11.4777
ENSSSCT00000006067	ENSSSCG00000005516	STOM	protein_coding	94.6278	79.5888	108.781	54.5947	96.2994	73.4127	150.486	99.8349	85.0597	86.5588	151.981	122.9	117.964	109.7	102.051
ENSSSCT00000001288	ENSSSCG00000001190	--	protein_coding	0	0	0	0	0.108042	0	0	0	0	0.0748768	0	0	0	0	0
ENSSSCT00000006064	ENSSSCG00000005514	RAB14	protein_coding	105.073	82.8361	90.04	88.4299	87.6127	75.9177	87.4108	76.0925	71.828	72.6571	79.7599	95.4526	68.2321	65.5807	71.0998
ENSSSCT00000001287	ENSSSCG00000029559	--	protein_coding	0	0.0939492	0	0	0.321426	0	0	0	0	0	0.192649	0	0.0859371	0	0.08033
ENSSSCT00000006069	ENSSSCG00000005518	-	protein_coding	13.9994	7.12994	10.9848	4.7946	7.00511	7.41358	6.50989	10.9477	8.66995	8.56792	7.53064	9.49151	8.9269	6.44762	6.09168
ENSSSCT00000013889	ENSSSCG00000012703	RBMX	protein_coding	88.7018	104.794	107.901	99.8083	66.3209	61.2348	76.2179	91.2135	75.5455	92.9423	48.3085	84.9744	68.2814	82.1849	61.5442
ENSSSCT00000001280	ENSSSCG00000001182	OR2B6	protein_coding	0	0	0.451328	0	0.106698	0.0801362	0	0	0	0	0	0	0	0	0
ENSSSCT00000018371	ENSSSCG00000016867	CCDC152	protein_coding	0	0	0	0	0	0	0.204143	0	0	0	0	0	0	0	0.195193
ENSSSCT00000013584	ENSSSCG00000025929	--	protein_coding	0.0311553	0	0	0	0	0.0132053	0.0138178	0	0.0129554	0	0	0.0167229	0.0140311	0	0
ENSSSCT00000000883	ENSSSCG00000000814	--	protein_coding	8.07772	5.68786	17.4409	7.77454	4.28508	12.8819	13.5954	16.2428	13.9169	12.7998	14.3023	26.4266	13.9583	19.3268	14.1529
ENSSSCT00000000881	ENSSSCG00000000812	--	protein_coding	1.09405	0	0	0	0	0	0	0	0	0	0	0	0.140668	0	0
ENSSSCT00000000880	ENSSSCG00000000811	--	protein_coding	7.19924	4.80124	6.51876	4.23293	5.07175	5.06925	2.24741	4.38324	4.33983	2.65407	5.16993	2.81946	4.09441	3.11168	3.17253
ENSSSCT00000000884	ENSSSCG00000028397	--	protein_coding	62.1381	49.7771	72.4123	38.9779	38.2303	55.2687	72.2045	83.605	64.458	64.9308	63.7108	102.792	69.0631	70.839	57.372
ENSSSCT00000000889	ENSSSCG00000000816	SENP1	protein_coding	32.4135	44.6547	29.122	30.2461	19.9241	13.7131	16.337	16.6389	12.5731	16.7382	14.7954	17.9999	15.569	15.9372	16.8302
ENSSSCT00000010168	ENSSSCG00000009283	TNFRSF19	protein_coding	5.6185e-06	0.178112	3.6636e-07	5.83153e-07	7.04128e-09	0.22346	0.132371	4.63368e-06	0.182781	0.636047	0.553136	0.216627	0.152122	0.161428	0.194217
ENSSSCT00000002481	ENSSSCG00000021951	--	protein_coding	0	0	0	0.215808	0.428568	0	0.0850955	0.0647723	0	0	0	0	0	0	0
ENSSSCT00000013580	ENSSSCG00000012420	--	protein_coding	0	0.293097	0	0	0	0	0.133898	0.1011	0	0	0.150662	0	0.943029	1.13135	0
ENSSSCT00000013581	ENSSSCG00000012421	--	protein_coding	0	0	0	0	0	0	0	0	0	0	0	0	0	0	0
ENSSSCT00000006395	ENSSSCG00000027333	--	protein_coding	0	0	0	0	0	0	0	0	0	0	0	0	0	0	0
ENSSSCT00000009566	ENSSSCG00000028359	BST1	protein_coding	1.71147	6.17759	4.10545	3.72629	4.24505	4.77426	10.1357	5.64946	16.9144	7.40299	7.21618	5.18558	14.8	10.797	11.1098
ENSSSCT00000006397	ENSSSCG00000005820	--	protein_coding	0	0	0	0	0	0.0750714	0	0	0	0	0	0	0	0	0
ENSSSCT00000009563	ENSSSCG00000008741	FGFBP1	protein_coding	10.1016	5.77468	11.104	6.45846	2.96073	11.0853	11.2891	8.25125	14.6471	2.94367	8.05326	11.7446	31.0661	20.4291	9.75166
ENSSSCT00000009562	ENSSSCG00000008740	FBXL5	protein_coding	76.1426	80.9105	76.2819	61.106	56.9294	57.0409	95.6378	82.3095	74.6163	65.107	69.5095	85.4353	76.6473	74.7922	59.6588
ENSSSCT00000006393	ENSSSCG00000005817	--	protein_coding	0	0	0	0	0.211639	0	0	0	0	0	0	0	0	0	0
ENSSSCT00000006392	ENSSSCG00000029133	--	protein_coding	0	0	0	0.104396	0.207373	0	0	0.0626535	0	0	0	0	0	0	0
ENSSSCT00000006399	ENSSSCG00000005822	--	protein_coding	0	0	0	0	0	0	0	0	0	0	0	0	0	0	0
ENSSSCT00000006398	ENSSSCG00000005821	--	protein_coding	0	0	0	0.0746637	0	0	0	0	0	0	0	0	0	0	0
ENSSSCT00000009568	ENSSSCG00000008745	PROM1	protein_coding	3.02034	2.54303	1.90448	2.31659	1.06736	1.99323	2.23119	1.6398	1.18629	2.0608	1.65757	2.04999	1.44371	0.888992	2.43512
ENSSSCT00000001750	ENSSSCG00000001571	MTCH1	protein_coding	55.6895	70.2382	69.4353	67.1283	64.8798	69.4773	66.5144	65.7746	73.1306	79.3884	75.391	75.7474	84.0439	83.4511	78.8897
ENSSSCT00000001751	ENSSSCG00000001572	FGD2	protein_coding	10.0878	11.4992	12.0731	8.47415	7.267	14.4249	8.30943	15.2814	13.9353	13.4887	9.2475	11.0987	9.62834	14.1338	8.06096
ENSSSCT00000001752	ENSSSCG00000001573	PIM1	protein_coding	34.213	32.0292	35.9653	34.8368	39.5397	28.3106	29.3979	33.2029	29.1214	31.0505	29.7938	27.1432	32.208	38.6386	25.8642
ENSSSCT00000001753	ENSSSCG00000001574	--	protein_coding	0.717619	0	0.460263	0.264598	0.25966	0	0	0.320696	0	0	0.719316	0.981525	0	0.330132	0
ENSSSCT00000004506	ENSSSCG00000004077	FBXO5	protein_coding	22.3255	19.9281	26.4135	24.3803	14.2442	12.2999	15.9569	19.6034	10.7372	18.1578	10.723	23.0727	15.9578	17.6807	12.3483
ENSSSCT00000001755	ENSSSCG00000001576	TMEM217	protein_coding	0.390764	0	0.748919	0	0	0	0.175293	0.131459	0	0	0.196246	0	0.351623	0.269091	0
ENSSSCT00000004504	ENSSSCG00000004075	RGS17	protein_coding	0.200464	0.231593	0.378683	0.762627	0.951564	0.311169	0.326365	0.273521	0.24966	0.286202	0.135261	0.393079	0.120363	0.31966	0.306274
ENSSSCT00000004505	ENSSSCG00000004076	MTRF1L	protein_coding	4.49923	4.38565	7.50988	6.46051	4.35677	5.40385	8.68841	6.44771	4.85437	7.00388	6.8821	7.99864	5.06448	6.84559	5.69669
ENSSSCT00000001758	ENSSSCG00000001579	--	protein_coding	14.4584	15.8488	17.8078	15.7971	17.5521	16.3705	20.9234	18.0215	13.4777	14.631	22.0327	12.1793	17.4666	18.4085	12.7663
ENSSSCT00000001759	ENSSSCG00000021178	--	protein_coding	0	0	0	0	0	0	0	0	0	0	0	0.229796	0	0.153978	0.191832
ENSSSCT00000004509	ENSSSCG00000004080	MYCT1	protein_coding	11.1223	21.8218	11.4008	8.28788	9.18079	4.23883	6.96225	7.94015	6.10405	7.50039	3.8773	5.45387	5.00287	8.67716	5.00003
ENSSSCT00000029383	ENSSSCG00000026877	C12orf57	protein_coding	37.6429	40.0801	52.3668	29.8918	21.8325	65.98	57.7875	74.1654	64.5926	83.555	71.1234	102.815	68.0499	86.7256	67.2718
ENSSSCT00000029382	ENSSSCG00000025020	PCSK9	protein_coding	0.455281	0.1129	0.122677	0.204674	0.390615	0.70294	0.360594	0.233296	0.324529	0.126667	0.477638	0.907556	0.556536	0.355301	0.270279
ENSSSCT00000029387	ENSSSCG00000026233	POLR3G	protein_coding	2.38722e-05	1.12006e-05	2.76907e-05	1.37567e-05	1.75246e-05	5.30437e-05	0.000103333	7.89907e-05	6.36811e-05	3.71361e-05	4.85083e-05	0.000300823	8.1396e-05	0.000145705	3.16797e-05
ENSSSCT00000015392	ENSSSCG00000014091	F2RL1	protein_coding	45.6289	59.4906	66.9791	78.2314	58.3625	71.9183	104.301	78.5674	82.545	61.3368	122.336	97.9648	90.4354	103.618	74.1687
ENSSSCT00000002221	ENSSSCG00000001985	CBLN3	protein_coding	0.242918	0.100358	0.381954	0.370407	0.624644	0.205858	0.269423	0.428606	0.302907	0.18922	0.307515	0.173683	0.291727	0.317989	0.218854
ENSSSCT00000002220	ENSSSCG00000001984	KHNYN	protein_coding	17.8087	16.4134	22.5055	20.7444	22.7187	24.3092	39.5033	29.6591	27.311	27.2733	35.7742	23.7545	30.4467	29.6499	23.0495
ENSSSCT00000002223	ENSSSCG00000001987	RIPK3	protein_coding	19.2214	12.9435	10.4453	7.47926	12.1286	10.7474	10.0064	15.8161	10.3963	11.9331	10.8794	13.6953	12.125	13.865	21.5174
ENSSSCT00000002222	ENSSSCG00000001986	NFATC4	protein_coding	1.41845	1.56999	1.00395	1.13492	1.67375	3.12462	1.36375	1.92089	2.80944	2.06235	1.36448	1.34284	2.108	2.48691	2.53758
ENSSSCT00000002224	ENSSSCG00000001988	ADCY4	protein_coding	1.605	0.110492	0.631026	0.382278	0.91669	1.41662	0.435199	0.685011	0.981962	1.02444	0.880368	0.78861	0.963739	0.9288	1.85446
ENSSSCT00000002227	ENSSSCG00000001989	CIDEB	protein_coding	1.23514e-05	5.88404e-05	1.11441e-05	7.21674e-06	9.69185e-06	2.19939e-06	0.589581	0.373421	2.99836e-06	0.626204	0.296547	3.97562e-06	3.20608e-06	0.213132	0.210343
ENSSSCT00000002226	ENSSSCG00000001989	CIDEB	protein_coding	42.0421	65.3436	44.8397	37.4885	54.7861	36.2409	73.088	59.7555	56.9134	51.4481	71.1171	58.3283	64.3887	64.7106	41.3449
ENSSSCT00000002229	ENSSSCG00000001991	DHRS1	protein_coding	20.1832	28.7906	21.9224	20.1798	26.2755	24.1087	30.0924	24.9558	24.5157	25.5572	35.3116	26.0426	27.045	28.4945	31.7436
ENSSSCT00000002228	ENSSSCG00000001990	NOP9	protein_coding	10.0665	14.079	13.2893	9.57022	12.2006	8.35194	12.4366	13.0394	10.8312	10.5062	13.6783	10.8968	13.1216	15.1406	11.4622
ENSSSCT00000024348	ENSSSCG00000023772	SPN	protein_coding	9.4396	9.72224	9.52147	6.86625	9.2129	7.41483	3.11425	7.97658	7.12278	4.70383	5.2133	3.80536	4.70167	5.17949	5.06552
ENSSSCT00000024349	ENSSSCG00000021832	--	protein_coding	0	0	0	0.0755418	0	0	0	0	0	0.103548	0.0672286	0	0	0	0
ENSSSCT00000024342	ENSSSCG00000027913	--	protein_coding	0.63997	0.72017	0.260395	0.310247	0.719042	0.231305	0.32594	0.744736	0.528476	0.284455	0.276835	0.193244	0.0823137	0.125299	0.307568
ENSSSCT00000024340	ENSSSCG00000029270	SMIM19	protein_coding	20.3263	21.8791	26.2292	17.3449	18.4518	12.5446	14.5416	16.0811	13.5532	13.6057	10.303	17.6085	13.4032	12.9932	10.2725
ENSSSCT00000024341	ENSSSCG00000021300	--	protein_coding	191.765	136.67	125.91	85.1175	56.8355	91.2633	120.412	105.902	80.5224	106.968	74.5924	116.873	81.3204	110.167	97.0269
ENSSSCT00000024346	ENSSSCG00000028826	--	protein_coding	47.2928	57.9049	62.1966	24.1262	16.9504	30.4932	71.0375	49.3694	47.4546	48.3241	46.422	43.7815	53.5216	83.5698	47.779
ENSSSCT00000024347	ENSSSCG00000022506	--	protein_coding	108.077	62.6605	41.9574	35.037	63.7319	93.2264	43.1301	65.6473	69.3906	57.3795	61.398	46.8622	66.1838	59.4995	100.316
ENSSSCT00000024345	ENSSSCG00000025984	TTLL5	protein_coding	5.16723	5.68635	5.74156	4.73074	5.11203	2.63358	1.8436	4.96696	3.16945	3.27798	2.69079	1.73713	2.82711	3.68446	2.55961
ENSSSCT00000024698	ENSSSCG00000028993	--	protein_coding	54.2538	22.2282	68.0187	32.7541	36.2621	48.3693	83.3178	50.2837	48.6435	69.0473	68.8554	63.8936	55.5818	66.26	89.2415
ENSSSCT00000024699	ENSSSCG00000026537	--	protein_coding	0.0734885	0.0879711	7.35588e-75	0.0313191	0	2.4361e-05	0.143768	0.20829	0.221291	0.138484	0.126077	0.0474505	0.0800919	0.01975	0.0371208
ENSSSCT00000024695	ENSSSCG00000022373	JMJD6	protein_coding	18.5663	17.9901	21.9839	15.277	14.2818	17.436	19.5022	22.0673	16.1595	18.3046	24.1309	18.5617	17.1437	22.5838	38.5167
ENSSSCT00000024696	ENSSSCG00000023061	--	protein_coding	0	0	0.277934	0.110218	0	0.0822163	0.0869599	0.0661709	0.160984	0	0.0984122	0	0	0	0
ENSSSCT00000024697	ENSSSCG00000026389	SYNJ2BP	protein_coding	21.6335	23.1169	27.768	24.1917	27.8074	21.3711	28.1699	24.7557	23.8646	22.9164	23.1234	25.4206	21.7379	20.9692	22.8943
ENSSSCT00000024690	ENSSSCG00000021416	--	protein_coding	0	0	0	0	0	0.472842	0	0.0634316	0.154325	0	0.0943233	0	0	0	0.0786289
ENSSSCT00000024691	ENSSSCG00000023055	--	protein_coding	0	0	0	0.107904	0	0	0	0	0	0	0	0	0	0	0
ENSSSCT00000024692	ENSSSCG00000021622	--	protein_coding	4.89752	6.03843	2.88775	10.9803	3.52481	12.0767	8.95398	5.46792	3.5112	9.82327	7.28112	7.66795	10.1284	11.9737	9.23075
ENSSSCT00000000461	ENSSSCG00000026524	--	protein_coding	0	0	0	0	0	0	0	0	0.0120126	0	0	0	0	0	0
ENSSSCT00000000460	ENSSSCG00000000426	--	protein_coding	0.478209	0.621742	0.507977	0.409555	0.20447	0.683414	0.344961	1.01982	0.446823	0.581919	0.574845	0.863736	0.323024	0.837306	0.647236
ENSSSCT00000000578	ENSSSCG00000000536	ERGIC2	protein_coding	36.688	34.8277	65.5488	32.071	42.2996	34.6332	60.5328	52.0972	40.0801	31.4707	40.7722	60.5218	38.93	30.5592	23.626
ENSSSCT00000034213	ENSSSCG00000017705	CCL5	protein_coding	21.3453	23.7275	24.8009	11.9245	15.5819	83.9971	31.6276	85.7302	35.6623	19.4042	40.3542	48.6676	28.2199	28.4048	30.1086
ENSSSCT00000034212	ENSSSCG00000012345	PFKFB1	protein_coding	4.11716e-10	1.13351e-28	3.04556e-23	9.02223e-26	2.88099e-29	1.66183e-17	4.56827e-31	2.0928e-16	8.54734e-28	1.16229e-28	3.02584e-37	6.09632e-21	9.04153e-42	1.06237e-25	0.0722198
ENSSSCT00000000573	ENSSSCG00000000531	--	protein_coding	0.752451	0.264626	0.320698	0.388373	0.609686	0.82256	0.301588	0.248581	0.463913	0.359204	0.417807	0.364136	0.218612	0.248709	0.24238
ENSSSCT00000000572	ENSSSCG00000000530	FGD4	protein_coding	3.23014	7.84512e-06	0.640752	0.796306	1.42651	1.87681	2.96406	1.24015	1.85642	1.20274	1.30283	0.546355	3.19939	2.79323	2.77322
ENSSSCT00000000571	ENSSSCG00000000529	DNM1L	protein_coding	8.62949	4.87273	6.48058	5.58903	2.77895	5.50807	7.44842	5.74406	4.71772	6.50264	6.64916	8.70275	5.3703	5.87193	6.05576
ENSSSCT00000000570	ENSSSCG00000000528	PKP2	protein_coding	31.805	24.7299	26.6758	26.3695	31.5805	25.3745	32.8734	25.9908	26.1599	25.1686	37.1712	29.0663	22.8141	21.517	29.2271
ENSSSCT00000000576	ENSSSCG00000000534	IPO8	protein_coding	38.8209	34.6954	34.823	31.0288	30.3728	29.7488	45.3769	34.9836	37.8962	37.8513	31.7912	38.3559	34.8955	32.3922	30.6162
ENSSSCT00000034345	ENSSSCG00000012840	CD151	protein_coding	2.28979	1.76103	1.00238	1.03928	1.76512	2.15024	2.8122	0.908921	2.3302	1.69396	3.21977	1.91744	1.09645	1.88568	2.34307
ENSSSCT00000032329	ENSSSCG00000028620	ABCD3	protein_coding	13.0113	12.1006	16.8228	16.2509	14.3484	17.3891	25.8801	19.5669	24.4689	18.7555	20.2784	24.2238	18.5197	18.5644	22.0385
ENSSSCT00000032327	ENSSSCG00000000550	SMCO2	protein_coding	0	0	0	0	0.188877	0	0	0	0	0	0	0	0	8.97936e-06	0
ENSSSCT00000032326	ENSSSCG00000021108	--	protein_coding	382.821	847.012	706.783	1562.48	890.512	674.851	895.205	290.661	980.788	996.014	554.169	337.975	927.324	899.797	745.347
ENSSSCT00000032325	ENSSSCG00000029636	--	protein_coding	0	0	0	0	0	0	0	0	0	0	0	0	0	0	0
ENSSSCT00000032323	ENSSSCG00000025112	--	protein_coding	0	0	0	0	0	0	0	0	0	0	0	0	0	0	0
ENSSSCT00000032322	ENSSSCG00000030464	--	protein_coding	0	0	0	0	0	0	0	0	0	0	0.0909233	0	0	0	0
ENSSSCT00000032321	ENSSSCG00000028758	LBP	protein_coding	73.4168	15.402	27.9178	17.5988	13.6797	10.6091	4.97181	11.9602	15.9509	9.6309	11.1094	4.58167	29.2134	35.725	14.43
ENSSSCT00000032320	ENSSSCG00000022474	--	protein_coding	13.0672	10.3299	5.71798	8.3925	6.67523	12.6707	13.1074	9.92088	9.54216	16.4771	10.7455	18.5828	15.8431	16.6625	17.2731
ENSSSCT00000006830	ENSSSCG00000006233	CA8	protein_coding	7.55673	10.4139	7.15947	4.94618	6.38404	10.6384	9.26996	5.51045	9.40892	7.20516	16.7161	18.2905	4.29116	8.29492	7.87229
ENSSSCT00000031598	ENSSSCG00000028137	--	protein_coding	6.73872	5.88566	3.42521	2.57527	8.95022	5.92176	5.7536	3.09164	4.54435	2.95284	4.88491	2.40566	2.3072	4.48845	3.83372
ENSSSCT00000006832	ENSSSCG00000006235	TOX	protein_coding	7.82881	8.62456	10.5125	9.85251	9.30093	8.2489	10.0873	8.8265	10.8119	6.58216	9.56427	7.08501	9.64433	7.66687	6.66623
ENSSSCT00000006833	ENSSSCG00000006236	NSMAF	protein_coding	11.4063	11.7784	13.2848	13.1651	10.5189	12.479	8.82047	12.5752	10.5562	14.8302	8.42843	13.8942	11.4194	12.6065	11.3531
ENSSSCT00000006834	ENSSSCG00000006237	SDCBP	protein_coding	115.284	95.4062	127.395	88.0774	81.9103	101.83	113.72	121.019	102.184	93.0266	109.01	126.818	86.1119	97.1394	87.2226
ENSSSCT00000006836	ENSSSCG00000006238	CYP7A1	protein_coding	0	0	0.0462001	0	0.167666	0	0	0	0	0	0	0	0	0	0
ENSSSCT00000006837	ENSSSCG00000006239	--	protein_coding	8.83002	6.87075	7.03994	6.49541	7.64485	4.61794	3.1474	4.43679	4.15747	5.28897	2.13932	3.73519	4.61113	5.1425	4.3052
ENSSSCT00000006838	ENSSSCG00000006240	FAM110B	protein_coding	0.381355	0.451269	0.506198	0.0864753	1.37606	1.93166	1.15454	0.93316	1.1353	1.12755	0.385193	1.13201	1.03014	1.98468	1.72782
ENSSSCT00000031590	ENSSSCG00000030149	CAPNS1	protein_coding	129.142	160.699	122.668	89.7259	121.282	81.0289	73.064	79.2045	64.2824	77.6727	91.6768	72.3017	73.4766	70.5946	92.5456
ENSSSCT00000031593	ENSSSCG00000026544	--	protein_coding	3.81958	5.27451	3.74896	4.16772	3.19744	6.22926	4.36952	3.39496	2.94933	3.61893	5.1737	6.6478	4.08313	4.01319	5.34434
ENSSSCT00000031592	ENSSSCG00000023636	--	protein_coding	8.96817	11.6046	12.5219	14.679	11.5264	11.3064	12.5263	13.178	11.5496	14.4468	13.7214	11.6329	14.1812	14.4309	15.5214
ENSSSCT00000031595	ENSSSCG00000024776	--	protein_coding	24.2148	33.3289	38.9388	20.0876	11.9891	21.4456	35.2233	38.9998	25.0195	39.22	26.6113	61.7819	32.8974	42.643	24.1889
ENSSSCT00000031594	ENSSSCG00000013836	--	protein_coding	0.479167	0.409592	0.854872	1.04633	0.000269435	1.99401	1.49704	1.21008	1.93587	1.85092	2.21011	0.000252629	1.23278	1.36506	2.31015
ENSSSCT00000031597	ENSSSCG00000024628	ALKBH8	protein_coding	5.60587	4.27472	6.25189	4.83425	4.01288	6.9595	8.8061	7.37144	7.87582	6.6989	7.01072	8.65161	6.41024	6.62737	5.12493
ENSSSCT00000031596	ENSSSCG00000029306	--	protein_coding	17.6245	27.131	15.918	12.8927	17.2313	8.60188	8.51362	8.55361	7.75485	9.89269	6.47247	9.11715	7.64381	8.07933	6.69006
ENSSSCT00000022696	ENSSSCG00000026653	--	protein_coding	2.10268	1.63387	2.68851	0.25848	1.80626	0.520431	0.718119	1.1477	0.45664	0.629801	0.360165	0.519098	0.378751	0.530547	0.323445
ENSSSCT00000022697	ENSSSCG00000022863	--	protein_coding	0	0	0	0	0	0	0	0	0	0	0	0	0	0	0
ENSSSCT00000022694	ENSSSCG00000027871	--	protein_coding	0	0	0	0	0	0	0	0.532156	0	0	0	0	0	0	0
ENSSSCT00000022695	ENSSSCG00000028304	ZFP36L1	protein_coding	50.8601	28.2912	51.8323	94.8892	89.1622	63.088	49.9964	42.1384	53.1278	51.0092	45.5463	46.0348	38.2145	36.4661	45.3627
ENSSSCT00000022692	ENSSSCG00000022770	SPP2	protein_coding	0	0	0	0	0	0	0	0	0	0	0	0	0	0	0
ENSSSCT00000022693	ENSSSCG00000025968	--	protein_coding	0	0	0	0	0	0	0	0	0	0.0487377	0	0	0	0	0
ENSSSCT00000022690	ENSSSCG00000029005	KPNA2	protein_coding	128.211	125.352	131.823	79.063	57.206	77.2605	90.8545	118.005	78.8085	109.852	73.0947	136.631	97.501	118.635	76.9972
ENSSSCT00000022691	ENSSSCG00000021095	--	protein_coding	0	0	0	0	0	0	0	0	0	0	0	0	0	0	0
ENSSSCT00000006256	ENSSSCG00000005689	FNBP1	protein_coding	35.0733	39.1936	41.5018	37.4749	25.8689	28.3493	18.4715	31.0022	22.3066	34.7422	15.2608	27.638	25.7986	31.0378	21.2297
ENSSSCT00000022698	ENSSSCG00000027998	--	protein_coding	0.103731	0.0193107	0.0488711	0.0445806	0.03717	0.0109985	0.0229899	0.0132997	0.0323786	0.0252572	0.0197101	0.006973	0.0233593	0.0177	0.03228
ENSSSCT00000022699	ENSSSCG00000022281	--	protein_coding	38.7213	31.0619	27.2914	27.806	19.5252	27.0311	14.2778	23.3256	18.0509	16.0735	15.165	14.1026	17.8291	20.5895	26.9894
ENSSSCT00000025568	ENSSSCG00000020934	-	protein_coding	0	0	1.27593	0	0	0.661775	0	0.177019	0	0.20514	0.264955	0	0.238048	0.182839	0
ENSSSCT00000025565	ENSSSCG00000026998	--	protein_coding	0	0	0	0	0	0	0	0	0	0	0	0	0	0	0
ENSSSCT00000025564	ENSSSCG00000029217	--	protein_coding	3.45712	4.04987	5.3081	4.39388	2.57064	4.32796	4.24373	4.63634	3.47048	3.65229	3.59083	4.63322	4.90062	5.4023	3.40533
ENSSSCT00000025567	ENSSSCG00000023615	--	protein_coding	3.71724	1.19469	3.59887	4.40827	0.66187	3.08927	1.39979	2.27064	2.50707	1.43942	2.78541	2.19373	3.90011	3.21711	2.15915
ENSSSCT00000025566	ENSSSCG00000021491	--	protein_coding	61.0101	48.1219	29.3262	32.037	25.466	43.1006	50.6952	47.1902	51.2026	40.5631	50.156	55.8499	47.1635	41.0875	48.6714
ENSSSCT00000025561	ENSSSCG00000021669	--	protein_coding	0.594123	4.27077	4.52352	2.77106	1.37038	0.692756	1.47654	1.62831	0.580951	1.13094	1.05183	1.51883	1.93935	1.15524	1.88332
ENSSSCT00000025563	ENSSSCG00000026688	--	protein_coding	0	0	0	0	0	0	0	0	0.269553	0	0	0.171108	0.147886	0.22598	0
ENSSSCT00000031378	ENSSSCG00000024556	ZNF445	protein_coding	6.39092	6.26457	7.36638	6.065	7.54016	7.11304	7.82751	6.97231	6.53001	7.65969	6.42692	6.69774	6.59704	6.89467	7.123
ENSSSCT00000035678	ENSSSCG00000006862	VCAM1	protein_coding	4.61998e-07	1.75041e-07	5.71936e-07	7.27789e-07	0.369859	0.580118	4.2445e-07	8.11648e-07	5.54371e-07	5.4225e-07	1.08712e-06	7.55915e-07	4.84892e-07	9.74421e-07	4.41838e-07
ENSSSCT00000035679	ENSSSCG00000006059	NCALD	protein_coding	1.42954	0.558297	1.28902e-31	7.03312e-17	7.49594e-25	0.796643	0.858321	0.933686	0.448646	0.461346	0.524394	0.810773	0.362646	0.575622	0.356693
ENSSSCT00000035674	ENSSSCG00000016885	ITGA1	protein_coding	6.1827	5.44144	3.25023	2.44125	5.24365	14.8605	6.98028	8.71936	10.2723	7.58522	8.01143	5.77415	10.4087	5.9068	12.6296
ENSSSCT00000035677	ENSSSCG00000012241	BCOR	protein_coding	3.44568e-27	1.4545e-59	1.83208e-54	1.36919e-46	1.54502e-39	3.03805e-31	3.17408e-23	9.86832e-12	0.263564	1.79887e-32	2.28772e-28	4.89652e-23	5.53757e-16	1.18674e-22	3.14099e-24
ENSSSCT00000035670	ENSSSCG00000002002	IRF9	protein_coding	2.01991	1.19915	2.50415	3.20255	5.76279	2.77907	3.1719	0.614069	3.44762	1.67267	3.32491	1.59561	0.648384	1.91394	1.92996
ENSSSCT00000035671	ENSSSCG00000024310	F13A1	protein_coding	2.69193	2.31975	2.38162	1.91131	1.18864	2.25004	2.02591	2.63779	2.02206	2.50187	3.00848	2.84821	2.35775	2.48498	2.96357
ENSSSCT00000035672	ENSSSCG00000016958	CH242-378F17.1	protein_coding	4.06428e-24	3.4328e-10	9.74645e-18	0	1.41529	0	2.64825e-55	0	0	0	2.7067e-12	0	6.75192e-13	0	0
ENSSSCT00000035673	ENSSSCG00000012743	MTMR1	protein_coding	4.49397e-134	7.28237e-160	1.06891e-183	5.7561e-124	7.84209e-164	0.60787	4.6193e-23	7.5805e-19	3.59607e-13	1.45606e-14	3.09511e-08	3.62889e-16	1.3793e-14	0.402285	4.48004e-18
ENSSSCT00000030248	ENSSSCG00000028552	BHLHE41	protein_coding	1.68762	2.74793	2.40229	4.13587	3.07822	1.98392	2.17489	1.60994	2.14496	1.76118	2.20941	1.67484	2.1367	1.8264	2.15672
ENSSSCT00000030249	ENSSSCG00000027542	--	protein_coding	0	0	0	0	0	0	0	0	0	0	0	0	0	0	0
ENSSSCT00000030246	ENSSSCG00000021439	CCDC66	protein_coding	10.4294	9.21697	11.4607	9.87698	7.04921	7.43592	9.03708	9.28126	8.17366	8.9315	7.4773	9.78187	6.15724	6.85462	5.70961
ENSSSCT00000030247	ENSSSCG00000023091	PEX19	protein_coding	8.75405	10.4487	9.81344	9.51375	9.72333	8.72645	10.8217	9.89543	11.2717	9.80189	9.62655	6.86556	9.45222	8.88418	9.18704
ENSSSCT00000030244	ENSSSCG00000022085	--	protein_coding	0	0	0	0	0	0	0	0	0	0	0	0	0	0	0
ENSSSCT00000030245	ENSSSCG00000028452	ERAS	protein_coding	0	0	0	0	0.798491	0.120931	0	0	0	0	0	0	0	0.0988574	0
ENSSSCT00000030242	ENSSSCG00000029045	--	protein_coding	14.2028	13.4703	27.4336	21.9606	22.156	25.361	29.1004	21.8717	22.6277	22.6691	12.6206	24.4416	25.5413	26.6842	21.5384
ENSSSCT00000030243	ENSSSCG00000025446	--	protein_coding	0	0	0	0	0	0	0	0	0	0	0	0	0	0	0
ENSSSCT00000030240	ENSSSCG00000028643	--	protein_coding	4.66527	7.35177	5.67423	9.56231	6.76311	7.41002	5.26792	5.6827	8.58495	7.09829	5.98007	4.36124	7.02234	5.10033	6.76983
ENSSSCT00000031373	ENSSSCG00000025208	RNF39	protein_coding	0.239698	0.0787614	0.833564	0.181077	0.270052	0.13487	0.355805	0.271457	0.594454	0.497307	1.04896	1.4389	0.503591	0.0547224	0.536608
ENSSSCT00000031372	ENSSSCG00000028448	--	protein_coding	94.5292	58.8881	139.094	48.0938	63.4272	93.1312	159.203	232.244	80.686	127.07	123.807	287.67	121.659	101.877	100.714
ENSSSCT00000033535	ENSSSCG00000012160	SH3KBP1	protein_coding	1.32614e-54	1.99945e-49	3.1184e-25	7.33801e-43	1.20885e-24	9.26786e-15	6.9959e-10	3.55019e-23	2.03647e-51	7.514e-27	2.83759e-33	0.00522141	9.04403e-34	4.0507e-36	2.22607e-08
ENSSSCT00000033534	ENSSSCG00000003079	PVR	protein_coding	15.7158	6.10299	17.2758	9.53278	9.40369	9.93742	14.3111	15.3949	15.6929	12.6269	21.437	19.8351	12.4953	19.3818	14.1127
ENSSSCT00000033537	ENSSSCG00000022309	GPR34	protein_coding	22.0629	16.0781	27.4689	7.41837	13.1954	13.6032	15.3377	15.7372	14.7442	10.3456	16.0198	20.5474	9.0531	12.0646	7.72355
ENSSSCT00000033536	ENSSSCG00000001423	NELFE	protein_coding	0.615879	6.93808	5.18028	3.45196e-55	5.09116e-32	9.45175e-05	5.47876	0.000159669	2.76002	1.68741	0.000792441	5.9947	5.16368	4.45534	7.82668
ENSSSCT00000033531	ENSSSCG00000021334	CH242-307A4.1	protein_coding	17.7173	1.50301e-10	3.08893	5.42384e-14	1.33248e-06	0.465558	6.48012e-19	0.466859	2.4772e-14	1.02035	0.883371	1.51918	4.8963	0.449347	2.76431
ENSSSCT00000033533	ENSSSCG00000002002	IRF9	protein_coding	7.79888	0.855271	2.48799e-05	0.000161993	0.000110558	1.41568	1.892	1.75509	4.16055	0.000132919	2.99875	0.000133452	1.85927	0.658707	1.51062
ENSSSCT00000033532	ENSSSCG00000025427	CU459197.4	protein_coding	56.9414	55.3235	39.68	43.4539	29.6242	33.8865	38.7074	37.8648	35.0957	40.9881	30.7871	42.7887	43.4275	39.4265	29.1664
ENSSSCT00000033539	ENSSSCG00000012536	PLP1	protein_coding	0	2.72012e-91	1.06316e-28	0	0	7.00042e-79	5.33119e-60	3.22072e-16	0	6.0217e-52	1.62591e-45	1.42939e-07	0	1.50754e-10	0.0766445
ENSSSCT00000033538	ENSSSCG00000006453	KIRREL	protein_coding	7.50231e-06	1.77773e-06	1.11818e-05	1.13526e-05	4.56666e-06	3.71388e-06	2.61839e-05	5.67293e-06	3.40933e-06	2.16588e-06	4.89158e-05	1.3694e-05	1.00162e-05	3.66634e-06	5.32329e-05
ENSSSCT00000035586	ENSSSCG00000012342	MAGED2	protein_coding	4.19462	4.17749	4.78038	1.47206	6.50334	11.6694	16.3809	10.2577	7.56105	10.7968	6.59647	13.2928	14.064	16.9894	10.4477
ENSSSCT00000035584	ENSSSCG00000012459	APOOL	protein_coding	3.13659	0.953956	1.54875	0.876726	0.759989	0.778808	0.741875	0.96093	0.89183	0.656848	0.811111	2.27874	0.19903	0.473614	1.00876
ENSSSCT00000035582	ENSSSCG00000026914	PLA2G16	protein_coding	48.5511	32.0257	70.2997	20.5213	44.9762	45.8882	69.9735	112.158	61.2218	64.61	51.1268	116.777	46.9965	37.1362	39.8983
ENSSSCT00000035580	ENSSSCG00000027472	GCA	protein_coding	0.546678	5.07727e-05	4.78277e-05	4.76516e-05	5.11552e-05	0.411786	3.51038e-05	0.75628	0.710309	2.90541e-05	3.45098e-05	3.99582e-05	2.20358e-05	1.13609e-05	1.9738e-05
ENSSSCT00000036165	ENSSSCG00000012394	GJB1	protein_coding	2.95669e-86	4.03413e-44	0	0	0	8.05619e-244	4.58711e-178	8.60664e-234	1.17396e-158	2.25592e-95	0	5.71148e-194	4.73247e-92	1.61079e-67	5.36261e-86
ENSSSCT00000036161	ENSSSCG00000013651	FDX2	protein_coding	1.50942e-133	4.98972e-21	1.89974e-39	8.12724e-86	0	0.57445	4.53386e-32	2.04782e-49	3.40552e-46	1.20978e-30	2.66484e-41	2.00367e-169	7.05177e-87	0.362992	1.34934e-103
ENSSSCT00000036160	ENSSSCG00000012347	ALAS2	protein_coding	6.8043e-06	6.54053e-07	0	1.67247e-32	4.50182e-06	3.50894e-07	7.1354e-05	1.25838e-25	0.0102429	8.94736e-23	0.419029	4.57574e-79	1.20884e-06	1.5748e-37	7.48578e-06
ENSSSCT00000036163	ENSSSCG00000006703	PRKAB2	protein_coding	6.52086	8.00833	4.5102	3.11664	1.43831	5.25576	5.76167	5.58691	4.32037	4.75666	7.3845	6.38668	11.4771	4.31074	8.62151
ENSSSCT00000035589	ENSSSCG00000012162	EIF1AX	protein_coding	1.11176e-12	7.1443e-17	1.1266e-10	1.39918e-06	1.63436e-06	7.39511e-10	7.04054e-09	3.69343e-21	1.47323e-11	2.8901e-18	2.45399e-14	8.1718e-07	8.71629e-13	2.98263e-18	7.42175e-20
ENSSSCT00000017503	ENSSSCG00000016075	SF3B1	protein_coding	233.737	186.282	217.371	199.35	164.569	154.944	210.399	206.651	181.839	176.526	165.931	199.692	179.736	175.246	180.318
ENSSSCT00000017500	ENSSSCG00000016073	--	protein_coding	116.237	105.488	89.6295	87.311	85.971	47.1804	68.4355	49.4965	43.7982	50.5586	65.4555	56.6349	43.8235	36.6886	50.8511
ENSSSCT00000017506	ENSSSCG00000016078	HSPE1	protein_coding	226.607	329.104	325.846	175.81	111.374	284.839	348.624	350.341	239.903	427.337	431.921	914.379	323.496	360.156	591.115
ENSSSCT00000017504	ENSSSCG00000016076	COQ10B	protein_coding	26.3474	20.8768	29.3661	16.4662	18.2739	18.5639	29.873	25.1956	19.99	20.5478	21.7503	41.3776	17.8555	21.8106	17.9481
ENSSSCT00000012757	ENSSSCG00000011653	PCCB	protein_coding	16.5929	14.0998	18.014	12.3417	11.9992	17.4037	28.2942	24.874	27.0626	20.1908	23.6026	26.2951	20.7182	25.4257	27.8041
ENSSSCT00000034989	ENSSSCG00000012727	FMR1	protein_coding	6.06686	5.13928	4.39039	3.33119	3.93461	5.57317	9.41901	6.75821	5.34448	5.33749	5.29111	7.43119	2.83082	3.93967	3.18297
ENSSSCT00000034988	ENSSSCG00000017983	PER1	protein_coding	0.715328	0.882696	2.48784e-05	4.96451	1.50782e-14	0.00104786	0.0841437	0.556031	0.490964	1.62999	5.13011	4.1278e-05	8.51451e-05	0.000207039	1.51826
ENSSSCT00000034985	ENSSSCG00000007516	--	protein_coding	0.000246518	1.69953	2.17492	4.49524	0.00233661	2.79549	2.03778	3.00252	2.81358	3.60781	4.05819	3.81535	2.3893	2.37026	4.69971
ENSSSCT00000034984	ENSSSCG00000017702	CCL23	protein_coding	2.3866	1.23272	0.717714	0.282684	0.55998	1.17228	1.34636	1.78539	0.723781	1.07402	1.3971	1.31829	1.46994	2.9297	1.90055
ENSSSCT00000034980	ENSSSCG00000010580	NFKB2	protein_coding	9.26849e-05	1.12551	7.95274e-05	9.38085e-09	1.06664	7.13015e-05	6.93515e-05	3.7655e-22	7.96118e-05	7.42911e-05	9.36299e-05	0.000100732	8.25688e-05	6.28697e-05	0.657164
ENSSSCT00000023632	ENSSSCG00000024023	HNMT	protein_coding	60.2869	43.131	58.5878	31.7231	36.957	35.415	67.5132	52.4198	51.0966	43.6998	45.7394	70.658	43.6134	40.4452	29.3457
ENSSSCT00000023631	ENSSSCG00000023342	--	protein_coding	0.56661	0	0.646789	0.638785	1.64665	0.763416	0.910278	0.383909	0.840497	0.528649	0.114263	0.834609	0.510085	0.777354	0.286926
ENSSSCT00000023630	ENSSSCG00000025949	--	protein_coding	0	0	0	0	0	0	0	0	0	0	0	0	0	0	0
ENSSSCT00000023635	ENSSSCG00000022731	--	protein_coding	0.115711	0	0.036447	0	0	0.0652904	0.308364	0.105207	0.0320085	0.0600666	0.234167	0.123627	0.0347367	0.079096	0
ENSSSCT00000023634	ENSSSCG00000024931	--	protein_coding	3.01407	0.410526	4.63313	3.24338	5.82537	9.94371	11.7647	11.9323	12.411	13.6373	12.4078	16.6061	6.58089	15.2934	19.9003
ENSSSCT00000023639	ENSSSCG00000024476	CES3	protein_coding	11.6835	55.4607	35.6213	38.1053	53.3607	57.7573	54.7404	67.8937	68.9629	61.5913	79.4355	53.3746	69.891	63.0201	62.4707
ENSSSCT00000023638	ENSSSCG00000027114	PODN	protein_coding	4.30165	5.25257	4.20518	4.97389	8.41682	8.63295	6.11351	4.85946	5.29743	6.50139	7.44039	6.501	6.34199	7.46913	8.39695
ENSSSCT00000032668	ENSSSCG00000014632	FAM160A2	protein_coding	5.10506	7.41625	7.08165	9.80776	13.3089	14.3155	10.9707	10.7514	10.9651	10.5927	19.5502	10.6432	11.9974	13.4569	15.6359
ENSSSCT00000032669	ENSSSCG00000012520	BHLHB9	protein_coding	0.40855	1.02445	0.792619	0.000122498	1.72997e-06	1.63614	0.906667	1.43768	1.49534	1.11093	0.888666	2.22289	1.19085	0.999061	1.33263
ENSSSCT00000032662	ENSSSCG00000016850	LIFR	protein_coding	13.2179	12.4482	9.06218	9.37431	11.3784	11.4753	12.6476	11.3729	12.8872	8.89774	15.7101	11.586	9.96121	9.9379	12.4754
ENSSSCT00000032660	ENSSSCG00000030778	MFI2	protein_coding	1.61735e-17	3.28459e-12	2.91302e-21	3.62933e-06	2.54371e-11	1.70653e-12	6.06012e-12	2.46825e-14	1.06135e-13	8.51217e-11	1.94149e-13	3.74219e-12	1.18547e-13	6.57374e-15	4.50446e-09
ENSSSCT00000032661	ENSSSCG00000012378	PDZD11	protein_coding	1.08379e-05	6.96716e-06	0.97387	1.72309	0.000467562	0.37635	2.93333e-08	8.8366e-06	1.80706e-05	0.298935	1.27909	0.492859	1.3822e-05	0.274681	1.06607
ENSSSCT00000032666	ENSSSCG00000006646	--	protein_coding	1.30438e-05	3.41609e-06	3.88082e-06	4.42179e-06	5.91754e-06	1.29084	3.68602	3.06237	2.1756	1.09365	0.0494184	2.59631	3.17786	5.54238	0.000524425
ENSSSCT00000032665	ENSSSCG00000017357	ITGA2B	protein_coding	6.89553e-05	0	2.185e-06	0.157607	1.52511e-05	0	0.000126116	0.0941907	0.296214	0.517996	6.01794e-05	2.03199e-05	1.70852e-06	0.0265121	2.01797e-06
ENSSSCT00000017158	ENSSSCG00000015757	--	protein_coding	0	0	0.0981738	0	0	0	0	0.0706819	0	0.0403904	0.0524677	0.110565	0	0.0709782	0
ENSSSCT00000012308	ENSSSCG00000011241	DCLK3	protein_coding	0	0.0790628	0.226511	0.273267	0.181747	0.169033	0.106464	0.245132	0.265169	0.0622078	0.404176	0.085334	0.179878	0.273077	0
ENSSSCT00000012306	ENSSSCG00000011239	--	protein_coding	19.0248	19.3303	23.3074	26.3271	31.6424	31.415	57.9879	25.9662	25.0317	27.419	51.8321	20.982	37.2074	33.2227	19.6079
ENSSSCT00000012305	ENSSSCG00000011238	ARPP21	protein_coding	0.130884	0.324387	0.102913	0.0748226	0.274129	0.277261	0.193573	0.268144	0.253839	0.33983	0.220903	0.116937	0.196477	0.268193	0.308479
ENSSSCT00000012304	ENSSSCG00000011237	PDCD6IP	protein_coding	118.752	79.3339	80.6479	99.0875	132.937	72.6082	74.893	55.3299	61.7774	61.7362	78.2066	74.8186	59.7661	62.518	68.891
ENSSSCT00000017155	ENSSSCG00000015754	--	protein_coding	33.4563	45.2475	37.147	49.6039	33.3551	20.7302	28.4536	24.3981	20.33	37.1981	22.0191	35.8367	32.5054	32.7215	29.3748
ENSSSCT00000017154	ENSSSCG00000015753	ANGPT2	protein_coding	9.22843	9.93366	7.40685	10.1539	8.15655	5.1112	5.07903	4.90123	4.20412	5.52113	4.815	5.63572	5.16951	4.36181	5.24644
ENSSSCT00000017157	ENSSSCG00000015756	XKR5	protein_coding	1.38188	3.14242	2.89364	3.66354	2.1254	2.02326	1.82459	2.44522	2.54182	4.01337	1.36056	1.95575	3.49817	4.72276	2.61608
ENSSSCT00000017156	ENSSSCG00000015755	AGPAT5	protein_coding	13.1233	11.5318	9.85478	7.24133	7.04273	14.6552	16.2144	16.3354	14.7132	18.359	15.1419	24.579	14.9163	16.0544	13.1072
ENSSSCT00000017483	ENSSSCG00000016058	--	protein_coding	0	0	0	0	0	0	0	0	0	0	0	0	0	0	0
ENSSSCT00000017482	ENSSSCG00000016057	STAT1	protein_coding	405.604	276.621	381.466	181.809	266.788	187.993	311.457	359.723	152.643	235.185	225.59	275.315	167.678	194.337	142.483
ENSSSCT00000017481	ENSSSCG00000016056	GLS	protein_coding	95.6004	80.3991	122.647	89.7771	79.5799	114.283	238.102	193.832	142.225	180.02	118.114	311.267	111.43	116.376	95.8236
ENSSSCT00000017480	ENSSSCG00000016055	--	protein_coding	0	0	0	0	0	0.214556	0	0.0862955	0	0	0	0	0	0.0875318	0
ENSSSCT00000017487	ENSSSCG00000016062	NABP1	protein_coding	28.3949	28.584	28.4161	23.3275	21.9534	17.3245	18.5687	18.3783	20.838	16.0158	18.2478	16.8391	16.9096	17.4025	21.7505
ENSSSCT00000017486	ENSSSCG00000016061	--	protein_coding	28.1458	20.6573	18.4539	15.1123	20.5409	13.6556	12.8718	13.317	14.3882	12.9526	13.0006	20.0003	11.0961	11.9628	13.6748
ENSSSCT00000017485	ENSSSCG00000016060	--	protein_coding	0	0	0	0	0	0	0	0	0	0	0	0	0	0	0
ENSSSCT00000017484	ENSSSCG00000016059	STAT4	protein_coding	2.1293	1.45384	1.98317	0.525817	0.590712	1.12104	1.09843	2.06202	1.05165	1.50147	0.407809	1.35544	0.62198	0.983006	0.74282
ENSSSCT00000017488	ENSSSCG00000016063	--	protein_coding	3.41849	6.34351	4.91737	1.76602	2.95857	13.3383	4.52853	3.51212	6.28744	9.79926	7.09593	7.93808	0	2.678	11.1829
ENSSSCT00000029406	ENSSSCG00000022144	--	protein_coding	3.74895	2.58573	7.01634	4.36604	1.85124	2.80132	2.73079	3.56719	2.16895	3.12914	2.23736	3.19732	1.9997	2.4794	2.47099
ENSSSCT00000029407	ENSSSCG00000022430	SLC30A5	protein_coding	14.5799	14.345	16.8122	11.3265	8.14434	15.0472	18.7817	17.7627	16.3193	15.7519	14.8221	21.538	15.3437	15.9585	14.7789
ENSSSCT00000029404	ENSSSCG00000025105	--	protein_coding	2.59241	2.67813	2.34335	3.76899	3.21138	1.87682	1.30966	1.18063	1.52683	1.48654	1.64107	1.10105	1.42695	1.16796	1.93069
ENSSSCT00000029405	ENSSSCG00000025402	--	protein_coding	8.53978	8.93942	6.53341	12.2328	6.92875	11.4475	8.00361	9.01342	7.43461	8.21856	7.86959	9.37364	9.5781	8.36084	10.3054
ENSSSCT00000029402	ENSSSCG00000026276	--	protein_coding	0.214331	1.13751e-40	0.094833	0.119546	0.06623	0.0808112	0.0640216	0.0449982	4.59048e-51	0.0638161	0.0743847	1.59651e-14	0.138282	0.170414	6.55967e-27
ENSSSCT00000029403	ENSSSCG00000025653	THOC1	protein_coding	18.7522	14.4786	21.444	17.6344	15.9085	20.8078	32.6676	21.3085	22.6269	28.669	24.6917	35.2913	19.4642	25.2874	19.1655
ENSSSCT00000029400	ENSSSCG00000027642	--	protein_coding	33.09	37.0101	32.3209	20.5152	7.03721	45.619	74.3024	63.5657	65.321	54.369	69.6655	77.6326	81.7025	105.123	78.44
ENSSSCT00000029401	ENSSSCG00000026978	ROS1	protein_coding	23.3737	22.3606	25.8974	25.034	43.0646	19.2674	29.3997	23.4965	27.5384	23.1216	25.6896	16.1423	23.0551	17.1434	24.3656
ENSSSCT00000029408	ENSSSCG00000027649	--	protein_coding	0	0	0	0	0	0	0	0	0	0	0	0	0	0	0
ENSSSCT00000029409	ENSSSCG00000029494	RBBP9	protein_coding	11.6676	11.0413	11.9429	10.8394	8.48337	8.92108	10.3322	8.92309	11.4702	9.49205	7.96665	12.0931	9.90163	10.4418	10.3058
ENSSSCT00000025954	ENSSSCG00000024303	--	protein_coding	1.72415	1.20314	2.54243	3.05922	2.12867	3.25924	2.34423	2.41809	2.43805	2.01331	2.61541	1.24301	2.51169	2.63595	2.83916
ENSSSCT00000025955	ENSSSCG00000030378	LIMK1	protein_coding	3.01872	3.86271	3.42524	3.26558	4.14912	3.30141	2.17177	2.88366	3.40808	2.81218	2.16893	2.0562	3.32521	3.32943	2.34091
ENSSSCT00000025956	ENSSSCG00000023719	IFT20	protein_coding	1.34546	11.2912	3.76514	6.89201	8.69192	5.05099	9.78179	6.35067	6.87142	6.42958	6.15469	8.11261	5.92829	5.766	8.19343
ENSSSCT00000025957	ENSSSCG00000029380	ZFP2	protein_coding	26.9136	21.9607	22.0219	18.7757	15.8077	23.8133	36.4113	29.9982	25.9946	23.1644	29.56	33.356	24.3541	28.0001	29.4204
ENSSSCT00000025950	ENSSSCG00000027349	TBC1D14	protein_coding	12.8292	14.2196	12.2412	15.5879	17.5845	17.7182	17.0021	14.7487	18.0657	14.281	18.9855	15.2912	18.237	15.6518	17.2922
ENSSSCT00000025952	ENSSSCG00000029086	CCDC127	protein_coding	7.84513	12.7939	16.8895	13.4231	12.7381	21.2832	22.6613	29.4889	24.0669	22.2115	18.5138	16.4013	21.1761	26.1564	21.0903
ENSSSCT00000025953	ENSSSCG00000027455	SLC39A6	protein_coding	24.166	28.1399	21.2121	20.2761	14.5945	10.8443	12.115	14.3367	10.5544	16.3638	10.8784	15.6636	16.2295	16.9539	11.9309
ENSSSCT00000025958	ENSSSCG00000024432	--	protein_coding	0	0	0.272757	0	0	0	0	0	0	0	0	0	0	0.098222	0.121253
ENSSSCT00000025959	ENSSSCG00000021456	--	protein_coding	0.387358	0.697296	0.365925	0.482145	0.561401	0.387551	0.469123	0.264223	0.584654	0.219376	0.819669	0.0752993	0.475724	0.481351	0.909993
ENSSSCT00000019463	ENSSSCG00000017886	FBXO39	protein_coding	1.89879	2.54054	2.26185	5.29009	7.76333	3.10571	6.5386	2.29278	2.4347	1.57319	8.04851	1.43299	4.90893	3.10162	2.51219
ENSSSCT00000008969	ENSSSCG00000008190	INPP4A	protein_coding	13.9892	14.0181	13.1768	16.5346	12.1962	13.4995	13.7083	12.9737	14.4766	12.4234	12.749	10.5932	13.8211	12.9344	15.0485
ENSSSCT00000019461	ENSSSCG00000017884	TEKT1	protein_coding	0.0657469	0	0.0622776	0.223991	0	0	0.175512	0.0894585	0.217692	0.409335	0.199325	0.139704	0.17761	0.359997	0.275357
ENSSSCT00000019460	ENSSSCG00000017883	GGT6	protein_coding	0	0	0.0506185	0.182599	0.121304	0.135697	0.0475665	0.0728667	0.133	0.0832867	0	0	0.0481754	0.0365939	0.13417
ENSSSCT00000019467	ENSSSCG00000017890	KIAA0753	protein_coding	8.28805	7.9731	8.30317	9.69314	11.8218	6.34821	4.94579	5.28724	4.81624	6.05453	5.61357	6.32325	5.00677	4.97772	5.62996
ENSSSCT00000011659	ENSSSCG00000010659	PNLIPRP1	protein_coding	0	0	0	0.123389	0.18442	0	0.0482214	0	0	0	0	0	0	0	0
ENSSSCT00000016688	ENSSSCG00000015315	RBM48	protein_coding	11.9942	17.2238	12.6131	12.6259	11.7349	7.37912	10.9558	7.76067	7.71695	7.49436	8.83333	9.22824	6.72246	7.13048	6.42145
ENSSSCT00000016689	ENSSSCG00000015316	--	protein_coding	0.138279	0	0.395496	0	0	0.232492	0.123612	0	0.227383	0	0.278526	0	0.373401	0.284899	0
ENSSSCT00000008960	ENSSSCG00000008181	TXNDC9	protein_coding	26.3448	27.0381	36.0645	24.421	19.8505	23.7737	31.5362	30.815	28.2364	30.6088	22.7315	54.2969	26.8483	29.6227	21.1302
ENSSSCT00000011655	ENSSSCG00000010656	CCDC172	protein_coding	0	0.246545	0.358857	0	0.27999	0.422748	0	0.0850186	0.310192	0.0976385	0.12658	0.131829	0.113072	0.0862148	0.106221
ENSSSCT00000016684	ENSSSCG00000015311	CYP51A1	protein_coding	93.2644	101.205	134.739	60.8075	57.6438	89.307	102.532	106.965	82.3815	79.6312	103.974	182.669	96.3587	103.76	82.2381
ENSSSCT00000019468	ENSSSCG00000017891	TXNDC17	protein_coding	116.717	149.914	192.722	129.607	111.374	107.618	196.257	202.55	157.496	171.365	144.116	245.316	157.62	173.681	137.988
ENSSSCT00000016682	ENSSSCG00000015309	MTERF1	protein_coding	15.3321	13.0905	13.7074	12.4259	12.858	8.36264	8.53124	8.68893	8.39719	9.36591	7.84139	10.5236	8.80099	8.52703	7.26018
ENSSSCT00000016683	ENSSSCG00000015310	AKAP9	protein_coding	19.6289	21.3787	32.0552	32.8592	28.1363	24.2234	33.6919	24.1478	27.2394	22.8133	27.1317	28.1579	22.6237	20.2733	20.3569
ENSSSCT00000008966	ENSSSCG00000008187	--	protein_coding	3.33013	2.38224	5.53225	6.79462	8.11954	7.80735	6.95387	5.13392	6.45305	4.34643	12.7968	6.07141	7.97028	7.39549	11.9696
ENSSSCT00000011653	ENSSSCG00000010654	ATRNL1	protein_coding	2.94959e-06	3.22761e-05	2.93081e-06	3.91443e-06	1.85994e-06	4.58095e-06	8.31978e-06	2.7028e-06	2.65672e-06	6.18204e-06	5.81729e-06	1.548e-05	0.12155	0.142933	3.56388e-06
ENSSSCT00000016350	ENSSSCG00000014987	MMP12	protein_coding	68.8282	14.5229	35.5793	8.56244	8.02311	11.2901	8.12484	10.4998	10.5639	4.6591	6.51728	6.39335	3.1234	9.53455	10.425
ENSSSCT00000016351	ENSSSCG00000014988	MMP13	protein_coding	22.7016	5.6916	6.42452	1.81613	3.61837	1.2054	3.14512	3.80575	2.97697	1.77592	1.78763	3.70326	2.10595	3.90237	0.906523
ENSSSCT00000016352	ENSSSCG00000014989	DCUN1D5	protein_coding	12.7276	11.893	14.0643	13.967	8.65588	12.6511	14.8988	13.4596	9.49317	16.0142	9.25594	21.8166	12.9816	14.623	8.57277
ENSSSCT00000016356	ENSSSCG00000014993	--	protein_coding	2.16879	1.85121	1.04516	1.89016	1.64357	2.01504	1.77591	2.14518	1.62277	2.48328	1.16159	2.36067	1.64681	1.94797	2.02293
ENSSSCT00000016357	ENSSSCG00000014994	--	protein_coding	17.4985	30.5498	24.799	17.7696	11.2521	9.2484	9.97442	14.7449	13.238	19.4052	9.92269	16.7011	16.2198	14.5537	14.0475
ENSSSCT00000016358	ENSSSCG00000014995	DDI1	protein_coding	2.07602	3.07289	1.77037	2.98468	2.34488	1.87033	0.677499	1.08249	0.572634	1.72323	1.04881	1.46938	1.93168	1.23165	1.10192
ENSSSCT00000013498	ENSSSCG00000012344	--	protein_coding	0	0	0	0	0	0	0	0	0	0	0	0	0	0	0
ENSSSCT00000013499	ENSSSCG00000012345	PFKFB1	protein_coding	1.00223	1.46788	0.568282	0.594183	1.45913	0.508908	0.790738	1.16177	0.565479	0.655502	0.770656	1.07046	0.433244	0.565842	1.42483
ENSSSCT00000013490	ENSSSCG00000012336	GNL3L	protein_coding	3.03104	5.99042	0.000571403	0.000704609	0.000712671	0.000521441	0.000552488	1.04384	0.000520178	1.24836	0.000632474	1.67214	0.000556191	0.000488644	0.000518127
ENSSSCT00000013496	ENSSSCG00000012342	MAGED2	protein_coding	1.1289e-10	4.14802e-14	4.64246e-15	9.35583e-36	2.54118e-31	1.12365e-11	3.58701e-13	8.84636e-11	1.38962e-06	8.56177e-09	1.21934e-11	2.22519e-09	1.38364e-05	1.49834e-06	1.87842e-06
ENSSSCT00000034156	ENSSSCG00000012397	IL2RG	protein_coding	1.21631	2.19521	1.30321	0.98327	0.365078	1.86458	1.20787	1.73804	1.3883	1.17455	1.66096	1.20952	1.68409	1.45132	0.99777
ENSSSCT00000034154	ENSSSCG00000006526	TRIM46	protein_coding	2.96161e-06	2.22795e-06	2.67546e-06	0.110311	0.513437	0.100251	0.084446	0.0807943	2.24717e-06	0.149295	0.0968005	0.102549	0.12788	0.0659346	0.0393831
ENSSSCT00000034155	ENSSSCG00000004578	ANXA2	protein_coding	1.09293e-05	0.313375	0.581489	1.23254	2.51506e-05	0.51793	0.741492	0.581545	0.478457	0.654056	0.831347	1.6298	9.72557e-06	0.348721	0.83508
ENSSSCT00000034158	ENSSSCG00000010414	CXCL12	protein_coding	40.8665	41.7137	49.3965	35.1994	27.8954	43.466	41.7473	55.9404	52.0264	44.8941	37.6151	44.4589	29.2714	50.1348	45.484
ENSSSCT00000034159	ENSSSCG00000012329	PHF8	protein_coding	9.75498	5.35178	6.12472	15.3262	5.45463	2.21504	2.84935	6.12895	3.36791	4.98546	1.2805	2.94748	5.43869e-34	4.33353	1.8689
ENSSSCT00000008345	ENSSSCG00000007605	TMEM130	protein_coding	0.238256	0.796556	0.0562413	0.476128	0.543334	1.36199	0.264412	0.386162	0.544186	0.463886	0.542662	0.223142	0.536465	0.264545	0.79376
ENSSSCT00000008346	ENSSSCG00000007606	TRRAP	protein_coding	7.21913	2.31416	5.1817	13.0908	7.10599	9.67626	5.54194	4.51922	6.79419	7.98136	6.76439	5.26702	7.18614	6.63427	8.26501
ENSSSCT00000008347	ENSSSCG00000007607	KPNA7	protein_coding	0	0	0	0.0515794	0	0.114911	0	0.0925713	0.0375502	0.070501	0	0.048307	0.122325	0.712062	0.0378024
ENSSSCT00000008340	ENSSSCG00000007600	BHLHA15	protein_coding	4.83096	5.72479	13.1003	10.5009	3.67255	10.1918	5.65864	14.2558	7.54825	11.2465	8.2222	11.4861	9.63839	7.96075	11.7032
ENSSSCT00000008341	ENSSSCG00000007601	TECPR1	protein_coding	4.26262	3.7837	5.28533	4.0391	3.52603	6.65695	5.52921	6.16926	6.63141	5.83434	8.53104	5.68175	7.23988	7.79115	5.60444
ENSSSCT00000008342	ENSSSCG00000007602	BAIAP2L1	protein_coding	62.2716	46.3551	54.8412	41.4285	68.9055	40.8081	65.1414	44.2997	39.5595	38.0031	90.4955	51.0015	43.281	41.0341	31.72
ENSSSCT00000008343	ENSSSCG00000007603	NPTX2	protein_coding	0.201192	0	0	0.227261	0.22556	1.18697	0.0897116	0.818804	1.07899	0.704102	1.3194	0.106116	0.633968	0.758609	2.20296
ENSSSCT00000008348	ENSSSCG00000007608	--	protein_coding	0	0	0	0.0526361	0	0	0	0	0	0	0	0	0	0.0315994	0
ENSSSCT00000008349	ENSSSCG00000007609	ARPC1A	protein_coding	62.7182	80.5313	92.1799	59.4832	67.5971	69.8487	92.6376	89.967	81.7194	99.3107	88.9777	113.099	95.0451	100.951	77.4662
ENSSSCT00000010217	ENSSSCG00000009324	--	protein_coding	16.3897	16.4161	13.1131	17.9349	14.932	17.188	12.8224	12.0414	9.37914	20.1227	13.5523	15.6482	16.1286	16.954	18.0889
ENSSSCT00000010215	ENSSSCG00000009323	--	protein_coding	0.48538	0.57338	0	4.37353e-05	4.83191e-05	2.42253	0.34632	0.3948	0.721307	1.2084	0.195975	0.205013	0.43698	0.266215	3.14864e-05
ENSSSCT00000010214	ENSSSCG00000009322	SLC46A3	protein_coding	39.3394	66.7035	72.2653	50.8239	104.388	51.4961	91.8422	72.2827	68.5589	73.8025	72.2668	97.3779	50.4911	52.3354	42.162
ENSSSCT00000010212	ENSSSCG00000009320	FLT1	protein_coding	5.05554	3.37576	2.51136	2.76085	4.40953	2.72786	1.9225	2.09986	2.24706	2.04132	2.90473	2.12435	3.23391	1.95898	3.1406
ENSSSCT00000010210	ENSSSCG00000009319	PAN3	protein_coding	21.5825	21.0664	23.9263	30.5403	25.3302	20.8893	20.2666	18.6937	19.0315	20.1144	19.9297	19.079	21.3648	19.1547	19.4828
ENSSSCT00000005615	ENSSSCG00000005094	TMEM30B	protein_coding	29.7383	34.7566	42.389	44.5534	47.7693	40.7995	39.0086	38.919	47.4823	38.0549	50.1329	32.2689	38.7012	33.0019	42.0275
ENSSSCT00000017979	ENSSSCG00000016512	ZC3HAV1	protein_coding	38.3743	39.2615	36.6902	41.1249	40.8759	28.0503	35.0774	25.6531	25.5445	24.8882	37.9096	23.4288	33.1038	35.3792	29.3463
ENSSSCT00000005616	ENSSSCG00000005095	PRKCH	protein_coding	15.363	7.35867	11.093	5.93941	8.44604	10.9322	8.18165	13.2499	9.33965	7.39882	6.63673	9.95723	7.33364	6.96186	6.67068
ENSSSCT00000005610	ENSSSCG00000005090	--	protein_coding	48.369	53.757	46.9851	47.7054	36.6708	27.3332	30.8529	26.3597	18.9894	30.6638	19.6646	37.0364	25.2688	25.4319	22.4121
ENSSSCT00000005612	ENSSSCG00000005092	SLC38A6	protein_coding	11.3706	12.8697	13.8228	8.97595	9.5996	4.06151	8.59483	6.61211	5.94564	5.79795	5.58592	6.91858	4.86024	5.59505	4.4102
ENSSSCT00000017971	ENSSSCG00000016506	KLRG2	protein_coding	0.120788	0.179471	0.114054	0.103442	0.137712	0.153437	0.107241	0.0206067	0.200635	0.094069	0.152837	0.0969566	0.135985	0.41267	0.251523
ENSSSCT00000005619	ENSSSCG00000005097	SNAPC1	protein_coding	11.2582	11.7361	11.6186	11.8237	8.06909	5.7989	7.37013	5.54251	5.85365	6.93167	6.26176	7.41642	6.77441	6.47525	7.99723
ENSSSCT00000005618	ENSSSCG00000005096	HIF1A	protein_coding	89.1569	59.4784	64.552	60.3889	52.2544	36.0284	36.6356	34.628	35.9757	36.6351	33.9354	41.749	34.6388	35.1591	37.6797
ENSSSCT00000017975	ENSSSCG00000016510	UBN2	protein_coding	15.5654	12.2533	10.4079	14.5506	14.3195	11.2534	9.81884	8.77773	9.67042	9.18719	11.779	8.89254	9.99945	7.51337	10.4729
ENSSSCT00000017974	ENSSSCG00000016509	--	protein_coding	50.4785	56.7268	58.0216	50.1687	42.8262	41.0011	46.2355	48.6953	40.2354	47.7925	35.776	45.3118	37.5718	44.8331	37.1896
ENSSSCT00000009766	ENSSSCG00000008919	EPHA5	protein_coding	0.396445	0.992998	0.255918	0.286319	1.21598	0.583491	0.388805	0.299257	0.433614	0.503843	0.486007	0.179	0.225522	0.470287	0.607398
ENSSSCT00000009761	ENSSSCG00000008915	--	protein_coding	0.0987377	0.146433	0.0933916	0.224823	0	0.20877	0.219425	0.437245	0.491142	0.192167	0.449361	0.0526287	0.444594	0.371403	0.453703
ENSSSCT00000009760	ENSSSCG00000008914	--	protein_coding	0	0	0	0	0	0	0	0	0	0	0	0	0	0	0
ENSSSCT00000009769	ENSSSCG00000008921	--	protein_coding	22.1526	30.5175	35.725	29.3591	21.8368	19.2137	26.4799	23.427	18.7955	23.6025	18.5087	32.873	17.3436	19.6137	14.7327
ENSSSCT00000009768	ENSSSCG00000008920	--	protein_coding	1.67208	3.86023	1.62236	0.729535	3.19783	1.66486	1.21084	0.889553	1.62031	1.03544	1.66868	2.0203	0.601425	0.92724	1.46275
ENSSSCT00000014446	ENSSSCG00000013226	PTPMT1	protein_coding	12.7914	20.1089	17.0474	9.35582	4.74176	16.6027	13.7007	21.1223	18.0013	24.6275	18.8037	21.8649	22.3058	30.8859	17.402
ENSSSCT00000014447	ENSSSCG00000013227	KBTBD4	protein_coding	12.3695	16.3261	14.7817	13.0719	9.62229	9.48726	9.64725	14.0958	9.17665	12.9081	9.35187	13.6644	10.5324	13.4859	11.6846
ENSSSCT00000014445	ENSSSCG00000013225	--	protein_coding	1.17645	2.16029	0.561242	1.31952	1.95688	2.22392	1.70991	1.29157	2.29538	2.05667	1.7765	1.69033	1.58834	0.80829	1.24784
ENSSSCT00000014442	ENSSSCG00000013222	--	protein_coding	39.9269	28.8452	28.3191	36.0581	23.9232	30.4154	31.8297	37.4882	30.3985	31.8093	43.1268	33.6587	45.7655	43.02	34.687
ENSSSCT00000014443	ENSSSCG00000013223	--	protein_coding	13.1911	10.1668	12.4131	12.9783	8.33209	11.8271	13.3873	12.5254	10.3839	14.8117	10.7395	15.5701	13.5654	13.876	12.4394
ENSSSCT00000014449	ENSSSCG00000013229	NDUFS3	protein_coding	49.9654	63.1473	61.1259	48.0022	35.452	44.2966	57.5379	64.882	51.886	58.6907	57.878	75.2345	53.7715	64.1449	59.6811
ENSSSCT00000027828	ENSSSCG00000028200	GCC1	protein_coding	5.99192	7.53551	5.3236	6.55377	6.05864	6.73725	5.39296	6.16007	6.22728	6.71045	6.52019	6.24691	6.99281	6.85402	7.27768
ENSSSCT00000027824	ENSSSCG00000020818	ZNF862	protein_coding	5.35973	5.29094	5.05744	7.51186	8.88867	7.92365	4.9553	3.85907	6.31851	5.10056	6.63103	4.18299	5.69598	5.17742	6.67899
ENSSSCT00000027825	ENSSSCG00000026091	--	protein_coding	0	0	0	0	0	0	0	0	0	0	0	0	0	0	0
ENSSSCT00000003518	ENSSSCG00000003168	ALDH16A1	protein_coding	9.81156	11.0168	10.5452	9.80836	7.54503	19.2645	16.3061	20.8752	17.499	23.2782	20.9468	20.9603	23.149	24.9909	23.5937
ENSSSCT00000003519	ENSSSCG00000003169	PIH1D1	protein_coding	14.7391	18.5083	21.3391	20.4133	13.1458	23.0634	27.5147	28.5089	23.0838	30.2561	26.7321	33.6957	29.3804	31.2138	26.7444
ENSSSCT00000003510	ENSSSCG00000003160	NTF4	protein_coding	0.21086	0.554805	0.532837	0.797634	0.793688	0.712329	0.563055	0.860383	0.756029	0.656339	0.35507	0.596842	0.696186	0.962339	1.00158
ENSSSCT00000003511	ENSSSCG00000003161	PRRG2	protein_coding	4.00797	3.26033	5.85866	5.15934	4.73836	6.77511	11.4287	11.475	12.0586	10.5057	14.5381	11.2248	12.7914	10.1627	13.217
ENSSSCT00000003515	ENSSSCG00000003165	RPS11	protein_coding	1112.04	1856.43	1456.47	964.151	651.536	666.728	915.959	1058.33	841.079	954.116	751.21	893.072	870.306	986.754	887.77
ENSSSCT00000003516	ENSSSCG00000003166	RPL13A	protein_coding	824.902	1114.95	1376.6	789.395	598.537	990.2	1303.93	1475.82	1314.25	1491.28	1257.95	1537.08	1497	1594.05	1296.92
ENSSSCT00000003517	ENSSSCG00000003167	--	protein_coding	3.10147	3.76206	6.38663	8.17099	7.29712	4.9656	4.42621	6.02919	5.71351	4.90415	3.33726	4.46871	4.46755	5.24541	4.7042
ENSSSCT00000028418	ENSSSCG00000029475	--	protein_coding	29.0706	28.5089	26.6981	22.4607	34.2774	40.717	52.9394	31.8764	33.1851	30.8809	80.7227	34.2759	58.9929	64.4906	40.0936
ENSSSCT00000028416	ENSSSCG00000003693	MYOM1	protein_coding	0.763655	0.153815	4.84708e-06	0.216524	0.299754	3.0031	0.554999	0.46983	0.132623	1.06193	0.204487	0.265995	0.00153246	0.361194	1.44786
ENSSSCT00000028417	ENSSSCG00000026513	--	protein_coding	13.2845	11.3189	9.73631	11.124	17.2004	19.0446	21.3104	19.7251	22.885	18.7411	21.2792	17.8942	27.4836	20.1928	24.591
ENSSSCT00000028414	ENSSSCG00000004898	TNFRSF11A	protein_coding	3.25036	2.07028	2.11687	3.39054	3.35989	6.0115	7.53418	5.24024	8.78171	6.18993	8.54597	6.19297	7.69413	6.31632	7.1863
ENSSSCT00000028415	ENSSSCG00000021448	CCDC17	protein_coding	0.0564639	0.111553	5.36294e-15	0.000533804	0.255855	7.48112e-07	7.42578e-06	0.303086	0.0935377	4.52824e-05	0.349698	0.480832	0.0746207	0.225588	0.156354
ENSSSCT00000028412	ENSSSCG00000027325	TRNP1	protein_coding	0.349949	0.12982	0.413545	0.249224	0.497107	0.925268	0.46645	0.447244	0.580546	0.681161	1.01779	0.560235	0.7485	0.687904	1.0589
ENSSSCT00000028413	ENSSSCG00000024734	ZNF774	protein_coding	0.496899	1.47301	0.522488	0.0628006	1.18883	0.606795	0.540059	0.676719	0.457468	0.515719	0.614043	0.822999	0.49719	0.566547	0.461692
ENSSSCT00000028410	ENSSSCG00000020776	--	protein_coding	0	0	0	0	0	0	0	0	0	0	0	0	0	0	0
ENSSSCT00000028411	ENSSSCG00000021201	-	protein_coding	7.01335	3.79827	4.29358	3.03708	2.99104	8.15746	6.29201	9.30694	9.56032	6.04894	4.89205	9.67788	5.78498	6.03682	5.49735
ENSSSCT00000004987	ENSSSCG00000004515	--	protein_coding	0	0	0	0	0	0	0	0	0	0	0	0	0	0	0
ENSSSCT00000004985	ENSSSCG00000004513	--	protein_coding	0	0	0	0	147.491	180.792	0	0	143.583	155.476	0	0	0	0	0
ENSSSCT00000004982	ENSSSCG00000004510	ACAA2	protein_coding	14.0669	17.6363	21.4356	18.6306	14.3277	18.4912	22.601	22.8066	24.7043	25.4037	18.4925	26.9801	20.8179	23.6973	19.1512
ENSSSCT00000004983	ENSSSCG00000004511	MYO5B	protein_coding	26.1562	25.7157	26.3123	31.7753	35.1855	32.7871	38.7167	30.3184	33.1369	28.4631	42.9636	31.2794	30.4025	25.9149	35.6185
ENSSSCT00000004980	ENSSSCG00000004508	--	protein_coding	14.4789	17.6357	17.89	18.5788	17.722	14.0096	16.4634	14.3003	16.0931	14.7272	17.5172	14.0229	14.7908	13.4845	16.3963
ENSSSCT00000004981	ENSSSCG00000004509	LIPG	protein_coding	3.82127e-07	1.46218e-07	2.80026e-07	4.74977e-07	1.25742e-07	5.31054e-07	4.1725e-07	2.7095e-07	1.26199e-06	3.33155e-07	1.63055e-06	1.39404e-06	6.81702e-07	3.99552e-07	5.15523e-07
ENSSSCT00000004988	ENSSSCG00000004516	MBD1	protein_coding	12.9262	16.8992	20.142	24.6966	19.1372	30.8517	33.2178	34.9896	33.0868	28.1005	29.4248	26.9028	31.0609	27.6595	24.5031
ENSSSCT00000004989	ENSSSCG00000004517	CXXC1	protein_coding	19.5195	33.7412	38.1246	42.557	32.1846	38.6627	41.2496	42.1757	38.9575	46.6414	32.4995	37.6981	42.9333	43.6096	36.325
ENSSSCT00000007987	ENSSSCG00000007301	--	protein_coding	1.91466	1.06374	1.41615	2.44834	1.89653	2.17443	1.96921	1.95488	1.68487	3.07362	1.99591	2.29126	2.69399	2.04703	1.95276
ENSSSCT00000007982	ENSSSCG00000007296	--	protein_coding	0	0	0	0	0	0	0	0	0	0	0	0	0	0	0
ENSSSCT00000004323	ENSSSCG00000003908	TSPAN1	protein_coding	200.997	124.736	193.552	116.012	107.023	69.5359	266.733	194.063	184.412	194.308	356.925	103.644	459.47	189.045	178.775
ENSSSCT00000004320	ENSSSCG00000003905	RAD54L	protein_coding	4.95813	4.68805	6.35098	9.13462	5.08201	7.69334	6.55614	6.1999	4.45605	9.81197	6.73615	6.58569	10.1161	8.98617	7.43215
ENSSSCT00000004324	ENSSSCG00000003909	--	protein_coding	2.35092	1.92636	1.27014	1.46671	2.08653	2.51952	1.88589	1.64275	2.28521	1.50224	1.80631	1.53202	2.02238	2.38961	2.31501
ENSSSCT00000004328	ENSSSCG00000003913	--	protein_coding	6.03078	8.34646	8.46321	17.6472	17.1844	23.3507	11.1391	7.35571	11.9332	12.0629	17.9052	11.0412	20.2441	14.8993	17.6153
ENSSSCT00000004329	ENSSSCG00000003914	PRDX1	protein_coding	512.25	648.995	437.368	225.788	179.539	392.305	626.08	640.37	486.396	480.021	517.914	755.943	522.716	618.271	574.981
ENSSSCT00000026843	ENSSSCG00000023576	--	protein_coding	3.64644	1.33195	1.08927	0.588095	2.45077	2.54581	0.836392	1.48356	1.54676	1.37731	1.05094	1.20802	2.62627	1.28585	1.40482
ENSSSCT00000026841	ENSSSCG00000027627	--	protein_coding	0.0112841	0	0.0106372	0.0258453	0	0.00956848	0	0.0231389	0.0187768	0.00879134	0	0.0242492	0.0101641	0	0
ENSSSCT00000026840	ENSSSCG00000024096	RIPK2	protein_coding	8.26666	4.47723	9.32542	5.76023	5.41318	4.17419	7.85451	5.8444	4.65503	4.45648	3.82811	6.05865	4.22814	3.89492	3.51279
ENSSSCT00000026847	ENSSSCG00000001621	TFEB	protein_coding	1.69843e-06	9.26729e-07	1.13226e-06	5.60492e-07	8.27099e-07	3.07349e-07	3.48857e-07	1.52783e-07	3.70126e-07	4.40642e-07	0.0610343	5.80213e-07	3.68638e-07	3.35957e-07	3.54898e-07
ENSSSCT00000026846	ENSSSCG00000026540	--	protein_coding	103.942	84.5662	93.1899	88.0299	53.5628	141.729	157.734	132.013	136.109	141.258	95.3016	113.36	113.686	128.642	140.071
ENSSSCT00000026845	ENSSSCG00000026242	--	protein_coding	0	0	0	4.75638e-06	0	3.6395e-05	0	0	0	3.37798e-08	0	0	0	0	0
ENSSSCT00000026844	ENSSSCG00000029986	PROKR1	protein_coding	0.212864	0.210016	0.201725	0.24154	0	0.239689	0.063159	0.0965013	0.469642	0.110428	0.143373	0.37652	0.191673	0.388607	0.178448
ENSSSCT00000026849	ENSSSCG00000024034	--	protein_coding	0	0	0	0	0	0	0	0	0	0	0	0	0	0	0
ENSSSCT00000026848	ENSSSCG00000024936	C1QTNF5	protein_coding	6.4582	11.3815	5.98357	3.37508	5.15945	9.55885	8.13936	11.7918	14.2266	10.5589	12.4622	9.08441	12.6105	12.5197	10.4049
ENSSSCT00000006210	ENSSSCG00000005648	--	protein_coding	43.495	76.4338	85.2067	46.5634	102.729	100.566	143.67	145.756	126.561	124.404	177.911	133.631	143.494	152.032	109.926
[truncated: 25,064 more rows]
