# Supplementary material for: Integrative Analyses of Long Non-coding RNA and mRNA Involved in Piglet Ileum Immune Response to Clostridium perfringens Type C Infection
Source: Front Cell Infect Microbiol. 2019 Apr 30;9:130. doi: 10.3389/fcimb.2019.00130 (PMC6503642; doi:10.3389/fcimb.2019.00130)
Supplement: Table S4 — Characteristics of lncRNAs in piglet ileums. [file Table_4.XLSX]

## Sheet: Table S4 
Novel_lncRNA_ID	Novel_lncRNA_Gene_ID	Gene_Type	Status	Chromosome	Start	End	Strand	Exon_number	Length	ORF
LNC_000217	XLOC_012001	lincRNA	Novel_lncRNA	JH118802.1	1921	4010	-	2	1022	120
LNC_000216	XLOC_011982	lincRNA	Novel_lncRNA	JH118792.1	44322	50495	-	2	2851	90
LNC_000215	XLOC_011951	antisense_lncRNA	Novel_lncRNA	JH118788.1	100423	130109	+	3	358	71
LNC_000214	XLOC_011943	lincRNA	Novel_lncRNA	JH118787.1	56949	57774	-	2	473	68
LNC_000213	XLOC_011636	lincRNA	Novel_lncRNA	JH118714.1	28695	32946	+	2	1016	136
LNC_000212	XLOC_011636	lincRNA	Novel_lncRNA	JH118714.1	28273	30063	+	2	798	174
LNC_000211	XLOC_011604	lincRNA	Novel_lncRNA	JH118694.1	27145	28262	-	2	955	146
LNC_000210	XLOC_011442	lincRNA	Novel_lncRNA	JH118641.1	36351	37221	+	2	398	132
LNC_001346	XLOC_072301	lincRNA	Novel_lncRNA	chr4	138664674	138670532	-	2	5258	147
LNC_001347	XLOC_072368	lincRNA	Novel_lncRNA	chr4	139788065	139791159	-	2	2984	138
LNC_001344	XLOC_072277	lincRNA	Novel_lncRNA	chr4	135933255	135951908	-	2	11720	111
LNC_001345	XLOC_072301	lincRNA	Novel_lncRNA	chr4	138662277	138671506	-	3	7755	147
LNC_001342	XLOC_072254	lincRNA	Novel_lncRNA	chr4	135055560	135067300	-	4	3121	114
LNC_001343	XLOC_072277	lincRNA	Novel_lncRNA	chr4	135933255	135951904	-	2	15297	158
LNC_000219	XLOC_012055	lincRNA	Novel_lncRNA	JH118816.1	15548	49642	+	3	665	154
LNC_000218	XLOC_012055	lincRNA	Novel_lncRNA	JH118816.1	15548	49642	+	2	1095	200
LNC_001188	XLOC_064845	lincRNA	Novel_lncRNA	chr3	142954339	142960596	+	3	6091	125
LNC_001189	XLOC_064853	lincRNA	Novel_lncRNA	chr3	142973251	142987784	+	2	6586	109
LNC_001180	XLOC_064708	lincRNA	Novel_lncRNA	chr3	133519717	133540516	+	2	315	77
LNC_001181	XLOC_064720	lincRNA	Novel_lncRNA	chr3	134606522	134614968	+	2	1267	161
LNC_001182	XLOC_064756	lincRNA	Novel_lncRNA	chr3	135855746	135859149	+	2	1345	157
LNC_001183	XLOC_064766	lincRNA	Novel_lncRNA	chr3	137520170	137522827	+	2	1658	192
LNC_001184	XLOC_064814	lincRNA	Novel_lncRNA	chr3	142864931	142867951	+	3	1963	117
LNC_001185	XLOC_064814	lincRNA	Novel_lncRNA	chr3	142866231	142869290	+	2	875	67
LNC_001186	XLOC_064823	lincRNA	Novel_lncRNA	chr3	142902785	142907208	+	3	2505	169
LNC_001187	XLOC_064841	lincRNA	Novel_lncRNA	chr3	142942395	142946668	+	2	800	118
LNC_000109	XLOC_005373	lincRNA	Novel_lncRNA	GL894425.2	3876	6229	-	2	749	67
LNC_000108	XLOC_005330	lincRNA	Novel_lncRNA	GL894410.2	16044	26248	+	3	1176	90
LNC_000103	XLOC_005028	lincRNA	Novel_lncRNA	GL894261.2	102222	112006	+	4	1751	141
LNC_000102	XLOC_005028	lincRNA	Novel_lncRNA	GL894261.2	102216	115418	+	5	593	79
LNC_000101	XLOC_005028	lincRNA	Novel_lncRNA	GL894261.2	102216	112006	+	4	1743	141
LNC_000100	XLOC_004956	lincRNA	Novel_lncRNA	GL894249.1	13123	19128	-	2	3882	103
LNC_000107	XLOC_005305	lincRNA	Novel_lncRNA	GL894399.1	27271	32896	+	2	3272	117
LNC_000106	XLOC_005143	lincRNA	Novel_lncRNA	GL894290.1	6875	30638	+	2	2998	119
LNC_000105	XLOC_005139	lincRNA	Novel_lncRNA	GL894285.1	25677	30118	-	2	3715	117
LNC_000104	XLOC_005028	lincRNA	Novel_lncRNA	GL894261.2	105357	112006	+	3	1610	114
LNC_001298	XLOC_069967	lincRNA	Novel_lncRNA	chr4	136578362	136578947	+	2	300	51
LNC_001299	XLOC_069971	lincRNA	Novel_lncRNA	chr4	136938834	136952270	+	3	6982	161
LNC_001294	XLOC_069813	lincRNA	Novel_lncRNA	chr4	121486816	121488095	+	2	558	71
LNC_001295	XLOC_069820	lincRNA	Novel_lncRNA	chr4	121846179	121849803	+	3	2280	133
LNC_001296	XLOC_069820	lincRNA	Novel_lncRNA	chr4	121846184	121849803	+	2	2586	133
LNC_001297	XLOC_069820	lincRNA	Novel_lncRNA	chr4	121846211	121849803	+	2	3282	133
LNC_001290	XLOC_069437	lincRNA	Novel_lncRNA	chr4	103670608	103672874	+	2	599	151
LNC_001291	XLOC_069670	lincRNA	Novel_lncRNA	chr4	112982243	113037115	+	2	354	104
LNC_001292	XLOC_069694	lincRNA	Novel_lncRNA	chr4	113992295	114033171	+	2	645	142
LNC_001293	XLOC_069733	lincRNA	Novel_lncRNA	chr4	116889260	116890935	+	2	1324	81
LNC_001348	XLOC_072387	lincRNA	Novel_lncRNA	chr4	141544344	141545583	-	2	1038	89
LNC_001349	XLOC_072417	lincRNA	Novel_lncRNA	chr4	143227962	143234953	-	2	6179	163
LNC_001340	XLOC_072254	lincRNA	Novel_lncRNA	chr4	135055560	135061273	-	2	4414	134
LNC_001341	XLOC_072254	lincRNA	Novel_lncRNA	chr4	135055560	135061367	-	3	4245	134
LNC_000965	XLOC_053485	lincRNA	Novel_lncRNA	chr17	61595257	61597810	-	2	2310	117
LNC_000964	XLOC_053470	lincRNA	Novel_lncRNA	chr17	59856408	59861026	-	4	1538	179
LNC_000967	XLOC_053558	lincRNA	Novel_lncRNA	chr17	69407224	69686621	-	2	1233	147
LNC_000966	XLOC_053505	lincRNA	Novel_lncRNA	chr17	65092065	65094604	-	2	1308	115
LNC_000961	XLOC_053290	lincRNA	Novel_lncRNA	chr17	51423559	51512712	-	4	3658	123
LNC_000960	XLOC_053290	lincRNA	Novel_lncRNA	chr17	51419009	51512887	-	4	938	129
LNC_000963	XLOC_053328	antisense_lncRNA	Novel_lncRNA	chr17	51642825	51650659	-	2	830	130
LNC_000962	XLOC_053290	lincRNA	Novel_lncRNA	chr17	51434659	51512823	-	3	3436	141
LNC_000969	XLOC_053621	antisense_lncRNA	Novel_lncRNA	chr18	355375	381743	+	2	1162	154
LNC_000968	XLOC_053620	antisense_lncRNA	Novel_lncRNA	chr18	330460	385347	+	2	565	149
LNC_001728	XLOC_094415	lincRNA	Novel_lncRNA	chr9	96661230	96751734	+	6	810	75
LNC_001729	XLOC_094451	lincRNA	Novel_lncRNA	chr9	98611250	98620308	+	2	1183	52
LNC_000819	XLOC_043642	lincRNA	Novel_lncRNA	chr14	153256334	153259345	-	2	2493	282
LNC_000818	XLOC_043608	lincRNA	Novel_lncRNA	chr14	150597770	150606940	-	3	771	179
LNC_001432	XLOC_077663	lincRNA	Novel_lncRNA	chr6	57744256	57750434	+	2	6070	183
LNC_001433	XLOC_077663	lincRNA	Novel_lncRNA	chr6	57744292	57750434	+	2	5920	183
LNC_001434	XLOC_077684	lincRNA	Novel_lncRNA	chr6	58076989	58083261	+	2	6064	375
LNC_001435	XLOC_077691	lincRNA	Novel_lncRNA	chr6	58188332	58194670	+	2	6178	244
LNC_001436	XLOC_077722	lincRNA	Novel_lncRNA	chr6	59979949	59981736	+	2	722	158
LNC_001437	XLOC_077751	lincRNA	Novel_lncRNA	chr6	63104788	63119234	+	2	1844	140
LNC_000811	XLOC_043241	lincRNA	Novel_lncRNA	chr14	120096588	120107490	-	2	1614	75
LNC_000810	XLOC_043041	lincRNA	Novel_lncRNA	chr14	108498589	108506955	-	3	2068	91
LNC_000813	XLOC_043380	lincRNA	Novel_lncRNA	chr14	133623590	133636777	-	3	489	70
LNC_000812	XLOC_043241	lincRNA	Novel_lncRNA	chr14	120104272	120107490	-	2	2213	195
LNC_000815	XLOC_043579	lincRNA	Novel_lncRNA	chr14	148133523	148134146	-	2	483	143
LNC_000814	XLOC_043497	lincRNA	Novel_lncRNA	chr14	144113778	144118013	-	2	2428	97
LNC_000817	XLOC_043599	lincRNA	Novel_lncRNA	chr14	148961177	148975777	-	2	5862	261
LNC_000816	XLOC_043599	lincRNA	Novel_lncRNA	chr14	148961177	148975777	-	2	14086	261
LNC_001720	XLOC_093623	lincRNA	Novel_lncRNA	chr9	44920986	44922709	+	2	466	84
LNC_001721	XLOC_094063	lincRNA	Novel_lncRNA	chr9	74412286	74416735	+	3	1692	100
LNC_001504	XLOC_080840	lincRNA	Novel_lncRNA	chr6	49720548	49721315	-	2	462	153
LNC_001505	XLOC_080928	lincRNA	Novel_lncRNA	chr6	51745639	51748569	-	2	2719	127
LNC_001506	XLOC_080956	lincRNA	Novel_lncRNA	chr6	52285236	52288884	-	2	785	104
LNC_001507	XLOC_081080	lincRNA	Novel_lncRNA	chr6	55958201	55963252	-	2	4897	152
LNC_001500	XLOC_080515	antisense_lncRNA	Novel_lncRNA	chr6	40390122	40394269	-	2	3530	220
LNC_001501	XLOC_080590	lincRNA	Novel_lncRNA	chr6	42601050	42603828	-	2	2679	161
LNC_001502	XLOC_080652	lincRNA	Novel_lncRNA	chr6	44273985	44298501	-	6	3110	121
LNC_001503	XLOC_080825	lincRNA	Novel_lncRNA	chr6	49324263	49326944	-	2	1843	173
LNC_001508	XLOC_081167	lincRNA	Novel_lncRNA	chr6	57926915	57928912	-	2	1587	161
LNC_001509	XLOC_081260	lincRNA	Novel_lncRNA	chr6	63357839	63362763	-	3	1441	103
LNC_000587	XLOC_030246	lincRNA	Novel_lncRNA	chr12	50957289	50960239	-	2	2177	159
LNC_000586	XLOC_030207	antisense_lncRNA	Novel_lncRNA	chr12	49504919	49507544	-	3	835	216
LNC_000585	XLOC_030207	antisense_lncRNA	Novel_lncRNA	chr12	49504919	49506570	-	2	766	133
LNC_000584	XLOC_030127	lincRNA	Novel_lncRNA	chr12	46184207	46186769	-	2	1406	149
LNC_000583	XLOC_030123	lincRNA	Novel_lncRNA	chr12	46107305	46118966	-	2	10600	135
LNC_000582	XLOC_030091	lincRNA	Novel_lncRNA	chr12	44659770	44662576	-	3	964	91
LNC_000581	XLOC_029950	lincRNA	Novel_lncRNA	chr12	38615213	38622103	-	2	5564	128
LNC_000580	XLOC_029835	lincRNA	Novel_lncRNA	chr12	34078826	34080870	-	2	790	127
LNC_000589	XLOC_030265	antisense_lncRNA	Novel_lncRNA	chr12	51152139	51164908	-	2	1924	73
LNC_000588	XLOC_030246	lincRNA	Novel_lncRNA	chr12	50957289	50965962	-	4	1051	159
LNC_000741	XLOC_038557	lincRNA	Novel_lncRNA	chr14	37658902	37661897	+	2	1779	175
LNC_000740	XLOC_038437	lincRNA	Novel_lncRNA	chr14	29300746	29306220	+	2	1536	104
LNC_000743	XLOC_038686	lincRNA	Novel_lncRNA	chr14	38357246	38369935	+	2	1700	121
LNC_000742	XLOC_038557	antisense_lncRNA	Novel_lncRNA	chr14	37665998	37673166	+	2	6370	139
LNC_000745	XLOC_038930	lincRNA	Novel_lncRNA	chr14	47103983	47105850	+	2	1185	141
LNC_000744	XLOC_038770	lincRNA	Novel_lncRNA	chr14	38857844	38859856	+	2	785	92
LNC_000747	XLOC_038989	antisense_lncRNA	Novel_lncRNA	chr14	50284876	50289183	+	3	2514	162
LNC_000746	XLOC_038989	antisense_lncRNA	Novel_lncRNA	chr14	50284714	50289183	+	3	2737	195
LNC_000749	XLOC_039078	lincRNA	Novel_lncRNA	chr14	53308904	53310448	+	2	1288	108
LNC_000748	XLOC_038989	antisense_lncRNA	Novel_lncRNA	chr14	50285528	50289183	+	4	2914	223
LNC_001612	XLOC_087851	lincRNA	Novel_lncRNA	chr7	120128638	120131042	-	3	1279	117
LNC_001613	XLOC_087931	lincRNA	Novel_lncRNA	chr7	122210696	122211885	-	2	927	97
LNC_001614	XLOC_088099	lincRNA	Novel_lncRNA	chr7	129801017	129801703	-	2	302	100
LNC_001615	XLOC_088126	lincRNA	Novel_lncRNA	chr7	131257725	131260913	-	2	3035	198
LNC_001616	XLOC_088127	lincRNA	Novel_lncRNA	chr7	131267644	131270728	-	2	1725	159
LNC_001617	XLOC_088388	lincRNA	Novel_lncRNA	chr8	8824934	8949340	+	6	1108	108
LNC_001768	XLOC_095937	lincRNA	Novel_lncRNA	chr9	31992306	32061321	-	2	1246	86
LNC_001769	XLOC_095959	lincRNA	Novel_lncRNA	chr9	32186721	32187574	-	2	804	92
LNC_001764	XLOC_095753	antisense_lncRNA	Novel_lncRNA	chr9	21847839	21855322	-	2	7406	111
LNC_001765	XLOC_095784	lincRNA	Novel_lncRNA	chr9	22508155	22515185	-	2	6002	117
LNC_001766	XLOC_095794	lincRNA	Novel_lncRNA	chr9	22727276	22742591	-	2	463	88
LNC_001767	XLOC_095903	lincRNA	Novel_lncRNA	chr9	29559651	29560166	-	2	353	72
LNC_001760	XLOC_095526	lincRNA	Novel_lncRNA	chr9	9525473	9528926	-	2	1880	102
LNC_001761	XLOC_095649	lincRNA	Novel_lncRNA	chr9	14324222	14328877	-	2	1785	120
LNC_001762	XLOC_095692	lincRNA	Novel_lncRNA	chr9	18862430	18864538	-	2	1941	104
LNC_001763	XLOC_095697	lincRNA	Novel_lncRNA	chr9	19238980	19247920	-	2	7719	132
LNC_000369	XLOC_020464	antisense_lncRNA	Novel_lncRNA	chr1	213215419	213258899	-	3	6599	146
LNC_000368	XLOC_020464	antisense_lncRNA	Novel_lncRNA	chr1	213215419	213258880	-	2	6133	146
LNC_000367	XLOC_020409	lincRNA	Novel_lncRNA	chr1	206881827	206889000	-	2	4452	171
LNC_000366	XLOC_020384	lincRNA	Novel_lncRNA	chr1	204885583	204886188	-	2	398	84
LNC_000365	XLOC_020352	lincRNA	Novel_lncRNA	chr1	204242367	204250094	-	3	5444	116
LNC_000364	XLOC_020352	lincRNA	Novel_lncRNA	chr1	204242367	204246976	-	2	4534	116
LNC_000363	XLOC_020286	lincRNA	Novel_lncRNA	chr1	202243450	202256892	-	2	8594	264
LNC_000362	XLOC_020272	lincRNA	Novel_lncRNA	chr1	200880184	200882373	-	2	1675	187
LNC_000361	XLOC_020266	antisense_lncRNA	Novel_lncRNA	chr1	200589525	200589950	-	2	216	72
LNC_000360	XLOC_020184	lincRNA	Novel_lncRNA	chr1	188391698	188401796	-	2	4318	94
LNC_000569	XLOC_029487	antisense_lncRNA	Novel_lncRNA	chr12	15167094	15181543	-	2	2382	119
LNC_000568	XLOC_029374	lincRNA	Novel_lncRNA	chr12	7717199	7718368	-	2	790	95
LNC_000561	XLOC_029278	antisense_lncRNA	Novel_lncRNA	chr12	2526028	2547604	-	3	9202	179
LNC_000560	XLOC_029160	antisense_lncRNA	Novel_lncRNA	chr12	62367848	62375165	+	3	4145	168
LNC_000563	XLOC_029278	lincRNA	Novel_lncRNA	chr12	2527946	2538901	-	2	10133	235
LNC_000562	XLOC_029278	antisense_lncRNA	Novel_lncRNA	chr12	2526028	2547604	-	4	17341	227
LNC_000565	XLOC_029346	antisense_lncRNA	Novel_lncRNA	chr12	6114904	6123012	-	3	5919	133
LNC_000564	XLOC_029278	lincRNA	Novel_lncRNA	chr12	2527946	2547604	-	2	18670	227
LNC_000567	XLOC_029373	lincRNA	Novel_lncRNA	chr12	7477641	7482684	-	3	1489	208
LNC_000566	XLOC_029346	antisense_lncRNA	Novel_lncRNA	chr12	6114904	6123106	-	3	6010	133
LNC_001829	XLOC_100136	lincRNA	Novel_lncRNA	chrX	39376744	39378631	-	2	1432	110
LNC_001828	XLOC_099884	lincRNA	Novel_lncRNA	chrX	6081398	6088152	-	2	6632	132
LNC_001359	XLOC_072905	lincRNA	Novel_lncRNA	chr5	19017791	19023516	+	2	5285	142
LNC_001358	XLOC_072699	lincRNA	Novel_lncRNA	chr5	8594349	8599166	+	2	531	176
LNC_001355	XLOC_072631	lincRNA	Novel_lncRNA	chr5	5278076	5282400	+	2	1392	105
LNC_001354	XLOC_072631	lincRNA	Novel_lncRNA	chr5	5278076	5282400	+	2	1548	105
LNC_001357	XLOC_072634	antisense_lncRNA	Novel_lncRNA	chr5	5663097	5671184	+	3	1909	173
LNC_001356	XLOC_072634	antisense_lncRNA	Novel_lncRNA	chr5	5661209	5671184	+	3	1896	173
LNC_001351	XLOC_072417	lincRNA	Novel_lncRNA	chr4	143227962	143234953	-	2	6009	163
LNC_001350	XLOC_072417	lincRNA	Novel_lncRNA	chr4	143227962	143234953	-	2	6171	163
LNC_001353	XLOC_072560	lincRNA	Novel_lncRNA	chr5	5019396	5021353	+	2	1676	110
LNC_001352	XLOC_072467	antisense_lncRNA	Novel_lncRNA	chr5	584798	589633	+	2	4272	206
LNC_001199	XLOC_065548	antisense_lncRNA	Novel_lncRNA	chr3	32122320	32134606	-	2	8041	134
LNC_001198	XLOC_065253	lincRNA	Novel_lncRNA	chr3	17396637	17398139	-	2	1413	160
LNC_001197	XLOC_065223	antisense_lncRNA	Novel_lncRNA	chr3	16930753	16933801	-	2	756	91
LNC_001196	XLOC_065222	lincRNA	Novel_lncRNA	chr3	16920755	16924527	-	2	562	131
LNC_001195	XLOC_065063	antisense_lncRNA	Novel_lncRNA	chr3	7924656	7926111	-	2	1205	127
LNC_001194	XLOC_064981	lincRNA	Novel_lncRNA	chr3	4683096	4686035	-	2	1737	199
LNC_001193	XLOC_064942	lincRNA	Novel_lncRNA	chr3	2225547	2226782	-	2	1087	204
LNC_001192	XLOC_064922	lincRNA	Novel_lncRNA	chr3	1085948	1087392	-	2	1036	183
LNC_001191	XLOC_064853	lincRNA	Novel_lncRNA	chr3	142973272	142987784	+	4	2394	84
LNC_001190	XLOC_064853	lincRNA	Novel_lncRNA	chr3	142973253	142987784	+	3	6637	109
LNC_001821	XLOC_098960	lincRNA	Novel_lncRNA	chrX	72513220	72545327	+	4	465	51
LNC_001820	XLOC_098960	lincRNA	Novel_lncRNA	chrX	72513218	72545327	+	4	504	61
LNC_000178	XLOC_009218	lincRNA	Novel_lncRNA	GL896219.1	3966	8717	+	3	1491	145
LNC_000179	XLOC_009597	lincRNA	Novel_lncRNA	GL896302.1	11873	13318	-	2	237	79
LNC_000176	XLOC_009127	lincRNA	Novel_lncRNA	GL896197.1	22361	24567	-	2	1615	82
LNC_000177	XLOC_009198	lincRNA	Novel_lncRNA	GL896213.1	16421	16738	+	2	213	56
LNC_000174	XLOC_008984	lincRNA	Novel_lncRNA	GL896133.1	68364	70279	-	3	670	144
LNC_000175	XLOC_008984	lincRNA	Novel_lncRNA	GL896133.1	68364	70288	-	2	513	171
LNC_000172	XLOC_008544	lincRNA	Novel_lncRNA	GL895945.1	11779	14999	+	2	1774	288
LNC_000173	XLOC_008969	lincRNA	Novel_lncRNA	GL896133.1	76652	88431	+	2	3094	112
LNC_000170	XLOC_008498	lincRNA	Novel_lncRNA	GL895923.1	11959	14561	+	3	1076	173
LNC_000171	XLOC_008524	lincRNA	Novel_lncRNA	GL895934.1	1923	3564	-	2	746	89
LNC_001283	XLOC_069315	lincRNA	Novel_lncRNA	chr4	99932061	99935931	+	3	2923	127
LNC_001282	XLOC_069315	lincRNA	Novel_lncRNA	chr4	99929951	99935931	+	5	3135	127
LNC_001281	XLOC_069315	lincRNA	Novel_lncRNA	chr4	99929939	99935931	+	5	3332	146
LNC_001280	XLOC_069315	lincRNA	Novel_lncRNA	chr4	99929900	99935931	+	3	4079	127
LNC_001287	XLOC_069333	lincRNA	Novel_lncRNA	chr4	100855910	100874768	+	4	2633	118
LNC_001286	XLOC_069333	lincRNA	Novel_lncRNA	chr4	100855855	100874768	+	3	2572	125
LNC_001285	XLOC_069333	lincRNA	Novel_lncRNA	chr4	100855855	100872988	+	5	1481	155
LNC_001284	XLOC_069315	lincRNA	Novel_lncRNA	chr4	99932109	99935931	+	3	3329	127
LNC_001289	XLOC_069429	antisense_lncRNA	Novel_lncRNA	chr4	103593815	103597821	+	2	1673	158
LNC_001288	XLOC_069333	lincRNA	Novel_lncRNA	chr4	100855917	100874768	+	5	2803	118
LNC_000521	XLOC_027880	lincRNA	Novel_lncRNA	chr12	7951580	7955818	+	2	1637	192
LNC_000520	XLOC_027843	lincRNA	Novel_lncRNA	chr12	5964461	5967887	+	2	3242	178
LNC_000002	XLOC_000163	lincRNA	Novel_lncRNA	GL892316.1	15644	16463	-	2	322	107
LNC_000003	XLOC_000224	antisense_lncRNA	Novel_lncRNA	GL892334.1	13062	19444	-	3	396	93
LNC_000001	XLOC_000026	lincRNA	Novel_lncRNA	GL892228.1	12	915	-	2	786	165
LNC_000006	XLOC_000364	lincRNA	Novel_lncRNA	GL892387.1	706	1721	-	2	350	101
LNC_000007	XLOC_000417	antisense_lncRNA	Novel_lncRNA	GL892404.2	31381	49131	+	2	1408	85
LNC_000004	XLOC_000224	antisense_lncRNA	Novel_lncRNA	GL892334.1	17206	21165	-	3	1766	104
LNC_000005	XLOC_000346	lincRNA	Novel_lncRNA	GL892381.1	80345	80788	-	2	341	45
LNC_000008	XLOC_000518	lincRNA	Novel_lncRNA	GL892447.1	45420	46480	-	2	655	112
LNC_000009	XLOC_000537	lincRNA	Novel_lncRNA	GL892463.1	26639	28265	+	2	1555	77
LNC_000529	XLOC_028016	antisense_lncRNA	Novel_lncRNA	chr12	15060582	15068487	+	3	1035	100
LNC_001031	XLOC_056264	antisense_lncRNA	Novel_lncRNA	chr2	11892619	11922699	+	2	700	158
LNC_001427	XLOC_077056	lincRNA	Novel_lncRNA	chr6	36049202	36054056	+	2	4787	208
LNC_001426	XLOC_077029	lincRNA	Novel_lncRNA	chr6	33199831	33203964	+	2	938	91
LNC_001425	XLOC_076997	lincRNA	Novel_lncRNA	chr6	31903780	31917711	+	2	12444	146
LNC_001424	XLOC_076918	lincRNA	Novel_lncRNA	chr6	26789035	26791475	+	2	972	104
LNC_000828	XLOC_043798	lincRNA	Novel_lncRNA	chr15	8584391	8630092	+	2	3059	174
LNC_000829	XLOC_043911	lincRNA	Novel_lncRNA	chr15	15371254	15412016	+	2	18711	114
LNC_001421	XLOC_076840	lincRNA	Novel_lncRNA	chr6	17752806	17761506	+	4	1282	141
LNC_001420	XLOC_076797	lincRNA	Novel_lncRNA	chr6	14503589	14505942	+	2	1583	127
LNC_000824	XLOC_043771	lincRNA	Novel_lncRNA	chr15	8072866	8078211	+	4	951	110
LNC_000825	XLOC_043771	lincRNA	Novel_lncRNA	chr15	8073500	8078211	+	3	1460	114
LNC_000826	XLOC_043798	lincRNA	Novel_lncRNA	chr15	8583230	8630092	+	2	1431	93
LNC_000827	XLOC_043798	lincRNA	Novel_lncRNA	chr15	8583347	8591887	+	3	3124	82
LNC_000820	XLOC_043742	lincRNA	Novel_lncRNA	chr15	3505883	3522587	+	2	5460	112
LNC_000821	XLOC_043749	lincRNA	Novel_lncRNA	chr15	6976154	7035381	+	2	276	65
LNC_000822	XLOC_043771	lincRNA	Novel_lncRNA	chr15	8072861	8078211	+	3	3157	110
LNC_000823	XLOC_043771	lincRNA	Novel_lncRNA	chr15	8072866	8078211	+	2	4295	131
LNC_000958	XLOC_053249	lincRNA	Novel_lncRNA	chr17	49372377	49373258	-	2	717	84
LNC_000959	XLOC_053290	lincRNA	Novel_lncRNA	chr17	51378060	51512887	-	4	1047	158
LNC_000950	XLOC_052729	lincRNA	Novel_lncRNA	chr17	22541720	22550201	-	3	2017	108
LNC_000951	XLOC_052729	lincRNA	Novel_lncRNA	chr17	22548472	22550221	-	2	813	83
LNC_000952	XLOC_052878	lincRNA	Novel_lncRNA	chr17	30247351	30249559	-	2	1669	94
LNC_000953	XLOC_052927	lincRNA	Novel_lncRNA	chr17	35127152	35137232	-	2	8513	204
LNC_000954	XLOC_052927	lincRNA	Novel_lncRNA	chr17	35127152	35137257	-	2	8431	204
LNC_000955	XLOC_053153	lincRNA	Novel_lncRNA	chr17	44695036	44711981	-	3	5015	282
LNC_000956	XLOC_053153	lincRNA	Novel_lncRNA	chr17	44704817	44711330	-	2	1819	143
LNC_000957	XLOC_053185	lincRNA	Novel_lncRNA	chr17	45632497	45635094	-	2	2349	103
LNC_001519	XLOC_082354	lincRNA	Novel_lncRNA	chr6	131465897	131542546	-	4	2714	81
LNC_001518	XLOC_082202	lincRNA	Novel_lncRNA	chr6	113836401	113847538	-	2	2234	134
LNC_001513	XLOC_081513	antisense_lncRNA	Novel_lncRNA	chr6	75815172	75824834	-	2	1221	135
LNC_001512	XLOC_081430	lincRNA	Novel_lncRNA	chr6	73617168	73629418	-	2	11568	126
LNC_001511	XLOC_081350	lincRNA	Novel_lncRNA	chr6	66708507	66715594	-	2	6929	224
LNC_001510	XLOC_081282	lincRNA	Novel_lncRNA	chr6	63497468	63504951	-	2	430	72
LNC_001517	XLOC_082075	lincRNA	Novel_lncRNA	chr6	106031309	106042734	-	2	1438	98
LNC_001516	XLOC_081988	lincRNA	Novel_lncRNA	chr6	100909349	100913802	-	2	682	75
LNC_001515	XLOC_081565	antisense_lncRNA	Novel_lncRNA	chr6	77759023	77761148	-	2	1063	124
LNC_001514	XLOC_081514	antisense_lncRNA	Novel_lncRNA	chr6	75838025	75854228	-	2	850	132
LNC_000774	XLOC_040340	lincRNA	Novel_lncRNA	chr14	117670726	117674448	+	2	2505	83
LNC_000775	XLOC_040340	lincRNA	Novel_lncRNA	chr14	117670825	117674448	+	2	2604	83
LNC_000776	XLOC_040340	lincRNA	Novel_lncRNA	chr14	117670851	117674448	+	3	1620	83
LNC_000777	XLOC_040444	antisense_lncRNA	Novel_lncRNA	chr14	120174391	120249711	+	2	1602	135
LNC_000770	XLOC_040039	lincRNA	Novel_lncRNA	chr14	95037589	95038646	+	2	997	116
LNC_000771	XLOC_040110	lincRNA	Novel_lncRNA	chr14	99661949	99664822	+	2	903	101
LNC_000772	XLOC_040182	lincRNA	Novel_lncRNA	chr14	107220765	107237341	+	2	16521	187
LNC_000773	XLOC_040191	lincRNA	Novel_lncRNA	chr14	108570744	108574759	+	2	1404	90
LNC_001607	XLOC_087418	lincRNA	Novel_lncRNA	chr7	89873429	89913006	-	2	1900	115
LNC_001606	XLOC_087350	lincRNA	Novel_lncRNA	chr7	83467834	83474961	-	2	388	75
LNC_001605	XLOC_087322	lincRNA	Novel_lncRNA	chr7	82517944	82518386	-	2	311	103
LNC_001604	XLOC_087290	lincRNA	Novel_lncRNA	chr7	81759704	81763696	-	2	3730	123
LNC_000778	XLOC_040556	lincRNA	Novel_lncRNA	chr14	131627439	131629047	+	2	1451	115
LNC_000779	XLOC_040608	lincRNA	Novel_lncRNA	chr14	134309406	134461069	+	4	4827	119
LNC_001601	XLOC_087114	antisense_lncRNA	Novel_lncRNA	chr7	72962365	72969153	-	2	2619	98
LNC_001600	XLOC_087114	antisense_lncRNA	Novel_lncRNA	chr7	72962365	72966992	-	2	2813	101
LNC_000488	XLOC_026464	lincRNA	Novel_lncRNA	chr11	6926752	6932581	-	2	4969	167
LNC_000489	XLOC_026552	lincRNA	Novel_lncRNA	chr11	9569871	9581080	-	2	1386	97
LNC_000486	XLOC_026401	lincRNA	Novel_lncRNA	chr11	6497519	6510982	-	2	752	120
LNC_000487	XLOC_026418	lincRNA	Novel_lncRNA	chr11	6523172	6534268	-	4	863	134
LNC_000484	XLOC_026281	lincRNA	Novel_lncRNA	chr11	2322129	2344384	-	2	309	102
LNC_000485	XLOC_026375	lincRNA	Novel_lncRNA	chr11	6188838	6191158	-	2	1786	125
LNC_000482	XLOC_025999	lincRNA	Novel_lncRNA	chr11	71891972	71926356	+	2	4007	219
LNC_000483	XLOC_026046	antisense_lncRNA	Novel_lncRNA	chr11	75532947	75533665	+	2	558	96
LNC_000480	XLOC_025777	lincRNA	Novel_lncRNA	chr11	37955241	37957432	+	2	202	67
LNC_000481	XLOC_025999	lincRNA	Novel_lncRNA	chr11	71891972	71898757	+	2	3464	202
LNC_001773	XLOC_096000	lincRNA	Novel_lncRNA	chr9	35809852	35816521	-	2	6620	132
LNC_001772	XLOC_096000	lincRNA	Novel_lncRNA	chr9	35809852	35815595	-	2	5670	132
LNC_001771	XLOC_095999	lincRNA	Novel_lncRNA	chr9	35796325	35806409	-	2	9852	206
LNC_001770	XLOC_095999	lincRNA	Novel_lncRNA	chr9	35796325	35806409	-	2	9849	206
LNC_001777	XLOC_096354	lincRNA	Novel_lncRNA	chr9	53031886	53042789	-	3	3002	138
LNC_001776	XLOC_096344	lincRNA	Novel_lncRNA	chr9	52389545	52392976	-	2	2635	180
LNC_001775	XLOC_096012	lincRNA	Novel_lncRNA	chr9	37104145	37105092	-	2	768	85
LNC_001774	XLOC_096001	lincRNA	Novel_lncRNA	chr9	35821183	35844168	-	2	4274	128
LNC_001779	XLOC_096360	antisense_lncRNA	Novel_lncRNA	chr9	53480287	53564249	-	6	3748	160
LNC_001778	XLOC_096360	antisense_lncRNA	Novel_lncRNA	chr9	53480287	53564228	-	6	3656	159
LNC_000392	XLOC_021615	antisense_lncRNA	Novel_lncRNA	chr1	307543365	307545232	-	2	1297	241
LNC_000393	XLOC_021751	lincRNA	Novel_lncRNA	chr1	314140576	314143559	-	2	2905	249
LNC_000390	XLOC_021614	lincRNA	Novel_lncRNA	chr1	307531261	307532707	-	2	846	132
LNC_000391	XLOC_021614	lincRNA	Novel_lncRNA	chr1	307531261	307532721	-	2	919	132
LNC_000396	XLOC_021856	lincRNA	Novel_lncRNA	chr10	3319678	3322571	+	2	619	206
LNC_000397	XLOC_021995	lincRNA	Novel_lncRNA	chr10	13072601	13074753	+	2	1381	90
LNC_000394	XLOC_021817	lincRNA	Novel_lncRNA	chr10	63878	64427	+	2	268	89
LNC_000395	XLOC_021847	antisense_lncRNA	Novel_lncRNA	chr10	2757612	2947450	+	5	820	104
LNC_000398	XLOC_022041	lincRNA	Novel_lncRNA	chr10	14881548	14883156	+	3	914	99
LNC_000399	XLOC_022047	lincRNA	Novel_lncRNA	chr10	14993119	14997804	+	2	2293	108
LNC_000558	XLOC_029160	antisense_lncRNA	Novel_lncRNA	chr12	62348414	62372377	+	6	5587	183
LNC_000559	XLOC_029160	antisense_lncRNA	Novel_lncRNA	chr12	62365216	62372377	+	4	3042	148
LNC_000554	XLOC_029016	antisense_lncRNA	Novel_lncRNA	chr12	55532678	55535177	+	2	346	115
LNC_000555	XLOC_029016	antisense_lncRNA	Novel_lncRNA	chr12	55532679	55543692	+	3	945	126
LNC_000556	XLOC_029154	lincRNA	Novel_lncRNA	chr12	62288947	62297976	+	2	8873	167
LNC_000557	XLOC_029160	antisense_lncRNA	Novel_lncRNA	chr12	62347540	62372377	+	6	5253	440
LNC_000550	XLOC_028965	antisense_lncRNA	Novel_lncRNA	chr12	54703137	54704452	+	2	1015	127
LNC_000551	XLOC_028965	antisense_lncRNA	Novel_lncRNA	chr12	54703170	54704452	+	3	649	99
LNC_000552	XLOC_028965	lincRNA	Novel_lncRNA	chr12	54703716	54704452	+	2	432	99
LNC_000553	XLOC_028966	antisense_lncRNA	Novel_lncRNA	chr12	54706166	54708590	+	2	2284	238
LNC_001360	XLOC_073009	lincRNA	Novel_lncRNA	chr5	23259629	23266943	+	2	6860	176
LNC_001361	XLOC_073131	lincRNA	Novel_lncRNA	chr5	32325378	32346406	+	3	3370	118
LNC_001362	XLOC_073277	lincRNA	Novel_lncRNA	chr5	45582661	45593502	+	2	1922	123
LNC_001363	XLOC_073277	lincRNA	Novel_lncRNA	chr5	45582661	45597114	+	2	703	134
LNC_001364	XLOC_073548	lincRNA	Novel_lncRNA	chr5	63826571	63833926	+	3	1684	141
LNC_001365	XLOC_073591	lincRNA	Novel_lncRNA	chr5	64426865	64438455	+	5	2369	122
LNC_001366	XLOC_073609	lincRNA	Novel_lncRNA	chr5	64998978	65016954	+	2	17814	158
LNC_001367	XLOC_073647	antisense_lncRNA	Novel_lncRNA	chr5	66658985	66661342	+	2	1984	137
LNC_001368	XLOC_073667	lincRNA	Novel_lncRNA	chr5	68690318	68697109	+	4	908	105
LNC_001369	XLOC_073667	lincRNA	Novel_lncRNA	chr5	68690351	68697109	+	4	792	105
LNC_001162	XLOC_063753	lincRNA	Novel_lncRNA	chr3	77154934	77157702	+	2	1010	153
LNC_001163	XLOC_063795	lincRNA	Novel_lncRNA	chr3	81131886	81144802	+	2	11128	317
LNC_001160	XLOC_063544	lincRNA	Novel_lncRNA	chr3	62913759	62920841	+	2	4993	186
LNC_001161	XLOC_063560	lincRNA	Novel_lncRNA	chr3	65981215	65992393	+	2	2071	88
LNC_001166	XLOC_063932	lincRNA	Novel_lncRNA	chr3	83571602	83575731	+	2	3522	115
LNC_001167	XLOC_063932	lincRNA	Novel_lncRNA	chr3	83571622	83589959	+	3	12865	139
LNC_001164	XLOC_063922	lincRNA	Novel_lncRNA	chr3	82783292	82794595	+	2	2205	131
LNC_001165	XLOC_063932	lincRNA	Novel_lncRNA	chr3	83571600	83575731	+	2	4027	142
LNC_001168	XLOC_063956	lincRNA	Novel_lncRNA	chr3	85161481	85164701	+	2	808	67
LNC_001169	XLOC_064033	lincRNA	Novel_lncRNA	chr3	91306128	91307085	+	2	669	83
LNC_000169	XLOC_008225	lincRNA	Novel_lncRNA	GL895790.1	9111	11903	-	2	1547	146
LNC_000168	XLOC_008225	lincRNA	Novel_lncRNA	GL895790.1	9111	11896	-	2	1354	101
LNC_000165	XLOC_008127	lincRNA	Novel_lncRNA	GL895739.1	4734	15652	+	2	1507	240
LNC_000164	XLOC_008029	lincRNA	Novel_lncRNA	GL895677.2	103571	106623	-	2	2986	96
LNC_000167	XLOC_008169	lincRNA	Novel_lncRNA	GL895774.1	149	655	-	2	456	67
LNC_000166	XLOC_008164	lincRNA	Novel_lncRNA	GL895773.1	28072	31632	-	2	3473	96
LNC_000161	XLOC_008006	lincRNA	Novel_lncRNA	GL895660.1	37900	39581	-	2	798	78
LNC_000160	XLOC_007831	lincRNA	Novel_lncRNA	GL895557.1	1	1306	+	2	1226	172
LNC_000163	XLOC_008029	lincRNA	Novel_lncRNA	GL895677.2	103571	106558	-	2	2920	96
LNC_000162	XLOC_008008	lincRNA	Novel_lncRNA	GL895666.1	8079	9113	+	2	602	121
LNC_000011	XLOC_000546	lincRNA	Novel_lncRNA	GL892477.1	95232	98624	+	2	1147	97
LNC_000010	XLOC_000546	lincRNA	Novel_lncRNA	GL892477.1	95197	98624	+	2	990	83
LNC_000013	XLOC_000645	lincRNA	Novel_lncRNA	GL892517.1	3557	21362	-	2	1008	120
LNC_000012	XLOC_000546	lincRNA	Novel_lncRNA	GL892477.1	95232	113479	+	3	2160	146
LNC_000015	XLOC_000645	lincRNA	Novel_lncRNA	GL892517.1	3557	26821	-	3	804	120
LNC_000014	XLOC_000645	lincRNA	Novel_lncRNA	GL892517.1	3557	26765	-	4	959	121
LNC_000017	XLOC_000681	antisense_lncRNA	Novel_lncRNA	GL892541.1	1797	23711	+	4	813	104
LNC_000016	XLOC_000645	lincRNA	Novel_lncRNA	GL892517.1	20015	26820	-	3	462	121
LNC_000019	XLOC_000681	lincRNA	Novel_lncRNA	GL892541.1	1849	10710	+	3	2124	95
LNC_000018	XLOC_000681	lincRNA	Novel_lncRNA	GL892541.1	1849	10710	+	2	1962	104
LNC_001388	XLOC_074915	lincRNA	Novel_lncRNA	chr5	16324775	16330375	-	3	3773	137
LNC_001389	XLOC_074915	lincRNA	Novel_lncRNA	chr5	16324775	16330591	-	2	4670	146
LNC_001382	XLOC_074326	lincRNA	Novel_lncRNA	chr5	94901086	94906125	+	2	927	95
LNC_001383	XLOC_074472	lincRNA	Novel_lncRNA	chr5	106502987	106511898	+	2	247	54
LNC_001380	XLOC_074278	lincRNA	Novel_lncRNA	chr5	93849538	93854808	+	2	545	79
LNC_001381	XLOC_074325	lincRNA	Novel_lncRNA	chr5	94842737	94844075	+	2	1110	107
LNC_001386	XLOC_074709	lincRNA	Novel_lncRNA	chr5	5489772	5491350	-	2	961	80
LNC_001387	XLOC_074760	lincRNA	Novel_lncRNA	chr5	7061374	7063113	-	2	857	131
LNC_001384	XLOC_074487	lincRNA	Novel_lncRNA	chr5	106749133	106751110	+	2	802	117
LNC_001385	XLOC_074552	lincRNA	Novel_lncRNA	chr5	110922661	110925664	+	2	2555	187
LNC_000833	XLOC_044619	lincRNA	Novel_lncRNA	chr15	61920887	61941026	+	2	17329	139
LNC_000832	XLOC_044522	lincRNA	Novel_lncRNA	chr15	54794710	54802715	+	2	2050	146
LNC_000831	XLOC_044423	lincRNA	Novel_lncRNA	chr15	44818348	44866508	+	2	7748	144
LNC_000830	XLOC_044351	lincRNA	Novel_lncRNA	chr15	38729255	38734055	+	2	3655	101
LNC_000837	XLOC_044994	lincRNA	Novel_lncRNA	chr15	87089942	87106496	+	5	9752	166
LNC_000836	XLOC_044815	lincRNA	Novel_lncRNA	chr15	80503522	80504421	+	2	751	118
LNC_000835	XLOC_044794	antisense_lncRNA	Novel_lncRNA	chr15	79827549	79864607	+	2	5635	106
LNC_000834	XLOC_044794	antisense_lncRNA	Novel_lncRNA	chr15	79825840	79864607	+	3	2428	93
LNC_000839	XLOC_044994	lincRNA	Novel_lncRNA	chr15	87092424	87106496	+	2	11849	151
LNC_000838	XLOC_044994	lincRNA	Novel_lncRNA	chr15	87089942	87106496	+	3	10092	166
LNC_000949	XLOC_052729	lincRNA	Novel_lncRNA	chr17	22541720	22549251	-	2	2004	108
LNC_000948	XLOC_052668	antisense_lncRNA	Novel_lncRNA	chr17	14861984	15040389	-	2	7950	122
LNC_000947	XLOC_052436	lincRNA	Novel_lncRNA	chr17	65154426	65159856	+	2	1725	179
LNC_000946	XLOC_052325	lincRNA	Novel_lncRNA	chr17	56122432	56125073	+	2	743	141
LNC_000945	XLOC_052220	lincRNA	Novel_lncRNA	chr17	52134645	52136162	+	2	1405	159
LNC_000944	XLOC_052206	antisense_lncRNA	Novel_lncRNA	chr17	51729290	51742856	+	3	2858	134
LNC_000943	XLOC_052190	lincRNA	Novel_lncRNA	chr17	49613377	49613867	+	2	249	42
LNC_000942	XLOC_052104	lincRNA	Novel_lncRNA	chr17	45718977	45720985	+	3	688	80
LNC_000941	XLOC_052054	lincRNA	Novel_lncRNA	chr17	43140292	43143328	+	2	2832	146
LNC_000940	XLOC_051945	antisense_lncRNA	Novel_lncRNA	chr17	38433627	38448305	+	2	14477	192
LNC_001568	XLOC_084861	lincRNA	Novel_lncRNA	chr7	87640827	87649482	+	3	2174	165
LNC_001569	XLOC_084861	lincRNA	Novel_lncRNA	chr7	87640830	87675311	+	3	17494	188
LNC_001566	XLOC_084861	lincRNA	Novel_lncRNA	chr7	87640777	87675311	+	2	17426	188
LNC_001567	XLOC_084861	lincRNA	Novel_lncRNA	chr7	87640824	87812945	+	3	352	51
LNC_001564	XLOC_084708	antisense_lncRNA	Novel_lncRNA	chr7	82097968	82168955	+	2	269	51
LNC_001565	XLOC_084741	lincRNA	Novel_lncRNA	chr7	83431659	83441400	+	2	8777	140
LNC_001562	XLOC_084650	antisense_lncRNA	Novel_lncRNA	chr7	80438542	80439131	+	2	208	69
LNC_001563	XLOC_084692	lincRNA	Novel_lncRNA	chr7	81695125	81705265	+	2	9114	132
LNC_001560	XLOC_084425	lincRNA	Novel_lncRNA	chr7	63701912	63734541	+	3	1734	109
LNC_001561	XLOC_084551	lincRNA	Novel_lncRNA	chr7	72148138	72164574	+	2	1301	95
LNC_001430	XLOC_077252	lincRNA	Novel_lncRNA	chr6	43276479	43278840	+	2	1519	184
LNC_000769	XLOC_039750	lincRNA	Novel_lncRNA	chr14	82500401	82518489	+	3	2417	83
LNC_000768	XLOC_039750	lincRNA	Novel_lncRNA	chr14	82500366	82518489	+	2	2482	83
LNC_001431	XLOC_077398	lincRNA	Novel_lncRNA	chr6	47956901	47960177	+	2	2528	226
LNC_000763	XLOC_039391	lincRNA	Novel_lncRNA	chr14	69309267	69320607	+	2	3735	109
LNC_000762	XLOC_039391	lincRNA	Novel_lncRNA	chr14	69301884	69316017	+	2	8562	160
LNC_000761	XLOC_039260	lincRNA	Novel_lncRNA	chr14	62312473	62336438	+	2	4528	171
LNC_000760	XLOC_039260	lincRNA	Novel_lncRNA	chr14	62312472	62331095	+	2	737	148
LNC_000767	XLOC_039750	lincRNA	Novel_lncRNA	chr14	82499486	82518489	+	2	3566	151
LNC_000766	XLOC_039749	antisense_lncRNA	Novel_lncRNA	chr14	82430963	82437459	+	2	6185	152
LNC_000765	XLOC_039734	lincRNA	Novel_lncRNA	chr14	82003733	82011292	+	2	578	88
LNC_000764	XLOC_039654	lincRNA	Novel_lncRNA	chr14	81512278	81515150	+	2	1726	82
LNC_001438	XLOC_078005	lincRNA	Novel_lncRNA	chr6	75279824	75288308	+	2	7463	123
LNC_001439	XLOC_078015	lincRNA	Novel_lncRNA	chr6	75534349	75538312	+	2	1278	169
LNC_001669	XLOC_091029	lincRNA	Novel_lncRNA	chr8	41136449	41159350	-	3	8756	173
LNC_000499	XLOC_026785	lincRNA	Novel_lncRNA	chr11	18020743	18023573	-	2	1814	204
LNC_000498	XLOC_026785	lincRNA	Novel_lncRNA	chr11	18020743	18023308	-	2	1747	204
LNC_001668	XLOC_090901	lincRNA	Novel_lncRNA	chr8	32475975	32486343	-	2	7798	129
LNC_000495	XLOC_026699	lincRNA	Novel_lncRNA	chr11	14710058	14710606	-	2	458	40
LNC_000494	XLOC_026625	lincRNA	Novel_lncRNA	chr11	11037756	11062068	-	3	1227	132
LNC_000497	XLOC_026785	lincRNA	Novel_lncRNA	chr11	18020743	18023308	-	2	1745	204
LNC_000496	XLOC_026701	lincRNA	Novel_lncRNA	chr11	14962230	14968387	-	2	6037	144
LNC_000491	XLOC_026603	lincRNA	Novel_lncRNA	chr11	9821629	9841217	-	2	911	99
LNC_000490	XLOC_026598	lincRNA	Novel_lncRNA	chr11	9873764	9894695	-	2	7462	125
LNC_000493	XLOC_026625	lincRNA	Novel_lncRNA	chr11	11037756	11062068	-	4	1376	132
LNC_000492	XLOC_026625	lincRNA	Novel_lncRNA	chr11	11037756	11060244	-	5	724	98
LNC_001706	XLOC_093046	lincRNA	Novel_lncRNA	chr9	10624528	10629347	+	2	4544	167
LNC_001707	XLOC_093046	lincRNA	Novel_lncRNA	chr9	10624528	10632126	+	3	5144	159
LNC_001704	XLOC_092695	lincRNA	Novel_lncRNA	chr8	145978078	145991233	-	4	4981	149
LNC_001705	XLOC_092749	lincRNA	Novel_lncRNA	chr9	286192	294483	+	2	7035	155
LNC_001702	XLOC_092665	antisense_lncRNA	Novel_lncRNA	chr8	144501190	144507192	-	2	718	96
LNC_001703	XLOC_092694	lincRNA	Novel_lncRNA	chr8	145961325	145962072	-	2	647	93
LNC_001700	XLOC_092644	lincRNA	Novel_lncRNA	chr8	143417993	143420430	-	3	544	91
LNC_001701	XLOC_092661	antisense_lncRNA	Novel_lncRNA	chr8	144410778	144424495	-	3	326	72
LNC_001708	XLOC_093046	lincRNA	Novel_lncRNA	chr9	10624528	10632126	+	3	5140	159
LNC_001709	XLOC_093206	lincRNA	Novel_lncRNA	chr9	19513417	19518648	+	2	921	187
LNC_000381	XLOC_020982	lincRNA	Novel_lncRNA	chr1	257490737	257528431	-	2	34005	152
LNC_000380	XLOC_020977	lincRNA	Novel_lncRNA	chr1	256556140	256562304	-	2	591	102
LNC_000383	XLOC_021105	lincRNA	Novel_lncRNA	chr1	266617960	266625860	-	2	7739	121
LNC_000382	XLOC_021069	lincRNA	Novel_lncRNA	chr1	264972244	264976520	-	2	3730	98
LNC_000385	XLOC_021398	lincRNA	Novel_lncRNA	chr1	294032988	294038088	-	2	4892	328
LNC_000384	XLOC_021272	lincRNA	Novel_lncRNA	chr1	282734712	282809898	-	3	610	156
LNC_000387	XLOC_021568	lincRNA	Novel_lncRNA	chr1	304064422	304081766	-	2	17036	191
LNC_000386	XLOC_021544	antisense_lncRNA	Novel_lncRNA	chr1	302603887	302606482	-	2	433	113
LNC_000389	XLOC_021613	lincRNA	Novel_lncRNA	chr1	307528683	307531087	-	3	1935	164
LNC_000388	XLOC_021613	lincRNA	Novel_lncRNA	chr1	307528683	307530845	-	2	1919	164
LNC_001666	XLOC_090856	lincRNA	Novel_lncRNA	chr8	30671699	30677182	-	3	1530	173
LNC_000543	XLOC_028613	lincRNA	Novel_lncRNA	chr12	44186066	44186583	+	2	301	54
LNC_000542	XLOC_028600	lincRNA	Novel_lncRNA	chr12	43744815	43749299	+	2	1382	109
LNC_001018	XLOC_055740	lincRNA	Novel_lncRNA	chr18	57159239	57223810	-	3	675	84
LNC_001019	XLOC_055746	lincRNA	Novel_lncRNA	chr18	57407956	57418161	-	4	1512	79
LNC_000547	XLOC_028830	lincRNA	Novel_lncRNA	chr12	49540871	49543450	+	2	1960	189
LNC_000546	XLOC_028778	antisense_lncRNA	Novel_lncRNA	chr12	48106855	48114841	+	4	350	61
LNC_000545	XLOC_028763	lincRNA	Novel_lncRNA	chr12	47694481	47698918	+	2	3228	110
LNC_000544	XLOC_028720	lincRNA	Novel_lncRNA	chr12	46616023	46617397	+	2	964	156
LNC_001012	XLOC_055682	lincRNA	Novel_lncRNA	chr18	53392373	53407464	-	2	13609	302
LNC_001013	XLOC_055706	lincRNA	Novel_lncRNA	chr18	55290505	55304163	-	2	13498	222
LNC_001010	XLOC_055621	lincRNA	Novel_lncRNA	chr18	50074516	50076274	-	2	1257	90
LNC_001011	XLOC_055625	lincRNA	Novel_lncRNA	chr18	50390508	50398689	-	2	7678	151
LNC_001016	XLOC_055728	lincRNA	Novel_lncRNA	chr18	56213292	56219254	-	2	3352	126
LNC_001017	XLOC_055740	lincRNA	Novel_lncRNA	chr18	57159239	57222755	-	3	613	84
LNC_001014	XLOC_055725	lincRNA	Novel_lncRNA	chr18	56190496	56192660	-	2	864	84
LNC_001015	XLOC_055728	lincRNA	Novel_lncRNA	chr18	56213292	56219157	-	2	4751	165
LNC_001377	XLOC_074086	antisense_lncRNA	Novel_lncRNA	chr5	87070440	87118400	+	3	5763	112
LNC_001376	XLOC_074038	antisense_lncRNA	Novel_lncRNA	chr5	84013210	84023780	+	2	1955	130
LNC_001375	XLOC_074020	lincRNA	Novel_lncRNA	chr5	83124012	83124578	+	2	218	66
LNC_001374	XLOC_074003	lincRNA	Novel_lncRNA	chr5	82747851	82753069	+	2	2805	190
LNC_001373	XLOC_073894	lincRNA	Novel_lncRNA	chr5	79002091	79003149	+	2	376	50
LNC_001372	XLOC_073795	lincRNA	Novel_lncRNA	chr5	72396789	72400242	+	2	869	131
LNC_001371	XLOC_073793	antisense_lncRNA	Novel_lncRNA	chr5	72119619	72123168	+	2	979	214
LNC_001370	XLOC_073667	lincRNA	Novel_lncRNA	chr5	68690355	68697109	+	4	861	114
LNC_001379	XLOC_074152	antisense_lncRNA	Novel_lncRNA	chr5	92127962	92146108	+	2	883	82
LNC_001378	XLOC_074099	lincRNA	Novel_lncRNA	chr5	87754871	87773746	+	2	395	99
LNC_001171	XLOC_064243	lincRNA	Novel_lncRNA	chr3	106167296	106174176	+	2	6753	104
LNC_001170	XLOC_064192	lincRNA	Novel_lncRNA	chr3	103323238	103336216	+	4	3933	202
LNC_001173	XLOC_064399	lincRNA	Novel_lncRNA	chr3	114926126	114938699	+	3	2819	165
LNC_001172	XLOC_064364	lincRNA	Novel_lncRNA	chr3	113107148	113129256	+	2	433	82
LNC_001175	XLOC_064667	lincRNA	Novel_lncRNA	chr3	128958858	128981845	+	4	4552	132
LNC_001174	XLOC_064574	lincRNA	Novel_lncRNA	chr3	122110125	122122558	+	2	10558	111
LNC_001177	XLOC_064667	lincRNA	Novel_lncRNA	chr3	128959128	129009283	+	3	953	143
LNC_001176	XLOC_064667	lincRNA	Novel_lncRNA	chr3	128959128	128981845	+	2	8623	149
LNC_001179	XLOC_064691	lincRNA	Novel_lncRNA	chr3	129689472	129691858	+	2	1399	86
LNC_001178	XLOC_064667	lincRNA	Novel_lncRNA	chr3	128959171	129113580	+	4	667	107
LNC_000150	XLOC_007307	lincRNA	Novel_lncRNA	GL895288.1	26591	49702	+	2	586	105
LNC_000151	XLOC_007348	lincRNA	Novel_lncRNA	GL895300.1	1	931	+	2	677	106
LNC_000152	XLOC_007510	lincRNA	Novel_lncRNA	GL895359.2	3499	23997	-	4	6628	127
LNC_000153	XLOC_007700	antisense_lncRNA	Novel_lncRNA	GL895469.1	7826	12991	+	3	872	110
LNC_000154	XLOC_007732	lincRNA	Novel_lncRNA	GL895483.1	901	1370	-	2	402	53
LNC_000155	XLOC_007763	lincRNA	Novel_lncRNA	GL895498.2	16697	17053	+	2	227	75
LNC_000156	XLOC_007793	lincRNA	Novel_lncRNA	GL895504.2	42426	47168	-	2	1361	181
LNC_000157	XLOC_007804	lincRNA	Novel_lncRNA	GL895524.1	10259	13463	+	3	400	79
LNC_000158	XLOC_007831	lincRNA	Novel_lncRNA	GL895557.1	1	1306	+	2	1229	173
LNC_000159	XLOC_007831	lincRNA	Novel_lncRNA	GL895557.1	1	1306	+	2	1228	172
LNC_000024	XLOC_001069	lincRNA	Novel_lncRNA	GL892730.2	182422	209274	-	3	1271	107
LNC_000025	XLOC_001208	lincRNA	Novel_lncRNA	GL892808.2	165552	167323	-	2	1716	95
LNC_000026	XLOC_001301	lincRNA	Novel_lncRNA	GL892859.2	79093	96263	-	3	1052	83
LNC_000027	XLOC_001459	lincRNA	Novel_lncRNA	GL892915.1	14757	27935	-	3	6003	159
LNC_000020	XLOC_000896	lincRNA	Novel_lncRNA	GL892627.1	31332	34761	+	2	3170	158
LNC_000021	XLOC_001040	lincRNA	Novel_lncRNA	GL892730.2	105314	125526	+	2	935	64
LNC_000022	XLOC_001069	lincRNA	Novel_lncRNA	GL892730.2	176346	194597	-	3	599	87
LNC_000023	XLOC_001069	lincRNA	Novel_lncRNA	GL892730.2	182422	195060	-	2	1637	107
LNC_000028	XLOC_001511	lincRNA	Novel_lncRNA	GL892933.2	9732	11058	-	2	591	67
LNC_000029	XLOC_001611	lincRNA	Novel_lncRNA	GL893000.2	190987	202322	+	2	901	109
LNC_001399	XLOC_075338	lincRNA	Novel_lncRNA	chr5	36947346	37004979	-	2	728	88
LNC_001398	XLOC_075320	lincRNA	Novel_lncRNA	chr5	36109314	36112747	-	2	2468	100
LNC_001391	XLOC_075007	antisense_lncRNA	Novel_lncRNA	chr5	19253039	19277349	-	2	2696	106
LNC_001390	XLOC_074957	lincRNA	Novel_lncRNA	chr5	17766835	17768986	-	3	1770	208
LNC_001393	XLOC_075107	lincRNA	Novel_lncRNA	chr5	23111518	23114495	-	2	2193	102
LNC_001392	XLOC_075022	lincRNA	Novel_lncRNA	chr5	20185370	20194457	-	2	1092	157
LNC_001395	XLOC_075109	lincRNA	Novel_lncRNA	chr5	23117836	23119164	-	2	908	134
LNC_001394	XLOC_075109	lincRNA	Novel_lncRNA	chr5	23117836	23119079	-	2	1031	134
LNC_001397	XLOC_075109	lincRNA	Novel_lncRNA	chr5	23117836	23119180	-	2	890	134
LNC_001396	XLOC_075109	lincRNA	Novel_lncRNA	chr5	23117836	23119175	-	2	943	134
LNC_000846	XLOC_045063	lincRNA	Novel_lncRNA	chr15	89700049	89706148	+	3	2075	124
LNC_000847	XLOC_045142	lincRNA	Novel_lncRNA	chr15	96795525	96801210	+	2	1425	95
LNC_000844	XLOC_044994	lincRNA	Novel_lncRNA	chr15	87093852	87106496	+	4	7227	114
LNC_000845	XLOC_045013	lincRNA	Novel_lncRNA	chr15	88028056	88053721	+	6	1378	101
LNC_000842	XLOC_044994	lincRNA	Novel_lncRNA	chr15	87092424	87106496	+	2	13671	151
LNC_000843	XLOC_044994	lincRNA	Novel_lncRNA	chr15	87092424	87106496	+	3	10722	115
LNC_000840	XLOC_044994	lincRNA	Novel_lncRNA	chr15	87092424	87106496	+	2	11207	151
LNC_000841	XLOC_044994	lincRNA	Novel_lncRNA	chr15	87092424	87106496	+	3	11994	151
LNC_000541	XLOC_028565	lincRNA	Novel_lncRNA	chr12	41586241	41587110	+	2	436	137
LNC_000848	XLOC_045603	lincRNA	Novel_lncRNA	chr15	118398682	118431897	+	6	5237	100
LNC_000849	XLOC_045650	lincRNA	Novel_lncRNA	chr15	119518893	119520415	+	2	1293	92
LNC_000540	XLOC_028564	lincRNA	Novel_lncRNA	chr12	41578552	41583876	+	2	4618	159
LNC_000549	XLOC_028965	antisense_lncRNA	Novel_lncRNA	chr12	54703022	54704452	+	3	707	99
LNC_000548	XLOC_028950	lincRNA	Novel_lncRNA	chr12	54252842	54258546	+	2	494	103
LNC_001579	XLOC_085644	lincRNA	Novel_lncRNA	chr7	1443068	1446575	-	2	3164	376
LNC_001578	XLOC_085531	lincRNA	Novel_lncRNA	chr7	130052008	130056246	+	2	596	118
LNC_001575	XLOC_085383	lincRNA	Novel_lncRNA	chr7	120278595	120282488	+	2	3639	131
LNC_001574	XLOC_085311	lincRNA	Novel_lncRNA	chr7	106155386	106157452	+	2	1908	100
LNC_001577	XLOC_085515	lincRNA	Novel_lncRNA	chr7	129704300	129730901	+	2	1052	135
LNC_001576	XLOC_085477	lincRNA	Novel_lncRNA	chr7	128570354	128572918	+	2	2438	223
LNC_001571	XLOC_085161	lincRNA	Novel_lncRNA	chr7	101128687	101130230	+	2	1488	86
LNC_001570	XLOC_084888	lincRNA	Novel_lncRNA	chr7	90920389	90921871	+	2	837	111
LNC_001573	XLOC_085263	antisense_lncRNA	Novel_lncRNA	chr7	102791288	102822650	+	2	303	58
LNC_001572	XLOC_085185	lincRNA	Novel_lncRNA	chr7	101182221	101185525	+	2	408	134
LNC_000718	XLOC_037207	lincRNA	Novel_lncRNA	chr13	155813752	155815376	-	2	1518	111
LNC_000719	XLOC_037408	lincRNA	Novel_lncRNA	chr13	168007787	168041755	-	2	794	156
LNC_000716	XLOC_036997	lincRNA	Novel_lncRNA	chr13	144498335	144500597	-	2	1672	193
LNC_000717	XLOC_037123	lincRNA	Novel_lncRNA	chr13	149966080	149968948	-	2	1551	95
LNC_000714	XLOC_036916	lincRNA	Novel_lncRNA	chr13	140591823	140600870	-	4	6619	246
LNC_000715	XLOC_036916	lincRNA	Novel_lncRNA	chr13	140591823	140601480	-	4	6716	246
LNC_000712	XLOC_036916	lincRNA	Novel_lncRNA	chr13	140591823	140600861	-	4	6632	246
LNC_000713	XLOC_036916	lincRNA	Novel_lncRNA	chr13	140591823	140600868	-	4	6643	246
LNC_000710	XLOC_036771	lincRNA	Novel_lncRNA	chr13	130723272	130779715	-	3	1193	118
LNC_000711	XLOC_036825	lincRNA	Novel_lncRNA	chr13	133015030	133017496	-	2	2254	97
LNC_000622	XLOC_031632	lincRNA	Novel_lncRNA	chr13	56319130	56322683	+	2	3427	106
LNC_000623	XLOC_031641	lincRNA	Novel_lncRNA	chr13	56335098	56346575	+	2	792	114
LNC_000620	XLOC_031543	antisense_lncRNA	Novel_lncRNA	chr13	49987787	49994329	+	3	2004	91
LNC_000621	XLOC_031550	lincRNA	Novel_lncRNA	chr13	50979794	51020115	+	2	1084	137
LNC_000626	XLOC_031683	lincRNA	Novel_lncRNA	chr13	58358372	58385912	+	3	3915	95
LNC_000627	XLOC_031683	lincRNA	Novel_lncRNA	chr13	58368648	58385912	+	2	4204	95
LNC_000624	XLOC_031668	lincRNA	Novel_lncRNA	chr13	58098951	58152213	+	3	29411	207
LNC_000625	XLOC_031683	lincRNA	Novel_lncRNA	chr13	58349137	58385912	+	2	6183	102
LNC_000628	XLOC_031712	lincRNA	Novel_lncRNA	chr13	67234838	67241801	+	2	1855	93
LNC_000629	XLOC_031762	lincRNA	Novel_lncRNA	chr13	73209779	73210951	+	2	441	90
LNC_001715	XLOC_093411	antisense_lncRNA	Novel_lncRNA	chr9	37244385	37249897	+	2	589	124
LNC_001714	XLOC_093411	antisense_lncRNA	Novel_lncRNA	chr9	37132213	37282044	+	4	678	92
LNC_001717	XLOC_093494	lincRNA	Novel_lncRNA	chr9	38993562	38998901	+	2	5020	128
LNC_001716	XLOC_093413	antisense_lncRNA	Novel_lncRNA	chr9	37138512	37142101	+	2	2081	140
LNC_001711	XLOC_093411	antisense_lncRNA	Novel_lncRNA	chr9	37132181	37304808	+	5	878	135
LNC_001710	XLOC_093232	antisense_lncRNA	Novel_lncRNA	chr9	22040749	22046833	+	2	281	72
LNC_001713	XLOC_093411	antisense_lncRNA	Novel_lncRNA	chr9	37132186	37259564	+	3	478	83
LNC_001712	XLOC_093411	antisense_lncRNA	Novel_lncRNA	chr9	37132181	37338398	+	7	1168	148
LNC_001719	XLOC_093600	antisense_lncRNA	Novel_lncRNA	chr9	43906673	43911969	+	2	4618	126
LNC_001718	XLOC_093598	lincRNA	Novel_lncRNA	chr9	43883350	43901527	+	2	528	132
LNC_000536	XLOC_028545	lincRNA	Novel_lncRNA	chr12	40846661	40851430	+	2	4178	132
LNC_000537	XLOC_028547	lincRNA	Novel_lncRNA	chr12	40902442	40908746	+	2	5945	168
LNC_000534	XLOC_028394	lincRNA	Novel_lncRNA	chr12	34353639	34366228	+	2	11991	149
LNC_000535	XLOC_028459	lincRNA	Novel_lncRNA	chr12	36134065	36136309	+	2	1131	129
LNC_000532	XLOC_028354	lincRNA	Novel_lncRNA	chr12	29178378	29181641	+	2	841	64
LNC_000533	XLOC_028366	antisense_lncRNA	Novel_lncRNA	chr12	32237267	32241197	+	2	3050	145
LNC_000530	XLOC_028301	lincRNA	Novel_lncRNA	chr12	25352214	25353717	+	2	1430	168
LNC_000531	XLOC_028345	lincRNA	Novel_lncRNA	chr12	27207856	27208888	+	2	562	115
LNC_001001	XLOC_055407	antisense_lncRNA	Novel_lncRNA	chr18	36551903	36554881	-	2	718	71
LNC_001000	XLOC_055407	antisense_lncRNA	Novel_lncRNA	chr18	36551903	36554164	-	2	691	71
LNC_001003	XLOC_055431	lincRNA	Novel_lncRNA	chr18	41424462	41430504	-	3	358	76
LNC_001002	XLOC_055423	lincRNA	Novel_lncRNA	chr18	40207219	40218857	-	2	3042	105
LNC_001005	XLOC_055521	lincRNA	Novel_lncRNA	chr18	46844343	46847676	-	2	2916	78
LNC_001004	XLOC_055431	lincRNA	Novel_lncRNA	chr18	41424564	41430679	-	2	3191	103
LNC_000538	XLOC_028547	lincRNA	Novel_lncRNA	chr12	40902442	40908746	+	3	5216	146
LNC_000539	XLOC_028547	lincRNA	Novel_lncRNA	chr12	40903171	40908746	+	3	1003	150
LNC_001144	XLOC_062092	lincRNA	Novel_lncRNA	chr2	162483351	162484993	-	2	1365	182
LNC_001145	XLOC_062213	lincRNA	Novel_lncRNA	chr3	2955051	2958449	+	2	3301	169
LNC_001146	XLOC_062247	lincRNA	Novel_lncRNA	chr3	4113812	4115195	+	2	489	80
LNC_001147	XLOC_062280	lincRNA	Novel_lncRNA	chr3	5654085	5658857	+	2	773	107
LNC_001140	XLOC_061973	antisense_lncRNA	Novel_lncRNA	chr2	157155070	157168459	-	2	2985	152
LNC_001141	XLOC_061973	antisense_lncRNA	Novel_lncRNA	chr2	157264058	157276485	-	2	804	131
LNC_001142	XLOC_061984	lincRNA	Novel_lncRNA	chr2	157354909	157359989	-	2	4195	236
LNC_001143	XLOC_061984	lincRNA	Novel_lncRNA	chr2	157354909	157360012	-	2	4279	236
LNC_000442	XLOC_024254	antisense_lncRNA	Novel_lncRNA	chr10	33113816	33118512	-	2	2438	111
LNC_000443	XLOC_024383	lincRNA	Novel_lncRNA	chr10	43382919	43390053	-	4	631	66
LNC_000440	XLOC_024192	lincRNA	Novel_lncRNA	chr10	31706544	31712440	-	2	3340	159
LNC_000441	XLOC_024254	antisense_lncRNA	Novel_lncRNA	chr10	33113816	33118446	-	2	2307	111
LNC_000446	XLOC_024571	lincRNA	Novel_lncRNA	chr10	52901118	52919181	-	3	3862	174
LNC_000447	XLOC_024571	lincRNA	Novel_lncRNA	chr10	52901118	52919419	-	2	4028	174
LNC_000444	XLOC_024512	lincRNA	Novel_lncRNA	chr10	47724653	47726632	-	2	1883	80
LNC_000445	XLOC_024512	lincRNA	Novel_lncRNA	chr10	47738787	47740803	-	2	1711	102
LNC_000147	XLOC_007242	lincRNA	Novel_lncRNA	GL895253.2	54058	55890	+	2	1244	140
LNC_000146	XLOC_006981	lincRNA	Novel_lncRNA	GL895111.2	61853	135755	+	3	783	102
LNC_000145	XLOC_006981	lincRNA	Novel_lncRNA	GL895111.2	51615	135755	+	3	3046	102
LNC_000144	XLOC_006981	lincRNA	Novel_lncRNA	GL895111.2	51615	135755	+	4	833	102
LNC_000143	XLOC_006969	lincRNA	Novel_lncRNA	GL895110.2	195970	201743	-	2	5539	104
LNC_000142	XLOC_006958	lincRNA	Novel_lncRNA	GL895108.1	14001	24192	+	3	309	74
LNC_000141	XLOC_006958	lincRNA	Novel_lncRNA	GL895108.1	13999	24192	+	4	356	75
LNC_000140	XLOC_006949	lincRNA	Novel_lncRNA	GL895092.1	26691	28529	+	2	1298	70
LNC_000149	XLOC_007307	lincRNA	Novel_lncRNA	GL895288.1	21403	81151	+	3	727	118
LNC_000148	XLOC_007276	lincRNA	Novel_lncRNA	GL895253.2	218858	225903	-	4	531	113
LNC_001618	XLOC_088454	lincRNA	Novel_lncRNA	chr8	17341931	17342622	+	2	303	65
LNC_001619	XLOC_088458	lincRNA	Novel_lncRNA	chr8	17425649	17474825	+	5	3519	137
LNC_001610	XLOC_087583	lincRNA	Novel_lncRNA	chr7	102872017	102878650	-	2	1443	143
LNC_000039	XLOC_001863	lincRNA	Novel_lncRNA	GL893088.1	84006	85100	-	2	678	109
LNC_000038	XLOC_001857	lincRNA	Novel_lncRNA	GL893088.1	80522	81374	+	2	681	94
LNC_001611	XLOC_087756	lincRNA	Novel_lncRNA	chr7	116194170	116204322	-	2	896	103
LNC_000033	XLOC_001714	lincRNA	Novel_lncRNA	GL893033.1	11641	13602	+	2	588	127
LNC_000032	XLOC_001714	lincRNA	Novel_lncRNA	GL893033.1	11639	13764	+	2	277	82
LNC_000031	XLOC_001702	lincRNA	Novel_lncRNA	GL893025.1	18360	27714	+	2	1057	59
LNC_000030	XLOC_001654	antisense_lncRNA	Novel_lncRNA	GL893010.2	1658	11028	-	2	939	126
LNC_000037	XLOC_001772	lincRNA	Novel_lncRNA	GL893064.1	21153	29501	-	4	1514	114
LNC_000036	XLOC_001772	lincRNA	Novel_lncRNA	GL893064.1	18565	22864	-	4	1205	116
LNC_000035	XLOC_001714	lincRNA	Novel_lncRNA	GL893033.1	11658	14183	+	2	519	122
LNC_000034	XLOC_001714	lincRNA	Novel_lncRNA	GL893033.1	11655	13602	+	2	324	103
LNC_001812	XLOC_098530	lincRNA	Novel_lncRNA	chrX	39947317	39956526	+	3	769	77
LNC_001813	XLOC_098646	antisense_lncRNA	Novel_lncRNA	chrX	48084933	48091534	+	3	2603	113
LNC_001810	XLOC_098528	lincRNA	Novel_lncRNA	chrX	39670768	39675671	+	2	1655	155
LNC_001811	XLOC_098530	lincRNA	Novel_lncRNA	chrX	39946838	39948359	+	3	1228	121
LNC_001816	XLOC_098909	lincRNA	Novel_lncRNA	chrX	67219942	67393046	+	5	80513	687
LNC_001817	XLOC_098960	lincRNA	Novel_lncRNA	chrX	72513043	72545327	+	5	684	59
LNC_001814	XLOC_098813	lincRNA	Novel_lncRNA	chrX	58748967	58752100	+	2	2982	112
LNC_001815	XLOC_098813	lincRNA	Novel_lncRNA	chrX	58749163	58752100	+	2	1490	112
LNC_001818	XLOC_098960	lincRNA	Novel_lncRNA	chrX	72513045	72545327	+	4	669	54
LNC_001819	XLOC_098960	lincRNA	Novel_lncRNA	chrX	72513118	72545327	+	3	462	52
LNC_000855	XLOC_046054	lincRNA	Novel_lncRNA	chr15	145077062	145078484	+	2	1225	147
LNC_000854	XLOC_046052	lincRNA	Novel_lncRNA	chr15	145073931	145075679	+	2	1685	154
LNC_000857	XLOC_046408	lincRNA	Novel_lncRNA	chr15	7229716	7651350	-	7	614	82
LNC_000856	XLOC_046377	lincRNA	Novel_lncRNA	chr15	3348912	3349565	-	2	361	69
LNC_000851	XLOC_045734	lincRNA	Novel_lncRNA	chr15	122251645	122253398	+	2	604	63
LNC_000850	XLOC_045708	lincRNA	Novel_lncRNA	chr15	121020849	121087272	+	3	986	223
LNC_000853	XLOC_046023	lincRNA	Novel_lncRNA	chr15	142937079	142943114	+	2	5934	139
LNC_000852	XLOC_045746	antisense_lncRNA	Novel_lncRNA	chr15	122430513	122444516	+	3	4485	175
LNC_000859	XLOC_046460	lincRNA	Novel_lncRNA	chr15	8204124	8218067	-	2	12298	163
LNC_000858	XLOC_046460	lincRNA	Novel_lncRNA	chr15	8204124	8218067	-	2	9700	122
LNC_001540	XLOC_083378	lincRNA	Novel_lncRNA	chr7	11975594	11978910	+	2	2547	102
LNC_001541	XLOC_083631	lincRNA	Novel_lncRNA	chr7	21119118	21124721	+	2	1394	85
LNC_001542	XLOC_083631	lincRNA	Novel_lncRNA	chr7	21119228	21131595	+	3	314	72
LNC_001543	XLOC_083631	lincRNA	Novel_lncRNA	chr7	21119230	21131595	+	3	374	72
LNC_001544	XLOC_083658	lincRNA	Novel_lncRNA	chr7	22258701	22272228	+	4	6533	137
LNC_001545	XLOC_083658	lincRNA	Novel_lncRNA	chr7	22259630	22272228	+	3	8457	177
LNC_001546	XLOC_083658	lincRNA	Novel_lncRNA	chr7	22259630	22272228	+	4	6887	177
LNC_001547	XLOC_083658	lincRNA	Novel_lncRNA	chr7	22263102	22272228	+	2	8758	137
LNC_001548	XLOC_083669	lincRNA	Novel_lncRNA	chr7	22547774	22549627	+	2	530	116
LNC_001549	XLOC_083818	antisense_lncRNA	Novel_lncRNA	chr7	27555280	27560215	+	2	4192	117
LNC_000709	XLOC_036755	lincRNA	Novel_lncRNA	chr13	130157104	130164708	-	2	5413	118
LNC_000708	XLOC_036755	lincRNA	Novel_lncRNA	chr13	130142225	130179820	-	4	20256	189
LNC_000705	XLOC_036317	antisense_lncRNA	Novel_lncRNA	chr13	104407349	104422300	-	2	8679	155
LNC_000704	XLOC_036137	lincRNA	Novel_lncRNA	chr13	91125889	91135793	-	2	8992	147
LNC_000707	XLOC_036667	lincRNA	Novel_lncRNA	chr13	124546862	124562114	-	2	10451	170
LNC_000706	XLOC_036559	lincRNA	Novel_lncRNA	chr13	119923164	119923762	-	2	498	61
LNC_000701	XLOC_035935	antisense_lncRNA	Novel_lncRNA	chr13	84650373	84691136	-	2	577	102
LNC_000700	XLOC_035818	lincRNA	Novel_lncRNA	chr13	79354401	79367847	-	2	254	84
LNC_000703	XLOC_036137	lincRNA	Novel_lncRNA	chr13	91125889	91135793	-	2	8948	147
LNC_000702	XLOC_036105	lincRNA	Novel_lncRNA	chr13	90336416	90378264	-	2	870	95
LNC_001496	XLOC_080321	lincRNA	Novel_lncRNA	chr6	25454047	25461734	-	2	7498	175
LNC_001497	XLOC_080402	lincRNA	Novel_lncRNA	chr6	33246413	33283840	-	2	826	79
LNC_001494	XLOC_080121	lincRNA	Novel_lncRNA	chr6	12564217	12571581	-	2	6900	129
LNC_001495	XLOC_080143	lincRNA	Novel_lncRNA	chr6	13987299	13993626	-	2	1377	140
LNC_001492	XLOC_079808	lincRNA	Novel_lncRNA	chr6	1560741	1573624	-	2	10190	317
LNC_001493	XLOC_080106	antisense_lncRNA	Novel_lncRNA	chr6	11937342	11943631	-	2	870	118
LNC_001490	XLOC_079749	lincRNA	Novel_lncRNA	chr6	375303	378654	-	2	1939	114
LNC_001491	XLOC_079784	antisense_lncRNA	Novel_lncRNA	chr6	1078278	1085830	-	3	7263	240
LNC_001498	XLOC_080436	lincRNA	Novel_lncRNA	chr6	36249429	36251538	-	3	1188	203
LNC_001499	XLOC_080515	antisense_lncRNA	Novel_lncRNA	chr6	40390122	40394269	-	2	3500	220
LNC_000631	XLOC_031808	lincRNA	Novel_lncRNA	chr13	74426453	74429711	+	2	2426	101
LNC_000630	XLOC_031801	lincRNA	Novel_lncRNA	chr13	73988488	73993263	+	2	4490	200
LNC_000633	XLOC_031969	lincRNA	Novel_lncRNA	chr13	80953405	80973694	+	3	2354	156
LNC_000632	XLOC_031896	lincRNA	Novel_lncRNA	chr13	76959475	76984082	+	2	4627	119
LNC_000635	XLOC_032169	lincRNA	Novel_lncRNA	chr13	90038306	90041347	+	2	2950	225
LNC_000634	XLOC_032082	lincRNA	Novel_lncRNA	chr13	86702812	86707871	+	3	634	118
LNC_000637	XLOC_032192	lincRNA	Novel_lncRNA	chr13	91158598	91163632	+	2	4308	139
LNC_000636	XLOC_032187	lincRNA	Novel_lncRNA	chr13	91094109	91094900	+	2	633	83
LNC_000639	XLOC_032378	lincRNA	Novel_lncRNA	chr13	108898765	108929634	+	2	19575	165
LNC_000638	XLOC_032322	lincRNA	Novel_lncRNA	chr13	105098174	105103775	+	2	553	82
LNC_001722	XLOC_094063	lincRNA	Novel_lncRNA	chr9	74412289	74416735	+	3	834	92
LNC_001723	XLOC_094063	lincRNA	Novel_lncRNA	chr9	74412296	74416735	+	2	590	92
LNC_001724	XLOC_094063	lincRNA	Novel_lncRNA	chr9	74412413	74416735	+	3	681	92
LNC_001725	XLOC_094063	lincRNA	Novel_lncRNA	chr9	74415070	74416735	+	2	1004	92
LNC_001726	XLOC_094370	lincRNA	Novel_lncRNA	chr9	96452716	96470055	+	2	10965	130
LNC_001727	XLOC_094374	lincRNA	Novel_lncRNA	chr9	96479454	96492665	+	2	8598	162
LNC_000525	XLOC_027949	lincRNA	Novel_lncRNA	chr12	12455655	12459673	+	2	2534	144
LNC_000524	XLOC_027947	antisense_lncRNA	Novel_lncRNA	chr12	12386615	12407405	+	3	1738	158
LNC_000527	XLOC_028016	antisense_lncRNA	Novel_lncRNA	chr12	15060546	15068487	+	4	1057	103
LNC_000526	XLOC_027949	lincRNA	Novel_lncRNA	chr12	12455655	12459673	+	2	2153	144
LNC_001038	XLOC_056494	lincRNA	Novel_lncRNA	chr2	27047163	27056027	+	2	1411	137
LNC_001039	XLOC_056497	lincRNA	Novel_lncRNA	chr2	27057162	27068320	+	2	865	104
LNC_000523	XLOC_027916	lincRNA	Novel_lncRNA	chr12	11264208	11313254	+	4	372	123
LNC_000522	XLOC_027885	lincRNA	Novel_lncRNA	chr12	7969296	7978688	+	2	1336	110
LNC_001034	XLOC_056445	antisense_lncRNA	Novel_lncRNA	chr2	19876915	19878189	+	2	579	109
LNC_001035	XLOC_056445	antisense_lncRNA	Novel_lncRNA	chr2	19876964	19878189	+	2	496	147
LNC_001036	XLOC_056447	lincRNA	Novel_lncRNA	chr2	20048441	20061460	+	2	7642	156
LNC_001037	XLOC_056453	lincRNA	Novel_lncRNA	chr2	23408001	23462234	+	2	2967	198
LNC_001030	XLOC_056264	lincRNA	Novel_lncRNA	chr2	11892619	11898566	+	2	1756	158
LNC_000528	XLOC_028016	antisense_lncRNA	Novel_lncRNA	chr12	15060546	15077039	+	4	6021	123
LNC_001032	XLOC_056264	lincRNA	Novel_lncRNA	chr2	11893983	11898566	+	2	1289	138
LNC_001033	XLOC_056383	lincRNA	Novel_lncRNA	chr2	16486795	16491732	+	2	2982	188
LNC_001159	XLOC_063544	lincRNA	Novel_lncRNA	chr3	62907613	62920841	+	3	5708	212
LNC_001158	XLOC_063423	lincRNA	Novel_lncRNA	chr3	58413327	58453656	+	2	39997	221
LNC_001153	XLOC_062789	lincRNA	Novel_lncRNA	chr3	31798218	31802178	+	2	3755	171
LNC_001152	XLOC_062604	lincRNA	Novel_lncRNA	chr3	17942139	17944808	+	2	2419	116
LNC_001151	XLOC_062495	lincRNA	Novel_lncRNA	chr3	14288742	14294456	+	2	4903	118
LNC_001150	XLOC_062429	antisense_lncRNA	Novel_lncRNA	chr3	11578088	11594568	+	5	2732	176
LNC_001157	XLOC_063373	lincRNA	Novel_lncRNA	chr3	56415591	56417135	+	2	463	96
LNC_001156	XLOC_063027	lincRNA	Novel_lncRNA	chr3	41275263	41276501	+	2	1046	255
LNC_001155	XLOC_063022	lincRNA	Novel_lncRNA	chr3	41175104	41176514	+	2	1154	192
LNC_001154	XLOC_062910	lincRNA	Novel_lncRNA	chr3	38870261	38879422	+	2	6146	227
LNC_000459	XLOC_024885	lincRNA	Novel_lncRNA	chr10	72937896	72941953	-	4	2044	133
LNC_000458	XLOC_024885	lincRNA	Novel_lncRNA	chr10	72937896	72940960	-	3	1354	114
LNC_000451	XLOC_024799	lincRNA	Novel_lncRNA	chr10	65822823	65827272	-	2	1376	160
LNC_000450	XLOC_024693	lincRNA	Novel_lncRNA	chr10	60869785	60966082	-	2	1539	76
LNC_000453	XLOC_024840	lincRNA	Novel_lncRNA	chr10	71072696	71075572	-	2	2114	111
LNC_000452	XLOC_024812	lincRNA	Novel_lncRNA	chr10	66583974	66592389	-	2	7288	136
LNC_000455	XLOC_024840	lincRNA	Novel_lncRNA	chr10	71072696	71075993	-	2	2440	121
LNC_000454	XLOC_024840	lincRNA	Novel_lncRNA	chr10	71072696	71075792	-	2	2972	131
LNC_000457	XLOC_024885	lincRNA	Novel_lncRNA	chr10	72937896	72940085	-	3	1033	109
LNC_000456	XLOC_024861	lincRNA	Novel_lncRNA	chr10	71256403	71260490	-	2	841	95
LNC_000048	XLOC_002263	lincRNA	Novel_lncRNA	GL893248.2	30138	30980	-	2	713	82
LNC_000049	XLOC_002270	lincRNA	Novel_lncRNA	GL893252.1	1600	14335	+	2	855	141
LNC_000046	XLOC_002096	lincRNA	Novel_lncRNA	GL893176.2	104308	110878	-	2	4622	101
LNC_000047	XLOC_002235	lincRNA	Novel_lncRNA	GL893230.2	38794	39767	-	2	826	126
LNC_000044	XLOC_002018	lincRNA	Novel_lncRNA	GL893149.1	12950	16374	-	2	2800	151
LNC_000045	XLOC_002076	lincRNA	Novel_lncRNA	GL893173.1	31873	38454	-	2	6523	164
LNC_000042	XLOC_001923	lincRNA	Novel_lncRNA	GL893120.1	556	14338	-	2	344	114
LNC_000043	XLOC_001978	lincRNA	Novel_lncRNA	GL893138.2	12878	30280	-	3	2160	136
LNC_000040	XLOC_001867	lincRNA	Novel_lncRNA	GL893095.2	12	2976	+	2	2888	122
LNC_000041	XLOC_001920	lincRNA	Novel_lncRNA	GL893117.1	25090	56484	-	2	1019	94
LNC_000288	XLOC_015484	lincRNA	Novel_lncRNA	chr1	184912219	184915096	+	3	875	120
LNC_000289	XLOC_015500	lincRNA	Novel_lncRNA	chr1	184968404	184974552	+	2	3285	105
LNC_000280	XLOC_015000	lincRNA	Novel_lncRNA	chr1	151838693	151856513	+	2	16224	183
LNC_000281	XLOC_015028	lincRNA	Novel_lncRNA	chr1	152017582	152025014	+	2	3735	134
LNC_000282	XLOC_015043	lincRNA	Novel_lncRNA	chr1	152382733	152395464	+	2	10115	178
LNC_000283	XLOC_015188	lincRNA	Novel_lncRNA	chr1	163136043	163144011	+	2	3870	114
LNC_000284	XLOC_015326	lincRNA	Novel_lncRNA	chr1	175869542	175883481	+	2	13734	205
LNC_000285	XLOC_015328	lincRNA	Novel_lncRNA	chr1	175884156	175890059	+	2	3269	113
LNC_000286	XLOC_015386	lincRNA	Novel_lncRNA	chr1	180434204	180462790	+	2	23335	196
LNC_000287	XLOC_015426	lincRNA	Novel_lncRNA	chr1	182832306	182843896	+	2	1463	110
LNC_001801	XLOC_097705	lincRNA	Novel_lncRNA	chr9	136515370	136522816	-	5	1114	193
LNC_001800	XLOC_097705	lincRNA	Novel_lncRNA	chr9	136515370	136522816	-	6	1224	193
LNC_001803	XLOC_097705	lincRNA	Novel_lncRNA	chr9	136515370	136522924	-	5	1231	193
LNC_001802	XLOC_097705	lincRNA	Novel_lncRNA	chr9	136515370	136522924	-	5	1306	193
LNC_001805	XLOC_098138	lincRNA	Novel_lncRNA	chrX	10662511	10676477	+	2	475	87
LNC_001804	XLOC_097981	lincRNA	Novel_lncRNA	chrX	6206555	6210824	+	2	3138	119
LNC_001807	XLOC_098269	lincRNA	Novel_lncRNA	chrX	21590292	21600343	+	2	8316	122
LNC_001806	XLOC_098154	antisense_lncRNA	Novel_lncRNA	chrX	11304509	11311641	+	2	1146	94
LNC_001809	XLOC_098526	lincRNA	Novel_lncRNA	chrX	39662480	39664988	+	2	1314	172
LNC_001808	XLOC_098308	lincRNA	Novel_lncRNA	chrX	26338531	26365078	+	2	1208	108
LNC_000198	XLOC_010146	lincRNA	Novel_lncRNA	GL896432.1	26083	28241	+	2	873	116
LNC_000199	XLOC_010146	lincRNA	Novel_lncRNA	GL896432.1	26084	28241	+	3	955	116
LNC_000194	XLOC_010102	lincRNA	Novel_lncRNA	GL896422.1	4663	6721	+	2	1108	238
LNC_000195	XLOC_010128	lincRNA	Novel_lncRNA	GL896427.1	620	3616	-	3	2012	113
LNC_000196	XLOC_010128	lincRNA	Novel_lncRNA	GL896427.1	620	3616	-	2	2278	113
LNC_000197	XLOC_010128	lincRNA	Novel_lncRNA	GL896427.1	620	3616	-	3	2056	155
LNC_000190	XLOC_010026	lincRNA	Novel_lncRNA	GL896401.1	2360	3751	+	2	640	87
LNC_000191	XLOC_010040	lincRNA	Novel_lncRNA	GL896404.1	823	12030	-	3	901	136
LNC_000192	XLOC_010102	lincRNA	Novel_lncRNA	GL896422.1	4463	6721	+	3	1133	153
LNC_000193	XLOC_010102	lincRNA	Novel_lncRNA	GL896422.1	4507	6721	+	3	978	210
LNC_000994	XLOC_055025	antisense_lncRNA	Novel_lncRNA	chr18	14360909	14372044	-	4	9328	190
LNC_000995	XLOC_055108	lincRNA	Novel_lncRNA	chr18	16497874	16523905	-	2	24626	185
LNC_000996	XLOC_055108	lincRNA	Novel_lncRNA	chr18	16497874	16533297	-	3	32832	185
LNC_000997	XLOC_055215	lincRNA	Novel_lncRNA	chr18	25475762	25478777	-	2	2896	113
LNC_000990	XLOC_054843	lincRNA	Novel_lncRNA	chr18	5388626	5400360	-	3	5561	157
LNC_000991	XLOC_054993	lincRNA	Novel_lncRNA	chr18	12201831	12205001	-	2	2947	108
LNC_000992	XLOC_055025	antisense_lncRNA	Novel_lncRNA	chr18	14360909	14372044	-	4	8128	190
LNC_000993	XLOC_055025	antisense_lncRNA	Novel_lncRNA	chr18	14360909	14372044	-	2	8802	190
LNC_000998	XLOC_055330	lincRNA	Novel_lncRNA	chr18	31004123	31036638	-	2	29102	162
LNC_000999	XLOC_055354	lincRNA	Novel_lncRNA	chr18	33753447	33792582	-	2	15645	104
LNC_001557	XLOC_084419	lincRNA	Novel_lncRNA	chr7	63445050	63461693	+	2	3585	207
LNC_001556	XLOC_084419	antisense_lncRNA	Novel_lncRNA	chr7	63444129	63467659	+	3	589	86
LNC_001555	XLOC_084249	lincRNA	Novel_lncRNA	chr7	53614353	53623061	+	2	8633	168
LNC_001554	XLOC_084205	antisense_lncRNA	Novel_lncRNA	chr7	50009791	50022869	+	2	11803	132
LNC_001553	XLOC_083950	antisense_lncRNA	Novel_lncRNA	chr7	36958916	36996133	+	6	3885	184
LNC_001552	XLOC_083950	antisense_lncRNA	Novel_lncRNA	chr7	36958661	36996133	+	3	6692	261
LNC_001551	XLOC_083950	antisense_lncRNA	Novel_lncRNA	chr7	36958450	36996133	+	4	7020	345
LNC_001550	XLOC_083862	lincRNA	Novel_lncRNA	chr7	29549471	29555820	+	2	1107	188
LNC_001559	XLOC_084419	antisense_lncRNA	Novel_lncRNA	chr7	63445050	63467659	+	3	1346	105
LNC_001558	XLOC_084419	lincRNA	Novel_lncRNA	chr7	63445050	63467464	+	3	1182	105
LNC_000868	XLOC_046777	lincRNA	Novel_lncRNA	chr15	28756216	28766194	-	2	9519	156
LNC_000869	XLOC_046911	lincRNA	Novel_lncRNA	chr15	52300653	52306560	-	2	429	71
LNC_000860	XLOC_046460	lincRNA	Novel_lncRNA	chr15	8204124	8218067	-	3	9033	122
LNC_000861	XLOC_046460	lincRNA	Novel_lncRNA	chr15	8204124	8218067	-	3	11631	163
LNC_000862	XLOC_046565	lincRNA	Novel_lncRNA	chr15	17712981	17715654	-	2	2619	165
LNC_000863	XLOC_046569	lincRNA	Novel_lncRNA	chr15	17960509	18071242	-	3	319	87
LNC_000864	XLOC_046569	lincRNA	Novel_lncRNA	chr15	18062100	18071210	-	2	635	69
LNC_000865	XLOC_046569	lincRNA	Novel_lncRNA	chr15	18062100	18071242	-	3	758	110
LNC_000866	XLOC_046755	lincRNA	Novel_lncRNA	chr15	22533597	22544911	-	2	6817	127
LNC_000867	XLOC_046777	lincRNA	Novel_lncRNA	chr15	28756216	28766186	-	3	8994	156
LNC_000730	XLOC_038006	antisense_lncRNA	Novel_lncRNA	chr13	216908803	216919235	-	3	8753	307
LNC_000731	XLOC_038006	antisense_lncRNA	Novel_lncRNA	chr13	216908803	216919283	-	2	9204	307
LNC_000732	XLOC_038012	lincRNA	Novel_lncRNA	chr13	216974208	216978116	-	2	3461	209
LNC_000733	XLOC_038012	lincRNA	Novel_lncRNA	chr13	216974208	216978324	-	2	3855	209
LNC_000734	XLOC_038124	lincRNA	Novel_lncRNA	chr14	2766447	2794294	+	2	4012	136
LNC_000735	XLOC_038124	lincRNA	Novel_lncRNA	chr14	2766462	2768964	+	2	1960	100
LNC_000736	XLOC_038131	lincRNA	Novel_lncRNA	chr14	2799758	2809534	+	2	8982	234
LNC_000737	XLOC_038234	antisense_lncRNA	Novel_lncRNA	chr14	10599873	10607711	+	2	2679	132
LNC_000738	XLOC_038252	lincRNA	Novel_lncRNA	chr14	12231758	12235651	+	2	2921	128
LNC_000739	XLOC_038344	antisense_lncRNA	Novel_lncRNA	chr14	18103703	18113370	+	3	700	76
LNC_001485	XLOC_079678	lincRNA	Novel_lncRNA	chr6	155406331	155408960	+	2	2508	185
LNC_001484	XLOC_079517	lincRNA	Novel_lncRNA	chr6	151474230	151476389	+	3	593	197
LNC_001487	XLOC_079749	lincRNA	Novel_lncRNA	chr6	372507	378654	-	2	1913	151
LNC_001486	XLOC_079749	lincRNA	Novel_lncRNA	chr6	372507	378651	-	2	1913	151
LNC_001481	XLOC_079514	lincRNA	Novel_lncRNA	chr6	151433413	151438934	+	2	4715	239
LNC_001480	XLOC_079514	lincRNA	Novel_lncRNA	chr6	151433413	151438934	+	3	4450	202
LNC_001483	XLOC_079514	lincRNA	Novel_lncRNA	chr6	151436605	151438934	+	3	575	88
LNC_001482	XLOC_079514	lincRNA	Novel_lncRNA	chr6	151435640	151438394	+	3	2067	202
LNC_001489	XLOC_079749	lincRNA	Novel_lncRNA	chr6	375303	378653	-	2	834	118
LNC_001488	XLOC_079749	lincRNA	Novel_lncRNA	chr6	372507	378657	-	2	1913	151
LNC_000604	XLOC_030767	lincRNA	Novel_lncRNA	chr13	11511190	11527727	+	2	16456	195
LNC_000605	XLOC_030782	lincRNA	Novel_lncRNA	chr13	11906490	11927751	+	3	723	93
LNC_000606	XLOC_030900	lincRNA	Novel_lncRNA	chr13	18327250	18330346	+	2	3009	112
LNC_000607	XLOC_030908	lincRNA	Novel_lncRNA	chr13	18779926	18791191	+	2	1402	214
LNC_000600	XLOC_030653	lincRNA	Novel_lncRNA	chr13	3862069	3867078	+	2	2494	152
LNC_000601	XLOC_030748	lincRNA	Novel_lncRNA	chr13	11352733	11382536	+	3	10441	132
LNC_000602	XLOC_030751	lincRNA	Novel_lncRNA	chr13	11385194	11402619	+	2	12927	147
LNC_000603	XLOC_030758	lincRNA	Novel_lncRNA	chr13	11473915	11476076	+	2	919	78
LNC_001737	XLOC_094786	antisense_lncRNA	Novel_lncRNA	chr9	125632511	125638392	+	2	4466	141
LNC_001736	XLOC_094747	lincRNA	Novel_lncRNA	chr9	120219427	120223019	+	2	721	177
LNC_001735	XLOC_094708	lincRNA	Novel_lncRNA	chr9	116884808	116888963	+	2	3835	134
LNC_001734	XLOC_094708	lincRNA	Novel_lncRNA	chr9	116774897	116848621	+	3	3740	170
LNC_000608	XLOC_030980	lincRNA	Novel_lncRNA	chr13	25000356	25003470	+	2	1069	130
LNC_000609	XLOC_031024	lincRNA	Novel_lncRNA	chr13	27125759	27131755	+	2	1222	103
LNC_001731	XLOC_094611	lincRNA	Novel_lncRNA	chr9	112962044	113011539	+	2	6961	120
LNC_001730	XLOC_094479	lincRNA	Novel_lncRNA	chr9	100276687	100281805	+	4	1593	196
LNC_000518	XLOC_027781	lincRNA	Novel_lncRNA	chr12	3907999	3912973	+	2	4863	216
LNC_000519	XLOC_027838	lincRNA	Novel_lncRNA	chr12	5740737	5758594	+	2	10790	143
LNC_000510	XLOC_027605	lincRNA	Novel_lncRNA	chr11	84490773	84493241	-	2	2343	167
LNC_000511	XLOC_027605	lincRNA	Novel_lncRNA	chr11	84490773	84493327	-	2	2432	167
LNC_000512	XLOC_027622	lincRNA	Novel_lncRNA	chr11	86044596	86047447	-	2	2512	184
LNC_000513	XLOC_027682	lincRNA	Novel_lncRNA	chr12	659474	667730	+	3	1469	153
LNC_000514	XLOC_027682	lincRNA	Novel_lncRNA	chr12	665162	667730	+	2	1724	245
LNC_000515	XLOC_027686	lincRNA	Novel_lncRNA	chr12	697353	698503	+	2	819	99
LNC_000516	XLOC_027699	lincRNA	Novel_lncRNA	chr12	894322	900502	+	2	5867	328
LNC_000517	XLOC_027781	lincRNA	Novel_lncRNA	chr12	3907986	3912973	+	3	4301	216
LNC_001023	XLOC_056079	lincRNA	Novel_lncRNA	chr2	6156656	6167165	+	2	1539	122
LNC_001022	XLOC_055989	lincRNA	Novel_lncRNA	chr2	3604742	3607200	+	2	779	192
LNC_001021	XLOC_055954	lincRNA	Novel_lncRNA	chr2	1552732	1554561	+	2	1447	184
LNC_001020	XLOC_055746	lincRNA	Novel_lncRNA	chr18	57411649	57417902	-	2	396	55
LNC_001027	XLOC_056118	lincRNA	Novel_lncRNA	chr2	6927537	6930980	+	3	627	184
LNC_001026	XLOC_056113	lincRNA	Novel_lncRNA	chr2	6857421	6863967	+	2	1352	181
LNC_001025	XLOC_056113	lincRNA	Novel_lncRNA	chr2	6857404	6862294	+	2	1280	186
LNC_001024	XLOC_056113	lincRNA	Novel_lncRNA	chr2	6851243	6861483	+	2	5845	167
LNC_001029	XLOC_056230	lincRNA	Novel_lncRNA	chr2	10510961	10513287	+	2	1111	98
LNC_001028	XLOC_056197	antisense_lncRNA	Novel_lncRNA	chr2	9662827	9667212	+	2	4266	121
LNC_001128	XLOC_061545	antisense_lncRNA	Novel_lncRNA	chr2	135877383	136226291	-	9	1261	133
LNC_001129	XLOC_061545	lincRNA	Novel_lncRNA	chr2	136093599	136226300	-	4	4396	128
LNC_001126	XLOC_061461	lincRNA	Novel_lncRNA	chr2	125578058	125580561	-	2	2454	123
LNC_001127	XLOC_061545	antisense_lncRNA	Novel_lncRNA	chr2	135823810	135903781	-	7	974	123
LNC_001124	XLOC_061384	lincRNA	Novel_lncRNA	chr2	121612746	121613252	-	2	367	48
LNC_001125	XLOC_061402	lincRNA	Novel_lncRNA	chr2	122516752	122522093	-	2	1187	76
LNC_001122	XLOC_061356	antisense_lncRNA	Novel_lncRNA	chr2	119091488	119135048	-	2	32176	154
LNC_001123	XLOC_061377	lincRNA	Novel_lncRNA	chr2	121621115	121635156	-	2	382	82
LNC_001120	XLOC_061266	lincRNA	Novel_lncRNA	chr2	115585953	115593023	-	4	389	107
LNC_001121	XLOC_061356	lincRNA	Novel_lncRNA	chr2	119080642	119123880	-	2	6664	144
LNC_000468	XLOC_025255	lincRNA	Novel_lncRNA	chr11	10332667	10408204	+	5	4117	84
LNC_000469	XLOC_025292	lincRNA	Novel_lncRNA	chr11	12916598	12922005	+	2	2242	103
LNC_000464	XLOC_025055	lincRNA	Novel_lncRNA	chr11	2269600	2272578	+	3	929	121
LNC_000465	XLOC_025055	lincRNA	Novel_lncRNA	chr11	2269641	2272578	+	2	673	88
LNC_000466	XLOC_025106	lincRNA	Novel_lncRNA	chr11	4582627	4584996	+	2	2228	166
LNC_000467	XLOC_025136	lincRNA	Novel_lncRNA	chr11	6611153	6612180	+	2	753	138
LNC_000460	XLOC_024885	lincRNA	Novel_lncRNA	chr10	72937896	72941953	-	4	2258	133
LNC_000461	XLOC_024885	lincRNA	Novel_lncRNA	chr10	72937896	72941953	-	4	2037	133
LNC_000462	XLOC_024908	lincRNA	Novel_lncRNA	chr10	74271493	74276287	-	2	2539	144
LNC_000463	XLOC_025048	antisense_lncRNA	Novel_lncRNA	chr11	535698	543713	+	3	862	167
LNC_001232	XLOC_067500	antisense_lncRNA	Novel_lncRNA	chr3	127500809	127542510	-	3	936	107
LNC_001233	XLOC_067554	lincRNA	Novel_lncRNA	chr3	133625161	133632106	-	2	435	64
LNC_001230	XLOC_067500	antisense_lncRNA	Novel_lncRNA	chr3	127217394	127542505	-	5	486	92
LNC_001231	XLOC_067500	antisense_lncRNA	Novel_lncRNA	chr3	127500809	127523596	-	2	856	107
LNC_001236	XLOC_067651	lincRNA	Novel_lncRNA	chr3	142997012	143000701	-	2	1580	101
LNC_001237	XLOC_067651	lincRNA	Novel_lncRNA	chr3	142997012	143001800	-	2	323	64
LNC_001234	XLOC_067597	lincRNA	Novel_lncRNA	chr3	136059708	136061004	-	2	1087	123
LNC_001235	XLOC_067607	lincRNA	Novel_lncRNA	chr3	137794485	137795581	-	2	833	134
LNC_001238	XLOC_067651	lincRNA	Novel_lncRNA	chr3	142997012	143022231	-	8	11302	113
LNC_001239	XLOC_067651	lincRNA	Novel_lncRNA	chr3	142997012	143027900	-	2	1959	81
LNC_000059	XLOC_002866	lincRNA	Novel_lncRNA	GL893514.2	7424	53515	-	4	920	75
LNC_000058	XLOC_002866	lincRNA	Novel_lncRNA	GL893514.2	7424	22578	-	4	1513	78
LNC_000055	XLOC_002839	lincRNA	Novel_lncRNA	GL893500.1	34396	36283	-	4	662	160
LNC_000054	XLOC_002737	lincRNA	Novel_lncRNA	GL893477.1	28936	30286	-	2	926	218
LNC_000057	XLOC_002845	lincRNA	Novel_lncRNA	GL893503.1	62	946	-	2	474	89
LNC_000056	XLOC_002845	lincRNA	Novel_lncRNA	GL893503.1	62	946	-	2	477	90
LNC_000051	XLOC_002281	lincRNA	Novel_lncRNA	GL893262.1	16167	16614	-	2	344	89
LNC_000050	XLOC_002281	lincRNA	Novel_lncRNA	GL893262.1	15120	16604	-	2	374	103
LNC_000053	XLOC_002636	lincRNA	Novel_lncRNA	GL893427.2	38777	41385	+	2	930	143
LNC_000052	XLOC_002458	lincRNA	Novel_lncRNA	GL893344.2	46386	48780	+	3	833	121
LNC_000299	XLOC_017086	lincRNA	Novel_lncRNA	chr1	310240920	310241642	+	2	316	103
LNC_000298	XLOC_016547	antisense_lncRNA	Novel_lncRNA	chr1	271873377	271878104	+	4	1435	119
LNC_000297	XLOC_016436	lincRNA	Novel_lncRNA	chr1	264091534	264095788	+	2	992	99
LNC_000296	XLOC_016418	lincRNA	Novel_lncRNA	chr1	263444150	263455877	+	2	3412	116
LNC_000295	XLOC_016098	lincRNA	Novel_lncRNA	chr1	243555955	243558987	+	2	2823	92
LNC_000294	XLOC_016089	lincRNA	Novel_lncRNA	chr1	243123724	243182263	+	2	1118	141
LNC_000293	XLOC_016089	lincRNA	Novel_lncRNA	chr1	243123560	243182263	+	3	1199	141
LNC_000292	XLOC_015882	antisense_lncRNA	Novel_lncRNA	chr1	224433185	224441400	+	2	3213	109
LNC_000291	XLOC_015667	lincRNA	Novel_lncRNA	chr1	204391191	204392898	+	2	1627	87
LNC_000290	XLOC_015608	lincRNA	Novel_lncRNA	chr1	200249431	200256731	+	2	6920	115
LNC_001834	XLOC_100177	lincRNA	Novel_lncRNA	chrX	45367594	45381350	-	2	8867	177
LNC_001835	XLOC_100177	lincRNA	Novel_lncRNA	chrX	45382989	45385614	-	3	486	65
LNC_001836	XLOC_100491	lincRNA	Novel_lncRNA	chrX	58076188	58080552	-	2	3373	118
LNC_001837	XLOC_100581	lincRNA	Novel_lncRNA	chrX	65920106	65921429	-	2	633	140
LNC_001830	XLOC_100136	lincRNA	Novel_lncRNA	chrX	39376744	39378644	-	2	1423	110
LNC_001831	XLOC_100141	lincRNA	Novel_lncRNA	chrX	39483418	39486928	-	2	477	116
LNC_001832	XLOC_100167	lincRNA	Novel_lncRNA	chrX	43229718	43235480	-	2	757	125
LNC_001833	XLOC_100177	lincRNA	Novel_lncRNA	chrX	45336941	45381350	-	2	6742	151
LNC_001838	XLOC_100933	lincRNA	Novel_lncRNA	chrX	97710023	97713182	-	2	473	69
LNC_001839	XLOC_101076	lincRNA	Novel_lncRNA	chrX	112624683	112626860	-	2	1858	85
LNC_001216	XLOC_066269	lincRNA	Novel_lncRNA	chr3	71280490	71282748	-	2	537	79
LNC_001217	XLOC_066421	lincRNA	Novel_lncRNA	chr3	76452775	76459663	-	2	1806	80
LNC_000183	XLOC_009798	lincRNA	Novel_lncRNA	GL896348.1	34199	40396	-	3	1697	131
LNC_000182	XLOC_009743	lincRNA	Novel_lncRNA	GL896340.1	6300	7457	+	2	1067	100
LNC_000181	XLOC_009730	lincRNA	Novel_lncRNA	GL896338.2	50440	52391	+	2	428	106
LNC_000180	XLOC_009689	lincRNA	Novel_lncRNA	GL896329.2	10727	26193	-	3	818	97
LNC_000187	XLOC_009969	lincRNA	Novel_lncRNA	GL896381.1	4067	4923	+	2	786	91
LNC_000186	XLOC_009959	lincRNA	Novel_lncRNA	GL896379.1	3771	7490	-	3	1229	75
LNC_000185	XLOC_009959	lincRNA	Novel_lncRNA	GL896379.1	3771	7481	-	3	1166	75
LNC_000184	XLOC_009912	lincRNA	Novel_lncRNA	GL896367.1	8699	24034	-	2	1088	211
LNC_000189	XLOC_010026	lincRNA	Novel_lncRNA	GL896401.1	1	3572	+	2	2969	174
LNC_000188	XLOC_010006	lincRNA	Novel_lncRNA	GL896394.2	29154	30924	-	2	1713	154
LNC_001739	XLOC_094827	lincRNA	Novel_lncRNA	chr9	127927545	127929228	+	2	972	110
LNC_001218	XLOC_066727	lincRNA	Novel_lncRNA	chr3	99457450	99459347	-	2	439	87
LNC_001738	XLOC_094786	antisense_lncRNA	Novel_lncRNA	chr9	125632511	125638392	+	2	3340	141
LNC_001219	XLOC_066821	lincRNA	Novel_lncRNA	chr3	100750329	100756623	-	2	5335	205
LNC_000989	XLOC_054840	lincRNA	Novel_lncRNA	chr18	4873733	4876917	-	2	626	96
LNC_000988	XLOC_054835	lincRNA	Novel_lncRNA	chr18	3181729	3185562	-	2	1816	160
LNC_000983	XLOC_054544	lincRNA	Novel_lncRNA	chr18	47807225	47821734	+	2	14244	172
LNC_000982	XLOC_054509	lincRNA	Novel_lncRNA	chr18	46768608	46776417	+	2	5692	172
LNC_000981	XLOC_054502	lincRNA	Novel_lncRNA	chr18	46392513	46397891	+	2	2949	184
LNC_000980	XLOC_054433	lincRNA	Novel_lncRNA	chr18	43147862	43157350	+	2	7834	118
LNC_000987	XLOC_054835	lincRNA	Novel_lncRNA	chr18	3181729	3185525	-	2	1838	160
LNC_000986	XLOC_054827	lincRNA	Novel_lncRNA	chr18	3046621	3050819	-	2	839	164
LNC_000985	XLOC_054827	lincRNA	Novel_lncRNA	chr18	3040220	3050819	-	2	3218	168
LNC_000984	XLOC_054619	lincRNA	Novel_lncRNA	chr18	52246729	52250634	+	2	3191	184
LNC_000879	XLOC_047517	lincRNA	Novel_lncRNA	chr15	89226799	89237096	-	3	4316	119
LNC_000878	XLOC_047506	antisense_lncRNA	Novel_lncRNA	chr15	88688281	88745985	-	2	482	92
LNC_000877	XLOC_047467	lincRNA	Novel_lncRNA	chr15	85551931	85568161	-	2	9805	121
LNC_000876	XLOC_047453	lincRNA	Novel_lncRNA	chr15	83951066	83959605	-	2	3883	193
LNC_000875	XLOC_047453	lincRNA	Novel_lncRNA	chr15	83951066	83959581	-	3	3125	193
LNC_000874	XLOC_047453	lincRNA	Novel_lncRNA	chr15	83939265	83955443	-	2	2342	100
LNC_000873	XLOC_047278	lincRNA	Novel_lncRNA	chr15	73778818	73783195	-	2	3749	104
LNC_000872	XLOC_046978	lincRNA	Novel_lncRNA	chr15	54802971	54809991	-	3	2200	119
LNC_000871	XLOC_046941	lincRNA	Novel_lncRNA	chr15	53428156	53433327	-	2	1612	68
LNC_000870	XLOC_046914	lincRNA	Novel_lncRNA	chr15	52306691	52312083	-	3	570	84
LNC_000727	XLOC_037982	lincRNA	Novel_lncRNA	chr13	215719553	215729754	-	2	1896	116
LNC_000726	XLOC_037982	lincRNA	Novel_lncRNA	chr13	215719553	215729735	-	2	1928	133
LNC_000725	XLOC_037877	lincRNA	Novel_lncRNA	chr13	207989886	207997354	-	2	825	85
LNC_000724	XLOC_037780	lincRNA	Novel_lncRNA	chr13	202269087	202385068	-	6	566	54
LNC_000723	XLOC_037756	lincRNA	Novel_lncRNA	chr13	199064139	199074412	-	2	5724	98
LNC_000722	XLOC_037742	lincRNA	Novel_lncRNA	chr13	197332958	197349853	-	2	2260	87
LNC_000721	XLOC_037740	lincRNA	Novel_lncRNA	chr13	197316857	197327369	-	4	4632	106
LNC_000720	XLOC_037431	lincRNA	Novel_lncRNA	chr13	168804961	168821305	-	2	10833	114
LNC_000729	XLOC_038006	antisense_lncRNA	Novel_lncRNA	chr13	216908803	216919213	-	2	10008	307
LNC_000728	XLOC_037982	lincRNA	Novel_lncRNA	chr13	215725383	215729767	-	2	2420	118
LNC_000619	XLOC_031543	antisense_lncRNA	Novel_lncRNA	chr13	49987784	49993155	+	2	5287	109
LNC_000618	XLOC_031500	antisense_lncRNA	Novel_lncRNA	chr13	44292529	44440756	+	2	2137	128
LNC_000613	XLOC_031082	lincRNA	Novel_lncRNA	chr13	30322536	30328342	+	2	1559	115
LNC_000612	XLOC_031082	lincRNA	Novel_lncRNA	chr13	30153833	30328342	+	6	1024	159
LNC_000611	XLOC_031082	lincRNA	Novel_lncRNA	chr13	30153829	30164051	+	2	6170	123
LNC_000610	XLOC_031082	lincRNA	Novel_lncRNA	chr13	30153802	30328342	+	5	892	141
LNC_000617	XLOC_031500	antisense_lncRNA	Novel_lncRNA	chr13	44292529	44315623	+	2	2137	128
LNC_000616	XLOC_031488	lincRNA	Novel_lncRNA	chr13	44127996	44216771	+	2	422	112
LNC_000615	XLOC_031322	lincRNA	Novel_lncRNA	chr13	37335612	37338955	+	2	942	67
LNC_000614	XLOC_031304	lincRNA	Novel_lncRNA	chr13	36961365	36965543	+	2	676	59
LNC_001588	XLOC_086510	lincRNA	Novel_lncRNA	chr7	41973617	41976222	-	3	1495	236
LNC_001589	XLOC_086510	lincRNA	Novel_lncRNA	chr7	41973617	41976222	-	2	2446	236
LNC_001584	XLOC_086214	lincRNA	Novel_lncRNA	chr7	26703774	26705068	-	2	995	124
LNC_001585	XLOC_086245	lincRNA	Novel_lncRNA	chr7	27581243	27582797	-	2	1456	97
LNC_001586	XLOC_086311	lincRNA	Novel_lncRNA	chr7	29200107	29201896	-	2	521	70
LNC_001587	XLOC_086318	lincRNA	Novel_lncRNA	chr7	29346104	29347608	-	2	935	67
LNC_001580	XLOC_085653	lincRNA	Novel_lncRNA	chr7	1753730	1756446	-	2	942	107
LNC_001581	XLOC_085653	lincRNA	Novel_lncRNA	chr7	1753730	1756505	-	2	943	107
LNC_001582	XLOC_085708	lincRNA	Novel_lncRNA	chr7	4151669	4153812	-	2	1249	211
LNC_001583	XLOC_085985	lincRNA	Novel_lncRNA	chr7	17807115	17821952	-	2	14750	178
LNC_000509	XLOC_027302	lincRNA	Novel_lncRNA	chr11	74833647	74860374	-	3	1210	163
LNC_000508	XLOC_027302	lincRNA	Novel_lncRNA	chr11	74809341	74860374	-	3	2207	163
LNC_000507	XLOC_027293	antisense_lncRNA	Novel_lncRNA	chr11	73576449	73593285	-	4	646	106
LNC_000506	XLOC_027091	lincRNA	Novel_lncRNA	chr11	53427457	53502295	-	2	402	76
LNC_000505	XLOC_027073	lincRNA	Novel_lncRNA	chr11	52489240	52493556	-	2	4145	137
LNC_000504	XLOC_027073	lincRNA	Novel_lncRNA	chr11	52489240	52492917	-	3	234	59
LNC_000503	XLOC_027034	lincRNA	Novel_lncRNA	chr11	50931315	50946571	-	2	14285	131
LNC_000502	XLOC_027009	lincRNA	Novel_lncRNA	chr11	50748562	50792628	-	3	8262	150
LNC_000501	XLOC_026947	antisense_lncRNA	Novel_lncRNA	chr11	34987039	34989987	-	2	2270	212
LNC_000500	XLOC_026840	lincRNA	Novel_lncRNA	chr11	22214116	22216011	-	2	1581	214
LNC_001056	XLOC_057747	antisense_lncRNA	Novel_lncRNA	chr2	91786690	91787853	+	2	1066	81
LNC_001057	XLOC_057750	lincRNA	Novel_lncRNA	chr2	92059953	92082582	+	2	11474	112
LNC_001054	XLOC_057467	antisense_lncRNA	Novel_lncRNA	chr2	80564758	80568691	+	2	2178	98
LNC_001055	XLOC_057730	lincRNA	Novel_lncRNA	chr2	90992503	90999670	+	2	4275	122
LNC_001052	XLOC_057247	antisense_lncRNA	Novel_lncRNA	chr2	73217512	73305369	+	3	869	70
LNC_001053	XLOC_057398	antisense_lncRNA	Novel_lncRNA	chr2	77902853	77913519	+	2	7533	162
LNC_001050	XLOC_057231	lincRNA	Novel_lncRNA	chr2	72755517	72756213	+	2	278	92
LNC_001051	XLOC_057247	antisense_lncRNA	Novel_lncRNA	chr2	73217512	73305369	+	3	871	70
LNC_001058	XLOC_057750	lincRNA	Novel_lncRNA	chr2	92063628	92082582	+	3	7075	95
LNC_001059	XLOC_057867	lincRNA	Novel_lncRNA	chr2	99357046	99360734	+	2	584	132
LNC_001139	XLOC_061866	antisense_lncRNA	Novel_lncRNA	chr2	148076265	148079774	-	2	1380	167
LNC_001138	XLOC_061788	lincRNA	Novel_lncRNA	chr2	145665045	145668956	-	2	3777	153
LNC_001135	XLOC_061749	lincRNA	Novel_lncRNA	chr2	142371329	142376536	-	2	3032	171
LNC_001134	XLOC_061684	antisense_lncRNA	Novel_lncRNA	chr2	140041042	140064149	-	4	1516	148
LNC_001137	XLOC_061749	lincRNA	Novel_lncRNA	chr2	142373530	142377920	-	4	2153	124
LNC_001136	XLOC_061749	lincRNA	Novel_lncRNA	chr2	142371329	142377920	-	3	2818	171
LNC_001131	XLOC_061545	lincRNA	Novel_lncRNA	chr2	136098549	136226415	-	3	4431	111
LNC_001130	XLOC_061545	lincRNA	Novel_lncRNA	chr2	136098549	136221431	-	3	6907	117
LNC_001133	XLOC_061545	lincRNA	Novel_lncRNA	chr2	136188550	136189003	-	2	312	95
LNC_001132	XLOC_061545	lincRNA	Novel_lncRNA	chr2	136159831	136226306	-	4	2208	131
LNC_000473	XLOC_025646	lincRNA	Novel_lncRNA	chr11	19541470	19563600	+	3	2553	117
LNC_000472	XLOC_025499	lincRNA	Novel_lncRNA	chr11	15704830	15737895	+	2	1981	97
LNC_000471	XLOC_025497	lincRNA	Novel_lncRNA	chr11	15688575	15691001	+	2	1648	164
LNC_000470	XLOC_025292	lincRNA	Novel_lncRNA	chr11	12921379	12948105	+	3	1321	72
LNC_000477	XLOC_025703	lincRNA	Novel_lncRNA	chr11	22380922	22384388	+	2	1577	89
LNC_000476	XLOC_025667	lincRNA	Novel_lncRNA	chr11	21451792	21454299	+	2	2165	95
LNC_000475	XLOC_025646	lincRNA	Novel_lncRNA	chr11	19559857	19563600	+	2	2601	117
LNC_000474	XLOC_025646	lincRNA	Novel_lncRNA	chr11	19544647	19563600	+	2	2490	117
LNC_000479	XLOC_025775	lincRNA	Novel_lncRNA	chr11	37942413	37957339	+	2	563	142
LNC_000478	XLOC_025720	lincRNA	Novel_lncRNA	chr11	24853752	24854345	+	2	311	42
LNC_001788	XLOC_096834	lincRNA	Novel_lncRNA	chr9	85066867	85073881	-	2	922	105
LNC_001789	XLOC_096887	lincRNA	Novel_lncRNA	chr9	93071419	93083546	-	3	3844	106
LNC_001221	XLOC_066939	lincRNA	Novel_lncRNA	chr3	102209796	102222468	-	2	10196	111
LNC_001220	XLOC_066898	lincRNA	Novel_lncRNA	chr3	101853154	101875844	-	2	19981	102
LNC_001223	XLOC_067128	lincRNA	Novel_lncRNA	chr3	111857777	112287538	-	4	1624	61
LNC_001222	XLOC_067128	lincRNA	Novel_lncRNA	chr3	111723884	112287540	-	5	778	61
LNC_001225	XLOC_067128	lincRNA	Novel_lncRNA	chr3	112247047	112287540	-	2	2061	96
LNC_001224	XLOC_067128	lincRNA	Novel_lncRNA	chr3	112056866	112287540	-	3	4524	108
LNC_001227	XLOC_067285	antisense_lncRNA	Novel_lncRNA	chr3	114910340	114912150	-	2	850	133
LNC_001226	XLOC_067276	lincRNA	Novel_lncRNA	chr3	114294709	114304353	-	2	4343	86
LNC_001229	XLOC_067493	lincRNA	Novel_lncRNA	chr3	126299541	126302895	-	2	2052	190
LNC_001228	XLOC_067487	lincRNA	Novel_lncRNA	chr3	125823366	125826999	-	2	1532	81
LNC_001748	XLOC_095099	lincRNA	Novel_lncRNA	chr9	143178596	143196668	+	2	17029	122
LNC_000060	XLOC_002866	lincRNA	Novel_lncRNA	GL893514.2	7424	53516	-	5	1142	120
LNC_000061	XLOC_002866	lincRNA	Novel_lncRNA	GL893514.2	7424	54443	-	5	1993	106
LNC_000062	XLOC_002866	lincRNA	Novel_lncRNA	GL893514.2	38045	53529	-	2	890	95
LNC_000063	XLOC_003100	lincRNA	Novel_lncRNA	GL893592.2	3792	13218	+	4	1548	99
LNC_000064	XLOC_003136	antisense_lncRNA	Novel_lncRNA	GL893620.1	40169	59886	-	3	592	110
LNC_000065	XLOC_003237	lincRNA	Novel_lncRNA	GL893662.1	1038	1462	-	2	321	82
LNC_000066	XLOC_003249	lincRNA	Novel_lncRNA	GL893669.1	131547	133189	+	2	686	81
LNC_000067	XLOC_003492	lincRNA	Novel_lncRNA	GL893726.1	5483	6875	+	2	1331	57
LNC_000068	XLOC_003596	lincRNA	Novel_lncRNA	GL893741.1	33737	34455	-	2	655	72
LNC_000069	XLOC_003698	lincRNA	Novel_lncRNA	GL893779.1	1	330	+	2	217	36
LNC_000262	XLOC_013736	lincRNA	Novel_lncRNA	chr1	62041668	62042988	+	2	320	64
LNC_000263	XLOC_013872	lincRNA	Novel_lncRNA	chr1	81308326	81315587	+	2	659	95
LNC_000260	XLOC_013600	lincRNA	Novel_lncRNA	chr1	48611535	48614059	+	2	2124	164
LNC_000261	XLOC_013718	antisense_lncRNA	Novel_lncRNA	chr1	59322243	59324804	+	2	1057	129
LNC_000266	XLOC_014022	lincRNA	Novel_lncRNA	chr1	87031049	87037912	+	3	2255	146
LNC_000267	XLOC_014207	lincRNA	Novel_lncRNA	chr1	109965915	109978131	+	2	5429	205
LNC_000264	XLOC_013872	lincRNA	Novel_lncRNA	chr1	81308326	81315587	+	3	741	95
LNC_000265	XLOC_014001	lincRNA	Novel_lncRNA	chr1	86144516	86145659	+	2	500	88
LNC_001823	XLOC_099204	lincRNA	Novel_lncRNA	chrX	98121244	98128844	+	3	3695	147
LNC_001822	XLOC_099165	antisense_lncRNA	Novel_lncRNA	chrX	97085558	97086503	+	2	450	103
LNC_000268	XLOC_014317	lincRNA	Novel_lncRNA	chr1	118033936	118037573	+	3	3206	131
LNC_000269	XLOC_014404	lincRNA	Novel_lncRNA	chr1	122571004	122596527	+	2	23847	175
LNC_001827	XLOC_099841	lincRNA	Novel_lncRNA	chrX	143696239	143699430	+	2	1257	136
LNC_001826	XLOC_099841	lincRNA	Novel_lncRNA	chrX	143696239	143699430	+	2	1289	136
LNC_001825	XLOC_099764	lincRNA	Novel_lncRNA	chrX	139896807	139897374	+	2	267	88
LNC_001824	XLOC_099678	lincRNA	Novel_lncRNA	chrX	130910601	130912273	+	2	1497	151
LNC_001740	XLOC_094844	lincRNA	Novel_lncRNA	chr9	128638197	128638822	+	2	445	58
LNC_001741	XLOC_094876	lincRNA	Novel_lncRNA	chr9	131303343	131312176	+	2	8641	159
LNC_001749	XLOC_095100	lincRNA	Novel_lncRNA	chr9	143362405	143365238	+	2	456	89
LNC_001667	XLOC_090873	lincRNA	Novel_lncRNA	chr8	31098449	31100512	-	2	1156	113
LNC_000088	XLOC_004345	lincRNA	Novel_lncRNA	GL894015.1	8658	12126	-	4	293	97
LNC_000089	XLOC_004345	lincRNA	Novel_lncRNA	GL894015.1	8658	12550	-	4	727	86
LNC_000082	XLOC_004103	lincRNA	Novel_lncRNA	GL893935.1	74861	81725	-	2	3853	157
LNC_000083	XLOC_004168	lincRNA	Novel_lncRNA	GL893955.2	5713	11765	-	2	3175	107
LNC_000080	XLOC_004103	lincRNA	Novel_lncRNA	GL893935.1	68315	81725	-	3	3114	102
LNC_000081	XLOC_004103	lincRNA	Novel_lncRNA	GL893935.1	73465	81725	-	2	741	133
LNC_000086	XLOC_004239	lincRNA	Novel_lncRNA	GL893970.1	25295	38340	+	2	631	102
LNC_000087	XLOC_004239	lincRNA	Novel_lncRNA	GL893970.1	31575	38340	+	2	1016	126
LNC_000084	XLOC_004168	lincRNA	Novel_lncRNA	GL893955.2	5713	11765	-	2	3917	108
LNC_000085	XLOC_004174	lincRNA	Novel_lncRNA	GL893955.2	17867	23951	-	2	4641	155
LNC_000882	XLOC_047562	lincRNA	Novel_lncRNA	chr15	90307476	90317084	-	2	1121	105
LNC_000883	XLOC_047830	lincRNA	Novel_lncRNA	chr15	104500570	104503480	-	2	1078	90
LNC_000880	XLOC_047517	lincRNA	Novel_lncRNA	chr15	89235093	89236959	-	2	1443	110
LNC_000881	XLOC_047554	lincRNA	Novel_lncRNA	chr15	90006699	90013033	-	2	1136	163
LNC_000886	XLOC_047942	antisense_lncRNA	Novel_lncRNA	chr15	111101562	111108252	-	2	4488	137
LNC_000887	XLOC_048025	antisense_lncRNA	Novel_lncRNA	chr15	116100820	116108883	-	2	987	170
LNC_000884	XLOC_047830	lincRNA	Novel_lncRNA	chr15	104500570	104503507	-	2	558	69
LNC_000885	XLOC_047913	lincRNA	Novel_lncRNA	chr15	107652822	107658384	-	2	4357	138
LNC_000888	XLOC_048039	lincRNA	Novel_lncRNA	chr15	116469891	116470330	-	2	295	38
LNC_000889	XLOC_048107	lincRNA	Novel_lncRNA	chr15	120677520	120681255	-	2	2581	117
LNC_000668	XLOC_034181	lincRNA	Novel_lncRNA	chr13	216975097	216982191	+	2	4805	209
LNC_000669	XLOC_034181	lincRNA	Novel_lncRNA	chr13	216977696	216982191	+	2	1904	145
LNC_000666	XLOC_034115	lincRNA	Novel_lncRNA	chr13	213031475	213034992	+	2	2603	157
LNC_000667	XLOC_034127	antisense_lncRNA	Novel_lncRNA	chr13	213156872	213161995	+	2	4962	183
LNC_000664	XLOC_034079	lincRNA	Novel_lncRNA	chr13	209488057	209490488	+	2	1747	81
LNC_000665	XLOC_034088	lincRNA	Novel_lncRNA	chr13	210011299	210014372	+	2	1934	124
LNC_000662	XLOC_033684	lincRNA	Novel_lncRNA	chr13	161123815	161129411	+	3	273	68
LNC_000663	XLOC_034005	lincRNA	Novel_lncRNA	chr13	205690854	205693723	+	2	2521	137
LNC_000660	XLOC_033678	lincRNA	Novel_lncRNA	chr13	160580445	160582115	+	2	1345	101
LNC_000661	XLOC_033678	lincRNA	Novel_lncRNA	chr13	160580445	160601819	+	3	772	109
LNC_001593	XLOC_086557	lincRNA	Novel_lncRNA	chr7	43400678	43403777	-	2	3040	156
LNC_001592	XLOC_086539	lincRNA	Novel_lncRNA	chr7	42519666	42545858	-	2	22477	167
LNC_001591	XLOC_086536	lincRNA	Novel_lncRNA	chr7	42502857	42505642	-	2	2629	115
LNC_001590	XLOC_086536	lincRNA	Novel_lncRNA	chr7	42502857	42505642	-	2	2629	115
LNC_001597	XLOC_086776	lincRNA	Novel_lncRNA	chr7	54438306	54450882	-	2	2524	106
LNC_001596	XLOC_086730	lincRNA	Novel_lncRNA	chr7	54190415	54195833	-	2	3032	126
LNC_001595	XLOC_086638	lincRNA	Novel_lncRNA	chr7	47135724	47160827	-	2	342	82
LNC_001594	XLOC_086631	lincRNA	Novel_lncRNA	chr7	47095755	47096411	-	2	486	79
LNC_001599	XLOC_087071	lincRNA	Novel_lncRNA	chr7	70075661	70086465	-	2	1030	126
LNC_001598	XLOC_086966	lincRNA	Novel_lncRNA	chr7	64096637	64098337	-	2	1529	137
LNC_001780	XLOC_096386	lincRNA	Novel_lncRNA	chr9	54424562	54428700	-	2	3536	122
LNC_001781	XLOC_096410	antisense_lncRNA	Novel_lncRNA	chr9	55296591	55298601	-	2	548	66
LNC_001045	XLOC_056913	lincRNA	Novel_lncRNA	chr2	59400281	59404624	+	2	835	83
LNC_001044	XLOC_056825	lincRNA	Novel_lncRNA	chr2	55278090	55285839	+	2	278	60
LNC_001047	XLOC_057115	lincRNA	Novel_lncRNA	chr2	69390984	69401207	+	2	964	102
LNC_001046	XLOC_056959	lincRNA	Novel_lncRNA	chr2	61645848	61647788	+	2	833	106
LNC_001041	XLOC_056663	lincRNA	Novel_lncRNA	chr2	44888783	44892922	+	2	562	113
LNC_001040	XLOC_056563	lincRNA	Novel_lncRNA	chr2	31307135	31312798	+	3	1641	116
LNC_001043	XLOC_056792	lincRNA	Novel_lncRNA	chr2	52580193	52581763	+	2	1475	195
LNC_001042	XLOC_056728	antisense_lncRNA	Novel_lncRNA	chr2	48091833	48098716	+	2	6585	194
LNC_001049	XLOC_057150	lincRNA	Novel_lncRNA	chr2	70099370	70104376	+	2	4887	138
LNC_001048	XLOC_057139	lincRNA	Novel_lncRNA	chr2	70010018	70016700	+	2	599	80
LNC_001100	XLOC_059934	lincRNA	Novel_lncRNA	chr2	47755515	47766153	-	2	5780	115
LNC_001101	XLOC_060073	lincRNA	Novel_lncRNA	chr2	50919451	50920709	-	2	329	109
LNC_001102	XLOC_060222	lincRNA	Novel_lncRNA	chr2	58574522	58584453	-	2	8514	195
LNC_001103	XLOC_060222	lincRNA	Novel_lncRNA	chr2	58574522	58584453	-	2	8518	195
LNC_001104	XLOC_060568	lincRNA	Novel_lncRNA	chr2	71596481	71607372	-	2	10304	180
LNC_001105	XLOC_060568	lincRNA	Novel_lncRNA	chr2	71596481	71607373	-	3	3445	180
LNC_001106	XLOC_060579	lincRNA	Novel_lncRNA	chr2	72199491	72226162	-	2	24644	161
LNC_001107	XLOC_060784	antisense_lncRNA	Novel_lncRNA	chr2	79277666	79284544	-	2	2975	118
LNC_001108	XLOC_060871	lincRNA	Novel_lncRNA	chr2	84257757	84261664	-	2	3618	116
LNC_001109	XLOC_060898	lincRNA	Novel_lncRNA	chr2	87422697	87426237	-	3	2170	117
LNC_000406	XLOC_022210	lincRNA	Novel_lncRNA	chr10	25062285	25068795	+	2	6408	195
LNC_000407	XLOC_022242	lincRNA	Novel_lncRNA	chr10	26143283	26149248	+	3	1328	139
LNC_000404	XLOC_022191	lincRNA	Novel_lncRNA	chr10	24162041	24165887	+	2	1625	104
LNC_000405	XLOC_022196	lincRNA	Novel_lncRNA	chr10	24174341	24177828	+	3	1755	115
LNC_000402	XLOC_022080	lincRNA	Novel_lncRNA	chr10	16119420	16124656	+	2	753	64
LNC_000403	XLOC_022095	lincRNA	Novel_lncRNA	chr10	17362564	17364204	+	2	1507	133
LNC_000400	XLOC_022050	lincRNA	Novel_lncRNA	chr10	14997902	14998916	+	2	418	82
LNC_000401	XLOC_022054	lincRNA	Novel_lncRNA	chr10	15132170	15136085	+	3	1063	71
LNC_000408	XLOC_022245	lincRNA	Novel_lncRNA	chr10	26487338	26489372	+	2	1728	151
LNC_000409	XLOC_022619	lincRNA	Novel_lncRNA	chr10	47289882	47293480	+	2	928	108
LNC_001402	XLOC_076037	lincRNA	Novel_lncRNA	chr5	87591109	87593750	-	2	1108	67
LNC_001214	XLOC_066194	lincRNA	Novel_lncRNA	chr3	62799877	62800506	-	2	353	108
LNC_001215	XLOC_066216	lincRNA	Novel_lncRNA	chr3	66012956	66018199	-	2	4191	100
LNC_000318	XLOC_018116	antisense_lncRNA	Novel_lncRNA	chr1	48246151	48314452	-	2	18558	131
LNC_000319	XLOC_018196	antisense_lncRNA	Novel_lncRNA	chr1	56295235	56428103	-	2	401	93
LNC_001210	XLOC_065901	lincRNA	Novel_lncRNA	chr3	48443628	48446342	-	2	768	108
LNC_001211	XLOC_065944	lincRNA	Novel_lncRNA	chr3	51330695	51332970	-	2	1100	146
LNC_001212	XLOC_065961	lincRNA	Novel_lncRNA	chr3	51646937	51699018	-	2	996	117
LNC_001213	XLOC_066099	lincRNA	Novel_lncRNA	chr3	60964141	60964858	-	2	502	98
LNC_000312	XLOC_017744	lincRNA	Novel_lncRNA	chr1	24084037	24088628	-	2	2838	106
LNC_000313	XLOC_017756	lincRNA	Novel_lncRNA	chr1	24435643	24452426	-	3	11225	116
LNC_000310	XLOC_017641	lincRNA	Novel_lncRNA	chr1	21989955	21999912	-	2	9610	126
LNC_000311	XLOC_017718	lincRNA	Novel_lncRNA	chr1	24032886	24058309	-	2	21289	174
LNC_000316	XLOC_018107	lincRNA	Novel_lncRNA	chr1	47334116	47410484	-	3	577	72
LNC_000317	XLOC_018115	antisense_lncRNA	Novel_lncRNA	chr1	48221702	48243471	-	2	1291	75
LNC_000314	XLOC_017828	antisense_lncRNA	Novel_lncRNA	chr1	28422924	28427513	-	2	3107	106
LNC_000315	XLOC_017890	lincRNA	Novel_lncRNA	chr1	31209750	31210437	-	2	384	78
LNC_000077	XLOC_004040	lincRNA	Novel_lncRNA	GL893906.1	35366	37643	-	2	2119	85
LNC_000076	XLOC_004010	lincRNA	Novel_lncRNA	GL893900.2	47715	62313	-	3	812	109
LNC_000075	XLOC_003977	lincRNA	Novel_lncRNA	GL893874.2	15181	18261	+	2	1070	63
LNC_000074	XLOC_003977	lincRNA	Novel_lncRNA	GL893874.2	14519	18261	+	2	1423	106
LNC_000073	XLOC_003961	lincRNA	Novel_lncRNA	GL893873.1	27838	29955	-	2	661	109
LNC_000072	XLOC_003960	lincRNA	Novel_lncRNA	GL893873.1	26603	27470	-	3	285	81
LNC_000071	XLOC_003947	lincRNA	Novel_lncRNA	GL893873.1	5565	8737	-	2	207	68
LNC_000070	XLOC_003813	lincRNA	Novel_lncRNA	GL893822.2	78734	80340	-	2	1302	114
LNC_000079	XLOC_004089	lincRNA	Novel_lncRNA	GL893932.1	27108	27564	+	2	385	77
LNC_000078	XLOC_004087	lincRNA	Novel_lncRNA	GL893932.1	22677	25110	+	2	2373	132
LNC_000271	XLOC_014566	antisense_lncRNA	Novel_lncRNA	chr1	126393981	126424554	+	4	677	116
LNC_000270	XLOC_014546	lincRNA	Novel_lncRNA	chr1	125171657	125178517	+	2	6393	107
LNC_000273	XLOC_014592	lincRNA	Novel_lncRNA	chr1	128289257	128294383	+	2	3043	123
LNC_000272	XLOC_014578	lincRNA	Novel_lncRNA	chr1	127456958	127467502	+	2	852	81
LNC_000275	XLOC_014789	lincRNA	Novel_lncRNA	chr1	141110169	141114359	+	3	2135	136
LNC_000274	XLOC_014644	lincRNA	Novel_lncRNA	chr1	132932942	132939867	+	3	2121	108
LNC_000277	XLOC_014985	lincRNA	Novel_lncRNA	chr1	151525154	151533537	+	2	1281	103
LNC_000276	XLOC_014970	lincRNA	Novel_lncRNA	chr1	149728708	149732269	+	2	1027	111
LNC_000279	XLOC_014998	antisense_lncRNA	Novel_lncRNA	chr1	151781850	151802345	+	4	1674	105
LNC_000278	XLOC_014998	antisense_lncRNA	Novel_lncRNA	chr1	151781850	151802345	+	4	1640	105
LNC_001850	XLOC_101654	lincRNA	Novel_lncRNA	chrY	1191454	1199741	+	2	7908	142
LNC_000202	XLOC_010411	lincRNA	Novel_lncRNA	GL896503.1	613	2676	+	2	1795	95
LNC_000203	XLOC_010427	lincRNA	Novel_lncRNA	GL896503.1	12871	21180	-	3	1341	97
LNC_000208	XLOC_010812	antisense_lncRNA	Novel_lncRNA	JH118468.1	19080	30807	+	2	921	126
LNC_000209	XLOC_010970	lincRNA	Novel_lncRNA	JH118504.1	82311	87146	+	2	4245	131
LNC_000099	XLOC_004929	lincRNA	Novel_lncRNA	GL894244.1	2433	11260	-	2	307	69
LNC_000098	XLOC_004902	lincRNA	Novel_lncRNA	GL894237.1	19019	23684	+	2	331	89
LNC_000091	XLOC_004622	lincRNA	Novel_lncRNA	GL894077.1	190405	193694	-	2	3122	244
LNC_000090	XLOC_004396	lincRNA	Novel_lncRNA	GL894031.1	211231	221860	-	2	3315	140
LNC_000093	XLOC_004630	lincRNA	Novel_lncRNA	GL894083.2	4088	8154	+	2	3560	172
LNC_000092	XLOC_004630	lincRNA	Novel_lncRNA	GL894083.2	4075	22362	+	4	2138	141
LNC_000095	XLOC_004770	lincRNA	Novel_lncRNA	GL894173.1	9930	11997	-	2	1549	113
LNC_000094	XLOC_004769	lincRNA	Novel_lncRNA	GL894173.1	2907	3577	-	2	544	102
LNC_000097	XLOC_004826	lincRNA	Novel_lncRNA	GL894208.1	21	14564	-	3	702	104
LNC_000096	XLOC_004770	lincRNA	Novel_lncRNA	GL894173.1	9930	12055	-	2	1685	128
LNC_000891	XLOC_048340	lincRNA	Novel_lncRNA	chr15	133597021	133603347	-	2	6017	85
LNC_000890	XLOC_048295	lincRNA	Novel_lncRNA	chr15	127887909	127888350	-	2	349	42
LNC_000893	XLOC_048496	lincRNA	Novel_lncRNA	chr15	144173177	144174475	-	2	1196	132
LNC_000892	XLOC_048399	lincRNA	Novel_lncRNA	chr15	137597993	137599935	-	2	315	105
LNC_000895	XLOC_048557	lincRNA	Novel_lncRNA	chr15	145138773	145141272	-	2	896	112
LNC_000894	XLOC_048515	lincRNA	Novel_lncRNA	chr15	144235217	144236124	-	2	622	69
LNC_000897	XLOC_048561	lincRNA	Novel_lncRNA	chr15	145387218	145401109	-	3	398	59
LNC_000896	XLOC_048561	lincRNA	Novel_lncRNA	chr15	145387218	145392047	-	2	678	102
LNC_000899	XLOC_048629	lincRNA	Novel_lncRNA	chr15	147454610	147473814	-	2	16641	286
LNC_000898	XLOC_048561	lincRNA	Novel_lncRNA	chr15	145387218	145401123	-	4	498	78
LNC_001690	XLOC_091740	lincRNA	Novel_lncRNA	chr8	96361612	96372998	-	5	995	66
LNC_001691	XLOC_091884	antisense_lncRNA	Novel_lncRNA	chr8	110326770	110330149	-	2	1411	127
LNC_001692	XLOC_091988	lincRNA	Novel_lncRNA	chr8	117858449	117859687	-	2	1102	105
LNC_001693	XLOC_092004	antisense_lncRNA	Novel_lncRNA	chr8	117909330	117999175	-	2	1630	101
LNC_001694	XLOC_092040	lincRNA	Novel_lncRNA	chr8	119838740	119848832	-	3	1147	82
LNC_001695	XLOC_092273	lincRNA	Novel_lncRNA	chr8	130436974	130451227	-	2	5918	139
LNC_001696	XLOC_092318	lincRNA	Novel_lncRNA	chr8	135094652	135099940	-	3	3514	102
LNC_001697	XLOC_092516	lincRNA	Novel_lncRNA	chr8	138264797	138269888	-	2	3351	97
LNC_001698	XLOC_092590	lincRNA	Novel_lncRNA	chr8	141220019	141236632	-	2	4780	174
LNC_001699	XLOC_092644	lincRNA	Novel_lncRNA	chr8	143416660	143420433	-	3	1123	103
LNC_001452	XLOC_078370	lincRNA	Novel_lncRNA	chr6	92232324	92240965	+	2	960	80
LNC_001453	XLOC_078370	lincRNA	Novel_lncRNA	chr6	92236285	92240965	+	2	965	93
LNC_001450	XLOC_078306	antisense_lncRNA	Novel_lncRNA	chr6	87863605	87868485	+	2	2700	95
LNC_001451	XLOC_078353	lincRNA	Novel_lncRNA	chr6	90740068	90743989	+	2	3772	134
LNC_001456	XLOC_078573	lincRNA	Novel_lncRNA	chr6	97729885	97774657	+	3	2857	123
LNC_001457	XLOC_078573	lincRNA	Novel_lncRNA	chr6	97729901	97785698	+	5	1616	76
LNC_001454	XLOC_078571	lincRNA	Novel_lncRNA	chr6	97634947	97637280	+	2	1289	94
LNC_001455	XLOC_078573	lincRNA	Novel_lncRNA	chr6	97729885	97774657	+	3	2840	123
LNC_001423	XLOC_076878	antisense_lncRNA	Novel_lncRNA	chr6	25368593	25381836	+	2	1401	106
LNC_001458	XLOC_078573	lincRNA	Novel_lncRNA	chr6	97729926	97785698	+	4	1466	120
LNC_001459	XLOC_078573	lincRNA	Novel_lncRNA	chr6	97730017	97785698	+	4	1392	95
LNC_001422	XLOC_076840	lincRNA	Novel_lncRNA	chr6	17757235	17761506	+	3	1410	137
LNC_000679	XLOC_034761	antisense_lncRNA	Novel_lncRNA	chr13	35051298	35072678	-	2	8109	126
LNC_000678	XLOC_034761	antisense_lncRNA	Novel_lncRNA	chr13	35051298	35066273	-	2	14425	150
LNC_000675	XLOC_034457	lincRNA	Novel_lncRNA	chr13	18714312	18723445	-	2	2433	134
LNC_000674	XLOC_034388	lincRNA	Novel_lncRNA	chr13	12775763	12782407	-	2	6548	145
LNC_000677	XLOC_034500	lincRNA	Novel_lncRNA	chr13	23769179	23777214	-	2	7759	115
LNC_000676	XLOC_034494	lincRNA	Novel_lncRNA	chr13	23525939	23546473	-	2	19791	182
LNC_000671	XLOC_034204	lincRNA	Novel_lncRNA	chr13	218440904	218442521	+	2	919	125
LNC_000670	XLOC_034181	lincRNA	Novel_lncRNA	chr13	216980354	216982191	+	2	1607	145
LNC_000673	XLOC_034346	lincRNA	Novel_lncRNA	chr13	11900147	11902402	-	3	924	126
LNC_000672	XLOC_034299	lincRNA	Novel_lncRNA	chr13	4987917	4991373	-	2	2201	86
LNC_001429	XLOC_077252	lincRNA	Novel_lncRNA	chr6	43276261	43278840	+	3	1445	184
LNC_001658	XLOC_090209	lincRNA	Novel_lncRNA	chr8	125287998	125292337	+	2	871	81
LNC_001428	XLOC_077167	lincRNA	Novel_lncRNA	chr6	41023253	41025227	+	2	1641	102
LNC_001659	XLOC_090276	lincRNA	Novel_lncRNA	chr8	130202718	130214797	+	4	703	95
LNC_001650	XLOC_089874	antisense_lncRNA	Novel_lncRNA	chr8	112765799	112783620	+	2	4906	120
LNC_001651	XLOC_089891	lincRNA	Novel_lncRNA	chr8	115208854	115209816	+	2	312	88
LNC_001078	XLOC_058372	lincRNA	Novel_lncRNA	chr2	130862237	130878329	+	3	963	102
LNC_001079	XLOC_058372	lincRNA	Novel_lncRNA	chr2	130862237	130878329	+	5	918	73
LNC_001070	XLOC_058117	lincRNA	Novel_lncRNA	chr2	120846093	120869414	+	3	6241	169
LNC_001071	XLOC_058117	lincRNA	Novel_lncRNA	chr2	120846471	120869414	+	3	5859	169
LNC_001072	XLOC_058122	lincRNA	Novel_lncRNA	chr2	121030662	121067663	+	2	1642	134
LNC_001073	XLOC_058208	lincRNA	Novel_lncRNA	chr2	122700338	122702431	+	2	1981	72
LNC_001074	XLOC_058242	lincRNA	Novel_lncRNA	chr2	124907124	124914122	+	2	6404	111
LNC_001075	XLOC_058248	lincRNA	Novel_lncRNA	chr2	125337049	125346151	+	2	8967	132
LNC_001076	XLOC_058248	lincRNA	Novel_lncRNA	chr2	125346358	125350273	+	2	3732	147
LNC_001077	XLOC_058317	lincRNA	Novel_lncRNA	chr2	128725424	128732898	+	2	2779	79
LNC_001678	XLOC_091425	lincRNA	Novel_lncRNA	chr8	74074101	74082847	-	4	4847	117
LNC_001679	XLOC_091425	lincRNA	Novel_lncRNA	chr8	74074101	74082889	-	4	4572	117
LNC_001672	XLOC_091220	lincRNA	Novel_lncRNA	chr8	58237753	58244595	-	2	2095	179
LNC_001673	XLOC_091230	lincRNA	Novel_lncRNA	chr8	58731825	58737067	-	2	2917	76
LNC_001670	XLOC_091029	lincRNA	Novel_lncRNA	chr8	41136449	41159453	-	4	9079	177
LNC_001671	XLOC_091029	lincRNA	Novel_lncRNA	chr8	41136449	41159463	-	4	8988	173
LNC_001676	XLOC_091362	lincRNA	Novel_lncRNA	chr8	72172079	72176950	-	2	951	72
LNC_001677	XLOC_091398	lincRNA	Novel_lncRNA	chr8	73323937	73328932	-	2	4839	102
LNC_001674	XLOC_091355	lincRNA	Novel_lncRNA	chr8	71755516	71807370	-	3	19322	176
LNC_001675	XLOC_091355	lincRNA	Novel_lncRNA	chr8	71755516	71807370	-	3	29552	186
LNC_001117	XLOC_061044	lincRNA	Novel_lncRNA	chr2	99118251	99120969	-	2	1215	64
LNC_001116	XLOC_061018	lincRNA	Novel_lncRNA	chr2	98256458	98274561	-	2	17076	122
LNC_001115	XLOC_060993	lincRNA	Novel_lncRNA	chr2	95823803	96053623	-	2	286	82
LNC_001114	XLOC_060961	lincRNA	Novel_lncRNA	chr2	92411742	92433422	-	3	1500	107
LNC_001113	XLOC_060951	lincRNA	Novel_lncRNA	chr2	91727218	91729763	-	2	587	79
LNC_001112	XLOC_060951	antisense_lncRNA	Novel_lncRNA	chr2	91725828	91734005	-	2	6513	129
LNC_001111	XLOC_060919	lincRNA	Novel_lncRNA	chr2	88527053	88531547	-	2	2402	103
LNC_001110	XLOC_060919	lincRNA	Novel_lncRNA	chr2	88512579	88531526	-	2	18244	144
LNC_001119	XLOC_061214	antisense_lncRNA	Novel_lncRNA	chr2	107118164	107121162	-	3	621	55
LNC_001118	XLOC_061214	antisense_lncRNA	Novel_lncRNA	chr2	107118164	107121162	-	3	634	58
LNC_000415	XLOC_022891	lincRNA	Novel_lncRNA	chr10	56595651	56638620	+	4	4159	137
LNC_000414	XLOC_022891	lincRNA	Novel_lncRNA	chr10	56595618	56638620	+	3	5129	173
LNC_000417	XLOC_022891	lincRNA	Novel_lncRNA	chr10	56597331	56638620	+	4	4410	140
LNC_000416	XLOC_022891	lincRNA	Novel_lncRNA	chr10	56597331	56638620	+	3	4302	104
LNC_000411	XLOC_022772	lincRNA	Novel_lncRNA	chr10	51959841	51961445	+	2	690	102
LNC_000410	XLOC_022764	lincRNA	Novel_lncRNA	chr10	51863044	51879125	+	2	14449	138
LNC_000413	XLOC_022891	lincRNA	Novel_lncRNA	chr10	56595552	56638620	+	5	4348	135
LNC_000412	XLOC_022891	lincRNA	Novel_lncRNA	chr10	56595552	56638620	+	4	5303	209
LNC_000419	XLOC_022926	lincRNA	Novel_lncRNA	chr10	59389504	59390519	+	2	712	88
LNC_000418	XLOC_022902	antisense_lncRNA	Novel_lncRNA	chr10	58138483	58164309	+	2	414	102
LNC_001209	XLOC_065828	lincRNA	Novel_lncRNA	chr3	44394723	44401112	-	2	5769	166
LNC_001208	XLOC_065816	lincRNA	Novel_lncRNA	chr3	44045857	44048797	-	2	2131	137
LNC_001203	XLOC_065630	lincRNA	Novel_lncRNA	chr3	38884190	38888636	-	2	3621	194
LNC_001202	XLOC_065551	lincRNA	Novel_lncRNA	chr3	32429303	32439536	-	3	3420	205
LNC_001201	XLOC_065551	lincRNA	Novel_lncRNA	chr3	32412829	32439453	-	3	434	81
LNC_001200	XLOC_065548	antisense_lncRNA	Novel_lncRNA	chr3	32130240	32134608	-	2	688	126
LNC_001207	XLOC_065804	lincRNA	Novel_lncRNA	chr3	43686327	43705034	-	4	5910	177
LNC_001206	XLOC_065804	lincRNA	Novel_lncRNA	chr3	43686327	43704947	-	5	4136	158
LNC_001205	XLOC_065804	lincRNA	Novel_lncRNA	chr3	43676122	43705034	-	6	5195	177
LNC_001204	XLOC_065630	antisense_lncRNA	Novel_lncRNA	chr3	38884190	38892857	-	2	5214	194
LNC_000309	XLOC_017641	lincRNA	Novel_lncRNA	chr1	21959894	21999861	-	3	1051	95
LNC_000308	XLOC_017492	lincRNA	Novel_lncRNA	chr1	18905276	18929567	-	2	24180	166
LNC_000301	XLOC_017238	lincRNA	Novel_lncRNA	chr1	798874	810212	-	2	1037	164
LNC_000300	XLOC_017187	lincRNA	Novel_lncRNA	chr1	19318	21090	-	2	1697	191
LNC_000303	XLOC_017259	lincRNA	Novel_lncRNA	chr1	2815592	2817753	-	2	1391	200
LNC_000302	XLOC_017238	lincRNA	Novel_lncRNA	chr1	802864	810535	-	2	6584	231
LNC_000305	XLOC_017357	lincRNA	Novel_lncRNA	chr1	11242413	11248392	-	3	1984	147
LNC_000304	XLOC_017268	lincRNA	Novel_lncRNA	chr1	2953893	2955857	-	2	1300	135
LNC_000307	XLOC_017492	lincRNA	Novel_lncRNA	chr1	18905276	18929567	-	3	23608	166
LNC_000306	XLOC_017475	lincRNA	Novel_lncRNA	chr1	17725030	17732050	-	2	6408	181
LNC_000244	XLOC_012935	lincRNA	Novel_lncRNA	chr1	12698769	12779352	+	4	424	79
LNC_000245	XLOC_012936	lincRNA	Novel_lncRNA	chr1	13141809	13194302	+	2	1425	83
LNC_000246	XLOC_012936	lincRNA	Novel_lncRNA	chr1	13142150	13214770	+	3	1582	93
LNC_000247	XLOC_012953	lincRNA	Novel_lncRNA	chr1	13775171	13775973	+	2	648	137
LNC_000240	XLOC_012784	lincRNA	Novel_lncRNA	chr1	3264546	3268371	+	2	1377	125
LNC_000241	XLOC_012798	lincRNA	Novel_lncRNA	chr1	3690841	3692539	+	2	589	79
LNC_000242	XLOC_012887	lincRNA	Novel_lncRNA	chr1	10297779	10300245	+	2	1683	158
LNC_000243	XLOC_012892	antisense_lncRNA	Novel_lncRNA	chr1	10440143	10451102	+	2	1204	112
LNC_001845	XLOC_101561	lincRNA	Novel_lncRNA	chrX	143994346	144006318	-	5	1123	180
LNC_001844	XLOC_101452	lincRNA	Novel_lncRNA	chrX	137950436	138002428	-	2	946	90
LNC_001847	XLOC_101561	lincRNA	Novel_lncRNA	chrX	143994346	144019547	-	8	3125	165
LNC_001846	XLOC_101561	lincRNA	Novel_lncRNA	chrX	143994346	144010990	-	6	839	165
LNC_000248	XLOC_012964	lincRNA	Novel_lncRNA	chr1	14167177	14168769	+	2	729	95
LNC_000249	XLOC_013238	lincRNA	Novel_lncRNA	chr1	24832606	24843391	+	2	8022	118
LNC_001843	XLOC_101316	lincRNA	Novel_lncRNA	chrX	125450549	125452850	-	2	991	89
LNC_001842	XLOC_101294	lincRNA	Novel_lncRNA	chrX	124251350	124255588	-	2	4062	119
LNC_001009	XLOC_055618	lincRNA	Novel_lncRNA	chr18	49657136	49659064	-	2	1595	72
LNC_001008	XLOC_055578	lincRNA	Novel_lncRNA	chr18	47453113	47458005	-	2	4778	124
LNC_000938	XLOC_051844	lincRNA	Novel_lncRNA	chr17	34427229	34429932	+	2	468	155
LNC_000939	XLOC_051860	antisense_lncRNA	Novel_lncRNA	chr17	34943520	34948132	+	2	4527	196
LNC_000932	XLOC_051338	lincRNA	Novel_lncRNA	chr16	85773626	85783682	-	3	2434	179
LNC_000933	XLOC_051345	lincRNA	Novel_lncRNA	chr16	85971248	85974079	-	2	1872	198
LNC_000930	XLOC_051300	lincRNA	Novel_lncRNA	chr16	78838621	78861666	-	2	7814	152
LNC_000931	XLOC_051338	lincRNA	Novel_lncRNA	chr16	85773626	85783682	-	3	2433	179
LNC_000936	XLOC_051560	lincRNA	Novel_lncRNA	chr17	16653191	16688737	+	2	544	84
LNC_000937	XLOC_051799	lincRNA	Novel_lncRNA	chr17	31330693	31334296	+	3	3430	186
LNC_000934	XLOC_051423	lincRNA	Novel_lncRNA	chr17	10416620	10421617	+	2	586	137
LNC_000935	XLOC_051538	antisense_lncRNA	Novel_lncRNA	chr17	16011079	16013816	+	5	888	106
LNC_001007	XLOC_055552	lincRNA	Novel_lncRNA	chr18	47027733	47031948	-	2	1633	155
LNC_001006	XLOC_055544	lincRNA	Novel_lncRNA	chr18	46948546	46951045	-	2	2366	107
LNC_001687	XLOC_091706	antisense_lncRNA	Novel_lncRNA	chr8	92109466	92112909	-	2	1360	113
LNC_001686	XLOC_091676	lincRNA	Novel_lncRNA	chr8	90170086	90177210	-	2	5647	190
LNC_001685	XLOC_091634	lincRNA	Novel_lncRNA	chr8	86353000	86354770	-	2	681	187
LNC_001684	XLOC_091577	lincRNA	Novel_lncRNA	chr8	80972500	80976749	-	2	987	133
LNC_001683	XLOC_091489	lincRNA	Novel_lncRNA	chr8	77321690	77337596	-	3	2125	210
LNC_001682	XLOC_091425	lincRNA	Novel_lncRNA	chr8	74074101	74082951	-	4	3680	95
LNC_001681	XLOC_091425	lincRNA	Novel_lncRNA	chr8	74074101	74082951	-	4	3620	95
LNC_001680	XLOC_091425	lincRNA	Novel_lncRNA	chr8	74074101	74082951	-	3	5259	145
LNC_001689	XLOC_091735	lincRNA	Novel_lncRNA	chr8	96116786	96240488	-	4	688	71
LNC_001688	XLOC_091711	antisense_lncRNA	Novel_lncRNA	chr8	92847186	92866529	-	2	3284	149
LNC_001441	XLOC_078042	lincRNA	Novel_lncRNA	chr6	76224618	76245946	+	2	4649	140
LNC_001440	XLOC_078016	lincRNA	Novel_lncRNA	chr6	75539635	75548964	+	2	9187	203
LNC_001443	XLOC_078128	lincRNA	Novel_lncRNA	chr6	79242444	79253034	+	2	9960	133
LNC_001442	XLOC_078114	lincRNA	Novel_lncRNA	chr6	78289526	78300508	+	2	2892	179
LNC_001445	XLOC_078263	antisense_lncRNA	Novel_lncRNA	chr6	83644472	83658045	+	2	4467	203
LNC_001444	XLOC_078263	antisense_lncRNA	Novel_lncRNA	chr6	83635707	83658045	+	2	11326	204
LNC_001447	XLOC_078294	lincRNA	Novel_lncRNA	chr6	85472793	85484972	+	2	10558	123
LNC_001446	XLOC_078263	antisense_lncRNA	Novel_lncRNA	chr6	83644472	83658045	+	3	4575	203
LNC_001449	XLOC_078306	antisense_lncRNA	Novel_lncRNA	chr6	87863604	87865732	+	2	403	83
LNC_001448	XLOC_078294	lincRNA	Novel_lncRNA	chr6	85472793	85484972	+	2	11530	123
LNC_000640	XLOC_032409	lincRNA	Novel_lncRNA	chr13	115626233	115629452	+	2	705	147
LNC_000641	XLOC_032637	lincRNA	Novel_lncRNA	chr13	121977060	121980921	+	2	2668	138
LNC_000642	XLOC_032782	lincRNA	Novel_lncRNA	chr13	124682156	124721092	+	2	4270	148
LNC_000643	XLOC_032782	lincRNA	Novel_lncRNA	chr13	124712536	124721092	+	2	6610	129
LNC_000644	XLOC_032803	lincRNA	Novel_lncRNA	chr13	124806503	124814969	+	2	7649	184
LNC_000645	XLOC_032803	lincRNA	Novel_lncRNA	chr13	124806503	124814969	+	2	7655	184
LNC_000646	XLOC_032803	lincRNA	Novel_lncRNA	chr13	124806503	124880271	+	3	13728	184
LNC_000647	XLOC_032803	lincRNA	Novel_lncRNA	chr13	124832325	124880271	+	4	10316	121
LNC_000648	XLOC_032979	lincRNA	Novel_lncRNA	chr13	130067124	130070103	+	2	2878	128
LNC_000649	XLOC_032994	lincRNA	Novel_lncRNA	chr13	130553500	130569120	+	3	3787	152
LNC_001069	XLOC_058117	lincRNA	Novel_lncRNA	chr2	120846021	120869414	+	2	6207	169
LNC_001068	XLOC_058117	lincRNA	Novel_lncRNA	chr2	120845904	120869414	+	4	6086	169
LNC_001067	XLOC_058117	lincRNA	Novel_lncRNA	chr2	120845777	120869414	+	3	6551	169
LNC_001066	XLOC_058106	lincRNA	Novel_lncRNA	chr2	120605887	120628118	+	2	13522	147
LNC_001065	XLOC_058064	lincRNA	Novel_lncRNA	chr2	112823846	112833583	+	2	2456	107
LNC_001064	XLOC_057996	lincRNA	Novel_lncRNA	chr2	108700699	108790579	+	2	318	70
LNC_001063	XLOC_057996	lincRNA	Novel_lncRNA	chr2	108695541	108869471	+	8	854	147
LNC_001062	XLOC_057967	lincRNA	Novel_lncRNA	chr2	107656599	107772991	+	2	882	72
LNC_001061	XLOC_057895	lincRNA	Novel_lncRNA	chr2	104541819	104607892	+	3	2849	80
LNC_001060	XLOC_057876	lincRNA	Novel_lncRNA	chr2	100671408	100709929	+	2	1906	104
LNC_000796	XLOC_041457	lincRNA	Novel_lncRNA	chr14	48665050	48715784	-	2	14351	179
LNC_000797	XLOC_041627	lincRNA	Novel_lncRNA	chr14	52390984	52398051	-	3	607	127
LNC_000794	XLOC_041385	lincRNA	Novel_lncRNA	chr14	43068136	43068657	-	2	331	87
LNC_000795	XLOC_041396	lincRNA	Novel_lncRNA	chr14	43440347	43448431	-	5	2828	103
LNC_000792	XLOC_041326	lincRNA	Novel_lncRNA	chr14	37389358	37396009	-	3	251	50
LNC_000793	XLOC_041329	lincRNA	Novel_lncRNA	chr14	38686753	38689729	-	2	530	109
LNC_000790	XLOC_041163	lincRNA	Novel_lncRNA	chr14	28902410	28906105	-	2	1859	210
LNC_000791	XLOC_041271	lincRNA	Novel_lncRNA	chr14	33500680	33502188	-	2	1323	228
LNC_001661	XLOC_090344	lincRNA	Novel_lncRNA	chr8	139333281	139341905	+	2	7411	114
LNC_001660	XLOC_090276	lincRNA	Novel_lncRNA	chr8	130202894	130214797	+	5	510	96
LNC_001663	XLOC_090693	lincRNA	Novel_lncRNA	chr8	12174541	12180881	-	2	6189	185
LNC_001662	XLOC_090415	lincRNA	Novel_lncRNA	chr8	144448631	144470015	+	2	19730	182
LNC_001665	XLOC_090850	antisense_lncRNA	Novel_lncRNA	chr8	30401007	30428833	-	2	3316	157
LNC_001664	XLOC_090764	lincRNA	Novel_lncRNA	chr8	18555888	18556597	-	2	575	94
LNC_000798	XLOC_041710	lincRNA	Novel_lncRNA	chr14	54985591	54990020	-	2	2787	151
LNC_000799	XLOC_041742	lincRNA	Novel_lncRNA	chr14	55940923	55964910	-	2	20817	213
LNC_000428	XLOC_023430	lincRNA	Novel_lncRNA	chr10	4221951	4511355	-	3	3040	118
LNC_000429	XLOC_023430	lincRNA	Novel_lncRNA	chr10	4392243	4401813	-	2	6731	102
LNC_000420	XLOC_023180	lincRNA	Novel_lncRNA	chr10	70040158	70041439	+	2	1030	160
LNC_000421	XLOC_023282	lincRNA	Novel_lncRNA	chr10	73078098	73086182	+	3	1719	162
LNC_000422	XLOC_023308	lincRNA	Novel_lncRNA	chr10	73620049	73628656	+	3	221	73
LNC_000423	XLOC_023414	lincRNA	Novel_lncRNA	chr10	2237772	2249478	-	2	10785	210
LNC_000424	XLOC_023421	lincRNA	Novel_lncRNA	chr10	2680122	2683359	-	2	2508	108
LNC_000425	XLOC_023421	lincRNA	Novel_lncRNA	chr10	2680122	2683504	-	2	2870	108
LNC_000426	XLOC_023421	lincRNA	Novel_lncRNA	chr10	2680122	2683504	-	2	2836	108
LNC_000427	XLOC_023430	lincRNA	Novel_lncRNA	chr10	4142435	4401812	-	3	331	69
LNC_000448	XLOC_024653	lincRNA	Novel_lncRNA	chr10	58083505	58085965	-	2	1589	135
LNC_000449	XLOC_024672	lincRNA	Novel_lncRNA	chr10	60025577	60033691	-	2	7657	142
LNC_001278	XLOC_069274	antisense_lncRNA	Novel_lncRNA	chr4	98236280	98249292	+	3	1450	187
LNC_001279	XLOC_069281	antisense_lncRNA	Novel_lncRNA	chr4	98693540	98719165	+	3	257	71
LNC_001276	XLOC_069257	lincRNA	Novel_lncRNA	chr4	97450959	97459175	+	2	2114	117
LNC_001277	XLOC_069257	lincRNA	Novel_lncRNA	chr4	97450959	97459175	+	3	1669	150
LNC_001274	XLOC_069175	antisense_lncRNA	Novel_lncRNA	chr4	92814023	92844972	+	3	805	116
LNC_001275	XLOC_069183	lincRNA	Novel_lncRNA	chr4	94907126	94959647	+	2	617	121
LNC_001272	XLOC_069155	lincRNA	Novel_lncRNA	chr4	91146324	91150623	+	2	1091	79
LNC_001273	XLOC_069167	lincRNA	Novel_lncRNA	chr4	91917619	91920149	+	2	1628	115
LNC_001270	XLOC_068970	lincRNA	Novel_lncRNA	chr4	81232897	81463278	+	4	405	126
LNC_001271	XLOC_069043	antisense_lncRNA	Novel_lncRNA	chr4	87372565	87376521	+	2	1189	142
LNC_000338	XLOC_018643	lincRNA	Novel_lncRNA	chr1	89843144	89848983	-	3	2541	192
LNC_000339	XLOC_018643	lincRNA	Novel_lncRNA	chr1	89845609	89849007	-	3	848	152
LNC_000334	XLOC_018643	lincRNA	Novel_lncRNA	chr1	89786901	89848993	-	5	801	152
LNC_000335	XLOC_018643	lincRNA	Novel_lncRNA	chr1	89808263	89812243	-	4	1066	120
LNC_000336	XLOC_018643	lincRNA	Novel_lncRNA	chr1	89808263	89849003	-	3	586	162
LNC_000337	XLOC_018643	lincRNA	Novel_lncRNA	chr1	89810409	89848983	-	5	757	141
LNC_000330	XLOC_018469	lincRNA	Novel_lncRNA	chr1	81385776	81437394	-	3	6997	186
LNC_000331	XLOC_018469	lincRNA	Novel_lncRNA	chr1	81385776	81437400	-	3	7477	199
LNC_000332	XLOC_018512	lincRNA	Novel_lncRNA	chr1	82415484	82418595	-	2	760	135
LNC_000333	XLOC_018587	lincRNA	Novel_lncRNA	chr1	86384404	86396405	-	2	2050	110
LNC_001609	XLOC_087572	antisense_lncRNA	Novel_lncRNA	chr7	101412004	101444268	-	3	1006	192
LNC_001148	XLOC_062304	lincRNA	Novel_lncRNA	chr3	6640986	6643848	+	2	892	157
LNC_001608	XLOC_087526	lincRNA	Novel_lncRNA	chr7	98641897	98642782	-	2	638	151
LNC_001149	XLOC_062377	lincRNA	Novel_lncRNA	chr3	9848230	9851638	+	2	2832	178
LNC_000259	XLOC_013600	lincRNA	Novel_lncRNA	chr1	48603420	48614059	+	2	5668	163
LNC_000258	XLOC_013583	lincRNA	Novel_lncRNA	chr1	48501219	48514464	+	3	4821	160
LNC_000253	XLOC_013423	lincRNA	Novel_lncRNA	chr1	35195045	35198425	+	2	2993	195
LNC_000252	XLOC_013404	lincRNA	Novel_lncRNA	chr1	34758235	34764887	+	2	5142	84
LNC_000251	XLOC_013390	lincRNA	Novel_lncRNA	chr1	34441983	34452679	+	2	380	47
LNC_000250	XLOC_013246	lincRNA	Novel_lncRNA	chr1	25057970	25072493	+	2	12999	124
LNC_000257	XLOC_013583	lincRNA	Novel_lncRNA	chr1	48501210	48514464	+	2	8269	160
LNC_000256	XLOC_013554	lincRNA	Novel_lncRNA	chr1	44242650	44363416	+	2	262	87
LNC_000255	XLOC_013470	lincRNA	Novel_lncRNA	chr1	37749236	37754023	+	2	1144	87
LNC_000254	XLOC_013423	lincRNA	Novel_lncRNA	chr1	35195045	35206809	+	2	3502	195
LNC_001302	XLOC_069986	lincRNA	Novel_lncRNA	chr4	137369461	137391806	+	2	22033	162
LNC_001303	XLOC_069996	lincRNA	Novel_lncRNA	chr4	138649022	138650105	+	2	1014	129
LNC_001300	XLOC_069971	lincRNA	Novel_lncRNA	chr4	136947572	136952270	+	2	3430	161
LNC_001301	XLOC_069972	lincRNA	Novel_lncRNA	chr4	136943952	136947050	+	2	2139	180
LNC_001306	XLOC_070204	lincRNA	Novel_lncRNA	chr4	142919287	142922941	+	2	2636	147
LNC_001307	XLOC_070226	lincRNA	Novel_lncRNA	chr4	143085886	143100154	+	2	11251	206
LNC_001304	XLOC_070136	lincRNA	Novel_lncRNA	chr4	140781002	140786899	+	3	1171	179
LNC_001305	XLOC_070136	lincRNA	Novel_lncRNA	chr4	140781002	140786899	+	3	1175	156
LNC_001603	XLOC_087238	lincRNA	Novel_lncRNA	chr7	80396896	80403368	-	2	6288	154
LNC_001308	XLOC_070336	lincRNA	Novel_lncRNA	chr4	1397790	1399369	-	2	799	112
LNC_001309	XLOC_070363	lincRNA	Novel_lncRNA	chr4	2427668	2450022	-	2	16699	284
LNC_001602	XLOC_087210	lincRNA	Novel_lncRNA	chr7	79434980	79437445	-	2	1365	142
LNC_000929	XLOC_051286	lincRNA	Novel_lncRNA	chr16	77584192	77594794	-	2	1818	221
LNC_000928	XLOC_050794	lincRNA	Novel_lncRNA	chr16	55740927	55768279	-	4	5737	302
LNC_000921	XLOC_050149	antisense_lncRNA	Novel_lncRNA	chr16	21430297	21448732	-	2	3327	114
LNC_000920	XLOC_050138	lincRNA	Novel_lncRNA	chr16	19472755	19479321	-	2	4117	90
LNC_000923	XLOC_050500	lincRNA	Novel_lncRNA	chr16	41197621	41227205	-	3	29189	167
LNC_000922	XLOC_050451	lincRNA	Novel_lncRNA	chr16	37895591	37901308	-	2	416	94
LNC_000925	XLOC_050782	lincRNA	Novel_lncRNA	chr16	55526458	55538644	-	3	7826	205
LNC_000924	XLOC_050623	lincRNA	Novel_lncRNA	chr16	43672185	43676909	-	3	485	103
LNC_000927	XLOC_050794	lincRNA	Novel_lncRNA	chr16	55740927	55768270	-	4	6204	302
LNC_000926	XLOC_050782	lincRNA	Novel_lncRNA	chr16	55526458	55538644	-	2	10218	205
LNC_001474	XLOC_079156	lincRNA	Novel_lncRNA	chr6	134953675	134957319	+	2	3523	109
LNC_001475	XLOC_079190	lincRNA	Novel_lncRNA	chr6	135799912	135831338	+	2	1438	127
LNC_001476	XLOC_079190	lincRNA	Novel_lncRNA	chr6	135820256	135831338	+	2	1298	127
LNC_001477	XLOC_079331	lincRNA	Novel_lncRNA	chr6	145526025	145532112	+	2	4604	174
LNC_001470	XLOC_079136	lincRNA	Novel_lncRNA	chr6	134688633	134696438	+	2	7523	121
LNC_001471	XLOC_079136	lincRNA	Novel_lncRNA	chr6	134688633	134696438	+	2	7527	151
LNC_001472	XLOC_079136	lincRNA	Novel_lncRNA	chr6	134688633	134696438	+	2	7526	121
LNC_001473	XLOC_079136	lincRNA	Novel_lncRNA	chr6	134688633	134696438	+	2	7524	150
LNC_001478	XLOC_079461	lincRNA	Novel_lncRNA	chr6	148752989	148763140	+	2	9735	136
LNC_001479	XLOC_079514	lincRNA	Novel_lncRNA	chr6	151433390	151438934	+	4	2108	173
LNC_000657	XLOC_033311	antisense_lncRNA	Novel_lncRNA	chr13	148518523	148565189	+	3	1830	160
LNC_000656	XLOC_033303	lincRNA	Novel_lncRNA	chr13	147840727	147843839	+	2	1498	106
LNC_000655	XLOC_033216	lincRNA	Novel_lncRNA	chr13	143364469	143377484	+	2	1354	163
LNC_000654	XLOC_033027	lincRNA	Novel_lncRNA	chr13	131689713	131691120	+	2	1161	224
LNC_000653	XLOC_033003	lincRNA	Novel_lncRNA	chr13	130946773	130956247	+	3	2211	157
LNC_000652	XLOC_033003	lincRNA	Novel_lncRNA	chr13	130946754	130956247	+	3	2310	157
LNC_000651	XLOC_033003	lincRNA	Novel_lncRNA	chr13	130946739	130956247	+	2	2093	157
LNC_000650	XLOC_033003	lincRNA	Novel_lncRNA	chr13	130946739	130956247	+	3	2243	157
LNC_001786	XLOC_096785	lincRNA	Novel_lncRNA	chr9	83180267	83189800	-	2	1649	98
LNC_001787	XLOC_096817	lincRNA	Novel_lncRNA	chr9	85010869	85015985	-	2	1751	123
LNC_001784	XLOC_096654	lincRNA	Novel_lncRNA	chr9	74430629	74445201	-	2	1070	76
LNC_001785	XLOC_096785	antisense_lncRNA	Novel_lncRNA	chr9	83170429	83189821	-	4	781	71
LNC_001782	XLOC_096460	lincRNA	Novel_lncRNA	chr9	58058601	58066559	-	3	449	60
LNC_001783	XLOC_096481	lincRNA	Novel_lncRNA	chr9	61410713	61412299	-	2	940	114
LNC_000659	XLOC_033332	lincRNA	Novel_lncRNA	chr13	148872527	148906925	+	2	8028	149
LNC_000658	XLOC_033332	lincRNA	Novel_lncRNA	chr13	148854168	148906925	+	3	4333	135
LNC_001092	XLOC_059248	lincRNA	Novel_lncRNA	chr2	5924917	5934217	-	2	8977	276
LNC_001093	XLOC_059248	lincRNA	Novel_lncRNA	chr2	5924917	5934217	-	3	6672	179
LNC_001090	XLOC_059115	lincRNA	Novel_lncRNA	chr2	3155923	3156955	-	2	873	121
LNC_001091	XLOC_059126	lincRNA	Novel_lncRNA	chr2	3489082	3490776	-	2	1609	150
LNC_001096	XLOC_059712	lincRNA	Novel_lncRNA	chr2	29292113	29308942	-	3	2951	132
LNC_001097	XLOC_059713	lincRNA	Novel_lncRNA	chr2	29290464	29291976	-	2	1212	81
LNC_001094	XLOC_059661	lincRNA	Novel_lncRNA	chr2	20725654	20859271	-	4	645	106
LNC_001095	XLOC_059712	lincRNA	Novel_lncRNA	chr2	29292113	29296149	-	2	2735	132
LNC_001098	XLOC_059742	lincRNA	Novel_lncRNA	chr2	34597036	34613035	-	2	1149	77
LNC_001099	XLOC_059887	lincRNA	Novel_lncRNA	chr2	43065257	43070844	-	2	1142	141
LNC_000785	XLOC_040816	lincRNA	Novel_lncRNA	chr14	152518180	152519602	+	2	1231	163
LNC_000784	XLOC_040765	lincRNA	Novel_lncRNA	chr14	146057691	146064059	+	2	4814	270
LNC_000787	XLOC_041032	lincRNA	Novel_lncRNA	chr14	17850560	17859293	-	3	1728	206
LNC_000786	XLOC_040979	antisense_lncRNA	Novel_lncRNA	chr14	13262599	13271189	-	3	1393	95
LNC_000781	XLOC_040632	lincRNA	Novel_lncRNA	chr14	134398639	134399247	+	2	230	76
LNC_000780	XLOC_040608	lincRNA	Novel_lncRNA	chr14	134442846	134461069	+	2	4724	119
LNC_000783	XLOC_040765	lincRNA	Novel_lncRNA	chr14	146057691	146064059	+	2	4705	270
LNC_000782	XLOC_040645	lincRNA	Novel_lncRNA	chr14	135641868	135643519	+	2	747	104
LNC_001654	XLOC_090040	lincRNA	Novel_lncRNA	chr8	118890222	118894149	+	2	2810	95
LNC_001655	XLOC_090126	lincRNA	Novel_lncRNA	chr8	119941660	119944204	+	2	2377	152
LNC_001656	XLOC_090199	lincRNA	Novel_lncRNA	chr8	124255520	124261866	+	2	3476	138
LNC_001657	XLOC_090205	antisense_lncRNA	Novel_lncRNA	chr8	124539887	124660811	+	2	2447	110
LNC_000789	XLOC_041043	lincRNA	Novel_lncRNA	chr14	17970855	17976385	-	2	589	76
LNC_000788	XLOC_041032	lincRNA	Novel_lncRNA	chr14	17850560	17859298	-	3	2306	206
LNC_001652	XLOC_089897	lincRNA	Novel_lncRNA	chr8	115999747	116015327	+	2	11969	155
LNC_001653	XLOC_089995	lincRNA	Novel_lncRNA	chr8	118272772	118289046	+	2	16184	143
LNC_001405	XLOC_076125	lincRNA	Novel_lncRNA	chr5	93819845	93830008	-	2	493	83
LNC_001404	XLOC_076107	lincRNA	Novel_lncRNA	chr5	93114643	93116864	-	3	877	112
LNC_001407	XLOC_076175	lincRNA	Novel_lncRNA	chr5	97460299	97487732	-	4	526	128
LNC_001406	XLOC_076158	lincRNA	Novel_lncRNA	chr5	94962134	94967679	-	2	1840	99
LNC_001401	XLOC_075698	antisense_lncRNA	Novel_lncRNA	chr5	65139618	65155662	-	3	1653	113
LNC_001400	XLOC_075678	lincRNA	Novel_lncRNA	chr5	64675638	64686495	-	5	1591	122
LNC_001403	XLOC_076071	antisense_lncRNA	Novel_lncRNA	chr5	89423743	89428277	-	3	519	112
LNC_000439	XLOC_024053	lincRNA	Novel_lncRNA	chr10	26414310	26422688	-	3	4120	105
LNC_000438	XLOC_024053	lincRNA	Novel_lncRNA	chr10	26414310	26422501	-	2	5871	124
LNC_000437	XLOC_024039	lincRNA	Novel_lncRNA	chr10	25919611	25922768	-	2	407	48
LNC_000436	XLOC_024038	antisense_lncRNA	Novel_lncRNA	chr10	25338151	25341979	-	2	1229	75
LNC_000435	XLOC_024008	lincRNA	Novel_lncRNA	chr10	23870813	23892838	-	2	897	113
LNC_000434	XLOC_023975	lincRNA	Novel_lncRNA	chr10	21859505	21862503	-	2	1544	71
LNC_000433	XLOC_023856	lincRNA	Novel_lncRNA	chr10	21069159	21082387	-	2	3408	100
LNC_000432	XLOC_023699	lincRNA	Novel_lncRNA	chr10	14681216	14686461	-	2	5188	128
LNC_000431	XLOC_023670	lincRNA	Novel_lncRNA	chr10	13696625	13724351	-	2	18807	169
LNC_000430	XLOC_023430	lincRNA	Novel_lncRNA	chr10	4392243	4511444	-	2	6986	112
LNC_001269	XLOC_068941	lincRNA	Novel_lncRNA	chr4	78914066	78916521	+	2	2007	141
LNC_001268	XLOC_068941	lincRNA	Novel_lncRNA	chr4	78913653	78917660	+	4	2072	143
LNC_001265	XLOC_068877	lincRNA	Novel_lncRNA	chr4	74331129	74332527	+	2	958	79
LNC_001264	XLOC_068877	lincRNA	Novel_lncRNA	chr4	74331052	74338701	+	3	1608	186
LNC_001267	XLOC_068941	lincRNA	Novel_lncRNA	chr4	78913629	78916521	+	3	1323	141
LNC_001266	XLOC_068933	lincRNA	Novel_lncRNA	chr4	77326428	77336790	+	2	6843	122
LNC_001261	XLOC_068438	lincRNA	Novel_lncRNA	chr4	38735563	38756922	+	2	18181	154
LNC_001260	XLOC_068408	lincRNA	Novel_lncRNA	chr4	37512834	37516364	+	2	3251	148
LNC_001263	XLOC_068755	lincRNA	Novel_lncRNA	chr4	67677156	67679644	+	2	2081	83
LNC_001262	XLOC_068516	lincRNA	Novel_lncRNA	chr4	42166622	42171609	+	2	4610	118
LNC_000323	XLOC_018241	lincRNA	Novel_lncRNA	chr1	58702858	58717411	-	2	1644	99
LNC_000322	XLOC_018197	antisense_lncRNA	Novel_lncRNA	chr1	56355075	56402867	-	2	352	72
LNC_000321	XLOC_018196	antisense_lncRNA	Novel_lncRNA	chr1	56422085	56431434	-	2	6783	122
LNC_000320	XLOC_018196	antisense_lncRNA	Novel_lncRNA	chr1	56422085	56431396	-	2	6807	122
LNC_000327	XLOC_018400	lincRNA	Novel_lncRNA	chr1	76185861	76199616	-	2	4514	122
LNC_000326	XLOC_018331	lincRNA	Novel_lncRNA	chr1	65245395	65259805	-	2	12528	160
LNC_000325	XLOC_018284	antisense_lncRNA	Novel_lncRNA	chr1	62580934	62588279	-	2	7236	154
LNC_000324	XLOC_018264	lincRNA	Novel_lncRNA	chr1	60422545	60469199	-	6	1422	107
LNC_000329	XLOC_018469	lincRNA	Novel_lncRNA	chr1	81385776	81437390	-	3	6622	172
LNC_000328	XLOC_018469	lincRNA	Novel_lncRNA	chr1	81385776	81398511	-	2	8120	186
LNC_000228	XLOC_012333	lincRNA	Novel_lncRNA	JH118905.1	161113	173708	-	2	1200	117
LNC_000229	XLOC_012417	lincRNA	Novel_lncRNA	JH118928.1	52537	53872	-	2	1146	90
LNC_000226	XLOC_012288	lincRNA	Novel_lncRNA	JH118887.1	27898	30736	+	2	2505	194
LNC_000227	XLOC_012322	lincRNA	Novel_lncRNA	JH118901.1	192434	194223	+	2	297	68
LNC_000224	XLOC_012239	lincRNA	Novel_lncRNA	JH118872.1	82728	88402	-	2	5616	160
LNC_000225	XLOC_012239	lincRNA	Novel_lncRNA	JH118872.1	82728	88403	-	2	5613	160
LNC_000222	XLOC_012172	lincRNA	Novel_lncRNA	JH118856.1	46570	56502	-	2	721	135
LNC_000223	XLOC_012172	lincRNA	Novel_lncRNA	JH118856.1	53395	56511	-	2	3020	154
LNC_000220	XLOC_012055	lincRNA	Novel_lncRNA	JH118816.1	48546	52078	+	2	1483	102
LNC_000221	XLOC_012167	lincRNA	Novel_lncRNA	JH118855.1	91357	106695	+	2	1633	183
LNC_001311	XLOC_070377	lincRNA	Novel_lncRNA	chr4	7584950	7587367	-	2	753	155
LNC_001310	XLOC_070363	lincRNA	Novel_lncRNA	chr4	2427668	2460156	-	2	9179	232
LNC_001313	XLOC_070398	lincRNA	Novel_lncRNA	chr4	12049302	12058364	-	2	8840	123
LNC_001312	XLOC_070398	lincRNA	Novel_lncRNA	chr4	12046343	12058346	-	2	1981	80
LNC_001315	XLOC_070792	lincRNA	Novel_lncRNA	chr4	37179617	37183568	-	2	2682	168
LNC_001314	XLOC_070717	lincRNA	Novel_lncRNA	chr4	33786805	33881933	-	2	399	100
LNC_001317	XLOC_070857	antisense_lncRNA	Novel_lncRNA	chr4	40491545	40610405	-	3	5935	105
LNC_001316	XLOC_070792	lincRNA	Novel_lncRNA	chr4	37179617	37185177	-	2	2470	168
LNC_001319	XLOC_070981	lincRNA	Novel_lncRNA	chr4	55420346	55421687	-	2	555	96
LNC_001318	XLOC_070857	antisense_lncRNA	Novel_lncRNA	chr4	40588648	40606398	-	3	3842	90
LNC_000132	XLOC_006500	lincRNA	Novel_lncRNA	GL894891.1	7961	9631	+	2	783	106
LNC_000133	XLOC_006620	lincRNA	Novel_lncRNA	GL894945.1	1	733	+	2	590	167
LNC_000130	XLOC_006467	lincRNA	Novel_lncRNA	GL894874.1	33636	38923	+	2	1362	110
LNC_000131	XLOC_006500	lincRNA	Novel_lncRNA	GL894891.1	7676	8688	+	2	903	107
LNC_000136	XLOC_006893	lincRNA	Novel_lncRNA	GL895068.1	7175	7613	+	2	381	47
LNC_000137	XLOC_006898	lincRNA	Novel_lncRNA	GL895069.2	39839	62833	+	5	2367	174
LNC_000134	XLOC_006726	lincRNA	Novel_lncRNA	GL894999.1	14811	17817	-	2	2882	128
LNC_000135	XLOC_006745	lincRNA	Novel_lncRNA	GL895002.2	57218	58117	-	2	849	117
LNC_000138	XLOC_006904	lincRNA	Novel_lncRNA	GL895071.2	1352	5112	+	2	3707	130
LNC_000139	XLOC_006938	lincRNA	Novel_lncRNA	GL895087.1	3	1569	+	3	509	169
LNC_000918	XLOC_049998	lincRNA	Novel_lncRNA	chr16	86472591	86473591	+	3	632	108
LNC_000919	XLOC_050004	lincRNA	Novel_lncRNA	chr16	6	16205	-	2	9742	316
LNC_000914	XLOC_049704	lincRNA	Novel_lncRNA	chr16	68596040	68597760	+	2	526	78
LNC_000915	XLOC_049770	lincRNA	Novel_lncRNA	chr16	70259725	70261131	+	2	1123	162
LNC_000916	XLOC_049907	lincRNA	Novel_lncRNA	chr16	77475669	77485545	+	2	381	76
LNC_000917	XLOC_049986	lincRNA	Novel_lncRNA	chr16	85973682	85976103	+	2	673	181
LNC_000910	XLOC_049374	lincRNA	Novel_lncRNA	chr16	42989085	42993729	+	2	3795	153
LNC_000911	XLOC_049533	lincRNA	Novel_lncRNA	chr16	54996947	55008949	+	3	11499	238
LNC_000912	XLOC_049533	lincRNA	Novel_lncRNA	chr16	54996948	55013132	+	3	3791	177
LNC_000913	XLOC_049588	lincRNA	Novel_lncRNA	chr16	58651105	58654087	+	2	2815	166
LNC_001469	XLOC_079132	lincRNA	Novel_lncRNA	chr6	134670903	134672073	+	2	867	100
LNC_001468	XLOC_079130	lincRNA	Novel_lncRNA	chr6	134662855	134666497	+	2	2825	239
LNC_001463	XLOC_078634	lincRNA	Novel_lncRNA	chr6	102634345	102636882	+	2	431	61
LNC_001462	XLOC_078634	lincRNA	Novel_lncRNA	chr6	102625890	102635198	+	2	8220	105
LNC_001461	XLOC_078634	lincRNA	Novel_lncRNA	chr6	102625872	102635198	+	2	6649	105
LNC_001460	XLOC_078609	lincRNA	Novel_lncRNA	chr6	99808255	99809657	+	2	1073	101
LNC_001467	XLOC_079123	lincRNA	Novel_lncRNA	chr6	134088264	134092334	+	2	1912	127
LNC_001466	XLOC_079063	lincRNA	Novel_lncRNA	chr6	131372383	131523853	+	4	2010	101
LNC_001465	XLOC_079010	lincRNA	Novel_lncRNA	chr6	130469111	130491075	+	2	4763	94
LNC_001464	XLOC_078729	antisense_lncRNA	Novel_lncRNA	chr6	109983055	109986712	+	2	3561	82
LNC_001799	XLOC_097705	lincRNA	Novel_lncRNA	chr9	136515370	136522797	-	4	921	193
LNC_001798	XLOC_097705	lincRNA	Novel_lncRNA	chr9	136515370	136522727	-	5	950	193
LNC_001795	XLOC_097586	antisense_lncRNA	Novel_lncRNA	chr9	134631225	134641589	-	4	1977	105
LNC_001794	XLOC_097538	lincRNA	Novel_lncRNA	chr9	132195148	132196845	-	2	1559	185
LNC_001797	XLOC_097619	lincRNA	Novel_lncRNA	chr9	135551355	135554180	-	2	2776	132
LNC_001796	XLOC_097586	antisense_lncRNA	Novel_lncRNA	chr9	134631225	134641589	-	3	2950	105
LNC_001791	XLOC_097209	lincRNA	Novel_lncRNA	chr9	116569864	116581515	-	2	966	150
LNC_001790	XLOC_097070	antisense_lncRNA	Novel_lncRNA	chr9	101855944	101875217	-	4	234	65
LNC_001793	XLOC_097538	lincRNA	Novel_lncRNA	chr9	132195148	132196845	-	2	1274	207
LNC_001792	XLOC_097490	antisense_lncRNA	Novel_lncRNA	chr9	128494984	128546973	-	2	381	86
LNC_001081	XLOC_058406	lincRNA	Novel_lncRNA	chr2	132582181	132594726	+	3	425	82
LNC_001080	XLOC_058372	lincRNA	Novel_lncRNA	chr2	130869926	130878329	+	2	1616	105
LNC_001083	XLOC_058644	antisense_lncRNA	Novel_lncRNA	chr2	142247961	142279222	+	4	920	85
LNC_001082	XLOC_058606	lincRNA	Novel_lncRNA	chr2	140282420	140286659	+	2	4055	170
LNC_001085	XLOC_058677	lincRNA	Novel_lncRNA	chr2	142881005	142891532	+	2	514	100
LNC_001084	XLOC_058646	lincRNA	Novel_lncRNA	chr2	142379780	142391718	+	2	8345	210
LNC_001087	XLOC_058911	lincRNA	Novel_lncRNA	chr2	155275797	155281337	+	2	3961	270
LNC_001086	XLOC_058741	lincRNA	Novel_lncRNA	chr2	147019403	147025673	+	2	6185	126
LNC_001089	XLOC_059088	antisense_lncRNA	Novel_lncRNA	chr2	775182	779447	-	2	1164	76
LNC_001088	XLOC_059085	lincRNA	Novel_lncRNA	chr2	721547	723301	-	2	1127	173
LNC_001643	XLOC_089659	lincRNA	Novel_lncRNA	chr8	90286374	90287378	+	2	720	86
LNC_001642	XLOC_089601	antisense_lncRNA	Novel_lncRNA	chr8	88941182	88944539	+	2	1404	151
LNC_001641	XLOC_089560	lincRNA	Novel_lncRNA	chr8	88100492	88113464	+	4	8790	173
LNC_001640	XLOC_089475	lincRNA	Novel_lncRNA	chr8	82262119	82284443	+	2	2104	179
LNC_001647	XLOC_089817	antisense_lncRNA	Novel_lncRNA	chr8	108495289	108511577	+	3	2487	102
LNC_001646	XLOC_089787	lincRNA	Novel_lncRNA	chr8	103876601	103898243	+	3	9321	128
LNC_001645	XLOC_089777	lincRNA	Novel_lncRNA	chr8	102670421	102699079	+	2	823	98
LNC_001644	XLOC_089697	lincRNA	Novel_lncRNA	chr8	91980113	91981625	+	2	751	62
LNC_001649	XLOC_089874	lincRNA	Novel_lncRNA	chr8	112765799	112776047	+	2	1625	131
LNC_001648	XLOC_089820	lincRNA	Novel_lncRNA	chr8	108505041	108510337	+	2	4121	131
LNC_000688	XLOC_035057	lincRNA	Novel_lncRNA	chr13	46441239	46445234	-	2	1921	129
LNC_000689	XLOC_035344	lincRNA	Novel_lncRNA	chr13	58229085	58260501	-	2	29478	151
LNC_000684	XLOC_034868	antisense_lncRNA	Novel_lncRNA	chr13	39022535	39028796	-	2	5123	171
LNC_000685	XLOC_034904	lincRNA	Novel_lncRNA	chr13	43450508	43455163	-	2	4565	136
LNC_000686	XLOC_034904	lincRNA	Novel_lncRNA	chr13	43450508	43455163	-	3	4082	125
LNC_000687	XLOC_035026	lincRNA	Novel_lncRNA	chr13	46178939	46209697	-	2	23571	170
LNC_000680	XLOC_034820	lincRNA	Novel_lncRNA	chr13	37411653	37415790	-	2	4014	282
LNC_000681	XLOC_034835	lincRNA	Novel_lncRNA	chr13	38014315	38020501	-	2	823	112
LNC_000682	XLOC_034835	lincRNA	Novel_lncRNA	chr13	38014315	38020517	-	2	842	118
LNC_000683	XLOC_034843	lincRNA	Novel_lncRNA	chr13	38038045	38039351	-	2	767	107
LNC_001250	XLOC_067825	lincRNA	Novel_lncRNA	chr4	6733797	6759811	+	3	12312	213
LNC_001251	XLOC_067927	lincRNA	Novel_lncRNA	chr4	10548637	10563069	+	2	13015	144
LNC_001252	XLOC_067941	lincRNA	Novel_lncRNA	chr4	10615052	10620954	+	2	5722	107
LNC_001253	XLOC_068011	lincRNA	Novel_lncRNA	chr4	12764038	12767570	+	2	734	147
LNC_001254	XLOC_068086	lincRNA	Novel_lncRNA	chr4	17226332	17227802	+	2	1407	96
LNC_001255	XLOC_068123	lincRNA	Novel_lncRNA	chr4	21432709	21445518	+	2	12645	99
LNC_001256	XLOC_068149	lincRNA	Novel_lncRNA	chr4	21615981	21763336	+	2	10052	161
LNC_001257	XLOC_068149	lincRNA	Novel_lncRNA	chr4	21720415	21763336	+	2	8484	161
LNC_001258	XLOC_068200	lincRNA	Novel_lncRNA	chr4	21889900	21891753	+	2	1744	191
LNC_001259	XLOC_068404	lincRNA	Novel_lncRNA	chr4	37122221	37130409	+	2	7795	277
LNC_000356	XLOC_019957	lincRNA	Novel_lncRNA	chr1	173508270	173542034	-	2	714	98
LNC_000357	XLOC_019989	lincRNA	Novel_lncRNA	chr1	176329842	176331406	-	2	1104	98
LNC_000354	XLOC_019957	lincRNA	Novel_lncRNA	chr1	173418837	173542059	-	4	550	81
LNC_000355	XLOC_019957	lincRNA	Novel_lncRNA	chr1	173420791	173542050	-	4	267	65
LNC_000352	XLOC_019871	lincRNA	Novel_lncRNA	chr1	165079160	165099747	-	2	18964	159
LNC_000353	XLOC_019885	lincRNA	Novel_lncRNA	chr1	168968608	168972365	-	2	3061	141
LNC_000350	XLOC_019867	lincRNA	Novel_lncRNA	chr1	164856718	164874698	-	2	17659	210
LNC_000351	XLOC_019867	lincRNA	Novel_lncRNA	chr1	164856718	164874698	-	2	17032	201
LNC_000358	XLOC_020033	lincRNA	Novel_lncRNA	chr1	179157646	179184787	-	3	1514	89
LNC_000359	XLOC_020144	lincRNA	Novel_lncRNA	chr1	183950646	183955062	-	2	929	58
LNC_000239	XLOC_012770	lincRNA	Novel_lncRNA	chr1	2571487	2574252	+	2	1866	229
LNC_000238	XLOC_012612	lincRNA	Novel_lncRNA	JH118983.1	20982	36951	-	4	684	95
LNC_000235	XLOC_012565	lincRNA	Novel_lncRNA	JH118968.1	80651	100148	+	2	533	89
LNC_000234	XLOC_012565	lincRNA	Novel_lncRNA	JH118968.1	80651	100148	+	2	776	103
LNC_000237	XLOC_012612	lincRNA	Novel_lncRNA	JH118983.1	20982	36416	-	4	947	95
LNC_000236	XLOC_012612	lincRNA	Novel_lncRNA	JH118983.1	20982	36414	-	3	789	96
LNC_000231	XLOC_012453	lincRNA	Novel_lncRNA	JH118940.1	147820	149861	-	2	281	75
LNC_000230	XLOC_012440	lincRNA	Novel_lncRNA	JH118940.1	131911	133497	+	2	1281	106
LNC_000233	XLOC_012521	lincRNA	Novel_lncRNA	JH118963.1	26592	29886	+	2	2888	77
LNC_000232	XLOC_012458	lincRNA	Novel_lncRNA	JH118943.1	11290	18848	+	2	2857	177
LNC_001324	XLOC_071237	lincRNA	Novel_lncRNA	chr4	77211133	77216293	-	2	4579	110
LNC_001325	XLOC_071283	lincRNA	Novel_lncRNA	chr4	80509606	80527392	-	2	12181	145
LNC_001326	XLOC_071311	lincRNA	Novel_lncRNA	chr4	82212052	82215577	-	2	499	127
LNC_001327	XLOC_071311	lincRNA	Novel_lncRNA	chr4	82213447	82215583	-	2	783	122
LNC_001320	XLOC_071040	lincRNA	Novel_lncRNA	chr4	62671758	62684788	-	2	1213	93
LNC_001321	XLOC_071040	lincRNA	Novel_lncRNA	chr4	62671758	62684798	-	3	1320	93
LNC_001322	XLOC_071126	lincRNA	Novel_lncRNA	chr4	70659063	70666723	-	2	5768	116
LNC_001323	XLOC_071183	lincRNA	Novel_lncRNA	chr4	73783071	73784667	-	2	1290	79
LNC_001328	XLOC_071317	antisense_lncRNA	Novel_lncRNA	chr4	82658316	82679815	-	3	1377	177
LNC_001329	XLOC_071317	lincRNA	Novel_lncRNA	chr4	82668803	82679809	-	3	1742	192
LNC_000121	XLOC_005912	lincRNA	Novel_lncRNA	GL894621.1	30733	31128	-	2	238	79
LNC_000120	XLOC_005896	lincRNA	Novel_lncRNA	GL894614.2	22142	33022	-	2	446	83
LNC_000123	XLOC_006131	lincRNA	Novel_lncRNA	GL894700.2	45210	51955	-	2	2860	227
LNC_000122	XLOC_005972	lincRNA	Novel_lncRNA	GL894642.2	1705	4303	-	3	2484	116
LNC_000125	XLOC_006229	lincRNA	Novel_lncRNA	GL894750.2	77521	126843	+	2	2065	128
LNC_000124	XLOC_006222	lincRNA	Novel_lncRNA	GL894738.1	9561	10819	+	2	781	93
LNC_000127	XLOC_006254	lincRNA	Novel_lncRNA	GL894755.1	7138	8250	-	2	1061	164
LNC_000126	XLOC_006254	lincRNA	Novel_lncRNA	GL894755.1	7138	8200	-	2	1011	164
LNC_000129	XLOC_006447	lincRNA	Novel_lncRNA	GL894864.1	37525	38896	+	2	1058	131
LNC_000128	XLOC_006447	lincRNA	Novel_lncRNA	GL894864.1	37504	38896	+	2	1084	136
LNC_000903	XLOC_049029	antisense_lncRNA	Novel_lncRNA	chr16	22574581	22584194	+	3	561	58
LNC_000902	XLOC_048872	lincRNA	Novel_lncRNA	chr16	5274320	5281866	+	2	7326	165
LNC_000901	XLOC_048684	lincRNA	Novel_lncRNA	chr15	152219915	152221790	-	2	938	111
LNC_000900	XLOC_048644	lincRNA	Novel_lncRNA	chr15	148033126	148035665	-	2	1584	120
LNC_000907	XLOC_049277	lincRNA	Novel_lncRNA	chr16	35640563	35655056	+	2	1368	140
LNC_000906	XLOC_049201	antisense_lncRNA	Novel_lncRNA	chr16	29565605	29574562	+	3	961	100
LNC_000905	XLOC_049052	lincRNA	Novel_lncRNA	chr16	23325392	23330438	+	2	4389	117
LNC_000904	XLOC_049040	lincRNA	Novel_lncRNA	chr16	23236682	23240911	+	2	2281	91
LNC_000909	XLOC_049371	lincRNA	Novel_lncRNA	chr16	42963618	42976126	+	3	4414	133
LNC_000908	XLOC_049346	lincRNA	Novel_lncRNA	chr16	41299548	41313541	+	2	13119	131
LNC_001418	XLOC_076785	lincRNA	Novel_lncRNA	chr6	14173150	14181165	+	2	4260	116
LNC_001419	XLOC_076785	lincRNA	Novel_lncRNA	chr6	14173150	14181165	+	3	964	108
LNC_001416	XLOC_076562	lincRNA	Novel_lncRNA	chr6	3522079	3527820	+	2	4517	244
LNC_001417	XLOC_076627	lincRNA	Novel_lncRNA	chr6	8359926	8363303	+	2	2715	193
LNC_001414	XLOC_076510	lincRNA	Novel_lncRNA	chr6	1899662	1906409	+	2	604	175
LNC_001415	XLOC_076543	lincRNA	Novel_lncRNA	chr6	3126230	3131829	+	2	4595	185
LNC_001412	XLOC_076372	lincRNA	Novel_lncRNA	chr5	109534405	109536354	-	2	543	85
LNC_001413	XLOC_076466	lincRNA	Novel_lncRNA	chr6	644090	663857	+	2	15735	355
LNC_001410	XLOC_076201	lincRNA	Novel_lncRNA	chr5	101193236	101200830	-	2	2961	120
LNC_001411	XLOC_076361	lincRNA	Novel_lncRNA	chr5	108498867	108500941	-	2	1979	118
LNC_001522	XLOC_082447	lincRNA	Novel_lncRNA	chr6	135718452	135725362	-	2	6317	123
LNC_001523	XLOC_082584	lincRNA	Novel_lncRNA	chr6	139077632	139079561	-	2	639	87
LNC_001520	XLOC_082354	lincRNA	Novel_lncRNA	chr6	131514254	131542540	-	3	313	57
LNC_001521	XLOC_082388	lincRNA	Novel_lncRNA	chr6	132892978	132982154	-	4	1285	121
LNC_001526	XLOC_082676	lincRNA	Novel_lncRNA	chr6	140984108	140987148	-	2	2208	92
LNC_001527	XLOC_082869	antisense_lncRNA	Novel_lncRNA	chr6	147308280	147311499	-	2	1640	100
LNC_001524	XLOC_082650	antisense_lncRNA	Novel_lncRNA	chr6	140171943	140175261	-	2	2440	87
LNC_001525	XLOC_082650	antisense_lncRNA	Novel_lncRNA	chr6	140171943	140181307	-	4	1694	79
LNC_001528	XLOC_082902	lincRNA	Novel_lncRNA	chr6	151081030	151095134	-	2	1051	97
LNC_001529	XLOC_083023	antisense_lncRNA	Novel_lncRNA	chr6	155332153	155334009	-	2	788	199
LNC_001636	XLOC_089266	lincRNA	Novel_lncRNA	chr8	71051298	71056435	+	2	1478	108
LNC_001637	XLOC_089360	antisense_lncRNA	Novel_lncRNA	chr8	75674487	75677972	+	4	936	147
LNC_001634	XLOC_089207	lincRNA	Novel_lncRNA	chr8	63759615	63765469	+	2	1704	90
LNC_001635	XLOC_089241	antisense_lncRNA	Novel_lncRNA	chr8	69894849	69905650	+	2	10173	141
LNC_001632	XLOC_089091	lincRNA	Novel_lncRNA	chr8	50127182	50164368	+	3	7470	153
LNC_001633	XLOC_089153	lincRNA	Novel_lncRNA	chr8	58003857	58006838	+	2	2274	114
LNC_001630	XLOC_088871	lincRNA	Novel_lncRNA	chr8	35048209	35119404	+	2	4231	120
LNC_001631	XLOC_089022	lincRNA	Novel_lncRNA	chr8	44280269	44315752	+	2	264	87
LNC_001638	XLOC_089378	lincRNA	Novel_lncRNA	chr8	76763172	76767036	+	2	3518	109
LNC_001639	XLOC_089469	lincRNA	Novel_lncRNA	chr8	81129314	81140951	+	2	9381	134
LNC_001849	XLOC_101561	lincRNA	Novel_lncRNA	chrX	144015981	144019521	-	2	2955	155
LNC_001848	XLOC_101561	lincRNA	Novel_lncRNA	chrX	143994346	144021280	-	9	3482	189
LNC_000693	XLOC_035485	lincRNA	Novel_lncRNA	chr13	59306637	59314562	-	2	1378	73
LNC_000692	XLOC_035485	lincRNA	Novel_lncRNA	chr13	59297557	59314594	-	3	4266	123
LNC_000691	XLOC_035485	lincRNA	Novel_lncRNA	chr13	59297557	59314535	-	2	4133	123
LNC_000690	XLOC_035344	lincRNA	Novel_lncRNA	chr13	58229085	58296430	-	2	61409	192
LNC_000697	XLOC_035676	lincRNA	Novel_lncRNA	chr13	73128020	73129070	-	2	639	111
LNC_000696	XLOC_035672	antisense_lncRNA	Novel_lncRNA	chr13	73085241	73096003	-	2	5387	137
LNC_000695	XLOC_035672	antisense_lncRNA	Novel_lncRNA	chr13	73085241	73094519	-	2	5336	137
LNC_000694	XLOC_035656	lincRNA	Novel_lncRNA	chr13	72772582	72803018	-	3	24302	175
LNC_001742	XLOC_094921	lincRNA	Novel_lncRNA	chr9	132140468	132146964	+	2	5560	157
LNC_001743	XLOC_094950	lincRNA	Novel_lncRNA	chr9	132840411	132842181	+	2	1059	102
LNC_000699	XLOC_035725	antisense_lncRNA	Novel_lncRNA	chr13	75402171	75405450	-	2	2888	165
LNC_000698	XLOC_035696	lincRNA	Novel_lncRNA	chr13	74351701	74357808	-	2	673	131
LNC_001746	XLOC_095009	antisense_lncRNA	Novel_lncRNA	chr9	137178573	137205873	+	2	706	120
LNC_001747	XLOC_095060	antisense_lncRNA	Novel_lncRNA	chr9	140042810	140071875	+	2	1887	119
LNC_001744	XLOC_094983	lincRNA	Novel_lncRNA	chr9	135663573	135664774	+	2	1046	105
LNC_001745	XLOC_094996	antisense_lncRNA	Novel_lncRNA	chr9	136173625	136175731	+	2	1087	129
LNC_001841	XLOC_101080	lincRNA	Novel_lncRNA	chrX	112650181	112655805	-	2	1022	101
LNC_001840	XLOC_101076	lincRNA	Novel_lncRNA	chrX	112624683	112640389	-	4	1813	86
LNC_001247	XLOC_067656	lincRNA	Novel_lncRNA	chr3	143138170	143139745	-	2	333	42
LNC_001246	XLOC_067656	lincRNA	Novel_lncRNA	chr3	143135876	143138108	-	2	1507	67
LNC_001245	XLOC_067656	lincRNA	Novel_lncRNA	chr3	143132511	143135812	-	2	3192	120
LNC_001244	XLOC_067656	lincRNA	Novel_lncRNA	chr3	143132367	143137357	-	4	492	59
LNC_001243	XLOC_067651	lincRNA	Novel_lncRNA	chr3	143005895	143018239	-	6	1034	82
LNC_001242	XLOC_067651	lincRNA	Novel_lncRNA	chr3	143001890	143018239	-	4	7680	113
LNC_001241	XLOC_067651	lincRNA	Novel_lncRNA	chr3	143001890	143010923	-	4	4094	89
LNC_001240	XLOC_067651	lincRNA	Novel_lncRNA	chr3	142997012	143027903	-	9	10973	113
LNC_001249	XLOC_067670	lincRNA	Novel_lncRNA	chr3	143177097	143346381	-	2	699	64
LNC_001248	XLOC_067656	lincRNA	Novel_lncRNA	chr3	143138170	143140057	-	2	333	42
LNC_000345	XLOC_019139	lincRNA	Novel_lncRNA	chr1	124379270	124380683	-	2	559	92
LNC_000344	XLOC_019081	lincRNA	Novel_lncRNA	chr1	119818512	119822566	-	2	1654	116
LNC_000347	XLOC_019480	antisense_lncRNA	Novel_lncRNA	chr1	142457853	142480781	-	2	21845	166
LNC_000346	XLOC_019417	lincRNA	Novel_lncRNA	chr1	140456388	140468133	-	2	10432	157
LNC_000341	XLOC_018825	lincRNA	Novel_lncRNA	chr1	104017059	104074362	-	2	11078	146
LNC_000340	XLOC_018710	lincRNA	Novel_lncRNA	chr1	92382962	92384682	-	2	1613	89
LNC_000343	XLOC_019081	lincRNA	Novel_lncRNA	chr1	119818512	119822566	-	2	2808	126
LNC_000342	XLOC_018838	lincRNA	Novel_lncRNA	chr1	104164056	104167026	-	2	2087	127
LNC_000349	XLOC_019849	lincRNA	Novel_lncRNA	chr1	163205078	163206462	-	2	729	72
LNC_000348	XLOC_019721	lincRNA	Novel_lncRNA	chr1	152172259	152172903	-	2	476	59
LNC_000200	XLOC_010146	lincRNA	Novel_lncRNA	GL896432.1	26095	28241	+	3	934	116
LNC_000201	XLOC_010399	lincRNA	Novel_lncRNA	GL896497.2	5850	6361	-	2	459	53
LNC_001339	XLOC_071991	lincRNA	Novel_lncRNA	chr4	114732875	114735375	-	2	2209	128
LNC_001338	XLOC_071915	lincRNA	Novel_lncRNA	chr4	110772823	110798546	-	2	16630	132
LNC_000204	XLOC_010427	lincRNA	Novel_lncRNA	GL896503.1	13522	21207	-	3	1518	126
LNC_000205	XLOC_010427	lincRNA	Novel_lncRNA	GL896503.1	13522	21242	-	2	1478	101
LNC_000206	XLOC_010466	antisense_lncRNA	Novel_lncRNA	GL896509.1	26629	29577	+	2	2689	176
LNC_000207	XLOC_010523	lincRNA	Novel_lncRNA	GL896531.2	14297	15121	-	2	471	99
LNC_001333	XLOC_071363	lincRNA	Novel_lncRNA	chr4	85691973	85693836	-	2	1136	97
LNC_001332	XLOC_071362	lincRNA	Novel_lncRNA	chr4	85600671	85609449	-	2	6594	126
LNC_001331	XLOC_071327	lincRNA	Novel_lncRNA	chr4	82824826	82829139	-	2	1046	190
LNC_001330	XLOC_071317	lincRNA	Novel_lncRNA	chr4	82673270	82679815	-	2	2673	192
LNC_001337	XLOC_071666	lincRNA	Novel_lncRNA	chr4	101354466	101355137	-	2	379	74
LNC_001336	XLOC_071660	lincRNA	Novel_lncRNA	chr4	101223623	101225398	-	2	1089	112
LNC_001335	XLOC_071634	lincRNA	Novel_lncRNA	chr4	99826850	99829701	-	2	2082	97
LNC_001334	XLOC_071363	lincRNA	Novel_lncRNA	chr4	85691973	85694126	-	3	931	98
LNC_000114	XLOC_005597	lincRNA	Novel_lncRNA	GL894515.2	37944	39091	+	2	357	73
LNC_000115	XLOC_005618	lincRNA	Novel_lncRNA	GL894522.1	8100	9335	+	2	762	115
LNC_000116	XLOC_005634	lincRNA	Novel_lncRNA	GL894522.1	24599	26137	-	2	1101	190
LNC_000117	XLOC_005660	lincRNA	Novel_lncRNA	GL894524.1	19923	22671	-	2	2694	121
LNC_000110	XLOC_005482	lincRNA	Novel_lncRNA	GL894466.1	31509	32406	-	2	835	71
LNC_000111	XLOC_005500	lincRNA	Novel_lncRNA	GL894475.1	13294	13875	+	2	314	104
LNC_000112	XLOC_005553	lincRNA	Novel_lncRNA	GL894503.2	86242	133471	+	2	9771	98
LNC_000113	XLOC_005553	lincRNA	Novel_lncRNA	GL894503.2	101223	133471	+	2	10267	98
LNC_000118	XLOC_005837	lincRNA	Novel_lncRNA	GL894597.1	121567	125235	+	2	401	115
LNC_000119	XLOC_005885	lincRNA	Novel_lncRNA	GL894614.2	21805	22865	+	2	550	122
LNC_000976	XLOC_054098	lincRNA	Novel_lncRNA	chr18	25171505	25177256	+	3	2709	141
LNC_000977	XLOC_054098	lincRNA	Novel_lncRNA	chr18	25171507	25186981	+	3	578	80
LNC_000974	XLOC_053991	lincRNA	Novel_lncRNA	chr18	18783912	18788920	+	2	280	66
LNC_000975	XLOC_054087	lincRNA	Novel_lncRNA	chr18	24531131	24542205	+	2	6460	116
LNC_000972	XLOC_053881	lincRNA	Novel_lncRNA	chr18	15374632	15377420	+	2	1506	80
LNC_000973	XLOC_053881	lincRNA	Novel_lncRNA	chr18	15374632	15384728	+	2	3512	94
LNC_000970	XLOC_053704	lincRNA	Novel_lncRNA	chr18	5445289	5453838	+	2	8121	168
LNC_000971	XLOC_053738	lincRNA	Novel_lncRNA	chr18	6664443	6667634	+	2	904	91
LNC_000978	XLOC_054316	lincRNA	Novel_lncRNA	chr18	37329657	37381089	+	2	51261	231
LNC_000979	XLOC_054342	lincRNA	Novel_lncRNA	chr18	37648298	37879954	+	3	2690	188
LNC_001733	XLOC_094700	antisense_lncRNA	Novel_lncRNA	chr9	116730512	116748165	+	3	762	100
LNC_000808	XLOC_042850	lincRNA	Novel_lncRNA	chr14	102522023	102560576	-	3	17830	111
LNC_000809	XLOC_042923	lincRNA	Novel_lncRNA	chr14	107445657	107465062	-	2	13244	106
LNC_001409	XLOC_076201	lincRNA	Novel_lncRNA	chr5	101193236	101196781	-	2	3251	113
LNC_001408	XLOC_076191	lincRNA	Novel_lncRNA	chr5	98944460	98967225	-	3	7536	147
LNC_000802	XLOC_041951	lincRNA	Novel_lncRNA	chr14	65533550	65541509	-	2	5970	162
LNC_000803	XLOC_042267	lincRNA	Novel_lncRNA	chr14	72209420	72223466	-	2	5858	143
LNC_000800	XLOC_041833	lincRNA	Novel_lncRNA	chr14	60032838	60035941	-	2	2111	129
LNC_000801	XLOC_041852	lincRNA	Novel_lncRNA	chr14	62002409	62004529	-	3	1555	109
LNC_000806	XLOC_042605	lincRNA	Novel_lncRNA	chr14	88910042	88913364	-	3	1804	90
LNC_000807	XLOC_042657	lincRNA	Novel_lncRNA	chr14	95753340	95758119	-	3	432	144
LNC_000804	XLOC_042389	lincRNA	Novel_lncRNA	chr14	80158533	80162426	-	4	526	88
LNC_000805	XLOC_042605	lincRNA	Novel_lncRNA	chr14	88910042	88913364	-	2	1636	96
LNC_001732	XLOC_094678	lincRNA	Novel_lncRNA	chr9	116504985	116549062	+	2	3239	131
LNC_001531	XLOC_083113	lincRNA	Novel_lncRNA	chr6	157334131	157346749	-	2	8432	229
LNC_001530	XLOC_083108	lincRNA	Novel_lncRNA	chr6	157119979	157124763	-	2	1130	106
LNC_001533	XLOC_083315	lincRNA	Novel_lncRNA	chr7	7662916	7669254	+	2	4211	203
LNC_001532	XLOC_083220	lincRNA	Novel_lncRNA	chr7	4545620	4551582	+	2	5183	254
LNC_001535	XLOC_083367	lincRNA	Novel_lncRNA	chr7	11206019	11207103	+	2	890	135
LNC_001534	XLOC_083315	lincRNA	Novel_lncRNA	chr7	7662920	7669254	+	2	5967	203
LNC_001537	XLOC_083374	lincRNA	Novel_lncRNA	chr7	11566484	11574500	+	3	2380	126
LNC_001536	XLOC_083369	lincRNA	Novel_lncRNA	chr7	11212978	11213994	+	2	498	112
LNC_001539	XLOC_083377	lincRNA	Novel_lncRNA	chr7	11867532	11952398	+	3	464	87
LNC_001538	XLOC_083375	lincRNA	Novel_lncRNA	chr7	11770296	11780520	+	3	1657	114
LNC_000590	XLOC_030307	antisense_lncRNA	Novel_lncRNA	chr12	52398355	52401311	-	3	1821	228
LNC_000591	XLOC_030420	lincRNA	Novel_lncRNA	chr12	55876298	55877799	-	2	998	150
LNC_000592	XLOC_030429	lincRNA	Novel_lncRNA	chr12	56018882	56022344	-	2	1192	95
LNC_000593	XLOC_030480	lincRNA	Novel_lncRNA	chr12	58013638	58037760	-	3	5047	198
LNC_000594	XLOC_030480	lincRNA	Novel_lncRNA	chr12	58029677	58037760	-	2	7926	198
LNC_000595	XLOC_030485	lincRNA	Novel_lncRNA	chr12	58149971	58151964	-	2	1033	104
LNC_000596	XLOC_030486	lincRNA	Novel_lncRNA	chr12	58154265	58175451	-	2	422	104
LNC_000597	XLOC_030507	lincRNA	Novel_lncRNA	chr12	60845164	60847153	-	2	732	94
LNC_000598	XLOC_030576	antisense_lncRNA	Novel_lncRNA	chr12	62727676	62728688	-	2	746	248
LNC_000599	XLOC_030632	lincRNA	Novel_lncRNA	chr13	2991339	2994577	+	2	3032	113
LNC_000752	XLOC_039159	lincRNA	Novel_lncRNA	chr14	55363313	55370510	+	2	7123	99
LNC_000753	XLOC_039166	lincRNA	Novel_lncRNA	chr14	55604938	55617891	+	2	8823	172
LNC_000750	XLOC_039115	antisense_lncRNA	Novel_lncRNA	chr14	54066507	54071853	+	3	804	105
LNC_000751	XLOC_039159	lincRNA	Novel_lncRNA	chr14	55363308	55370510	+	2	7146	99
LNC_000756	XLOC_039173	lincRNA	Novel_lncRNA	chr14	55866405	55872250	+	2	2808	92
LNC_000757	XLOC_039218	lincRNA	Novel_lncRNA	chr14	60011911	60022919	+	2	1532	124
LNC_000754	XLOC_039173	lincRNA	Novel_lncRNA	chr14	55818348	55834447	+	2	8431	131
LNC_000755	XLOC_039173	lincRNA	Novel_lncRNA	chr14	55818379	55872250	+	2	4689	137
LNC_000758	XLOC_039219	lincRNA	Novel_lncRNA	chr14	60023146	60028568	+	2	5371	98
LNC_000759	XLOC_039219	lincRNA	Novel_lncRNA	chr14	60023908	60028568	+	2	4609	98
LNC_001625	XLOC_088693	lincRNA	Novel_lncRNA	chr8	32374476	32376114	+	2	1461	163
LNC_001624	XLOC_088681	lincRNA	Novel_lncRNA	chr8	31841854	31854132	+	2	9894	137
LNC_001627	XLOC_088717	lincRNA	Novel_lncRNA	chr8	33072169	33078241	+	2	721	109
LNC_001626	XLOC_088697	lincRNA	Novel_lncRNA	chr8	32856789	32860762	+	2	1298	131
LNC_001621	XLOC_088471	lincRNA	Novel_lncRNA	chr8	17502675	17519998	+	4	3017	119
LNC_001620	XLOC_088458	lincRNA	Novel_lncRNA	chr8	17473168	17474825	+	2	1116	99
LNC_001623	XLOC_088670	lincRNA	Novel_lncRNA	chr8	31504136	31512157	+	2	7945	148
LNC_001622	XLOC_088541	lincRNA	Novel_lncRNA	chr8	20900045	20924546	+	2	24429	136
LNC_001629	XLOC_088721	lincRNA	Novel_lncRNA	chr8	33079501	33084911	+	2	1889	117
LNC_001628	XLOC_088717	lincRNA	Novel_lncRNA	chr8	33072353	33078241	+	2	1893	109
LNC_001759	XLOC_095467	lincRNA	Novel_lncRNA	chr9	7551967	7553730	-	2	721	103
LNC_001758	XLOC_095451	lincRNA	Novel_lncRNA	chr9	7401650	7408147	-	2	1195	116
LNC_001751	XLOC_095146	lincRNA	Novel_lncRNA	chr9	146471158	146476499	+	2	1632	136
LNC_001750	XLOC_095143	lincRNA	Novel_lncRNA	chr9	146295835	146299320	+	3	843	88
LNC_001753	XLOC_095212	lincRNA	Novel_lncRNA	chr9	153389964	153391221	+	2	923	153
LNC_001752	XLOC_095175	lincRNA	Novel_lncRNA	chr9	148485138	148488367	+	2	616	205
LNC_001755	XLOC_095237	lincRNA	Novel_lncRNA	chr9	231227	239640	-	3	1498	123
LNC_001754	XLOC_095212	lincRNA	Novel_lncRNA	chr9	153389964	153407049	+	2	1423	151
LNC_001757	XLOC_095237	lincRNA	Novel_lncRNA	chr9	231227	239743	-	3	1701	128
LNC_001756	XLOC_095237	lincRNA	Novel_lncRNA	chr9	231227	239743	-	2	4788	206
LNC_000378	XLOC_020704	lincRNA	Novel_lncRNA	chr1	242342197	242355258	-	2	1566	95
LNC_000379	XLOC_020784	lincRNA	Novel_lncRNA	chr1	243640742	243650733	-	2	9918	156
LNC_000370	XLOC_020464	antisense_lncRNA	Novel_lncRNA	chr1	213241537	213258899	-	4	988	80
LNC_000371	XLOC_020523	lincRNA	Novel_lncRNA	chr1	223904813	223910589	-	2	5471	146
LNC_000372	XLOC_020523	lincRNA	Novel_lncRNA	chr1	223904813	223910589	-	2	5362	146
LNC_000373	XLOC_020524	lincRNA	Novel_lncRNA	chr1	223912191	223922796	-	2	273	58
LNC_000374	XLOC_020565	antisense_lncRNA	Novel_lncRNA	chr1	226969318	226983039	-	2	10389	161
LNC_000375	XLOC_020603	lincRNA	Novel_lncRNA	chr1	231070019	231098744	-	4	989	129
LNC_000376	XLOC_020621	lincRNA	Novel_lncRNA	chr1	231611259	231615573	-	2	3490	136
LNC_000377	XLOC_020630	lincRNA	Novel_lncRNA	chr1	232981499	232990957	-	2	8274	136
LNC_000578	XLOC_029835	lincRNA	Novel_lncRNA	chr12	34078609	34080877	-	3	708	129
LNC_000579	XLOC_029835	lincRNA	Novel_lncRNA	chr12	34078609	34080877	-	3	734	159
LNC_000572	XLOC_029539	lincRNA	Novel_lncRNA	chr12	17840483	17854047	-	3	846	102
LNC_000573	XLOC_029693	lincRNA	Novel_lncRNA	chr12	24076872	24078110	-	2	415	69
LNC_000570	XLOC_029487	lincRNA	Novel_lncRNA	chr12	15176062	15181543	-	2	2234	119
LNC_000571	XLOC_029488	lincRNA	Novel_lncRNA	chr12	15198897	15201893	-	2	554	79
LNC_000576	XLOC_029835	lincRNA	Novel_lncRNA	chr12	34078609	34080870	-	3	702	127
LNC_000577	XLOC_029835	lincRNA	Novel_lncRNA	chr12	34078609	34080875	-	2	510	150
LNC_000574	XLOC_029715	lincRNA	Novel_lncRNA	chr12	24989176	25001393	-	2	841	75
LNC_000575	XLOC_029826	lincRNA	Novel_lncRNA	chr12	32804422	32805118	-	2	333	111
ALDBSSCT0000005429	ALDBSSCG0000003286	lincRNA	Annotated_lncRNA	chr18	2053908	2056017	+	2	484	92
ALDBSSCT0000000907	ALDBSSCG0000000553	lincRNA	Annotated_lncRNA	chr1	200181448	200184643	-	3	710	104
ALDBSSCT0000002738	ALDBSSCG0000001659	lincRNA	Annotated_lncRNA	chr13	97961211	97965293	+	2	512	70
ALDBSSCT0000001128	ALDBSSCG0000000701	lincRNA	Annotated_lncRNA	chr10	14062764	14065076	+	3	1270	96
ALDBSSCT0000005132	ALDBSSCG0000003088	lincRNA	Annotated_lncRNA	chr17	16315809	16336824	+	3	1200	116
ALDBSSCT0000005131	ALDBSSCG0000003088	lincRNA	Annotated_lncRNA	chr17	16312563	16336824	+	3	1079	116
ALDBSSCT0000005130	ALDBSSCG0000003087	lincRNA	Annotated_lncRNA	chr17	14918576	14933366	+	2	385	108
ENSSSCT00000033557	ENSSSCG00000030871	processed_transcript	Annotated_lncRNA	chr4	17429474	17517473	-	2	1382	126
ALDBSSCT0000001124	ALDBSSCG0000000697	lincRNA	Annotated_lncRNA	chr10	11930984	11931694	+	2	619	131
ALDBSSCT0000004957	ALDBSSCG0000003000	lincRNA	Annotated_lncRNA	chr16	42881401	42882711	-	2	366	85
ALDBSSCT0000001126	ALDBSSCG0000000699	lincRNA	Annotated_lncRNA	chr10	13054476	13056838	+	2	385	111
ALDBSSCT0000000291	ALDBSSCG0000000166	lincRNA	Annotated_lncRNA	chr1	140666265	140667876	+	3	1196	105
ALDBSSCT0000003397	ALDBSSCG0000002040	lincRNA	Annotated_lncRNA	chr13	199815584	200004957	-	3	3258	115
ALDBSSCT0000005553	ALDBSSCG0000003361	lincRNA	Annotated_lncRNA	chr18	50987038	50991384	+	4	1154	110
ALDBSSCT0000005556	ALDBSSCG0000003364	lincRNA	Annotated_lncRNA	chr18	51500825	51502964	+	2	849	72
ALDBSSCT0000000891	ALDBSSCG0000000540	lincRNA	Annotated_lncRNA	chr1	179547039	179571779	-	4	487	122
ALDBSSCT0000000729	ALDBSSCG0000000435	lincRNA	Annotated_lncRNA	chr1	58615210	58650070	-	4	745	58
ALDBSSCT0000006049	ALDBSSCG0000003703	lincRNA	Annotated_lncRNA	chr2	142664365	142665527	+	2	247	74
ALDBSSCT0000006047	ALDBSSCG0000003702	lincRNA	Annotated_lncRNA	chr2	142447471	142462284	+	3	3539	187
ALDBSSCT0000006044	ALDBSSCG0000003700	lincRNA	Annotated_lncRNA	chr2	141419869	141476871	+	3	394	131
ALDBSSCT0000006042	ALDBSSCG0000003698	lincRNA	Annotated_lncRNA	chr2	140104659	140113518	+	2	397	132
ALDBSSCT0000006043	ALDBSSCG0000003699	lincRNA	Annotated_lncRNA	chr2	140258327	140267757	+	2	449	123
ALDBSSCT0000006041	ALDBSSCG0000003697	lincRNA	Annotated_lncRNA	chr2	140090714	140094314	+	2	922	90
ALDBSSCT0000001700	ALDBSSCG0000001026	lincRNA	Annotated_lncRNA	chr11	14961941	14979276	+	6	924	97
ALDBSSCT0000000658	ALDBSSCG0000000394	lincRNA	Annotated_lncRNA	chr1	17264640	17267867	-	2	3110	87
ALDBSSCT0000001250	ALDBSSCG0000000757	lincRNA	Annotated_lncRNA	chr10	48120915	48122151	+	2	329	52
ALDBSSCT0000001256	ALDBSSCG0000000761	lincRNA	Annotated_lncRNA	chr10	49906993	49908735	+	2	1737	128
ALDBSSCT0000001707	ALDBSSCG0000001030	lincRNA	Annotated_lncRNA	chr11	16677511	16689355	+	2	961	63
ALDBSSCT0000001258	ALDBSSCG0000000763	lincRNA	Annotated_lncRNA	chr10	51940698	51944511	+	2	2825	152
ALDBSSCT0000000652	ALDBSSCG0000000390	lincRNA	Annotated_lncRNA	chr1	14316681	14317870	-	2	230	63
ALDBSSCT0000000098	ALDBSSCG0000000059	lincRNA	Annotated_lncRNA	chr1	36884546	36886424	+	2	348	95
ALDBSSCT0000011958	ALDBSSCG0000007278	lincRNA	Annotated_lncRNA	chrX	103841191	103844939	+	2	508	149
ALDBSSCT0000003620	ALDBSSCG0000002170	lincRNA	Annotated_lncRNA	chr14	65370255	65440264	+	4	1168	139
ALDBSSCT0000010469	ALDBSSCG0000006358	lincRNA	Annotated_lncRNA	chr8	56861545	56909031	+	5	2511	136
ALDBSSCT0000009348	ALDBSSCG0000005702	lincRNA	Annotated_lncRNA	chr6	53304623	53305156	-	2	434	130
ENSSSCT00000035001	ENSSSCG00000001727	processed_transcript	Annotated_lncRNA	chr7	48720692	48748761	-	3	2943	508
ALDBSSCT0000009340	ALDBSSCG0000005696	lincRNA	Annotated_lncRNA	chr6	51913729	51917512	-	2	313	45
ALDBSSCT0000009341	ALDBSSCG0000005697	lincRNA	Annotated_lncRNA	chr6	51995849	52001371	-	2	510	147
ALDBSSCT0000009342	ALDBSSCG0000005698	lincRNA	Annotated_lncRNA	chr6	52497099	52498249	-	2	1025	140
ALDBSSCT0000009343	ALDBSSCG0000005699	lincRNA	Annotated_lncRNA	chr6	52524337	52526326	-	2	1670	181
ALDBSSCT0000007191	ALDBSSCG0000004373	lincRNA	Annotated_lncRNA	chr3	74341359	74358799	-	4	4636	198
ALDBSSCT0000006950	ALDBSSCG0000004220	lincRNA	Annotated_lncRNA	chr3	135824304	135825585	+	2	1140	266
ALDBSSCT0000010864	ALDBSSCG0000006581	lincRNA	Annotated_lncRNA	chr8	58014703	58019820	-	2	2259	134
ALDBSSCT0000010861	ALDBSSCG0000006578	lincRNA	Annotated_lncRNA	chr8	57599828	57605613	-	2	4561	147
ALDBSSCT0000010316	ALDBSSCG0000006274	lincRNA	Annotated_lncRNA	chr7	122222654	122224641	-	2	837	108
ENSSSCT00000032840	ENSSSCG00000015549	processed_transcript	Annotated_lncRNA	chr9	136210481	136211692	-	2	566	92
ENSSSCT00000021723	ENSSSCG00000020128	misc_RNA	Annotated_lncRNA	chr9	138727106	138727335	+	1	230	51
ALDBSSCT0000004175	ALDBSSCG0000002524	lincRNA	Annotated_lncRNA	chr15	45544397	45547058	+	2	340	71
ALDBSSCT0000001413	ALDBSSCG0000000856	lincRNA	Annotated_lncRNA	chr10	13669071	13737338	-	3	258	71
ALDBSSCT0000007800	ALDBSSCG0000004723	lincRNA	Annotated_lncRNA	chr4	141915070	142011197	+	3	240	66
ALDBSSCT0000000275	ALDBSSCG0000000161	lincRNA	Annotated_lncRNA	chr1	137503449	137507949	+	2	3961	179
ALDBSSCT0000000273	ALDBSSCG0000000161	lincRNA	Annotated_lncRNA	chr1	137493050	137507949	+	3	13295	151
ENSSSCT00000022225	ENSSSCG00000020630	misc_RNA	Annotated_lncRNA	chr7	43325550	43325784	+	1	235	58
ALDBSSCT0000007806	ALDBSSCG0000004727	lincRNA	Annotated_lncRNA	chr4	142931157	142938433	+	3	5475	182
ALDBSSCT0000000420	ALDBSSCG0000000248	lincRNA	Annotated_lncRNA	chr1	212183975	212186249	+	3	1202	84
ALDBSSCT0000011138	ALDBSSCG0000006756	lincRNA	Annotated_lncRNA	chr9	32511839	32566579	+	3	602	85
ALDBSSCT0000011139	ALDBSSCG0000006756	lincRNA	Annotated_lncRNA	chr9	32562339	32566579	+	2	1257	125
ALDBSSCT0000011137	ALDBSSCG0000006756	lincRNA	Annotated_lncRNA	chr9	32511723	32564373	+	3	2923	125
ALDBSSCT0000011135	ALDBSSCG0000006756	lincRNA	Annotated_lncRNA	chr9	32511560	32566579	+	4	584	111
ALDBSSCT0000010089	ALDBSSCG0000006142	lincRNA	Annotated_lncRNA	chr7	24746290	24747141	-	2	634	176
ALDBSSCT0000010088	ALDBSSCG0000006141	lincRNA	Annotated_lncRNA	chr7	24706151	24706857	-	2	492	86
ALDBSSCT0000009749	ALDBSSCG0000005948	lincRNA	Annotated_lncRNA	chr7	44057391	44076573	+	3	230	76
ALDBSSCT0000010081	ALDBSSCG0000006137	lincRNA	Annotated_lncRNA	chr7	22478372	22480123	-	2	905	122
ALDBSSCT0000010080	ALDBSSCG0000006137	lincRNA	Annotated_lncRNA	chr7	22478372	22480123	-	2	763	71
ALDBSSCT0000009294	ALDBSSCG0000005668	lincRNA	Annotated_lncRNA	chr6	40588563	40590604	-	2	1031	82
ALDBSSCT0000009292	ALDBSSCG0000005667	lincRNA	Annotated_lncRNA	chr6	39985065	39993892	-	3	1803	218
ALDBSSCT0000009290	ALDBSSCG0000005665	lincRNA	Annotated_lncRNA	chr6	39927868	39938862	-	5	6764	194
ALDBSSCT0000008527	ALDBSSCG0000005189	lincRNA	Annotated_lncRNA	chr5	22960884	22963504	-	2	1033	115
ALDBSSCT0000000073	ALDBSSCG0000000042	lincRNA	Annotated_lncRNA	chr1	23666364	23683362	+	4	780	111
ALDBSSCT0000000079	ALDBSSCG0000000046	lincRNA	Annotated_lncRNA	chr1	24539002	24542146	+	3	615	71
ALDBSSCT0000000078	ALDBSSCG0000000046	lincRNA	Annotated_lncRNA	chr1	24539001	24542146	+	2	475	64
ALDBSSCT0000002346	ALDBSSCG0000001420	lincRNA	Annotated_lncRNA	chr12	5466920	5467490	-	2	250	71
ALDBSSCT0000000293	ALDBSSCG0000000168	lincRNA	Annotated_lncRNA	chr1	142577396	142578248	+	2	306	101
ALDBSSCT0000004545	ALDBSSCG0000002763	lincRNA	Annotated_lncRNA	chr15	96064000	96066484	-	2	1359	150
ALDBSSCT0000006732	ALDBSSCG0000004107	lincRNA	Annotated_lncRNA	chr3	56725274	56761776	+	2	200	66
ALDBSSCT0000006738	ALDBSSCG0000004112	lincRNA	Annotated_lncRNA	chr3	58847852	58912933	+	2	1512	160
ALDBSSCT0000005939	ALDBSSCG0000003629	lincRNA	Annotated_lncRNA	chr2	81298320	81299971	+	2	237	79
ALDBSSCT0000008522	ALDBSSCG0000005185	lincRNA	Annotated_lncRNA	chr5	20091141	20097043	-	2	841	129
ENSSSCT00000021277	ENSSSCG00000019682	misc_RNA	Annotated_lncRNA	chr14	115787973	115788244	-	1	272	90
ENSSSCT00000035867	ENSSSCG00000007146	processed_transcript	Annotated_lncRNA	chr17	36328314	36349591	+	21	7378	1190
ALDBSSCT0000011355	ALDBSSCG0000006897	lincRNA	Annotated_lncRNA	chr9	137659239	137671465	+	3	7589	170
ALDBSSCT0000011353	ALDBSSCG0000006896	lincRNA	Annotated_lncRNA	chr9	137020289	137025834	+	3	1164	246
ALDBSSCT0000009907	ALDBSSCG0000006029	lincRNA	Annotated_lncRNA	chr7	106107725	106112169	+	3	3044	190
ALDBSSCT0000009903	ALDBSSCG0000006026	lincRNA	Annotated_lncRNA	chr7	105420591	105421475	+	3	873	78
ALDBSSCT0000009901	ALDBSSCG0000006024	lincRNA	Annotated_lncRNA	chr7	105215654	105229985	+	2	2664	100
ALDBSSCT0000009908	ALDBSSCG0000006029	lincRNA	Annotated_lncRNA	chr7	106107725	106112169	+	3	3634	183
ALDBSSCT0000008439	ALDBSSCG0000005125	lincRNA	Annotated_lncRNA	chr5	95094019	95434577	+	7	1908	110
ALDBSSCT0000004383	ALDBSSCG0000002663	lincRNA	Annotated_lncRNA	chr15	8167430	8187632	-	3	257	45
ALDBSSCT0000005899	ALDBSSCG0000003598	lincRNA	Annotated_lncRNA	chr2	59878477	59880756	+	2	536	130
ALDBSSCT0000004381	ALDBSSCG0000002661	lincRNA	Annotated_lncRNA	chr15	3551455	3570375	-	2	224	50
ALDBSSCT0000010886	ALDBSSCG0000006595	lincRNA	Annotated_lncRNA	chr8	73273481	73320571	-	6	4998	91
ALDBSSCT0000008431	ALDBSSCG0000005118	lincRNA	Annotated_lncRNA	chr5	94008788	94016016	+	2	4309	174
ALDBSSCT0000009129	ALDBSSCG0000005567	lincRNA	Annotated_lncRNA	chr6	143658806	143661919	+	2	3106	104
ALDBSSCT0000005896	ALDBSSCG0000003595	lincRNA	Annotated_lncRNA	chr2	59265009	59273861	+	3	2683	196
ALDBSSCT0000005897	ALDBSSCG0000003596	lincRNA	Annotated_lncRNA	chr2	59273927	59276067	+	2	1860	119
ALDBSSCT0000005892	ALDBSSCG0000003593	lincRNA	Annotated_lncRNA	chr2	58597014	58599722	+	2	2223	234
ALDBSSCT0000007700	ALDBSSCG0000004677	lincRNA	Annotated_lncRNA	chr4	122131377	122192138	+	2	367	81
ALDBSSCT0000003146	ALDBSSCG0000001892	lincRNA	Annotated_lncRNA	chr13	58499664	58571696	-	2	510	67
ALDBSSCT0000008207	ALDBSSCG0000004985	lincRNA	Annotated_lncRNA	chr4	142018790	142019486	-	2	692	84
ALDBSSCT0000003678	ALDBSSCG0000002200	lincRNA	Annotated_lncRNA	chr14	92302588	92338403	+	2	1368	178
ALDBSSCT0000009636	ALDBSSCG0000005880	lincRNA	Annotated_lncRNA	chr7	8178090	8190063	+	2	772	143
ALDBSSCT0000008729	ALDBSSCG0000005325	lincRNA	Annotated_lncRNA	chr6	7608364	7615604	+	2	3777	114
ALDBSSCT0000008720	ALDBSSCG0000005318	lincRNA	Annotated_lncRNA	chr6	4248772	4255438	+	2	6023	219
ALDBSSCT0000006605	ALDBSSCG0000004037	lincRNA	Annotated_lncRNA	chr3	25776844	25779795	+	3	603	91
ALDBSSCT0000008231	ALDBSSCG0000004997	lincRNA	Annotated_lncRNA	chr5	1531036	1534106	+	3	905	170
ALDBSSCT0000003255	ALDBSSCG0000001964	lincRNA	Annotated_lncRNA	chr13	124256574	124257178	-	2	461	64
ALDBSSCT0000003250	ALDBSSCG0000001959	lincRNA	Annotated_lncRNA	chr13	120032423	120034875	-	2	1794	71
ALDBSSCT0000006544	ALDBSSCG0000004000	lincRNA	Annotated_lncRNA	chr3	6572301	6573154	+	2	531	88
ALDBSSCT0000002385	ALDBSSCG0000001444	lincRNA	Annotated_lncRNA	chr12	15877723	15883046	-	2	4034	241
ALDBSSCT0000002387	ALDBSSCG0000001446	lincRNA	Annotated_lncRNA	chr12	18663528	18671417	-	3	1322	113
ALDBSSCT0000006548	ALDBSSCG0000004002	lincRNA	Annotated_lncRNA	chr3	8501117	8511984	+	3	4952	134
ENSSSCT00000034733	ENSSSCG00000030846	antisense	Annotated_lncRNA	chrX	51779612	51780921	+	2	474	88
ENSSSCT00000034731	ENSSSCG00000030806	processed_transcript	Annotated_lncRNA	chrX	114048060	114051191	+	3	411	136
ALDBSSCT0000008655	ALDBSSCG0000005273	lincRNA	Annotated_lncRNA	chr5	92008861	92065695	-	2	461	126
ALDBSSCT0000002257	ALDBSSCG0000001359	lincRNA	Annotated_lncRNA	chr12	44151633	44153461	+	2	1822	133
ALDBSSCT0000004760	ALDBSSCG0000002897	lincRNA	Annotated_lncRNA	chr16	38491013	38492742	+	2	1185	87
ALDBSSCT0000007018	ALDBSSCG0000004267	lincRNA	Annotated_lncRNA	chr3	10914326	10921517	-	5	1644	203
ALDBSSCT0000007016	ALDBSSCG0000004265	lincRNA	Annotated_lncRNA	chr3	10575565	10578193	-	2	314	54
ALDBSSCT0000012013	ALDBSSCG0000007319	lincRNA	Annotated_lncRNA	chrX	18825553	18898207	-	3	681	73
ENSSSCT00000035641	ENSSSCG00000030934	lincRNA	Annotated_lncRNA	chrX	6807001	6811133	+	2	392	98
ALDBSSCT0000002034	ALDBSSCG0000001229	lincRNA	Annotated_lncRNA	chr11	76561511	76611190	-	4	1129	179
ALDBSSCT0000005708	ALDBSSCG0000003464	lincRNA	Annotated_lncRNA	chr18	42159865	42170214	-	3	1007	84
ALDBSSCT0000002031	ALDBSSCG0000001227	lincRNA	Annotated_lncRNA	chr11	75243948	75246002	-	2	1086	153
ALDBSSCT0000005705	ALDBSSCG0000003464	lincRNA	Annotated_lncRNA	chr18	42093639	42170369	-	7	1170	82
ALDBSSCT0000005706	ALDBSSCG0000003464	lincRNA	Annotated_lncRNA	chr18	42109499	42170217	-	4	2310	103
ENSSSCT00000035481	ENSSSCG00000030916	lincRNA	Annotated_lncRNA	chr7	106551501	106552738	-	1	1238	108
ALDBSSCT0000004611	ALDBSSCG0000002805	lincRNA	Annotated_lncRNA	chr15	134133581	134140304	-	2	498	152
ALDBSSCT0000005639	ALDBSSCG0000003418	lincRNA	Annotated_lncRNA	chr18	8696569	8697092	-	2	242	80
ALDBSSCT0000007128	ALDBSSCG0000004336	lincRNA	Annotated_lncRNA	chr3	44332952	44344012	-	2	8925	123
ALDBSSCT0000007129	ALDBSSCG0000004336	lincRNA	Annotated_lncRNA	chr3	44332952	44344013	-	2	5501	123
ALDBSSCT0000005630	ALDBSSCG0000003411	lincRNA	Annotated_lncRNA	chr18	5727384	5754574	-	3	12774	220
ALDBSSCT0000005631	ALDBSSCG0000003411	lincRNA	Annotated_lncRNA	chr18	5741783	5783561	-	2	12487	223
ALDBSSCT0000005632	ALDBSSCG0000003412	lincRNA	Annotated_lncRNA	chr18	6243034	6244027	-	2	298	77
ALDBSSCT0000005633	ALDBSSCG0000003413	lincRNA	Annotated_lncRNA	chr18	6699077	6700018	-	2	761	108
ALDBSSCT0000005634	ALDBSSCG0000003413	lincRNA	Annotated_lncRNA	chr18	6699077	6700018	-	2	680	108
ALDBSSCT0000005636	ALDBSSCG0000003415	lincRNA	Annotated_lncRNA	chr18	7687766	7701609	-	3	670	168
ALDBSSCT0000005637	ALDBSSCG0000003416	lincRNA	Annotated_lncRNA	chr18	7715212	7715795	-	2	323	47
ALDBSSCT0000009725	ALDBSSCG0000005936	lincRNA	Annotated_lncRNA	chr7	39210592	39222980	+	5	5670	132
ENSSSCT00000033525	ENSSSCG00000030919	processed_transcript	Annotated_lncRNA	chrX	52525974	52686212	-	2	620	110
ALDBSSCT0000002725	ALDBSSCG0000001651	lincRNA	Annotated_lncRNA	chr13	92401522	92419585	+	2	864	64
ALDBSSCT0000005146	ALDBSSCG0000003101	lincRNA	Annotated_lncRNA	chr17	32125641	32136649	+	2	8193	219
ALDBSSCT0000005145	ALDBSSCG0000003100	lincRNA	Annotated_lncRNA	chr17	31315685	31364884	+	2	281	93
ALDBSSCT0000001134	ALDBSSCG0000000703	lincRNA	Annotated_lncRNA	chr10	14763728	14795679	+	4	2333	105
ENSSSCT00000036173	ENSSSCG00000030934	lincRNA	Annotated_lncRNA	chrX	6807000	6811375	+	2	696	177
ALDBSSCT0000009442	ALDBSSCG0000005758	lincRNA	Annotated_lncRNA	chr6	82228000	82233084	-	2	233	68
ALDBSSCT0000003920	ALDBSSCG0000002358	lincRNA	Annotated_lncRNA	chr14	55226184	55227443	-	2	502	123
ALDBSSCT0000011596	ALDBSSCG0000007041	lincRNA	Annotated_lncRNA	chr9	80808512	80820736	-	4	909	78
ALDBSSCT0000003928	ALDBSSCG0000002363	lincRNA	Annotated_lncRNA	chr14	58486483	58496124	-	4	5325	128
ALDBSSCT0000005568	ALDBSSCG0000003370	lincRNA	Annotated_lncRNA	chr18	53406194	53422408	+	4	1648	297
[truncated: 1,741 more rows]
