# Supplementary material for: Integrative Analyses of Long Non-coding RNA and mRNA Involved in Piglet Ileum Immune Response to Clostridium perfringens Type C Infection
Source: Front Cell Infect Microbiol. 2019 Apr 30;9:130. doi: 10.3389/fcimb.2019.00130 (PMC6503642; doi:10.3389/fcimb.2019.00130)
Supplement: Table S5 — List of differentially expressed lncRNAs and mRNAs detected in piglet ileums using the RNA-seq. [file Table_5.XLSX]

## Sheet: Table S5-1
Transcript_id	Status	IR_vs_IC_log2foldchange	IR_vs_IC_correct P value	IS_vs_IC_log2foldchange	IS_vs_IC_correct P value	IR_vs_IS_log2foldchange	IR_vs_IS_correct P value	Gene_id	Official_Symbol	Gene_type	Gene_Description
ALDBSSCT0000008467	Annotated_lncRNA	-0.796595	0.0300926	-0.992149	0.00895758	0.195554	0.818271	ALDBSSCG0000005144	--	lincRNA	--
LNC_001579	Novel_lncRNA	-1.0969	0.0293426	-0.475427	0.470347	-0.621474	0.33865	XLOC_085644	--	lincRNA	--
LNC_001571	Novel_lncRNA	-1.83423	0.00119245	-2.15049	0.00119245	0.31626	0.764911	XLOC_085161	--	lincRNA	--
LNC_001474	Novel_lncRNA	-2.31536	0.00119245	-1.35035	0.0250032	-0.965011	1	XLOC_079156	--	lincRNA	--
LNC_000216	Novel_lncRNA	-1.12298	0.0396727	-1.64626	0.00297337	0.523279	1	XLOC_011982	--	lincRNA	--
ALDBSSCT0000011407	Annotated_lncRNA	-1.69956	0.00119245	-2.35434	0.00119245	0.654775	0.343932	ALDBSSCG0000006936	--	lincRNA	--
ALDBSSCT0000001049	Annotated_lncRNA	-1.61269	0.0479669	-1.03101	0.165413	-0.581677	0.645873	ALDBSSCG0000000650	--	lincRNA	--
LNC_000984	Novel_lncRNA	-1.07065	0.0169856	-1.17172	0.0137227	0.10107	1	XLOC_054619	--	lincRNA	--
LNC_001478	Novel_lncRNA	-0.73313	0.0564708	-1.26799	0.00119245	0.534855	1	XLOC_079461	--	lincRNA	--
LNC_001343	Novel_lncRNA	-1.59966	0.00119245	-1.7422	0.00119245	0.142542	0.848099	XLOC_072277	--	lincRNA	--
LNC_001221	Novel_lncRNA	-0.677526	0.0373974	-1.06641	0.00119245	0.388882	0.342874	XLOC_066939	--	lincRNA	--
ALDBSSCT0000009428	Annotated_lncRNA	-2.19873	0.0393907	-3.08431	0.104902	0.885581	1	ALDBSSCG0000005751	--	lincRNA	--
ALDBSSCT0000009393	Annotated_lncRNA	-1.06502	0.0218749	-0.716616	0.142545	-0.3484	0.648598	ALDBSSCG0000005727	--	lincRNA	--
LNC_001183	Novel_lncRNA	-1.98978	0.0339068	-1.73453	0.0718303	-0.255254	1	XLOC_064766	--	lincRNA	--
ALDBSSCT0000007328	Annotated_lncRNA	1.44814	0.00119245	1.196	0.00778241	0.25213	0.703013	ALDBSSCG0000004450	--	lincRNA	--
LNC_001186	Novel_lncRNA	3.1336	0.00449095	4.47847	0.00119245	-1.34487	0.0160896	XLOC_064823	--	lincRNA	--
ALDBSSCT0000009394	Annotated_lncRNA	-1.53387	0.00119245	-1.89326	0.00119245	0.359383	0.593495	ALDBSSCG0000005728	--	lincRNA	--
ALDBSSCT0000000232	Annotated_lncRNA	0.549141	0.163681	0.767078	0.0269681	-0.217937	0.701142	ALDBSSCG0000000133	--	lincRNA	--
ALDBSSCT0000004352	Annotated_lncRNA	1.34696	0.00895758	1.09845	0.0545757	0.248507	0.794608	ALDBSSCG0000002638	--	lincRNA	--
LNC_000656	Novel_lncRNA	-1.95019	0.00119245	-1.9766	0.00119245	0.026408	0.984134	XLOC_033303	--	lincRNA	--
ALDBSSCT0000005553	Annotated_lncRNA	1.38932	0.00214362	0.843552	0.0742789	0.545766	0.199055	ALDBSSCG0000003361	--	lincRNA	--
LNC_000654	Novel_lncRNA	1.7712	0.0127118	1.76124	0.0137227	0.00996781	0.994566	XLOC_033027	--	lincRNA	--
ALDBSSCT0000011086	Annotated_lncRNA	1.65369	0.0122346	1.84937	0.00297337	-0.195675	0.861639	ALDBSSCG0000006728	--	lincRNA	--
ENSSSCT00000033052	Annotated_lncRNA	-0.410301	0.203654	-0.778127	0.00214362	0.367826	0.280485	ENSSSCG00000031028	CH242-15C8.2	lincRNA	-
LNC_000717	Novel_lncRNA	-1.07811	0.0370382	-1.34437	0.0106787	0.266255	0.818664	XLOC_037123	--	lincRNA	--
LNC_001781	Novel_lncRNA	2.33954	0.0494723	2.10832	0.0785609	0.231227	0.875441	XLOC_096410	--	antisense_lncRNA	--
LNC_000063	Novel_lncRNA	-1.67345	0.00119245	-1.63805	0.00214362	-0.0353976	0.985383	XLOC_003100	--	lincRNA	--
ALDBSSCT0000003520	Annotated_lncRNA	1.23177	0.0142222	1.31569	0.0058827	-0.0839175	0.950351	ALDBSSCG0000002118	--	lincRNA	--
LNC_000067	Novel_lncRNA	-1.36486	0.00778241	-1.60567	0.00297337	0.240808	0.857816	XLOC_003492	--	lincRNA	--
ALDBSSCT0000009164	Annotated_lncRNA	2.30693	0.0734947	2.91969	0.0324458	-0.612756	0.5136	ALDBSSCG0000005586	--	lincRNA	--
LNC_001828	Novel_lncRNA	-0.769675	0.0169856	-0.70647	0.0242293	-0.0632048	0.949786	XLOC_099884	--	lincRNA	--
LNC_000267	Novel_lncRNA	-1.30868	0.00214362	-1.53298	0.00119245	0.224297	1	XLOC_014207	--	lincRNA	--
ALDBSSCT0000003003	Annotated_lncRNA	-1.05462	0.00214362	-1.33762	0.00119245	0.282993	0.644442	ALDBSSCG0000001800	--	lincRNA	--
LNC_000268	Novel_lncRNA	-1.48107	0.003754	-1.34207	0.00655605	-0.138995	1	XLOC_014317	--	lincRNA	--
LNC_001024	Novel_lncRNA	-1.35439	0.0058827	-1.67486	0.00119245	0.320473	1	XLOC_056113	--	lincRNA	--
ALDBSSCT0000006773	Annotated_lncRNA	-1.36135	0.0183734	-0.696186	0.227137	-0.665165	0.352773	ALDBSSCG0000004136	--	lincRNA	--
LNC_001291	Novel_lncRNA	#NAME?	0.00214362	#NAME?	0.00214362	0	1	XLOC_069670	--	lincRNA	--
LNC_001293	Novel_lncRNA	-0.642474	0.164667	-1.19851	0.00214362	0.55604	0.293828	XLOC_069733	--	lincRNA	--
ALDBSSCT0000003229	Annotated_lncRNA	-1.52549	0.0106787	-1.48927	0.0151808	-0.0362165	0.985735	ALDBSSCG0000001944	--	lincRNA	--
ALDBSSCT0000006510	Annotated_lncRNA	-0.568894	0.0635229	-0.714813	0.0169856	0.145919	0.831003	ALDBSSCG0000003978	--	lincRNA	--
LNC_000622	Novel_lncRNA	-1.24466	0.00119245	-1.36454	0.00119245	0.11988	0.904355	XLOC_031632	--	lincRNA	--
ALDBSSCT0000002609	Annotated_lncRNA	-1.58929	0.00119245	-1.70711	0.00119245	0.117815	0.933302	ALDBSSCG0000001587	--	lincRNA	--
ALDBSSCT0000003730	Annotated_lncRNA	-0.914693	0.0507239	-0.98234	0.0422547	0.0676463	0.968873	ALDBSSCG0000002232	--	lincRNA	--
LNC_001717	Novel_lncRNA	0.994765	0.00119245	0.526813	0.117767	0.467952	0.166993	XLOC_093494	--	lincRNA	--
ALDBSSCT0000008940	Annotated_lncRNA	-1.73596	0.00119245	-1.68284	0.00119245	-0.0531267	0.965392	ALDBSSCG0000005470	--	lincRNA	--
LNC_001074	Novel_lncRNA	-1.10355	0.00297337	-1.24629	0.00655605	0.142739	0.904562	XLOC_058242	--	lincRNA	--
ALDBSSCT0000009181	Annotated_lncRNA	1.32129	0.0383737	1.04391	0.131949	0.277386	0.793836	ALDBSSCG0000005593	--	lincRNA	--
LNC_001718	Novel_lncRNA	inf	0.00119245	inf	0.00119245	0.943287	0.50254	XLOC_093598	--	lincRNA	--
LNC_001653	Novel_lncRNA	-0.783607	0.00778241	-1.09929	0.00119245	0.315688	0.446736	XLOC_089995	--	lincRNA	--
ALDBSSCT0000008165	Annotated_lncRNA	0.764018	0.0859406	1.41834	0.00119245	-0.654317	0.0909862	ALDBSSCG0000004958	--	lincRNA	--
LNC_001220	Novel_lncRNA	-0.501381	0.177454	-0.868849	0.00719494	0.367468	1	XLOC_066898	--	lincRNA	--
ALDBSSCT0000009343	Annotated_lncRNA	-1.62205	0.0178968	-1.08449	0.0926446	-0.53756	1	ALDBSSCG0000005699	--	lincRNA	--
LNC_000433	Novel_lncRNA	-1.51314	0.00719494	-1.20234	0.0328264	-0.310805	1	XLOC_023856	--	lincRNA	--
ALDBSSCT0000004597	Annotated_lncRNA	-0.193379	0.721115	-0.841944	0.003754	0.648565	0.0396727	ALDBSSCG0000002795	--	lincRNA	--
ALDBSSCT0000002211	Annotated_lncRNA	1.28638	0.00778241	1.29613	0.00719494	-0.00975362	0.992398	ALDBSSCG0000001324	--	lincRNA	--
LNC_001006	Novel_lncRNA	-0.92133	0.00520502	-0.968083	0.00449095	0.0467528	0.970074	XLOC_055544	--	lincRNA	--
LNC_001229	Novel_lncRNA	-1.10655	0.034246	-0.908186	0.0678504	-0.198359	0.865696	XLOC_067493	--	lincRNA	--
ALDBSSCT0000008507	Annotated_lncRNA	-0.673183	0.0209924	-0.698457	0.0151808	0.025274	0.98032	ALDBSSCG0000005173	--	lincRNA	--
LNC_001434	Novel_lncRNA	-1.36106	0.0058827	-2.37659	0.00119245	1.01553	1	XLOC_077684	--	lincRNA	--
ALDBSSCT0000002070	Annotated_lncRNA	1.21551	0.0160896	1.30665	0.010104	-0.0911381	0.943082	ALDBSSCG0000001246	--	lincRNA	--
ALDBSSCT0000002077	Annotated_lncRNA	0.849804	0.00655605	0.433223	0.254216	0.416581	0.236593	ALDBSSCG0000001251	--	lincRNA	--
ALDBSSCT0000002779	Annotated_lncRNA	-2.27324	0.00119245	-2.32389	0.00119245	0.050653	0.979656	ALDBSSCG0000001685	--	lincRNA	--
ALDBSSCT0000011527	Annotated_lncRNA	-0.676949	0.035985	-0.644251	0.0458347	-0.0326987	0.976195	ALDBSSCG0000007003	--	lincRNA	--
LNC_001260	Novel_lncRNA	-1.60628	0.00520502	-1.36034	0.01472	-0.24594	1	XLOC_068408	--	lincRNA	--
LNC_001263	Novel_lncRNA	-0.935657	0.0293426	-1.31569	0.00119245	0.380038	0.596497	XLOC_068755	--	lincRNA	--
LNC_000323	Novel_lncRNA	-1.68789	0.0553826	-1.483	0.0494723	-0.20489	1	XLOC_018241	--	lincRNA	--
ALDBSSCT0000010721	Annotated_lncRNA	0.912248	0.0196705	0.834014	0.0383737	0.0782348	0.942399	ALDBSSCG0000006488	--	lincRNA	--
ALDBSSCT0000010723	Annotated_lncRNA	1.51617	0.0356116	1.89541	0.00895758	-0.379243	0.646654	ALDBSSCG0000006489	--	lincRNA	--
LNC_000326	Novel_lncRNA	-1.10786	0.00119245	-1.26849	0.00119245	0.160636	0.782964	XLOC_018331	--	lincRNA	--
LNC_000440	Novel_lncRNA	-0.861678	0.049169	-0.894139	0.0370382	0.0324616	0.982648	XLOC_024192	--	lincRNA	--
LNC_001149	Novel_lncRNA	-1.4131	0.0142222	-0.594102	0.303181	-0.819	0.223344	XLOC_062377	--	lincRNA	--
ALDBSSCT0000003852	Annotated_lncRNA	-1.18503	0.00119245	-1.28283	0.00119245	0.0977982	0.928248	ALDBSSCG0000002314	--	lincRNA	--
ALDBSSCT0000003919	Annotated_lncRNA	inf	0.00119245	inf	0.00214362	0.869013	0.542556	ALDBSSCG0000002357	--	lincRNA	--
ALDBSSCT0000007366	Annotated_lncRNA	1.63804	0.00119245	2.15021	0.00119245	-0.512169	0.279787	ALDBSSCG0000004471	--	lincRNA	--
LNC_001378	Novel_lncRNA	-2.53258	0.0370382	-0.733242	0.351094	-1.79934	0.123478	XLOC_074099	--	lincRNA	--
ALDBSSCT0000003917	Annotated_lncRNA	1.64238	0.00719494	1.84209	0.00297337	-0.199704	0.841521	ALDBSSCG0000002355	--	lincRNA	--
ALDBSSCT0000005458	Annotated_lncRNA	1.1603	0.0111573	1.30711	0.00520502	-0.146815	0.885426	ALDBSSCG0000003307	--	lincRNA	--
ALDBSSCT0000001173	Annotated_lncRNA	1.3625	0.00119245	0.849869	0.00214362	0.512628	0.127997	ALDBSSCG0000000726	--	lincRNA	--
ALDBSSCT0000001170	Annotated_lncRNA	-1.06525	0.00119245	-1.00453	0.00119245	-0.060727	0.948949	ALDBSSCG0000000723	--	lincRNA	--
LNC_000143	Novel_lncRNA	-0.612364	0.0293426	-0.891799	0.00119245	0.279435	0.470289	XLOC_006969	--	lincRNA	--
LNC_000221	Novel_lncRNA	-1.61285	0.00119245	-1.49012	0.00119245	-0.122732	0.930576	XLOC_012167	--	lincRNA	--
ALDBSSCT0000006016	Annotated_lncRNA	-2.02989	0.00119245	-2.15407	0.00119245	0.124175	0.941857	ALDBSSCG0000003679	--	lincRNA	--
ALDBSSCT0000005581	Annotated_lncRNA	1.76145	0.00520502	1.99101	0.00214362	-0.229558	0.79719	ALDBSSCG0000003377	--	lincRNA	--
ALDBSSCT0000009689	Annotated_lncRNA	-0.750448	0.272966	-1.51858	0.015631	0.768135	0.290244	ALDBSSCG0000005913	--	lincRNA	--
ALDBSSCT0000009687	Annotated_lncRNA	-0.96251	0.173807	-2.18423	0.0250032	1.22172	0.221401	ALDBSSCG0000005912	--	lincRNA	--
LNC_000587	Novel_lncRNA	-1.09719	0.0356116	-1.71777	0.00520502	0.620584	0.467318	XLOC_030246	--	lincRNA	--
LNC_000581	Novel_lncRNA	-0.480951	0.16872	-0.838937	0.00778241	0.357986	0.405596	XLOC_029950	--	lincRNA	--
LNC_000666	Novel_lncRNA	-0.908732	0.0183734	-1.05603	0.00520502	0.147302	0.886937	XLOC_034115	--	lincRNA	--
LNC_000667	Novel_lncRNA	-1.38913	0.00953497	-1.14926	0.0269681	-0.239875	1	XLOC_034127	--	antisense_lncRNA	--
LNC_000740	Novel_lncRNA	-1.07025	0.158536	-2.11947	0.0192591	1.04923	1	XLOC_038437	--	lincRNA	--
ALDBSSCT0000001353	Annotated_lncRNA	1.44941	0.0242293	1.18054	0.0716055	0.268867	0.804904	ALDBSSCG0000000829	--	lincRNA	--
ALDBSSCT0000008939	Annotated_lncRNA	-1.50019	0.00119245	-1.39111	0.00119245	-0.109079	0.908573	ALDBSSCG0000005469	--	lincRNA	--
LNC_001613	Novel_lncRNA	1.0373	0.0367092	1.13435	0.0192591	-0.097046	0.936585	XLOC_087931	--	lincRNA	--
LNC_001592	Novel_lncRNA	-1.55912	0.00119245	-1.08794	0.00119245	-0.471176	0.158247	XLOC_086539	--	lincRNA	--
ALDBSSCT0000009636	Annotated_lncRNA	-1.42253	0.0238111	-1.48172	0.017463	0.0591859	0.978712	ALDBSSCG0000005880	--	lincRNA	--
LNC_000137	Novel_lncRNA	-0.915446	0.0320922	-1.02345	0.0151808	0.108002	0.933509	XLOC_006898	--	lincRNA	--
ALDBSSCT0000008482	Annotated_lncRNA	0.67859	0.337842	1.23875	0.0277757	-0.560159	0.392411	ALDBSSCG0000005157	--	lincRNA	--
LNC_000135	Novel_lncRNA	-1.48474	0.0485518	-1.38565	0.051027	-0.0990854	0.969676	XLOC_006745	--	lincRNA	--
LNC_000139	Novel_lncRNA	2.33542	0.00214362	0.784731	0.471584	1.55069	0.0209924	XLOC_006938	--	lincRNA	--
LNC_001816	Novel_lncRNA	-0.573613	0.0638047	-1.05484	0.00119245	0.481223	0.122175	XLOC_098909	--	lincRNA	--
ALDBSSCT0000007662	Annotated_lncRNA	-1.97383	0.00119245	-1.86687	0.00119245	-0.106962	0.959858	ALDBSSCG0000004652	--	lincRNA	--
ALDBSSCT0000003250	Annotated_lncRNA	-0.655741	0.0415674	-0.875604	0.003754	0.219863	0.694689	ALDBSSCG0000001959	--	lincRNA	--
ALDBSSCT0000003312	Annotated_lncRNA	-0.835402	0.0458347	-0.665485	0.143855	-0.169917	0.860395	ALDBSSCG0000001992	--	lincRNA	--
ALDBSSCT0000000532	Annotated_lncRNA	-0.927628	0.0151808	-0.950412	0.0178968	0.0227843	0.985535	ALDBSSCG0000000314	--	lincRNA	--
LNC_000346	Novel_lncRNA	-1.62674	0.00119245	-1.59612	0.00119245	-0.0306218	0.983312	XLOC_019417	--	lincRNA	--
LNC_001044	Novel_lncRNA	-4.6909	0.147431	#NAME?	0.00119245	inf	1	XLOC_056825	--	lincRNA	--
ALDBSSCT0000004447	Annotated_lncRNA	-0.84441	0.0222139	-0.904308	0.0142222	0.0598978	0.964777	ALDBSSCG0000002711	--	lincRNA	--
ALDBSSCT0000004443	Annotated_lncRNA	1.07046	0.00719494	1.00424	0.015631	0.0662183	0.957333	ALDBSSCG0000002707	--	lincRNA	--
LNC_001766	Novel_lncRNA	-1.78029	0.0464359	-1.87809	0.0380764	0.0977938	0.974693	XLOC_095794	--	lincRNA	--
LNC_001767	Novel_lncRNA	-1.4931	0.107606	-1.89958	0.0445568	0.406474	0.845328	XLOC_095903	--	lincRNA	--
LNC_001049	Novel_lncRNA	-1.40594	0.003754	-1.59789	0.00214362	0.19195	1	XLOC_057150	--	lincRNA	--
ALDBSSCT0000004760	Annotated_lncRNA	-0.662168	0.010104	-0.596099	0.034246	-0.0660691	0.937693	ALDBSSCG0000002897	--	lincRNA	--
LNC_001763	Novel_lncRNA	-0.420646	0.256512	-0.713542	0.0230209	0.292896	0.545047	XLOC_095697	--	lincRNA	--
ALDBSSCT0000007018	Annotated_lncRNA	2.01267	0.00119245	2.42758	0.00119245	-0.414916	0.462569	ALDBSSCG0000004267	--	lincRNA	--
ALDBSSCT0000004682	Annotated_lncRNA	-0.846065	0.217904	-1.60821	0.0320922	0.762145	1	ALDBSSCG0000002851	--	lincRNA	--
ALDBSSCT0000001698	Annotated_lncRNA	-0.793457	0.229488	-1.14836	0.0419265	0.3549	0.745593	ALDBSSCG0000001024	--	lincRNA	--
ALDBSSCT0000010693	Annotated_lncRNA	-0.629007	0.0266091	-0.807745	0.00214362	0.178738	0.722262	ALDBSSCG0000006476	--	lincRNA	--
ALDBSSCT0000011853	Annotated_lncRNA	-0.889349	0.00119245	-1.10358	0.00119245	0.214229	0.668942	ALDBSSCG0000007202	--	lincRNA	--
ALDBSSCT0000011852	Annotated_lncRNA	0.961753	0.0312883	0.235315	0.790221	0.726438	0.11759	ALDBSSCG0000007201	--	lincRNA	--
LNC_000855	Novel_lncRNA	-1.6392	0.0400203	-1.4934	0.0957734	-0.145796	0.959852	XLOC_046054	--	lincRNA	--
LNC_000854	Novel_lncRNA	-1.94882	0.00119245	-1.81624	0.00449095	-0.132576	0.943953	XLOC_046052	--	lincRNA	--
LNC_000919	Novel_lncRNA	0.623543	0.025797	0.554301	0.051027	0.0692427	0.9281	XLOC_050004	--	lincRNA	--
ALDBSSCT0000010856	Annotated_lncRNA	-0.77929	0.00953497	-0.973913	0.00214362	0.194623	0.752058	ALDBSSCG0000006576	--	lincRNA	--
ALDBSSCT0000002034	Annotated_lncRNA	1.32073	0.00119245	1.43544	0.00119245	-0.114707	0.901223	ALDBSSCG0000001229	--	lincRNA	--
ALDBSSCT0000005708	Annotated_lncRNA	-1.3744	0.0393907	-1.46751	0.0415674	0.0931026	0.969226	ALDBSSCG0000003464	--	lincRNA	--
ALDBSSCT0000010853	Annotated_lncRNA	1.22613	0.00119245	1.44917	0.00119245	-0.223034	0.7055	ALDBSSCG0000006575	--	lincRNA	--
LNC_001106	Novel_lncRNA	-0.980668	0.00119245	-0.933391	0.00119245	-0.0472771	0.964422	XLOC_060579	--	lincRNA	--
LNC_001108	Novel_lncRNA	-1.08677	0.013215	-1.0869	0.0218749	0.000132244	1	XLOC_060871	--	lincRNA	--
LNC_000363	Novel_lncRNA	-0.814926	0.0222139	-1.23399	0.00119245	0.419063	0.414628	XLOC_020286	--	lincRNA	--
LNC_000362	Novel_lncRNA	-1.42934	0.010104	-1.92238	0.00449095	0.493039	0.646841	XLOC_020272	--	lincRNA	--
LNC_000406	Novel_lncRNA	-0.821249	0.0111573	-1.24132	0.00119245	0.420069	0.352449	XLOC_022210	--	lincRNA	--
LNC_000403	Novel_lncRNA	-0.752887	0.0539718	-0.896288	0.015631	0.143401	0.883611	XLOC_022095	--	lincRNA	--
ALDBSSCT0000011677	Annotated_lncRNA	-0.757918	0.00895758	-0.610999	0.0412761	-0.146919	0.822953	ALDBSSCG0000007091	--	lincRNA	--
ENSSSCT00000016750	Annotated_lncRNA	0.72031	0.0122346	0.407426	0.212703	0.312884	0.419192	ENSSSCG00000015375	ITGB8	processed_transcript	-
LNC_001545	Novel_lncRNA	-2.40884	0.0377656	-2.85903	0.0234086	0.450195	1	XLOC_083658	--	lincRNA	--
LNC_001462	Novel_lncRNA	-1.25447	0.0151808	-1.1606	0.038713	-0.0938618	1	XLOC_078634	--	lincRNA	--
LNC_001467	Novel_lncRNA	-1.05962	0.0058827	-1.12933	0.00838524	0.0697167	0.96135	XLOC_079123	--	lincRNA	--
ALDBSSCT0000009894	Annotated_lncRNA	-0.829199	0.0402804	-0.945132	0.0242293	0.115933	0.922732	ALDBSSCG0000006017	--	lincRNA	--
LNC_001353	Novel_lncRNA	-1.23854	0.0058827	-1.63993	0.00119245	0.401384	0.607913	XLOC_072560	--	lincRNA	--
LNC_000318	Novel_lncRNA	-1.49811	0.00119245	-1.73118	0.00119245	0.233069	1	XLOC_018116	--	antisense_lncRNA	--
ALDBSSCT0000010075	Annotated_lncRNA	-0.562941	0.441428	-1.26649	0.0262156	0.70355	0.338411	ALDBSSCG0000006133	--	lincRNA	--
LNC_000312	Novel_lncRNA	-0.940465	0.0969793	-1.28152	0.0230209	0.341051	1	XLOC_017744	--	lincRNA	--
LNC_000311	Novel_lncRNA	-1.23364	0.00119245	-1.56989	0.00119245	0.336257	1	XLOC_017718	--	lincRNA	--
ALDBSSCT0000000320	Annotated_lncRNA	0.820236	0.0451959	0.838781	0.0367092	-0.0185453	0.986033	ALDBSSCG0000000186	--	lincRNA	--
ALDBSSCT0000007564	Annotated_lncRNA	0.55852	0.405596	1.03653	0.0429592	-0.478009	0.439182	ALDBSSCG0000004590	--	lincRNA	--
ALDBSSCT0000009009	Annotated_lncRNA	1.10343	0.0116991	1.19555	0.00655605	-0.092122	0.924861	ALDBSSCG0000005505	--	lincRNA	--
ALDBSSCT0000011047	Annotated_lncRNA	0.780944	0.0594848	-0.330437	0.674308	1.11138	0.018837	ALDBSSCG0000006705	--	lincRNA	--
LNC_000707	Novel_lncRNA	-0.780589	0.00297337	-0.974894	0.00119245	0.194305	0.683732	XLOC_036667	--	lincRNA	--
ALDBSSCT0000001787	Annotated_lncRNA	0.899383	0.0238111	1.1227	0.00297337	-0.223316	0.726493	ALDBSSCG0000001079	--	lincRNA	--
LNC_001496	Novel_lncRNA	-1.53232	0.00119245	-1.46148	0.00119245	-0.070838	0.943382	XLOC_080321	--	lincRNA	--
LNC_001494	Novel_lncRNA	-1.71829	0.00119245	-1.89505	0.00119245	0.176754	1	XLOC_080121	--	lincRNA	--
ALDBSSCT0000006057	Annotated_lncRNA	-1.08028	0.0305033	-0.965689	0.0553826	-0.114589	0.944955	ALDBSSCG0000003710	--	lincRNA	--
LNC_001850	Novel_lncRNA	-1.42824	0.00449095	-0.708406	0.139653	-0.719837	1	XLOC_101654	--	lincRNA	--
ALDBSSCT0000006768	Annotated_lncRNA	-1.41639	0.05812	-1.88792	0.0165389	0.471533	0.742097	ALDBSSCG0000004133	--	lincRNA	--
ALDBSSCT0000008272	Annotated_lncRNA	-1.2574	0.00119245	-1.00987	0.00838524	-0.247535	0.756195	ALDBSSCG0000005020	--	lincRNA	--
ALDBSSCT0000008379	Annotated_lncRNA	0.774406	0.00655605	0.891406	0.00119245	-0.117	0.862923	ALDBSSCG0000005091	--	lincRNA	--
ALDBSSCT0000011950	Annotated_lncRNA	0.949718	0.0183734	0.558596	0.249674	0.391122	0.45923	ALDBSSCG0000007272	--	lincRNA	--
ALDBSSCT0000007057	Annotated_lncRNA	-1.11948	0.0178968	-1.4216	0.0281588	0.302125	0.803346	ALDBSSCG0000004290	--	lincRNA	--
ALDBSSCT0000005127	Annotated_lncRNA	-0.97371	0.0567486	-1.14664	0.0201145	0.172931	0.89732	ALDBSSCG0000003086	--	lincRNA	--
ALDBSSCT0000007199	Annotated_lncRNA	-1.46865	0.00119245	-1.58445	0.00119245	0.115802	0.942434	ALDBSSCG0000004377	--	lincRNA	--
LNC_001082	Novel_lncRNA	-1.01773	0.0422547	-1.5219	0.00297337	0.504167	1	XLOC_058606	--	lincRNA	--
ALDBSSCT0000002613	Annotated_lncRNA	1.49335	0.01472	1.19847	0.0551543	0.294874	0.727151	ALDBSSCG0000001588	--	lincRNA	--
ALDBSSCT0000005939	Annotated_lncRNA	1.64399	0.0600435	1.74836	0.0464359	-0.104369	0.957333	ALDBSSCG0000003629	--	lincRNA	--
ENSSSCT00000018610	Annotated_lncRNA	0.60063	0.0448588	1.40014	0.00119245	-0.799511	0.00297337	ENSSSCG00000017092	GPX3	processed_transcript	-
ALDBSSCT0000005932	Annotated_lncRNA	-1.41365	0.0234086	-1.027	0.069199	-0.38665	0.728484	ALDBSSCG0000003623	--	lincRNA	--
LNC_000009	Novel_lncRNA	-2.00437	0.0356116	-2.41171	0.0214646	0.40734	1	XLOC_000537	--	lincRNA	--
ALDBSSCT0000008802	Annotated_lncRNA	2.5164	0.0320922	2.42129	0.038713	0.0951074	0.964271	ALDBSSCG0000005376	--	lincRNA	--
ALDBSSCT0000007692	Annotated_lncRNA	-0.906119	0.00838524	-1.41544	0.00119245	0.509319	0.299229	ALDBSSCG0000004671	--	lincRNA	--
ALDBSSCT0000004044	Annotated_lncRNA	-0.96109	0.0160896	-0.999364	0.0127118	0.038274	0.978779	ALDBSSCG0000002442	--	lincRNA	--
ALDBSSCT0000001568	Annotated_lncRNA	-1.10433	0.0058827	-1.37924	0.00119245	0.274909	0.733992	ALDBSSCG0000000957	--	lincRNA	--
ALDBSSCT0000009356	Annotated_lncRNA	0.492279	0.392737	1.03384	0.0142222	-0.541562	0.267945	ALDBSSCG0000005709	--	lincRNA	--
ALDBSSCT0000003441	Annotated_lncRNA	-0.803671	0.0122346	-0.711153	0.034246	-0.0925184	0.924441	ALDBSSCG0000002074	--	lincRNA	--
ALDBSSCT0000008856	Annotated_lncRNA	-1.73756	0.00119245	-1.67349	0.00119245	-0.0640688	0.9702	ALDBSSCG0000005411	--	lincRNA	--
ALDBSSCT0000008855	Annotated_lncRNA	1.03349	0.0297356	0.905726	0.0778107	0.127761	0.910256	ALDBSSCG0000005410	--	lincRNA	--
ALDBSSCT0000010255	Annotated_lncRNA	-0.780737	0.00655605	-1.08169	0.00119245	0.300952	0.471584	ALDBSSCG0000006234	--	lincRNA	--
ALDBSSCT0000000914	Annotated_lncRNA	0.955989	0.00119245	0.568639	0.0530437	0.38735	0.254981	ALDBSSCG0000000560	--	lincRNA	--
ALDBSSCT0000010153	Annotated_lncRNA	-0.810753	0.0345772	-0.636416	0.0991204	-0.174337	0.843043	ALDBSSCG0000006181	--	lincRNA	--
ALDBSSCT0000000965	Annotated_lncRNA	0.910683	0.00297337	0.910056	0.00297337	0.000627004	0.998962	ALDBSSCG0000000592	--	lincRNA	--
LNC_000686	Novel_lncRNA	-1.6487	0.00119245	-1.97078	0.00119245	0.322082	0.710168	XLOC_034904	--	lincRNA	--
LNC_000528	Novel_lncRNA	-1.71859	0.00119245	-1.63395	0.0116991	-0.0846471	1	XLOC_028016	--	antisense_lncRNA	--
ENSSSCT00000033304	Annotated_lncRNA	-1.17654	0.0058827	-1.46575	0.00119245	0.289216	0.652407	ENSSSCG00000015579	PTGS2	processed_transcript	-
LNC_000828	Novel_lncRNA	-1.08909	0.138006	-1.39111	0.0497612	0.302012	1	XLOC_043798	--	lincRNA	--
LNC_000829	Novel_lncRNA	-1.14487	0.00119245	-1.24798	0.00119245	0.103106	1	XLOC_043911	--	lincRNA	--
LNC_001420	Novel_lncRNA	-1.13008	0.00214362	-1.21331	0.0058827	0.0832361	0.955452	XLOC_076797	--	lincRNA	--
LNC_000820	Novel_lncRNA	-1.01194	0.0277757	-1.21332	0.00449095	0.201377	1	XLOC_043742	--	lincRNA	--
LNC_000823	Novel_lncRNA	-1.24974	0.0400203	-2.03239	0.00119245	0.782648	0.287771	XLOC_043771	--	lincRNA	--
LNC_001251	Novel_lncRNA	-0.6672	0.0332197	-0.780146	0.00778241	0.112946	0.880053	XLOC_067927	--	lincRNA	--
LNC_001252	Novel_lncRNA	-1.10358	0.00214362	-1.05331	0.0058827	-0.0502719	0.970626	XLOC_067941	--	lincRNA	--
ALDBSSCT0000002761	Annotated_lncRNA	2.24093	0.00119245	2.0451	0.00119245	0.195835	0.757188	ALDBSSCG0000001674	--	lincRNA	--
ALDBSSCT0000011287	Annotated_lncRNA	1.30151	0.00119245	1.43899	0.00119245	-0.13748	0.828964	ALDBSSCG0000006854	--	lincRNA	--
LNC_001157	Novel_lncRNA	#NAME?	0.003754	#NAME?	0.003754	0	1	XLOC_063373	--	lincRNA	--
ALDBSSCT0000009851	Annotated_lncRNA	1.31569	0.00119245	1.75252	0.00119245	-0.436836	0.286047	ALDBSSCG0000005995	--	lincRNA	--
LNC_001360	Novel_lncRNA	-2.1844	0.00119245	-1.88302	0.00119245	-0.301379	1	XLOC_073009	--	lincRNA	--
LNC_000352	Novel_lncRNA	-0.759191	0.0214646	-0.700609	0.0218749	-0.0585822	1	XLOC_019871	--	lincRNA	--
LNC_000452	Novel_lncRNA	-0.896393	0.00119245	-1.05345	0.00119245	0.157056	0.782678	XLOC_024812	--	lincRNA	--
ALDBSSCT0000011239	Annotated_lncRNA	-0.914123	0.0356116	-0.833772	0.0649308	-0.0803509	1	ALDBSSCG0000006824	--	lincRNA	--
LNC_000958	Novel_lncRNA	-2.40333	0.010104	-2.32463	0.00953497	-0.0787067	0.978046	XLOC_053249	--	lincRNA	--
ALDBSSCT0000009752	Annotated_lncRNA	#NAME?	0.00119245	-2.42491	0.34863	#NAME?	1	ALDBSSCG0000005950	--	lincRNA	--
ALDBSSCT0000009328	Annotated_lncRNA	0.279208	0.495309	0.621877	0.0281588	-0.342669	0.344068	ALDBSSCG0000005688	--	lincRNA	--
LNC_000895	Novel_lncRNA	1.50184	0.102359	2.45488	0.003754	-0.953045	0.23966	XLOC_048557	--	lincRNA	--
ALDBSSCT0000003968	Annotated_lncRNA	-1.32847	0.00119245	-1.42605	0.00119245	0.0975849	0.890251	ALDBSSCG0000002390	--	lincRNA	--
ALDBSSCT0000005151	Annotated_lncRNA	1.17589	0.00778241	1.26277	0.00297337	-0.0868804	0.944923	ALDBSSCG0000003106	--	lincRNA	--
LNC_000953	Novel_lncRNA	-1.04323	0.0335647	-0.864889	0.0527433	-0.178338	0.884857	XLOC_052927	--	lincRNA	--
ALDBSSCT0000007403	Annotated_lncRNA	1.1207	0.0169856	1.16782	0.0122346	-0.0471281	0.971225	ALDBSSCG0000004487	--	lincRNA	--
ALDBSSCT0000006688	Annotated_lncRNA	-0.672243	0.0390669	-0.675615	0.0409193	0.00337216	0.996605	ALDBSSCG0000004086	--	lincRNA	--
ALDBSSCT0000006681	Annotated_lncRNA	-1.58334	0.0111573	-1.84973	0.00953497	0.266384	0.872206	ALDBSSCG0000004081	--	lincRNA	--
LNC_001452	Novel_lncRNA	-2.08382	0.233252	-1.90288	0.0111573	-0.180945	0.957412	XLOC_078370	--	lincRNA	--
LNC_000231	Novel_lncRNA	0	1	inf	0.00119245	#NAME?	0.00119245	XLOC_012453	--	lincRNA	--
ALDBSSCT0000011469	Annotated_lncRNA	0.651324	0.0345772	0.748804	0.00953497	-0.0974802	0.894317	ALDBSSCG0000006979	--	lincRNA	--
LNC_000233	Novel_lncRNA	-0.716495	0.0705685	-0.820247	0.0339068	0.103752	0.926869	XLOC_012521	--	lincRNA	--
LNC_001325	Novel_lncRNA	-0.433658	0.176118	-0.598585	0.0396727	0.164927	0.753028	XLOC_071283	--	lincRNA	--
ALDBSSCT0000009917	Annotated_lncRNA	-1.47413	0.00449095	-1.86499	0.00297337	0.390858	0.721627	ALDBSSCG0000006037	--	lincRNA	--
LNC_001323	Novel_lncRNA	-0.75339	0.100982	-1.13095	0.0122346	0.377563	0.605039	XLOC_071183	--	lincRNA	--
ALDBSSCT0000002482	Annotated_lncRNA	0.597458	0.0494723	0.750513	0.00953497	-0.153055	0.790269	ALDBSSCG0000001501	--	lincRNA	--
ALDBSSCT0000001991	Annotated_lncRNA	-1.10488	0.0308875	-0.89493	0.0901132	-0.209953	1	ALDBSSCG0000001202	--	lincRNA	--
ALDBSSCT0000002495	Annotated_lncRNA	1.40841	0.129719	1.83433	0.045513	-0.425922	0.686223	ALDBSSCG0000001508	--	lincRNA	--
ALDBSSCT0000008407	Annotated_lncRNA	-1.0555	0.010104	-0.825828	0.0594848	-0.229673	0.800234	ALDBSSCG0000005106	--	lincRNA	--
ALDBSSCT0000008403	Annotated_lncRNA	-0.841401	0.0390669	-0.942339	0.025797	0.100938	0.937647	ALDBSSCG0000005104	--	lincRNA	--
LNC_000891	Novel_lncRNA	-1.06892	0.00214362	-1.27817	0.00119245	0.209254	0.760695	XLOC_048340	--	lincRNA	--
LNC_000308	Novel_lncRNA	-0.562579	0.134417	-0.727226	0.0242293	0.164647	0.792726	XLOC_017492	--	lincRNA	--
LNC_000675	Novel_lncRNA	-1.28734	0.00119245	-1.13252	0.00214362	-0.154819	0.887325	XLOC_034457	--	lincRNA	--
ALDBSSCT0000001206	Annotated_lncRNA	1.26228	0.333615	2.52655	0.0426166	-1.26428	0.115281	ALDBSSCG0000000740	--	lincRNA	--
LNC_000672	Novel_lncRNA	-1.5279	0.00119245	-1.33043	0.00119245	-0.197476	0.84975	XLOC_034299	--	lincRNA	--
LNC_000770	Novel_lncRNA	-0.608686	0.342322	-1.18174	0.0345772	0.573054	0.440343	XLOC_040039	--	lincRNA	--
LNC_000048	Novel_lncRNA	-2.55054	0.0169856	#NAME?	0.00119245	inf	1	XLOC_002263	--	lincRNA	--
LNC_000046	Novel_lncRNA	-1.46256	0.00119245	-1.62763	0.00119245	0.165072	1	XLOC_002096	--	lincRNA	--
LNC_000044	Novel_lncRNA	-0.736895	0.0745279	-1.08694	0.0111573	0.350046	0.605855	XLOC_002018	--	lincRNA	--
LNC_001604	Novel_lncRNA	-1.1119	0.003754	-1.64988	0.00119245	0.537971	0.317902	XLOC_087290	--	lincRNA	--
LNC_000040	Novel_lncRNA	-1.1026	0.00119245	-1.15357	0.00119245	0.0509729	0.96768	XLOC_001867	--	lincRNA	--
ALDBSSCT0000006024	Annotated_lncRNA	-1.60752	0.003754	-2.29506	0.00119245	0.687545	0.416269	ALDBSSCG0000003685	--	lincRNA	--
ALDBSSCT0000001922	Annotated_lncRNA	-1.5247	0.0293426	-1.94203	0.0377656	0.417332	0.797802	ALDBSSCG0000001162	--	lincRNA	--
LNC_000280	Novel_lncRNA	-0.540967	0.3478	-0.969355	0.034246	0.428388	0.516934	XLOC_015000	--	lincRNA	--
LNC_000282	Novel_lncRNA	-0.684107	0.0367092	-0.679112	0.0380764	-0.00499508	0.995578	XLOC_015043	--	lincRNA	--
LNC_000283	Novel_lncRNA	-1.01911	0.0266091	-1.15789	0.0116991	0.138781	0.918056	XLOC_015188	--	lincRNA	--
LNC_000284	Novel_lncRNA	-0.68729	0.0160896	-0.9332	0.00119245	0.24591	0.581549	XLOC_015326	--	lincRNA	--
LNC_000285	Novel_lncRNA	-0.834762	0.029011	-1.09594	0.003754	0.261179	0.725237	XLOC_015328	--	lincRNA	--
LNC_000287	Novel_lncRNA	-1.22057	0.0402804	-1.30421	0.0345772	0.0836352	0.968763	XLOC_015426	--	lincRNA	--
LNC_001808	Novel_lncRNA	-0.758319	0.198455	-1.2987	0.0238111	0.540382	0.491189	XLOC_098308	--	lincRNA	--
LNC_000488	Novel_lncRNA	-1.12866	0.00449095	-0.964501	0.0127118	-0.164159	0.87099	XLOC_026464	--	lincRNA	--
LNC_000486	Novel_lncRNA	-1.45481	0.00119245	-2.05012	0.00119245	0.595312	0.366649	XLOC_026401	--	lincRNA	--
ALDBSSCT0000007999	Annotated_lncRNA	inf	0.00778241	inf	0.00214362	-0.231498	0.954461	ALDBSSCG0000004852	--	lincRNA	--
ALDBSSCT0000002620	Annotated_lncRNA	-1.68001	0.0269681	-1.12718	0.0943857	-0.552828	1	ALDBSSCG0000001593	--	lincRNA	--
ALDBSSCT0000000484	Annotated_lncRNA	-0.809928	0.0638047	-1.08814	0.0137227	0.278217	0.736508	ALDBSSCG0000000289	--	lincRNA	--
ALDBSSCT0000002233	Annotated_lncRNA	-0.988557	0.00953497	-1.08643	0.003754	0.0978694	0.936515	ALDBSSCG0000001341	--	lincRNA	--
ENSSSCT00000034061	Annotated_lncRNA	1.46873	0.0527433	2.02478	0.00655605	-0.556051	0.328987	ENSSSCG00000001228	TMP-CH242-74M17.5	processed_transcript	-
ALDBSSCT0000002235	Annotated_lncRNA	1.097	0.00297337	1.1809	0.00119245	-0.0838988	0.930257	ALDBSSCG0000001343	--	lincRNA	--
LNC_001075	Novel_lncRNA	-0.63832	0.0914288	-0.766721	0.0405666	0.128401	0.88766	XLOC_058248	--	lincRNA	--
LNC_001076	Novel_lncRNA	-0.830833	0.0646524	-0.910037	0.0363563	0.0792045	0.957412	XLOC_058248	--	lincRNA	--
ALDBSSCT0000008665	Annotated_lncRNA	inf	1	inf	0.00297337	-0.822059	0.74941	ALDBSSCG0000005282	--	lincRNA	--
ALDBSSCT0000008921	Annotated_lncRNA	-0.816875	0.0127118	-0.805295	0.010104	-0.0115798	0.990646	ALDBSSCG0000005453	--	lincRNA	--
ALDBSSCT0000000164	Annotated_lncRNA	1.35763	0.00119245	1.88	0.00119245	-0.522368	0.176506	ALDBSSCG0000000099	--	lincRNA	--
LNC_001776	Novel_lncRNA	-1.08878	0.0977392	0.206676	0.870256	-1.29545	0.0356116	XLOC_096344	--	lincRNA	--
LNC_001672	Novel_lncRNA	-0.381584	0.361461	-0.781871	0.015631	0.400287	0.371064	XLOC_091220	--	lincRNA	--
LNC_001673	Novel_lncRNA	-0.710353	0.0377656	-0.888635	0.00895758	0.178282	0.805459	XLOC_091230	--	lincRNA	--
ENSSSCT00000032953	Annotated_lncRNA	1.44762	0.169412	2.2981	0.0328264	-0.850478	0.273729	ENSSSCG00000030923	SBAB-554F3.8	processed_transcript	-
ALDBSSCT0000001727	Annotated_lncRNA	1.71169	0.00119245	1.9441	0.00119245	-0.232406	0.746856	ALDBSSCG0000001044	--	lincRNA	--
ALDBSSCT0000001721	Annotated_lncRNA	0.876781	0.0788498	1.01469	0.0345772	-0.137907	0.897634	ALDBSSCG0000001039	--	lincRNA	--
ALDBSSCT0000007398	Annotated_lncRNA	1.43662	0.00119245	1.15001	0.003754	0.286602	0.625712	ALDBSSCG0000004485	--	lincRNA	--
LNC_000905	Novel_lncRNA	-0.795416	0.003754	-0.967107	0.00119245	0.171691	0.748382	XLOC_049052	--	lincRNA	--
LNC_000904	Novel_lncRNA	-0.43814	0.21374	-0.78891	0.0106787	0.35077	0.401712	XLOC_049040	--	lincRNA	--
LNC_001116	Novel_lncRNA	-0.72786	0.0116991	-0.909062	0.00119245	0.181202	0.758167	XLOC_061018	--	lincRNA	--
LNC_001110	Novel_lncRNA	-1.7413	0.00119245	-1.40388	0.00119245	-0.337416	1	XLOC_060919	--	lincRNA	--
ALDBSSCT0000011245	Annotated_lncRNA	-0.702303	0.0196705	-1.08901	0.00119245	0.386709	0.317537	ALDBSSCG0000006829	--	lincRNA	--
ALDBSSCT0000010700	Annotated_lncRNA	-1.59151	0.0889263	-1.96865	0.0448588	0.377141	1	ALDBSSCG0000006479	--	lincRNA	--
ALDBSSCT0000005655	Annotated_lncRNA	1.92637	0.0222139	2.25336	0.00838524	-0.326982	0.725811	ALDBSSCG0000003430	--	lincRNA	--
LNC_000410	Novel_lncRNA	-0.783181	0.003754	-0.738225	0.00719494	-0.044956	0.963328	XLOC_022764	--	lincRNA	--
ALDBSSCT0000004622	Annotated_lncRNA	-1.5631	0.0111573	-1.40349	0.0178968	-0.159613	0.933091	ALDBSSCG0000002811	--	lincRNA	--
LNC_000556	Novel_lncRNA	-1.30917	0.00119245	-1.44127	0.00119245	0.132103	0.88944	XLOC_029154	--	lincRNA	--
ALDBSSCT0000010367	Annotated_lncRNA	0.70762	0.101159	0.931721	0.0196705	-0.224101	0.747203	ALDBSSCG0000006296	--	lincRNA	--
LNC_000995	Novel_lncRNA	-1.22151	0.0122346	-2.02015	0.00449095	0.79864	1	XLOC_055108	--	lincRNA	--
LNC_000997	Novel_lncRNA	-1.18976	0.010104	-1.24954	0.010104	0.0597774	1	XLOC_055215	--	lincRNA	--
LNC_000998	Novel_lncRNA	-0.766125	0.00953497	-0.667328	0.0238111	-0.0987978	0.89374	XLOC_055330	--	lincRNA	--
LNC_001555	Novel_lncRNA	-0.724336	0.0367092	-1.04507	0.00214362	0.320729	0.53876	XLOC_084249	--	lincRNA	--
LNC_001554	Novel_lncRNA	-1.16749	0.00119245	-1.20815	0.00119245	0.0406589	0.972236	XLOC_084205	--	antisense_lncRNA	--
ALDBSSCT0000002757	Annotated_lncRNA	1.03582	0.00119245	0.634676	0.0335647	0.401147	0.24233	ALDBSSCG0000001672	--	lincRNA	--
LNC_001415	Novel_lncRNA	-0.0512585	1	1.10684	0.0218749	-1.1581	0.0169856	XLOC_076543	--	lincRNA	--
ALDBSSCT0000005013	Annotated_lncRNA	-1.10457	0.00449095	-1.49307	0.00119245	0.388502	1	ALDBSSCG0000003025	--	lincRNA	--
ALDBSSCT0000009887	Annotated_lncRNA	-1.2057	0.0328264	-1.37477	0.0196705	0.169076	0.917814	ALDBSSCG0000006012	--	lincRNA	--
LNC_001364	Novel_lncRNA	-1.16736	0.0649308	-1.33799	0.0345772	0.170636	1	XLOC_073548	--	lincRNA	--
ALDBSSCT0000008223	Annotated_lncRNA	-1.44217	0.00214362	-2.14972	0.00119245	0.707555	0.351094	ALDBSSCG0000004992	--	lincRNA	--
LNC_001163	Novel_lncRNA	-0.766731	0.00778241	-0.85987	0.00297337	0.0931392	0.905507	XLOC_063795	--	lincRNA	--
LNC_001164	Novel_lncRNA	-1.12651	0.0297356	-0.965633	0.0643504	-0.160882	0.908452	XLOC_063922	--	lincRNA	--
LNC_000890	Novel_lncRNA	-1.29052	0.003754	-2.29684	0.00119245	1.00632	0.114671	XLOC_048295	--	lincRNA	--
LNC_000302	Novel_lncRNA	-0.888195	1	0.464499	0.438051	-1.35269	0.0058827	XLOC_017238	--	lincRNA	--
LNC_000304	Novel_lncRNA	3.28694	0.010104	3.72584	0.00655605	-0.438893	0.550962	XLOC_017268	--	lincRNA	--
LNC_000306	Novel_lncRNA	-1.04834	0.00214362	-1.27401	0.00119245	0.225664	0.747252	XLOC_017475	--	lincRNA	--
LNC_000868	Novel_lncRNA	-0.596596	0.0658426	-0.693285	0.0254043	0.0966897	0.908464	XLOC_046777	--	lincRNA	--
ALDBSSCT0000004488	Annotated_lncRNA	-0.306903	0.554156	-0.876407	0.0165389	0.569505	0.163489	ALDBSSCG0000002734	--	lincRNA	--
ALDBSSCT0000005473	Annotated_lncRNA	-1.25091	0.00119245	-1.6091	0.00119245	0.358194	0.532883	ALDBSSCG0000003318	--	lincRNA	--
LNC_000734	Novel_lncRNA	-0.977252	0.0530437	-0.991311	0.0436516	0.0140591	0.991999	XLOC_038124	--	lincRNA	--
LNC_000735	Novel_lncRNA	-1.67166	0.00119245	-1.75439	0.00119245	0.0827286	0.952221	XLOC_038124	--	lincRNA	--
LNC_000736	Novel_lncRNA	-0.848111	0.0116991	-1.01809	0.00214362	0.169977	0.810825	XLOC_038131	--	lincRNA	--
ALDBSSCT0000006650	Annotated_lncRNA	-1.16247	0.00838524	-1.37813	0.00449095	0.215654	0.847906	ALDBSSCG0000004067	--	lincRNA	--
ALDBSSCT0000006659	Annotated_lncRNA	1.4527	0.0445568	1.71773	0.0201145	-0.265028	0.808908	ALDBSSCG0000004072	--	lincRNA	--
ALDBSSCT0000011335	Annotated_lncRNA	-1.21997	0.0209924	-1.62083	0.003754	0.400855	0.692447	ALDBSSCG0000006883	--	lincRNA	--
ALDBSSCT0000005274	Annotated_lncRNA	-0.39394	0.249975	-0.699221	0.013215	0.305281	0.460394	ALDBSSCG0000003184	--	lincRNA	--
ALDBSSCT0000000705	Annotated_lncRNA	-0.850884	0.0332197	-1.32478	0.00119245	0.473894	0.411635	ALDBSSCG0000000419	--	lincRNA	--
LNC_000162	Novel_lncRNA	1.37555	0.0058827	1.39184	0.00449095	-0.0162912	0.989282	XLOC_008008	--	lincRNA	--
LNC_000241	Novel_lncRNA	-1.40656	0.0352729	-2.25566	0.160847	0.849097	0.608346	XLOC_012798	--	lincRNA	--
ALDBSSCT0000011426	Annotated_lncRNA	0.976269	0.0273669	0.900457	0.0390669	0.0758124	0.94925	ALDBSSCG0000006950	--	lincRNA	--
ALDBSSCT0000001873	Annotated_lncRNA	-0.884816	0.00838524	-0.793538	0.0196705	-0.091278	0.93033	ALDBSSCG0000001134	--	lincRNA	--
ALDBSSCT0000006106	Annotated_lncRNA	-1.09312	0.0262156	-1.06031	0.0209924	-0.0328136	0.984668	ALDBSSCG0000003729	--	lincRNA	--
LNC_001842	Novel_lncRNA	-1.2783	0.00214362	-1.52732	0.00119245	0.249021	0.778338	XLOC_101294	--	lincRNA	--
ALDBSSCT0000006067	Annotated_lncRNA	-1.34661	0.0317013	-0.81924	0.240902	-0.527368	1	ALDBSSCG0000003715	--	lincRNA	--
ALDBSSCT0000003595	Annotated_lncRNA	0.629904	0.119218	0.848132	0.0246104	-0.218228	0.719562	ALDBSSCG0000002149	--	lincRNA	--
LNC_001629	Novel_lncRNA	-0.648097	0.0332197	-0.147789	0.812404	-0.500308	0.126753	XLOC_088721	--	lincRNA	--
LNC_000604	Novel_lncRNA	-0.988849	0.00119245	-1.08797	0.00119245	0.0991172	0.901755	XLOC_030767	--	lincRNA	--
ALDBSSCT0000003754	Annotated_lncRNA	-1.20754	0.00214362	-1.1115	0.00655605	-0.0960397	0.942506	ALDBSSCG0000002250	--	lincRNA	--
LNC_000606	Novel_lncRNA	1.03166	0.0058827	0.726352	0.0841309	0.305309	0.571446	XLOC_030900	--	lincRNA	--
ALDBSSCT0000007957	Annotated_lncRNA	-0.801135	0.0116991	-0.913086	0.00520502	0.111951	0.898753	ALDBSSCG0000004823	--	lincRNA	--
LNC_000601	Novel_lncRNA	-0.92806	0.00119245	-1.07351	0.00119245	0.145447	0.804125	XLOC_030748	--	lincRNA	--
LNC_000602	Novel_lncRNA	-0.926627	0.00119245	-1.07644	0.00119245	0.149812	0.803244	XLOC_030751	--	lincRNA	--
LNC_001736	Novel_lncRNA	-3.03184	0.0501269	-3.16451	0.0476499	0.132673	1	XLOC_094747	--	lincRNA	--
ALDBSSCT0000000679	Annotated_lncRNA	0.705096	0.21344	1.14991	0.0205452	-0.444818	0.452332	ALDBSSCG0000000409	--	lincRNA	--
LNC_001731	Novel_lncRNA	-0.712786	0.129345	-0.961518	0.0339068	0.248732	1	XLOC_094611	--	lincRNA	--
LNC_001639	Novel_lncRNA	-0.738407	0.0328264	-0.927639	0.00297337	0.189232	0.786951	XLOC_089469	--	lincRNA	--
ALDBSSCT0000004055	Annotated_lncRNA	1.48442	0.0169856	1.66078	0.00895758	-0.176363	0.88641	ALDBSSCG0000002449	--	lincRNA	--
LNC_000534	Novel_lncRNA	-0.888741	0.00520502	-0.659651	0.0521455	-0.22909	0.675873	XLOC_028394	--	lincRNA	--
ALDBSSCT0000007483	Annotated_lncRNA	-0.659406	0.0458347	-0.631994	0.0578338	-0.0274118	0.979064	ALDBSSCG0000004537	--	lincRNA	--
LNC_000690	Novel_lncRNA	-0.73491	0.0415674	-0.918076	0.00655605	0.183166	0.785604	XLOC_035344	--	lincRNA	--
ALDBSSCT0000010122	Annotated_lncRNA	0.976725	0.153234	1.45731	0.0246104	-0.480583	0.525752	ALDBSSCG0000006166	--	lincRNA	--
LNC_000694	Novel_lncRNA	-0.692377	0.0111573	-0.785699	0.00119245	0.0933218	0.893032	XLOC_035656	--	lincRNA	--
LNC_001740	Novel_lncRNA	-2.41059	0.0192591	-2.59705	0.0426166	0.186459	0.957363	XLOC_094844	--	lincRNA	--
ALDBSSCT0000011936	Annotated_lncRNA	-0.740856	0.0058827	-1.09705	0.00119245	0.356195	0.378368	ALDBSSCG0000007263	--	lincRNA	--
ALDBSSCT0000004117	Annotated_lncRNA	-0.755398	0.0111573	-0.770525	0.00953497	0.0151279	0.986718	ALDBSSCG0000002479	--	lincRNA	--
ALDBSSCT0000008524	Annotated_lncRNA	1.48605	0.00119245	1.52214	0.00119245	-0.0360905	0.975628	ALDBSSCG0000005186	--	lincRNA	--
ALDBSSCT0000000295	Annotated_lncRNA	-0.862036	0.0111573	-0.944247	0.00297337	0.0822111	0.939763	ALDBSSCG0000000169	--	lincRNA	--
ALDBSSCT0000002407	Annotated_lncRNA	-1.77902	0.0479669	-1.57618	0.0527433	-0.202845	0.937042	ALDBSSCG0000001457	--	lincRNA	--
ALDBSSCT0000007825	Annotated_lncRNA	-1.17676	0.0718303	-1.73003	0.0192591	0.553273	0.630774	ALDBSSCG0000004740	--	lincRNA	--
ALDBSSCT0000005051	Annotated_lncRNA	0.499029	0.0955755	0.667089	0.015631	-0.16806	0.733368	ALDBSSCG0000003047	--	lincRNA	--
ALDBSSCT0000011298	Annotated_lncRNA	1.56389	0.00119245	1.45304	0.00119245	0.110847	0.892492	ALDBSSCG0000006861	--	lincRNA	--
LNC_000347	Novel_lncRNA	-0.805466	0.00297337	-0.826518	0.00297337	0.021052	0.983312	XLOC_019480	--	antisense_lncRNA	--
ALDBSSCT0000007147	Annotated_lncRNA	0.753351	0.0426166	0.877809	0.0137227	-0.124458	0.884134	ALDBSSCG0000004347	--	lincRNA	--
ALDBSSCT0000007140	Annotated_lncRNA	-0.805279	0.0991204	-1.02228	0.0201145	0.216997	0.838317	ALDBSSCG0000004342	--	lincRNA	--
ALDBSSCT0000011757	Annotated_lncRNA	-1.25696	0.389001	#NAME?	0.00119245	inf	1	ALDBSSCG0000007130	--	lincRNA	--
ALDBSSCT0000005751	Annotated_lncRNA	1.20365	0.0553826	1.50984	0.0127118	-0.306194	0.740492	ALDBSSCG0000003489	--	lincRNA	--
ALDBSSCT0000000192	Annotated_lncRNA	-1.00918	0.0058827	-1.21219	0.00214362	0.203005	0.816469	ALDBSSCG0000000108	--	lincRNA	--
ALDBSSCT0000004024	Annotated_lncRNA	-1.5792	0.0396727	-1.35356	0.0646524	-0.225637	0.911067	ALDBSSCG0000002425	--	lincRNA	--
LNC_000979	Novel_lncRNA	-1.07247	0.0165389	-1.73105	0.00119245	0.65858	0.328741	XLOC_054342	--	lincRNA	--
ALDBSSCT0000009442	Annotated_lncRNA	0.700302	0.295859	1.74691	0.00119245	-1.04661	0.0266091	ALDBSSCG0000005758	--	lincRNA	--
ALDBSSCT0000000055	Annotated_lncRNA	1.22442	0.00119245	1.40415	0.00119245	-0.179737	0.760721	ALDBSSCG0000000035	--	lincRNA	--
LNC_001680	Novel_lncRNA	-0.770921	0.0234086	-1.09334	0.0142222	0.322423	0.626951	XLOC_091425	--	lincRNA	--
LNC_001565	Novel_lncRNA	-1.77281	0.00119245	-1.91877	0.00119245	0.145963	1	XLOC_084741	--	lincRNA	--
ENSSSCT00000035193	Annotated_lncRNA	-0.923534	0.120536	-1.17012	0.0470618	0.246582	0.860395	ENSSSCG00000004334	MAP3K7	processed_transcript	-
LNC_001440	Novel_lncRNA	-1.93606	0.00119245	-2.20298	0.00119245	0.266927	1	XLOC_078016	--	lincRNA	--
LNC_001443	Novel_lncRNA	-0.716873	0.0339068	-0.756278	0.0242293	0.039405	0.97384	XLOC_078128	--	lincRNA	--
LNC_001444	Novel_lncRNA	-1.53761	0.00119245	-1.33442	0.00119245	-0.203186	1	XLOC_078263	--	antisense_lncRNA	--
LNC_001448	Novel_lncRNA	-0.84425	0.0597357	-0.871603	0.0470618	0.027353	0.985046	XLOC_078294	--	lincRNA	--
LNC_001331	Novel_lncRNA	-1.06597	0.00520502	-1.10558	0.003754	0.0396043	0.977399	XLOC_071327	--	lincRNA	--
ALDBSSCT0000004807	Annotated_lncRNA	-1.08215	0.0111573	-1.34074	0.00119245	0.258589	0.765575	ALDBSSCG0000002922	--	lincRNA	--
ENSSSCT00000032859	Annotated_lncRNA	-2.62275	0.00119245	-1.2206	0.00214362	-1.40214	0.00119245	ENSSSCG00000030767	TMP-SLA-5	processed_transcript	-
ALDBSSCT0000006140	Annotated_lncRNA	-0.913137	0.0396727	-0.892633	0.0451959	-0.0205045	1	ALDBSSCG0000003752	--	lincRNA	--
ALDBSSCT0000007509	Annotated_lncRNA	-1.38898	0.013215	-1.51239	0.00520502	0.123408	0.946338	ALDBSSCG0000004555	--	lincRNA	--
ALDBSSCT0000008555	Annotated_lncRNA	-1.10733	0.00953497	-1.42334	0.00119245	0.31601	0.699071	ALDBSSCG0000005204	--	lincRNA	--
LNC_000643	Novel_lncRNA	-1.55637	0.0058827	-1.87067	0.00214362	0.314302	1	XLOC_032782	--	lincRNA	--
LNC_000767	Novel_lncRNA	-0.91576	0.00214362	-1.01773	0.00520502	0.101974	0.920719	XLOC_039750	--	lincRNA	--
ALDBSSCT0000000273	Annotated_lncRNA	-0.978125	0.00297337	-1.20563	0.00119245	0.22751	0.7106	ALDBSSCG0000000161	--	lincRNA	--
ALDBSSCT0000003121	Annotated_lncRNA	0.656295	0.0750904	0.759809	0.0312883	-0.103514	0.908354	ALDBSSCG0000001873	--	lincRNA	--
ALDBSSCT0000009153	Annotated_lncRNA	1.24957	0.00119245	1.41586	0.00119245	-0.16629	0.808099	ALDBSSCG0000005581	--	lincRNA	--
LNC_000117	Novel_lncRNA	-1.15605	0.00895758	-1.29963	0.00297337	0.143578	0.90958	XLOC_005660	--	lincRNA	--
ENSSSCT00000027578	Annotated_lncRNA	1.17193	0.0151808	1.31738	0.00520502	-0.14545	0.863687	ENSSSCG00000026924	KIFC2	processed_transcript	-
LNC_000111	Novel_lncRNA	0.664849	0.0629718	0.931903	0.00297337	-0.267054	0.615933	XLOC_005500	--	lincRNA	--
LNC_000299	Novel_lncRNA	2.29706	0.0524551	2.47149	0.0402804	-0.174423	0.898753	XLOC_017086	--	lincRNA	--
LNC_001836	Novel_lncRNA	-1.33971	0.0297356	-1.7306	0.00895758	0.390889	1	XLOC_100491	--	lincRNA	--
ALDBSSCT0000006661	Annotated_lncRNA	1.11527	0.00119245	0.998715	0.00214362	0.11655	0.885152	ALDBSSCG0000004073	--	lincRNA	--
ALDBSSCT0000011877	Annotated_lncRNA	0.414014	0.75359	1.54549	0.0196705	-1.13147	0.115686	ALDBSSCG0000007223	--	lincRNA	--
ALDBSSCT0000011871	Annotated_lncRNA	-0.675969	0.0142222	-1.08128	0.00119245	0.405312	0.255711	ALDBSSCG0000007217	--	lincRNA	--
LNC_000815	Novel_lncRNA	0.969094	0.177289	1.38803	0.034246	-0.418935	0.588844	XLOC_043579	--	lincRNA	--
LNC_000490	Novel_lncRNA	-1.10434	0.00719494	-1.17035	0.00297337	0.0660151	0.965849	XLOC_026598	--	lincRNA	--
ALDBSSCT0000003723	Annotated_lncRNA	0.818535	0.0530437	0.911234	0.0300926	-0.0926994	0.929477	ALDBSSCG0000002226	--	lincRNA	--
ALDBSSCT0000000127	Annotated_lncRNA	1.44509	0.00119245	1.60167	0.00119245	-0.156578	0.824132	ALDBSSCG0000000079	--	lincRNA	--
LNC_001066	Novel_lncRNA	-1.28438	0.00119245	-1.9621	0.00119245	0.67772	0.0293426	XLOC_058106	--	lincRNA	--
ALDBSSCT0000003338	Annotated_lncRNA	1.0755	0.00895758	0.775987	0.0732511	0.299515	0.608709	ALDBSSCG0000002008	--	lincRNA	--
LNC_000796	Novel_lncRNA	-0.974318	0.00119245	-1.2831	0.00119245	0.308783	0.504336	XLOC_041457	--	lincRNA	--
LNC_001668	Novel_lncRNA	-1.12416	0.00119245	-1.07013	0.00119245	-0.0540304	0.957466	XLOC_090901	--	lincRNA	--
LNC_000795	Novel_lncRNA	0.72729	0.101386	0.84756	0.0451959	-0.120271	0.896729	XLOC_041396	--	lincRNA	--
LNC_000792	Novel_lncRNA	#NAME?	0.00449095	#NAME?	0.00449095	0	1	XLOC_041326	--	lincRNA	--
ALDBSSCT0000004587	Annotated_lncRNA	-0.590701	0.140118	-0.792743	0.0335647	0.202042	0.794373	ALDBSSCG0000002789	--	lincRNA	--
ALDBSSCT0000001482	Annotated_lncRNA	-1.8929	0.0383737	-1.62317	0.0300926	-0.269738	0.899553	ALDBSSCG0000000898	--	lincRNA	--
LNC_001661	Novel_lncRNA	-0.539702	0.085721	-0.774934	0.00719494	0.235232	0.645532	XLOC_090344	--	lincRNA	--
LNC_001662	Novel_lncRNA	-0.920903	0.00119245	-0.503208	0.112807	-0.417695	0.237171	XLOC_090415	--	lincRNA	--
LNC_000183	Novel_lncRNA	-0.268722	0.548388	-0.627862	0.038713	0.359139	0.3478	XLOC_009798	--	lincRNA	--
LNC_000182	Novel_lncRNA	-1.58851	0.00953497	-1.52164	0.0380764	-0.0668721	0.977652	XLOC_009743	--	lincRNA	--
LNC_000975	Novel_lncRNA	-0.958238	0.0127118	-1.11629	0.00119245	0.158047	0.872953	XLOC_054087	--	lincRNA	--
ALDBSSCT0000003347	Annotated_lncRNA	-0.460006	0.14445	-0.718108	0.00719494	0.258103	0.517879	ALDBSSCG0000002013	--	lincRNA	--
ALDBSSCT0000002686	Annotated_lncRNA	-1.17623	0.00119245	-1.32002	0.00119245	0.143794	0.832955	ALDBSSCG0000001631	--	lincRNA	--
LNC_000978	Novel_lncRNA	-0.647993	0.0183734	-0.885677	0.00119245	0.237684	0.57989	XLOC_054316	--	lincRNA	--
ALDBSSCT0000003424	Annotated_lncRNA	0.497574	0.107111	0.644005	0.0250032	-0.146432	0.804125	ALDBSSCG0000002062	--	lincRNA	--
LNC_000381	Novel_lncRNA	-0.378034	0.277745	-0.629482	0.0312883	0.251448	0.53779	XLOC_020982	--	lincRNA	--
ALDBSSCT0000007865	Annotated_lncRNA	1.87402	0.0651238	3.29154	0.00214362	-1.41752	0.00297337	ALDBSSCG0000004760	--	lincRNA	--
LNC_000387	Novel_lncRNA	-1.22641	0.00119245	-1.58749	0.00119245	0.361081	0.323758	XLOC_021568	--	lincRNA	--
LNC_000420	Novel_lncRNA	-1.55844	0.156864	-2.60208	0.043935	1.04364	1	XLOC_023180	--	lincRNA	--
LNC_000423	Novel_lncRNA	-0.741062	0.0281588	-0.668389	0.0429592	-0.0726729	0.942399	XLOC_023414	--	lincRNA	--
ALDBSSCT0000006968	Annotated_lncRNA	1.43552	0.27806	2.88919	0.035985	-1.45367	0.0572935	ALDBSSCG0000004229	--	lincRNA	--
LNC_000545	Novel_lncRNA	-1.27745	0.00119245	-1.37851	0.00119245	0.101057	0.897449	XLOC_028763	--	lincRNA	--
LNC_001012	Novel_lncRNA	-0.969671	0.00778241	-0.949106	0.00655605	-0.0205649	0.985735	XLOC_055682	--	lincRNA	--
LNC_001013	Novel_lncRNA	-1.01994	0.00297337	-0.651438	0.0623946	-0.368505	0.438165	XLOC_055706	--	lincRNA	--
LNC_001015	Novel_lncRNA	-0.999293	0.0775791	-1.23184	0.0349368	0.232542	0.814435	XLOC_055728	--	lincRNA	--
ALDBSSCT0000001422	Annotated_lncRNA	1.14446	0.0320922	1.41041	0.010104	-0.265956	0.74424	ALDBSSCG0000000860	--	lincRNA	--
ALDBSSCT0000007104	Annotated_lncRNA	0.923045	0.00119245	1.19238	0.00119245	-0.269337	0.495391	ALDBSSCG0000004320	--	lincRNA	--
ALDBSSCT0000007106	Annotated_lncRNA	0.864488	0.00655605	1.12633	0.00119245	-0.261844	0.564656	ALDBSSCG0000004322	--	lincRNA	--
ALDBSSCT0000006597	Annotated_lncRNA	-1.31431	0.00449095	-1.70015	0.00214362	0.385835	1	ALDBSSCG0000004031	--	lincRNA	--
ALDBSSCT0000006453	Annotated_lncRNA	1.27791	0.00119245	1.51681	0.00119245	-0.238902	0.640803	ALDBSSCG0000003937	--	lincRNA	--
ALDBSSCT0000002065	Annotated_lncRNA	-0.446728	0.467993	0.467768	0.381085	-0.914497	0.0409193	ALDBSSCG0000001241	--	lincRNA	--
LNC_000808	Novel_lncRNA	-1.44308	0.00119245	-1.30163	0.00119245	-0.141447	1	XLOC_042850	--	lincRNA	--
ALDBSSCT0000010088	Annotated_lncRNA	-3.53393	0.0841309	-1.79898	0.0396727	-1.73495	0.346868	ALDBSSCG0000006141	--	lincRNA	--
ENSSSCT00000034907	Annotated_lncRNA	10.4435	0.018837	11.1558	0.018837	-0.712293	0.24233	ENSSSCG00000030790	TMP-CH242-74M17.6	processed_transcript	-
LNC_000449	Novel_lncRNA	-0.756146	0.00655605	-1.02492	0.00119245	0.268773	0.552407	XLOC_024672	--	lincRNA	--
LNC_001276	Novel_lncRNA	-2.14978	0.00119245	-2.14315	0.00119245	-0.00663668	0.996446	XLOC_069257	--	lincRNA	--
ALDBSSCT0000005167	Annotated_lncRNA	-1.54933	0.0165389	-1.4338	0.00953497	-0.115524	0.952608	ALDBSSCG0000003119	--	lincRNA	--
LNC_001171	Novel_lncRNA	-1.38234	0.00119245	-1.98956	0.00119245	0.607222	0.104299	XLOC_064243	--	lincRNA	--
ALDBSSCT0000011254	Annotated_lncRNA	-1.77297	0.00119245	-1.87154	0.00119245	0.0985712	0.952326	ALDBSSCG0000006835	--	lincRNA	--
ALDBSSCT0000005768	Annotated_lncRNA	0.746793	0.265978	1.22625	0.0308875	-0.479454	0.536034	ALDBSSCG0000003504	--	lincRNA	--
LNC_000877	Novel_lncRNA	-0.625719	0.134417	-0.963068	0.00655605	0.337349	1	XLOC_047467	--	lincRNA	--
LNC_000871	Novel_lncRNA	0.351167	0.508099	-0.494465	0.308852	0.845632	0.0269681	XLOC_046941	--	lincRNA	--
ALDBSSCT0000009479	Annotated_lncRNA	-0.64211	0.190657	-1.55358	0.00119245	0.911473	0.0640856	ALDBSSCG0000005780	--	lincRNA	--
LNC_000725	Novel_lncRNA	-2.27492	0.0300926	-2.24891	0.0615186	-0.0260103	1	XLOC_037877	--	lincRNA	--
ALDBSSCT0000004553	Annotated_lncRNA	-0.886574	0.0396727	-0.363901	0.535336	-0.522673	0.309454	ALDBSSCG0000002769	--	lincRNA	--
LNC_000721	Novel_lncRNA	0.302577	0.701354	-0.602906	0.303297	0.905484	0.0485518	XLOC_037740	--	lincRNA	--
LNC_000720	Novel_lncRNA	-0.788117	0.0300926	-0.783702	0.029011	-0.00441564	1	XLOC_037431	--	lincRNA	--
ALDBSSCT0000005507	Annotated_lncRNA	-2.46319	0.00119245	-2.12363	0.00119245	-0.339566	0.792318	ALDBSSCG0000003337	--	lincRNA	--
ALDBSSCT0000008137	Annotated_lncRNA	-1.08079	0.00119245	-0.96454	0.00119245	-0.116251	0.857729	ALDBSSCG0000004938	--	lincRNA	--
ALDBSSCT0000005503	Annotated_lncRNA	-0.793192	0.0058827	-1.03772	0.00119245	0.24453	0.604281	ALDBSSCG0000003335	--	lincRNA	--
LNC_000259	Novel_lncRNA	-1.4742	0.00119245	-1.31815	0.00297337	-0.15605	1	XLOC_013600	--	lincRNA	--
LNC_001534	Novel_lncRNA	-0.938443	0.0058827	-1.23045	0.00119245	0.292008	0.629685	XLOC_083315	--	lincRNA	--
LNC_000157	Novel_lncRNA	#NAME?	0.00119245	#NAME?	0.00119245	0	1	XLOC_007804	--	lincRNA	--
ALDBSSCT0000003041	Annotated_lncRNA	0.951906	0.0192591	1.28668	0.00119245	-0.334777	0.541808	ALDBSSCG0000001821	--	lincRNA	--
LNC_000251	Novel_lncRNA	-1.59088	0.0122346	-1.36084	0.0285611	-0.230034	0.886041	XLOC_013390	--	lincRNA	--
LNC_000257	Novel_lncRNA	-1.17986	0.00214362	-1.58541	0.00119245	0.405557	1	XLOC_013583	--	lincRNA	--
LNC_000255	Novel_lncRNA	-1.88984	0.01472	-1.82021	0.0127118	-0.0696303	1	XLOC_013470	--	lincRNA	--
LNC_001302	Novel_lncRNA	-0.888628	0.00119245	-1.07724	0.00119245	0.188607	0.696222	XLOC_069986	--	lincRNA	--
LNC_000882	Novel_lncRNA	-1.05551	0.00895758	-0.866167	0.0426166	-0.189347	0.850171	XLOC_047562	--	lincRNA	--
LNC_001306	Novel_lncRNA	-0.924539	0.0467215	-0.363884	0.594679	-0.560656	0.342757	XLOC_070204	--	lincRNA	--
ALDBSSCT0000004845	Annotated_lncRNA	0.505968	0.289811	0.952491	0.0122346	-0.446523	0.309156	ALDBSSCG0000002941	--	lincRNA	--
ALDBSSCT0000004396	Annotated_lncRNA	-1.30816	0.00449095	-0.999808	0.017463	-0.308347	0.714023	ALDBSSCG0000002673	--	lincRNA	--
ALDBSSCT0000006070	Annotated_lncRNA	-1.29102	0.0393907	-1.76932	0.0165389	0.478296	1	ALDBSSCG0000003717	--	lincRNA	--
ALDBSSCT0000008352	Annotated_lncRNA	-0.795932	0.0106787	-0.886952	0.00119245	0.0910206	0.918512	ALDBSSCG0000005069	--	lincRNA	--
ALDBSSCT0000008329	Annotated_lncRNA	-1.25718	0.0542606	-1.99671	0.010104	0.739535	0.496871	ALDBSSCG0000005055	--	lincRNA	--
ALDBSSCT0000004425	Annotated_lncRNA	0.735244	0.0884628	0.941697	0.0230209	-0.206453	0.775661	ALDBSSCG0000002696	--	lincRNA	--
LNC_000596	Novel_lncRNA	-3.2333	0.316071	#NAME?	0.00119245	inf	1	XLOC_030486	--	lincRNA	--
ALDBSSCT0000007070	Annotated_lncRNA	0.956385	0.00214362	0.924598	0.00719494	0.0317878	0.978199	ALDBSSCG0000004297	--	lincRNA	--
LNC_000611	Novel_lncRNA	-1.12995	0.0402804	-1.27898	0.0266091	0.149029	1	XLOC_031082	--	lincRNA	--
ALDBSSCT0000003606	Annotated_lncRNA	1.60215	0.00119245	1.66039	0.00119245	-0.0582396	0.964422	ALDBSSCG0000002158	--	lincRNA	--
LNC_000758	Novel_lncRNA	-0.848909	0.0122346	-1.27356	0.00449095	0.424653	0.492596	XLOC_039219	--	lincRNA	--
ALDBSSCT0000003608	Annotated_lncRNA	-1.03104	0.00119245	-1.04607	0.00119245	0.0150333	0.987675	ALDBSSCG0000002160	--	lincRNA	--
LNC_001624	Novel_lncRNA	-0.694606	0.0178968	-0.906554	0.00119245	0.211948	0.674707	XLOC_088681	--	lincRNA	--
LNC_001622	Novel_lncRNA	-0.657134	0.0137227	-0.879041	0.00119245	0.221907	0.612022	XLOC_088541	--	lincRNA	--
LNC_001584	Novel_lncRNA	-1.23074	0.00119245	-1.34727	0.00119245	0.11653	0.92749	XLOC_086214	--	lincRNA	--
LNC_000028	Novel_lncRNA	-2.47131	0.0409193	-2.09775	0.0578338	-0.373564	0.895934	XLOC_001511	--	lincRNA	--
LNC_001628	Novel_lncRNA	-1.90217	0.0383737	-1.13876	0.13227	-0.763409	1	XLOC_088717	--	lincRNA	--
LNC_001583	Novel_lncRNA	-0.673398	0.0775791	-0.830721	0.0209924	0.157323	1	XLOC_085985	--	lincRNA	--
ALDBSSCT0000008637	Annotated_lncRNA	0.904822	0.003754	1.37516	0.00119245	-0.470334	0.142933	ALDBSSCG0000005257	--	lincRNA	--
ALDBSSCT0000005180	Annotated_lncRNA	0.874827	0.131177	1.15969	0.0328264	-0.284863	0.726833	ALDBSSCG0000003126	--	lincRNA	--
ALDBSSCT0000006637	Annotated_lncRNA	inf	0.00895758	inf	0.0178968	-0.102776	0.984334	ALDBSSCG0000004058	--	lincRNA	--
ALDBSSCT0000006410	Annotated_lncRNA	-0.372705	0.250718	-0.663815	0.013215	0.29111	0.4446	ALDBSSCG0000003916	--	lincRNA	--
ALDBSSCT0000001583	Annotated_lncRNA	1.00577	0.0436516	1.80406	0.00119245	-0.79829	0.0708047	ALDBSSCG0000000968	--	lincRNA	--
ALDBSSCT0000003304	Annotated_lncRNA	-2.10361	0.00778241	-1.44036	0.0250032	-0.663246	0.569953	ALDBSSCG0000001986	--	lincRNA	--
LNC_000503	Novel_lncRNA	-0.583948	0.0864053	-0.77606	0.0137227	0.192112	0.757361	XLOC_027034	--	lincRNA	--
LNC_001057	Novel_lncRNA	-0.380041	0.554996	-0.918369	0.0328264	0.538328	0.305081	XLOC_057750	--	lincRNA	--
ALDBSSCT0000004779	Annotated_lncRNA	-0.760717	0.0702912	-1.24062	0.00297337	0.479904	0.416028	ALDBSSCG0000002906	--	lincRNA	--
ALDBSSCT0000002851	Annotated_lncRNA	-0.523112	0.4181	-1.05279	0.0479669	0.529675	0.4664	ALDBSSCG0000001735	--	lincRNA	--
LNC_000171	Novel_lncRNA	-1.82429	0.00895758	-2.30307	0.00655605	0.478782	0.73556	XLOC_008524	--	lincRNA	--
ALDBSSCT0000000346	Annotated_lncRNA	-1.29259	0.00119245	-1.57498	0.00119245	0.28239	0.639718	ALDBSSCG0000000207	--	lincRNA	--
ALDBSSCT0000003942	Annotated_lncRNA	-0.896013	0.0137227	-0.812058	0.0494723	-0.0839556	0.94789	ALDBSSCG0000002374	--	lincRNA	--
ALDBSSCT0000000343	Annotated_lncRNA	-0.372133	0.282944	-0.649469	0.0218749	0.277336	0.506648	ALDBSSCG0000000204	--	lincRNA	--
ALDBSSCT0000012024	Annotated_lncRNA	-0.350877	0.321503	-0.596039	0.0352729	0.245162	0.579564	ALDBSSCG0000007329	--	lincRNA	--
ALDBSSCT0000003946	Annotated_lncRNA	0.914814	0.0686683	1.15274	0.0142222	-0.237925	0.765646	ALDBSSCG0000002377	--	lincRNA	--
LNC_000920	Novel_lncRNA	-0.616096	0.0377656	-0.779274	0.00297337	0.163178	0.770357	XLOC_050138	--	lincRNA	--
LNC_000378	Novel_lncRNA	-1.41017	0.00214362	-1.97652	0.00119245	0.566341	0.438543	XLOC_020704	--	lincRNA	--
ALDBSSCT0000006856	Annotated_lncRNA	1.11995	0.00119245	1.08349	0.00119245	0.0364586	0.971225	ALDBSSCG0000004178	--	lincRNA	--
LNC_000377	Novel_lncRNA	-0.571509	0.119425	-1.05342	0.00214362	0.481916	0.27609	XLOC_020630	--	lincRNA	--
LNC_001504	Novel_lncRNA	0.684046	0.241791	1.03185	0.0422547	-0.347806	0.609546	XLOC_080840	--	lincRNA	--
ALDBSSCT0000007158	Annotated_lncRNA	0.565752	0.194451	0.817717	0.0349368	-0.251965	0.671663	ALDBSSCG0000004353	--	lincRNA	--
LNC_000477	Novel_lncRNA	-2.33971	0.00119245	-3.11772	0.00119245	0.778011	1	XLOC_025703	--	lincRNA	--
LNC_000476	Novel_lncRNA	-1.52321	0.0151808	-1.79955	0.0106787	0.276344	1	XLOC_025667	--	lincRNA	--
ALDBSSCT0000007157	Annotated_lncRNA	-1.85193	0.00119245	-1.87405	0.00119245	0.0221159	0.989028	ALDBSSCG0000004352	--	lincRNA	--
LNC_000575	Novel_lncRNA	-0.7559	0.0539718	-0.841969	0.0393907	0.0860694	0.946884	XLOC_029826	--	lincRNA	--
LNC_000983	Novel_lncRNA	-0.695725	0.0773554	-0.999689	0.00449095	0.303963	0.612509	XLOC_054544	--	lincRNA	--
ALDBSSCT0000004038	Annotated_lncRNA	-1.4182	0.0214646	-1.14638	0.0445568	-0.271818	0.843791	ALDBSSCG0000002436	--	lincRNA	--
ALDBSSCT0000006302	Annotated_lncRNA	-1.30284	0.0058827	-1.24248	0.00655605	-0.060365	0.971721	ALDBSSCG0000003854	--	lincRNA	--

## Sheet: Table S5-2
Transcript_id	Status	IR_vs_IC_log2foldchange	IR_vs_IC_correct P value	IS_vs_IC_log2foldchange	IS_vs_IC_correct P value	IR_vs_IS_log2foldchange	IR_vs_IS_correct P value	Gene_id	Official_Symbol	Gene_type	Gene_Description
ENSSSCT00000014564	mRNA	1.60053	0.0058827	1.37393	0.025797	0.226598	0.871595	ENSSSCG00000013336	CCDC34	protein_coding	coiled-coil domain containing 34 [Source:HGNC Symbol;Acc:HGNC:25079]
ENSSSCT00000017233	mRNA	0.684526	0.0127118	0.651782	0.02262	0.0327439	0.973207	ENSSSCG00000015825	ADGRA2	protein_coding	adhesion G protein-coupled receptor A2 [Source:HGNC Symbol;Acc:HGNC:17849]
ENSSSCT00000014560	mRNA	-0.589	0.043935	-0.608883	0.038713	0.0198834	0.984125	ENSSSCG00000013332	KIF18A	protein_coding	kinesin family member 18A [Source:HGNC Symbol;Acc:HGNC:29441]
ENSSSCT00000014563	mRNA	0.532151	0.0914288	0.590382	0.049169	-0.0582306	0.952326	ENSSSCG00000013335	LGR4	protein_coding	leucine rich repeat containing G protein-coupled receptor 4 [Source:HGNC Symbol;Acc:HGNC:13299]
ENSSSCT00000017231	mRNA	0.407673	0.213545	0.606615	0.0363563	-0.198942	0.670209	ENSSSCG00000015823	--	protein_coding	--
ENSSSCT00000005147	mRNA	-0.537209	0.110195	-0.895368	0.00297337	0.358159	0.421934	ENSSSCG00000004661	MYEF2	protein_coding	myelin expression factor 2 [Source:HGNC Symbol;Acc:HGNC:17940]
ENSSSCT00000031806	mRNA	-1.20973	0.00119245	-0.998041	0.00119245	-0.211686	0.611439	ENSSSCG00000021560	UBE2I	protein_coding	ubiquitin conjugating enzyme E2 I [Source:HGNC Symbol;Acc:HGNC:12485]
ENSSSCT00000029555	mRNA	0.810872	0.017463	0.656816	0.0722201	0.154055	0.816945	ENSSSCG00000024885	--	protein_coding	--
ENSSSCT00000031800	mRNA	0.579213	0.0422547	0.604135	0.0328264	-0.024922	0.97952	ENSSSCG00000027282	--	protein_coding	--
ENSSSCT00000006079	mRNA	0.531088	0.0780671	0.748057	0.003754	-0.216969	0.629595	ENSSSCG00000005528	NDUFA8	protein_coding	NADH:ubiquinone oxidoreductase subunit A8 [Source:HGNC Symbol;Acc:HGNC:7692]
ENSSSCT00000036211	mRNA	-2.56541	0.00119245	-1.40549	0.00119245	-1.15992	0.0222139	ENSSSCG00000024568	CH242-80G20.1	protein_coding	-
ENSSSCT00000026717	mRNA	-1.17265	0.00119245	-0.570466	0.164667	-0.602185	0.0504261	ENSSSCG00000015363	AGR2	protein_coding	anterior gradient 2, protein disulphide isomerase family member [Source:HGNC Symbol;Acc:HGNC:328]
ENSSSCT00000026243	mRNA	1.95659	0.035985	1.21752	1	0.739073	0.337659	ENSSSCG00000027113	--	protein_coding	--
ENSSSCT00000026242	mRNA	2.43415	0.00119245	2.47612	0.00119245	-0.0419674	0.977643	ENSSSCG00000025887	--	protein_coding	--
ENSSSCT00000026713	mRNA	0.54835	0.0578338	0.729059	0.00838524	-0.18071	0.725893	ENSSSCG00000024587	--	protein_coding	--
ENSSSCT00000032055	mRNA	-1.5515	0.00119245	-1.42652	0.00119245	-0.124981	0.929215	ENSSSCG00000027603	--	protein_coding	--
ENSSSCT00000032057	mRNA	-0.778581	0.0238111	-0.666956	0.0564708	-0.111624	0.897449	ENSSSCG00000027602	--	protein_coding	--
ENSSSCT00000005664	mRNA	1.2499	0.0753541	1.47984	0.0300926	-0.22994	0.830801	ENSSSCG00000005136	IFNE	protein_coding	interferon epsilon [Source:HGNC Symbol;Acc:HGNC:18163]
ENSSSCT00000013222	mRNA	1.12125	0.00119245	1.09809	0.00119245	0.0231627	0.981604	ENSSSCG00000012088	--	protein_coding	--
ENSSSCT00000002946	mRNA	0.761312	0.00297337	0.917634	0.00119245	-0.156322	0.768539	ENSSSCG00000002655	MAP1LC3B	protein_coding	microtubule associated protein 1 light chain 3 beta 2 [Source:HGNC Symbol;Acc:HGNC:34390]
ENSSSCT00000028852	mRNA	0.848548	0.00520502	0.0951226	0.911086	0.753426	0.00838524	ENSSSCG00000025876	PBLD	protein_coding	phenazine biosynthesis like protein domain containing [Source:HGNC Symbol;Acc:HGNC:23301]
ENSSSCT00000028853	mRNA	0.904979	0.0058827	0.983415	0.00297337	-0.0784361	0.936255	ENSSSCG00000022438	--	protein_coding	--
ENSSSCT00000002943	mRNA	0.867598	0.010104	0.978679	0.00297337	-0.111082	0.879667	ENSSSCG00000002652	KLHDC4	protein_coding	kelch domain containing 4 [Source:HGNC Symbol;Acc:HGNC:25272]
ENSSSCT00000028935	mRNA	0.819019	0.00119245	0.732392	0.00953497	0.0866269	0.905767	ENSSSCG00000028848	--	protein_coding	--
ENSSSCT00000033880	mRNA	1.13473	0.00119245	1.26021	0.00119245	-0.125486	0.85537	ENSSSCG00000012247	ATP6AP2	protein_coding	-
ENSSSCT00000028933	mRNA	1.30449	0.00449095	1.42656	0.00214362	-0.12207	0.914955	ENSSSCG00000027486	TRIP6	protein_coding	thyroid hormone receptor interactor 6 [Source:HGNC Symbol;Acc:HGNC:12311]
ENSSSCT00000026880	mRNA	-0.341951	0.693066	-2.10275	0.00119245	1.7608	0.00119245	ENSSSCG00000028736	--	protein_coding	--
ENSSSCT00000031972	mRNA	1.01671	0.0339068	2.03698	0.00119245	-1.02026	0.00119245	ENSSSCG00000029990	DEFB1	protein_coding	defensin beta 1 [Source:HGNC Symbol;Acc:HGNC:2766]
ENSSSCT00000000233	mRNA	-0.594444	0.0300926	-0.76774	0.003754	0.173296	0.737476	ENSSSCG00000000217	--	protein_coding	--
ENSSSCT00000028938	mRNA	-0.651303	0.0218749	-0.716967	0.0106787	0.0656639	0.940759	ENSSSCG00000027628	IL6R	protein_coding	interleukin 6 receptor [Source:HGNC Symbol;Acc:HGNC:6019]
ENSSSCT00000013328	mRNA	-3.38741	0.00214362	-4.77275	0.215175	1.38534	0.622815	ENSSSCG00000022240	--	protein_coding	--
ENSSSCT00000031974	mRNA	1.18251	0.003754	1.76733	0.00119245	-0.584824	0.297575	ENSSSCG00000023684	--	protein_coding	--
ENSSSCT00000007907	mRNA	1.20064	0.00119245	1.34755	0.00119245	-0.14691	0.785077	ENSSSCG00000007227	ID1	protein_coding	inhibitor of DNA binding 1, dominant negative helix-loop-helix protein [Source:HGNC Symbol;Acc:HGNC:5360]
ENSSSCT00000009573	mRNA	0.622403	0.265609	1.00615	0.0324458	-0.383751	0.559449	ENSSSCG00000008750	PACRGL	protein_coding	PARK2 coregulated like [Source:HGNC Symbol;Acc:HGNC:28442]
ENSSSCT00000023763	mRNA	1.01579	0.0160896	0.987787	0.0222139	0.0279986	0.98178	ENSSSCG00000022132	SUB1	protein_coding	SUB1 homolog, transcriptional regulator [Source:HGNC Symbol;Acc:HGNC:19985]
ENSSSCT00000023762	mRNA	-0.328617	0.531724	-0.773082	0.0445568	0.444465	0.3589	ENSSSCG00000028345	--	protein_coding	--
ENSSSCT00000007257	mRNA	0.706148	0.015631	0.722585	0.010104	-0.016437	0.985794	ENSSSCG00000006623	PSMB4	protein_coding	proteasome subunit beta 4 [Source:HGNC Symbol;Acc:HGNC:9541]
ENSSSCT00000001764	mRNA	-1.43403	0.00119245	-1.49302	0.00119245	0.0589948	0.968873	ENSSSCG00000001584	--	protein_coding	--
ENSSSCT00000007255	mRNA	0.597543	0.035985	0.715518	0.003754	-0.117975	0.847689	ENSSSCG00000006621	CGN	protein_coding	cingulin [Source:HGNC Symbol;Acc:HGNC:17429]
ENSSSCT00000027040	mRNA	-0.820799	0.0230209	-0.85355	0.0196705	0.0327509	0.979108	ENSSSCG00000024529	TRMT5	protein_coding	tRNA methyltransferase 5 [Source:HGNC Symbol;Acc:HGNC:23141]
ENSSSCT00000034495	mRNA	1.6091	0.0116991	1.46506	0.00297337	0.144048	0.937935	ENSSSCG00000010453	IFIT1	protein_coding	interferon induced protein with tetratricopeptide repeats 1 [Source:HGNC Symbol;Acc:HGNC:5407]
ENSSSCT00000001169	mRNA	-0.826903	0.00119245	-0.810984	0.00214362	-0.0159189	0.985511	ENSSSCG00000001074	KDM1B	protein_coding	lysine demethylase 1B [Source:HGNC Symbol;Acc:HGNC:21577]
ENSSSCT00000015786	mRNA	0.421297	0.200047	0.618831	0.025797	-0.197534	0.683137	ENSSSCG00000014440	--	protein_coding	--
ENSSSCT00000015787	mRNA	-0.383275	0.298741	-0.704006	0.0111573	0.320731	0.396078	ENSSSCG00000014441	--	protein_coding	--
ENSSSCT00000032864	mRNA	-0.755032	0.0192591	-0.792454	0.0137227	0.0374225	0.971225	ENSSSCG00000004520	MAPK4	protein_coding	mitogen-activated protein kinase 4 [Source:HGNC Symbol;Acc:HGNC:6878]
ENSSSCT00000018449	mRNA	-0.595162	0.0426166	-0.568363	0.0640856	-0.0267991	0.979064	ENSSSCG00000016941	RNF180	protein_coding	ring finger protein 180 [Source:HGNC Symbol;Acc:HGNC:27752]
ENSSSCT00000008129	mRNA	0.755095	0.0405666	0.833091	0.0246104	-0.0779962	0.945127	ENSSSCG00000007426	ACOT8	protein_coding	acyl-CoA thioesterase 8 [Source:HGNC Symbol;Acc:HGNC:15919]
ENSSSCT00000022506	mRNA	-0.665156	0.0218749	-0.904016	0.00119245	0.23886	0.573686	ENSSSCG00000029082	KMT2E	protein_coding	lysine methyltransferase 2E [Source:HGNC Symbol;Acc:HGNC:18541]
ENSSSCT00000006498	mRNA	0.809138	0.00214362	0.924688	0.00119245	-0.115551	0.861639	ENSSSCG00000005918	DGAT1	protein_coding	diacylglycerol O-acyltransferase 1 [Source:HGNC Symbol;Acc:HGNC:2843]
ENSSSCT00000006173	mRNA	0.733399	0.00520502	1.57433	0.00119245	-0.840931	0.00119245	ENSSSCG00000005614	FAM129B	protein_coding	family with sequence similarity 129 member B [Source:HGNC Symbol;Acc:HGNC:25282]
ENSSSCT00000032440	mRNA	0.38636	0.24233	0.569141	0.0470618	-0.182781	0.712645	ENSSSCG00000026006	KLF13	protein_coding	Kruppel-like factor 13 [Source:HGNC Symbol;Acc:HGNC:13672]
ENSSSCT00000002540	mRNA	-0.547771	0.0708047	-0.679887	0.0192591	0.132116	0.841636	ENSSSCG00000002282	MAX	protein_coding	MYC associated factor X [Source:HGNC Symbol;Acc:HGNC:6913]
ENSSSCT00000006492	mRNA	1.14834	0.00119245	1.30359	0.00119245	-0.155247	0.770035	ENSSSCG00000005912	--	protein_coding	--
ENSSSCT00000023610	mRNA	2.04036	0.00119245	2.33615	0.00119245	-0.295788	0.511134	ENSSSCG00000025533	COX7A1	protein_coding	Cytochrome c oxidase subunit 7A1, mitochondrial [Source:UniProtKB/Swiss-Prot;Acc:Q8SPJ9]
ENSSSCT00000023341	mRNA	1.31247	0.00119245	1.47832	0.00119245	-0.165845	0.829564	ENSSSCG00000024869	--	protein_coding	--
ENSSSCT00000006491	mRNA	0.836467	0.045513	1.09199	0.00449095	-0.255519	0.669165	ENSSSCG00000005911	--	protein_coding	--
ENSSSCT00000035312	mRNA	-0.894413	0.043935	-0.792878	0.0871757	-0.101535	0.940751	ENSSSCG00000002917	NFKBID	protein_coding	NFKB inhibitor delta [Source:HGNC Symbol;Acc:HGNC:15671]
ENSSSCT00000032449	mRNA	-0.976601	0.00214362	-0.726272	0.01472	-0.250329	0.636355	ENSSSCG00000025037	--	protein_coding	--
ENSSSCT00000001612	mRNA	0.803304	0.0058827	0.648042	0.0390669	0.155262	0.784921	ENSSSCG00000001455	SLA-DRB1	protein_coding	-
ENSSSCT00000001616	mRNA	-0.544697	0.220981	-0.936887	0.0111573	0.39219	0.372098	ENSSSCG00000001456	SLA-DQA	protein_coding	-
ENSSSCT00000002126	mRNA	0.67093	0.0218749	0.799101	0.0058827	-0.128171	0.839801	ENSSSCG00000001898	ULK3	protein_coding	unc-51 like kinase 3 [Source:HGNC Symbol;Acc:HGNC:19703]
ENSSSCT00000003984	mRNA	0.6552	0.0367092	0.830613	0.00719494	-0.175413	0.739585	ENSSSCG00000003589	MECR	protein_coding	trans-2-enoyl-CoA reductase, mitochondrial [Source:RefSeq peptide;Acc:NP_001231011]
ENSSSCT00000005896	mRNA	0.470709	0.156985	0.639814	0.0297356	-0.169105	0.754803	ENSSSCG00000005356	DCAF10	protein_coding	DDB1 and CUL4 associated factor 10 [Source:HGNC Symbol;Acc:HGNC:23686]
ENSSSCT00000023297	mRNA	1.05287	0.003754	1.15532	0.00119245	-0.102452	0.907282	ENSSSCG00000026989	RAD51D	protein_coding	RAD51 paralog D [Source:HGNC Symbol;Acc:HGNC:9823]
ENSSSCT00000019058	mRNA	-0.885804	0.00119245	-0.932759	0.00119245	0.0469549	0.957664	ENSSSCG00000017505	MED1	protein_coding	mediator complex subunit 1 [Source:HGNC Symbol;Acc:HGNC:9234]
ENSSSCT00000026661	mRNA	0.805756	0.0422547	0.811349	0.0377656	-0.00559324	0.99479	ENSSSCG00000028044	--	protein_coding	--
ENSSSCT00000026766	mRNA	-0.784297	0.00297337	-0.877801	0.00119245	0.0935041	0.899359	ENSSSCG00000030514	--	protein_coding	--
ENSSSCT00000005048	mRNA	0.654203	0.034246	0.437026	0.238605	0.217177	0.658201	ENSSSCG00000004569	LACTB	protein_coding	lactamase beta [Source:HGNC Symbol;Acc:HGNC:16468]
ENSSSCT00000005049	mRNA	1.96237	0.00119245	1.2418	0.00119245	0.720567	0.038713	ENSSSCG00000004570	TPM1	protein_coding	tropomyosin 1 (alpha) [Source:HGNC Symbol;Acc:HGNC:12010]
ENSSSCT00000002015	mRNA	-0.944798	0.00119245	-1.27846	0.00119245	0.333658	0.517744	ENSSSCG00000001799	--	protein_coding	--
ENSSSCT00000006255	mRNA	1.08779	0.00119245	1.01823	0.00119245	0.0695648	0.932479	ENSSSCG00000005688	PTGES	protein_coding	-
ENSSSCT00000009971	mRNA	0.574621	0.0539718	0.650712	0.0269681	-0.0760904	0.928048	ENSSSCG00000009104	MAD2L1	protein_coding	MAD2 mitotic arrest deficient-like 1 (yeast) [Source:HGNC Symbol;Acc:HGNC:6763]
ENSSSCT00000024802	mRNA	-1.35109	0.00119245	-1.0289	0.00119245	-0.322188	0.453648	ENSSSCG00000022446	--	protein_coding	--
ENSSSCT00000005281	mRNA	-0.651285	0.0246104	-0.778	0.00520502	0.126715	0.84462	ENSSSCG00000004782	--	protein_coding	--
ENSSSCT00000013037	mRNA	0.809376	0.0254043	1.01805	0.00119245	-0.208678	0.723064	ENSSSCG00000011914	ZDHHC23	protein_coding	zinc finger DHHC-type containing 23 [Source:HGNC Symbol;Acc:HGNC:28654]
ENSSSCT00000031372	mRNA	0.776998	0.00719494	0.864698	0.00214362	-0.0877003	0.916012	ENSSSCG00000028448	--	protein_coding	--
ENSSSCT00000029868	mRNA	1.36223	0.00119245	1.21108	0.00119245	0.151145	0.821527	ENSSSCG00000029050	-	protein_coding	mitochondrial ribosomal protein L55 [Source:RefSeq peptide;Acc:NP_001231893]
ENSSSCT00000029869	mRNA	0.868942	0.0451959	0.341267	0.520133	0.527675	0.272869	ENSSSCG00000025835	--	protein_coding	--
ENSSSCT00000007031	mRNA	-0.614926	0.0332197	-0.691918	0.0106787	0.0769923	0.923334	ENSSSCG00000006418	--	protein_coding	--
ENSSSCT00000029862	mRNA	0.613649	0.0393907	0.592348	0.0542606	0.0213011	0.981767	ENSSSCG00000024753	ZGPAT	protein_coding	zinc finger CCCH-type and G-patch domain containing [Source:HGNC Symbol;Acc:HGNC:15948]
ENSSSCT00000018111	mRNA	0.630216	0.058398	0.693998	0.0183734	-0.0637816	0.94777	ENSSSCG00000024351	--	protein_coding	--
ENSSSCT00000027137	mRNA	0	1	inf	0.0300926	#NAME?	0.0300926	ENSSSCG00000027954	--	protein_coding	--
ENSSSCT00000002237	mRNA	0.457501	0.141671	0.661135	0.013215	-0.203634	0.659153	ENSSSCG00000001999	--	protein_coding	--
ENSSSCT00000019325	mRNA	-0.809446	0.0127118	-1.23219	0.00119245	0.422739	0.288489	ENSSSCG00000017755	NOS2	protein_coding	nitric oxide synthase 2 [Source:HGNC Symbol;Acc:HGNC:7873]
ENSSSCT00000024919	mRNA	-1.30482	0.00119245	-1.42014	0.00119245	0.115324	0.895357	ENSSSCG00000020930	--	protein_coding	--
ENSSSCT00000024938	mRNA	0.943792	0.00449095	1.09538	0.00119245	-0.151584	0.796768	ENSSSCG00000023434	--	protein_coding	--
ENSSSCT00000032848	mRNA	-0.534914	0.229488	0.404053	0.499642	-0.938967	0.0390669	ENSSSCG00000017983	PER1	protein_coding	period circadian clock 1 [Source:HGNC Symbol;Acc:HGNC:8845]
ENSSSCT00000024932	mRNA	1.09436	0.00214362	1.51162	0.00119245	-0.417259	0.291455	ENSSSCG00000022003	--	protein_coding	--
ENSSSCT00000024937	mRNA	-0.765328	0.0058827	-0.793769	0.003754	0.0284412	0.976577	ENSSSCG00000020743	--	protein_coding	--
ENSSSCT00000028048	mRNA	0.907868	0.00895758	0.882874	0.010104	0.0249936	0.98064	ENSSSCG00000024756	--	protein_coding	--
ENSSSCT00000029518	mRNA	0.642474	0.0339068	0.909007	0.00119245	-0.266533	0.505835	ENSSSCG00000028040	C19orf24	protein_coding	chromosome 19 open reading frame 24 [Source:HGNC Symbol;Acc:HGNC:26073]
ENSSSCT00000003723	mRNA	0.710975	0.017463	0.900849	0.00119245	-0.189874	0.716068	ENSSSCG00000003354	--	protein_coding	--
ENSSSCT00000012320	mRNA	0.642655	0.0324458	0.495206	0.123823	0.147449	0.796578	ENSSSCG00000011253	--	protein_coding	--
ENSSSCT00000029514	mRNA	0.731958	0.00895758	0.904485	0.00297337	-0.172526	0.760235	ENSSSCG00000021355	SOD1	protein_coding	Superoxide dismutase [Cu-Zn] [Source:UniProtKB/Swiss-Prot;Acc:P04178]
ENSSSCT00000023900	mRNA	-1.01232	0.00119245	-1.12189	0.00119245	0.10957	0.885849	ENSSSCG00000004509	LIPG	protein_coding	lipase G, endothelial type [Source:HGNC Symbol;Acc:HGNC:6623]
ENSSSCT00000006665	mRNA	-0.719393	0.0111573	-0.787902	0.00449095	0.0685093	0.936255	ENSSSCG00000006074	STK3	protein_coding	serine/threonine kinase 3 [Source:HGNC Symbol;Acc:HGNC:11406]
ENSSSCT00000006661	mRNA	1.8167	0.00119245	2.00496	0.00119245	-0.188263	0.76415	ENSSSCG00000006070	COX6C	protein_coding	cytochrome c oxidase subunit 6C [Source:HGNC Symbol;Acc:HGNC:2285]
ENSSSCT00000016151	mRNA	0.562374	0.0710481	0.677667	0.0196705	-0.115292	0.864955	ENSSSCG00000014800	RNF121	protein_coding	ring finger protein 121 [Source:HGNC Symbol;Acc:HGNC:21070]
ENSSSCT00000000418	mRNA	1.41378	0.00119245	1.63398	0.00119245	-0.220195	0.650306	ENSSSCG00000025467	-	protein_coding	Myosin light polypeptide 6 [Source:UniProtKB/Swiss-Prot;Acc:P60662]
ENSSSCT00000029794	mRNA	0.625008	0.104046	0.847782	0.0106787	-0.222773	0.696257	ENSSSCG00000030648	--	protein_coding	--
ENSSSCT00000013814	mRNA	-0.479682	0.177824	-0.648856	0.0402804	0.169173	0.763394	ENSSSCG00000012633	IL13RA1	protein_coding	interleukin 13 receptor subunit alpha 1 [Source:HGNC Symbol;Acc:HGNC:5974]
ENSSSCT00000013815	mRNA	-1.02026	0.00119245	-1.21204	0.00119245	0.191779	0.701652	ENSSSCG00000012634	--	protein_coding	--
ENSSSCT00000013817	mRNA	1.4218	0.00895758	1.36957	0.0116991	0.0522292	0.971133	ENSSSCG00000012636	--	protein_coding	--
ENSSSCT00000003059	mRNA	-0.902152	0.00119245	-0.83769	0.00119245	-0.0644618	0.93991	ENSSSCG00000002762	TERF2	protein_coding	telomeric repeat binding factor 2 [Source:HGNC Symbol;Acc:HGNC:11729]
ENSSSCT00000008433	mRNA	-0.604278	0.034246	-0.43234	0.173807	-0.171938	0.737612	ENSSSCG00000007692	YWHAG	protein_coding	tyrosine 3-monooxygenase/tryptophan 5-monooxygenase activation protein gamma [Source:HGNC Symbol;Acc:HGNC:12852]
ENSSSCT00000024021	mRNA	-1.84315	0.00119245	-1.95958	0.00119245	0.116427	0.890107	ENSSSCG00000030483	--	protein_coding	--
ENSSSCT00000019443	mRNA	1.0416	0.00119245	1.03626	0.00119245	0.00534529	0.993547	ENSSSCG00000017867	EMC6	protein_coding	ER membrane protein complex subunit 6 [Source:HGNC Symbol;Acc:HGNC:28430]
ENSSSCT00000019113	mRNA	-0.628665	0.0250032	-0.704863	0.0058827	0.0761979	0.920994	ENSSSCG00000017558	TOB1	protein_coding	transducer of ERBB2, 1 [Source:HGNC Symbol;Acc:HGNC:11979]
ENSSSCT00000003050	mRNA	0.696073	0.0230209	0.775304	0.010104	-0.0792304	0.922538	ENSSSCG00000002753	NOB1	protein_coding	NIN1/PSMD8 binding protein 1 homolog [Source:HGNC Symbol;Acc:HGNC:29540]
ENSSSCT00000008438	mRNA	-1.15203	0.0461548	-1.24748	0.0339068	0.0954554	0.961718	ENSSSCG00000007695	--	protein_coding	--
ENSSSCT00000003052	mRNA	-0.890669	0.00119245	-1.00936	0.00119245	0.118695	0.862923	ENSSSCG00000002755	NFAT5	protein_coding	nuclear factor of activated T-cells 5 [Source:HGNC Symbol;Acc:HGNC:7774]
ENSSSCT00000028444	mRNA	-0.620675	0.0380764	-0.540593	0.0800964	-0.080082	0.924729	ENSSSCG00000024300	TMEM254	protein_coding	transmembrane protein 254 [Source:HGNC Symbol;Acc:HGNC:25804]
ENSSSCT00000028447	mRNA	0.300966	0.460557	0.849702	0.00297337	-0.548735	0.0678504	ENSSSCG00000025510	--	protein_coding	--
ENSSSCT00000028446	mRNA	1.17965	0.00119245	2.16229	0.00119245	-0.982646	0.00119245	ENSSSCG00000026414	ATOX1	protein_coding	copper transport protein ATOX1 [Source:RefSeq peptide;Acc:NP_001161113]
ENSSSCT00000028449	mRNA	0.52271	0.0740375	0.573043	0.0467215	-0.0503332	0.955855	ENSSSCG00000022404	--	protein_coding	--
ENSSSCT00000029467	mRNA	-0.880416	0.00719494	-0.512531	0.186365	-0.367885	0.457029	ENSSSCG00000029275	PPARGC1A	protein_coding	PPARG coactivator 1 alpha [Source:HGNC Symbol;Acc:HGNC:9237]
ENSSSCT00000029460	mRNA	-0.654832	0.0562059	-0.781163	0.01472	0.126332	0.880214	ENSSSCG00000029129	RWDD2A	protein_coding	RWD domain containing 2A [Source:HGNC Symbol;Acc:HGNC:21385]
ENSSSCT00000028119	mRNA	0.387657	0.548005	1.08328	0.00655605	-0.69562	0.115953	ENSSSCG00000028477	SERP1	protein_coding	stress-associated endoplasmic reticulum protein 1 [Source:HGNC Symbol;Acc:HGNC:10759]
ENSSSCT00000027808	mRNA	0.396333	0.227465	0.66814	0.0151808	-0.271806	0.490199	ENSSSCG00000021581	CLCN2	protein_coding	chloride voltage-gated channel 2 [Source:HGNC Symbol;Acc:HGNC:2020]
ENSSSCT00000023834	mRNA	-0.839693	0.00719494	-0.441386	0.20898	-0.398307	0.317903	ENSSSCG00000028320	--	protein_coding	--
ENSSSCT00000012494	mRNA	-0.866831	0.00719494	-0.519653	0.155283	-0.347179	0.474222	ENSSSCG00000011414	--	protein_coding	--
ENSSSCT00000007726	mRNA	1.36151	0.0412761	0.60383	1	0.757679	0.377194	ENSSSCG00000022670	-	protein_coding	bone morphogenetic protein 2 precursor [Source:RefSeq peptide;Acc:NP_001182328]
ENSSSCT00000007725	mRNA	0.623784	0.111008	1.28686	0.00119245	-0.663078	0.051888	ENSSSCG00000027638	--	protein_coding	--
ENSSSCT00000012490	mRNA	0.508423	0.149685	0.715252	0.0254043	-0.20683	0.679212	ENSSSCG00000011410	--	protein_coding	--
ENSSSCT00000008896	mRNA	0.433356	0.171941	0.579887	0.0419265	-0.146531	0.796134	ENSSSCG00000008120	--	protein_coding	--
ENSSSCT00000016173	mRNA	-1.50998	0.0165389	-1.59149	0.0246104	0.0815104	0.970626	ENSSSCG00000014821	FAM168A	protein_coding	family with sequence similarity 168 member A [Source:HGNC Symbol;Acc:HGNC:28999]
ENSSSCT00000007622	mRNA	1.24425	0.003754	1.15876	0.00449095	0.0854858	0.928117	ENSSSCG00000006957	RHPN1	protein_coding	rhophilin Rho GTPase binding protein 1 [Source:HGNC Symbol;Acc:HGNC:19973]
ENSSSCT00000007620	mRNA	0.661372	0.0111573	0.628018	0.0262156	0.0333542	0.971906	ENSSSCG00000006955	GSDMD	protein_coding	gasdermin D [Source:HGNC Symbol;Acc:HGNC:25697]
ENSSSCT00000005862	mRNA	0.414596	0.20764	0.70902	0.00895758	-0.294424	0.451514	ENSSSCG00000005323	HINT2	protein_coding	histidine triad nucleotide binding protein 2 [Source:HGNC Symbol;Acc:HGNC:18344]
ENSSSCT00000008544	mRNA	0.552094	0.212552	0.986568	0.00520502	-0.434474	0.343209	ENSSSCG00000007796	DCTPP1	protein_coding	dCTP pyrophosphatase 1 [Source:HGNC Symbol;Acc:HGNC:28777]
ENSSSCT00000008545	mRNA	-0.483564	0.125827	-0.860778	0.00119245	0.377215	0.270225	ENSSSCG00000007797	ITGAL	protein_coding	integrin subunit alpha L [Source:HGNC Symbol;Acc:HGNC:6148]
ENSSSCT00000029244	mRNA	0.654154	0.272869	1.40309	0.00953497	-0.748933	0.256602	ENSSSCG00000021997	ALS2CL	protein_coding	ALS2 C-terminal like [Source:HGNC Symbol;Acc:HGNC:20605]
ENSSSCT00000004392	mRNA	0.510701	0.107812	1.18221	0.00119245	-0.671506	0.015631	ENSSSCG00000003970	--	protein_coding	--
ENSSSCT00000004390	mRNA	-0.990798	0.00119245	-0.671346	0.0345772	-0.319452	0.42317	ENSSSCG00000003969	GUCA2A	protein_coding	Guanylin [Source:UniProtKB/Swiss-Prot;Acc:P79897]
ENSSSCT00000004396	mRNA	1.00179	0.003754	0.940093	0.00449095	0.0616946	0.953171	ENSSSCG00000003974	--	protein_coding	--
ENSSSCT00000012477	mRNA	-0.634533	0.0442407	-0.753279	0.0111573	0.118745	0.860849	ENSSSCG00000011399	GNAI2	protein_coding	G protein subunit alpha i2 [Source:HGNC Symbol;Acc:HGNC:4385]
ENSSSCT00000014364	mRNA	-0.461651	0.203811	-0.688207	0.0262156	0.226556	0.639174	ENSSSCG00000013144	MPEG1	protein_coding	macrophage expressed 1 [Source:HGNC Symbol;Acc:HGNC:29619]
ENSSSCT00000012478	mRNA	0.98464	0.00119245	1.1733	0.00119245	-0.188659	0.695537	ENSSSCG00000011400	SEMA3B	protein_coding	semaphorin 3B [Source:HGNC Symbol;Acc:HGNC:10724]
ENSSSCT00000022403	mRNA	-1.06569	0.0111573	-0.946698	0.0281588	-0.118988	0.925102	ENSSSCG00000020923	--	protein_coding	--
ENSSSCT00000008386	mRNA	1.01696	0.00119245	0.935023	0.00119245	0.0819387	0.910951	ENSSSCG00000007646	LAMTOR4	protein_coding	late endosomal/lysosomal adaptor, MAPK and MTOR activator 4 [Source:HGNC Symbol;Acc:HGNC:33772]
ENSSSCT00000006871	mRNA	-1.8389	0.00119245	-2.03641	0.00119245	0.197517	0.867583	ENSSSCG00000024404	--	protein_coding	--
ENSSSCT00000008946	mRNA	0.331724	0.387595	0.653676	0.0246104	-0.321952	0.410575	ENSSSCG00000008169	TBC1D8	protein_coding	TBC1 domain family member 8 [Source:HGNC Symbol;Acc:HGNC:17791]
ENSSSCT00000008944	mRNA	-0.70604	0.00297337	-0.697418	0.00449095	-0.00862119	0.990798	ENSSSCG00000008167	CNOT11	protein_coding	CCR4-NOT transcription complex subunit 11 [Source:HGNC Symbol;Acc:HGNC:25217]
ENSSSCT00000029886	mRNA	-0.747154	0.0458347	-0.629588	0.0854646	-0.117566	0.903449	ENSSSCG00000022902	--	protein_coding	--
ENSSSCT00000017556	mRNA	-0.970524	0.00119245	-0.931949	0.00119245	-0.0385748	0.968873	ENSSSCG00000016125	INO80D	protein_coding	INO80 complex subunit D [Source:HGNC Symbol;Acc:HGNC:25997]
ENSSSCT00000019682	mRNA	-2.05365	0.00520502	-2.38007	0.00119245	0.326415	0.614229	ENSSSCG00000018087	ND4	protein_coding	NADH-ubiquinone oxidoreductase chain 4 [Source:UniProtKB/Swiss-Prot;Acc:O79881]
ENSSSCT00000008948	mRNA	-0.888831	0.0122346	-0.840722	0.01472	-0.0481085	0.968873	ENSSSCG00000008171	NPAS2	protein_coding	neuronal PAS domain protein 2 [Source:HGNC Symbol;Acc:HGNC:7895]
ENSSSCT00000001548	mRNA	0.854077	0.00119245	0.803134	0.00297337	0.0509436	0.957658	ENSSSCG00000001412	C6orf47	protein_coding	chromosome 6 open reading frame 47 [Source:HGNC Symbol;Acc:HGNC:19076]
ENSSSCT00000006718	mRNA	0.81474	0.00520502	0.393622	0.237739	0.421118	0.232016	ENSSSCG00000006126	DECR1	protein_coding	2,4-dienoyl-CoA reductase 1, mitochondrial [Source:HGNC Symbol;Acc:HGNC:2753]
ENSSSCT00000000563	mRNA	-0.61398	0.10448	-0.757708	0.0422547	0.143728	0.870637	ENSSSCG00000000521	PHLDA1	protein_coding	pleckstrin homology like domain family A member 1 [Source:HGNC Symbol;Acc:HGNC:8933]
ENSSSCT00000011072	mRNA	0.554321	0.062101	0.697165	0.0127118	-0.142844	0.815742	ENSSSCG00000010111	DGCR2	protein_coding	DiGeorge syndrome critical region gene 2 [Source:HGNC Symbol;Acc:HGNC:2845]
ENSSSCT00000030762	mRNA	-0.659891	0.0127118	-0.548934	0.0415674	-0.110957	0.862784	ENSSSCG00000022798	LRRC8B	protein_coding	leucine rich repeat containing 8 family member B [Source:HGNC Symbol;Acc:HGNC:30692]
ENSSSCT00000019660	mRNA	-1.81497	0.00119245	-2.05446	0.00119245	0.239488	0.651447	ENSSSCG00000018065	ND1	protein_coding	NADH dehydrogenase subunit 1 (mitochondrion) [Source:RefSeq peptide;Acc:NP_008634]
ENSSSCT00000025376	mRNA	-0.242668	0.668263	-0.787792	0.0196705	0.545125	0.17035	ENSSSCG00000023178	BATF2	protein_coding	basic leucine zipper ATF-like transcription factor 2 [Source:HGNC Symbol;Acc:HGNC:25163]
ENSSSCT00000010781	mRNA	-0.991548	0.00297337	-1.02132	0.010104	0.0297715	0.982102	ENSSSCG00000009837	--	protein_coding	--
ENSSSCT00000019664	mRNA	-1.3214	0.00655605	-1.58864	0.00119245	0.267246	0.640261	ENSSSCG00000018069	ND2	protein_coding	NADH dehydrogenase subunit 2 (mitochondrion) [Source:RefSeq peptide;Acc:NP_008635]
ENSSSCT00000031873	mRNA	-0.578559	0.106479	-0.737698	0.0312883	0.159139	0.81127	ENSSSCG00000027857	DMXL1	protein_coding	Dmx like 1 [Source:HGNC Symbol;Acc:HGNC:2937]
ENSSSCT00000008767	mRNA	0.83076	0.010104	0.61221	0.0805629	0.218549	0.668263	ENSSSCG00000007999	--	protein_coding	--
ENSSSCT00000018246	mRNA	-0.931802	0.0415674	-0.816968	0.0694792	-0.114835	0.930984	ENSSSCG00000016762	--	protein_coding	--
ENSSSCT00000024451	mRNA	0.971954	0.00214362	1.03618	0.00119245	-0.0642242	0.947302	ENSSSCG00000022358	-	protein_coding	ras-related protein Rab-28 [Source:RefSeq peptide;Acc:NP_001116647]
ENSSSCT00000008762	mRNA	0.981708	0.00119245	1.25661	0.00119245	-0.274897	0.480056	ENSSSCG00000007995	MCRIP2	protein_coding	MAPK regulated corepressor interacting protein 2 [Source:HGNC Symbol;Acc:HGNC:14142]
ENSSSCT00000018793	mRNA	-0.580403	0.038713	-0.43723	0.151513	-0.143174	0.802374	ENSSSCG00000017264	AMZ2	protein_coding	archaelysin family metallopeptidase 2 [Source:HGNC Symbol;Acc:HGNC:28041]
ENSSSCT00000008761	mRNA	0.734017	0.0111573	0.737483	0.00895758	-0.00346671	0.995615	ENSSSCG00000007994	--	protein_coding	--
ENSSSCT00000011092	mRNA	0.579995	0.0896176	0.804303	0.00953497	-0.224308	0.652612	ENSSSCG00000010131	TXNRD2	protein_coding	thioredoxin reductase 2, mitochondrial [Source:RefSeq peptide;Acc:NP_001162173]
ENSSSCT00000022570	mRNA	-0.896179	0.00655605	-1.3673	0.00119245	0.471125	0.172124	ENSSSCG00000020971	--	protein_coding	--
ENSSSCT00000014091	mRNA	0.535531	0.101908	0.694165	0.0209924	-0.158634	0.782834	ENSSSCG00000012889	CHKA	protein_coding	choline kinase alpha [Source:HGNC Symbol;Acc:HGNC:1937]
ENSSSCT00000022576	mRNA	-0.556976	0.0718303	-0.644027	0.0324458	0.0870507	0.911576	ENSSSCG00000030014	--	protein_coding	--
ENSSSCT00000019060	mRNA	-0.535774	0.427799	1.00585	0.0242293	-1.54162	0.00119245	ENSSSCG00000017507	--	protein_coding	--
ENSSSCT00000023448	mRNA	-0.627605	0.0242293	-0.57452	0.0476499	-0.0530848	0.952111	ENSSSCG00000022486	CBLB	protein_coding	Cbl proto-oncogene B [Source:HGNC Symbol;Acc:HGNC:1542]
ENSSSCT00000032333	mRNA	0.663139	0.0458347	0.606387	0.0755668	0.0567523	0.952577	ENSSSCG00000026251	--	protein_coding	--
ENSSSCT00000014099	mRNA	0.462865	0.13227	0.6927	0.0111573	-0.229835	0.593546	ENSSSCG00000012896	NDUFV1	protein_coding	NADH:ubiquinone oxidoreductase core subunit V1 [Source:HGNC Symbol;Acc:HGNC:7716]
ENSSSCT00000016378	mRNA	-1.485	0.00119245	-1.55978	0.00119245	0.0747828	0.94428	ENSSSCG00000015014	ZC3H12C	protein_coding	zinc finger CCCH-type containing 12C [Source:HGNC Symbol;Acc:HGNC:29362]
ENSSSCT00000022977	mRNA	0.820313	0.232794	1.2236	0.0476499	-0.40329	0.595004	ENSSSCG00000022590	GPRC5C	protein_coding	G protein-coupled receptor class C group 5 member C [Source:HGNC Symbol;Acc:HGNC:13309]
ENSSSCT00000011417	mRNA	1.63274	0.00119245	1.1736	0.00119245	0.45914	0.387472	ENSSSCG00000010432	--	protein_coding	--
ENSSSCT00000011415	mRNA	0.717899	0.0575607	0.946872	0.00778241	-0.228973	0.705588	ENSSSCG00000010430	CSTF2T	protein_coding	cleavage stimulation factor subunit 2, tau variant [Source:HGNC Symbol;Acc:HGNC:17086]
ENSSSCT00000031749	mRNA	-1.41422	0.0609473	-2.0276	0.0293426	0.613388	1	ENSSSCG00000029451	--	protein_coding	--
ENSSSCT00000018646	mRNA	1.23062	0.00449095	1.06333	0.0142222	0.167285	0.839748	ENSSSCG00000017128	HEXDC	protein_coding	hexosaminidase D [Source:HGNC Symbol;Acc:HGNC:26307]
ENSSSCT00000018647	mRNA	1.25464	0.0380764	1.15841	0.0603359	0.0962251	0.949976	ENSSSCG00000017129	--	protein_coding	--
ENSSSCT00000010415	mRNA	1.08147	0.00119245	1.23012	0.00119245	-0.14865	0.805131	ENSSSCG00000009498	--	protein_coding	--
ENSSSCT00000010417	mRNA	0.970058	0.0488708	0.554375	0.396119	0.415684	0.519707	ENSSSCG00000009500	CLDN10	protein_coding	claudin 10 [Source:HGNC Symbol;Acc:HGNC:2033]
ENSSSCT00000010416	mRNA	0.775605	0.00297337	0.7613	0.0058827	0.0143048	0.986089	ENSSSCG00000009499	--	protein_coding	--
ENSSSCT00000010411	mRNA	0.667693	0.0352729	1.45153	0.00119245	-0.783834	0.00520502	ENSSSCG00000009496	--	protein_coding	--
ENSSSCT00000010413	mRNA	0.824938	0.00214362	0.805686	0.00119245	0.0192513	0.984134	ENSSSCG00000027851	--	protein_coding	--
ENSSSCT00000010412	mRNA	-0.901164	0.00655605	-0.705535	0.0320922	-0.195629	0.76115	ENSSSCG00000009495	--	protein_coding	--
ENSSSCT00000007820	mRNA	0.651007	0.183098	0.876107	0.0380764	-0.2251	0.774987	ENSSSCG00000007147	--	protein_coding	--
ENSSSCT00000010341	mRNA	0.831433	0.0618213	1.28525	0.00119245	-0.45382	0.362934	ENSSSCG00000009434	RGCC	protein_coding	response gene to complement 32 protein [Source:RefSeq peptide;Acc:NP_001231156]
ENSSSCT00000007537	mRNA	0.88593	0.0218749	0.999284	0.0122346	-0.113353	0.904561	ENSSSCG00000006883	RWDD3	protein_coding	RWD domain containing 3 [Source:HGNC Symbol;Acc:HGNC:21393]
ENSSSCT00000024752	mRNA	0.953293	0.00297337	1.091	0.00119245	-0.137703	0.843263	ENSSSCG00000027672	SUOX	protein_coding	sulfite oxidase, mitochondrial [Source:RefSeq peptide;Acc:NP_001231427]
ENSSSCT00000005912	mRNA	-1.03312	0.00119245	-1.07351	0.00119245	0.0403885	0.966532	ENSSSCG00000005372	ANP32B	protein_coding	acidic nuclear phosphoprotein 32 family member B [Source:HGNC Symbol;Acc:HGNC:16677]
ENSSSCT00000005913	mRNA	0.441432	0.174718	0.676078	0.0196705	-0.234646	0.592649	ENSSSCG00000005373	NANS	protein_coding	N-acetylneuraminate synthase [Source:HGNC Symbol;Acc:HGNC:19237]
ENSSSCT00000033335	mRNA	0.41793	0.315776	0.686532	0.0380764	-0.268601	0.585542	ENSSSCG00000001392	TCF19	protein_coding	transcription factor 19 [Source:HGNC Symbol;Acc:HGNC:11629]
ENSSSCT00000000156	mRNA	0.820807	0.00119245	0.883072	0.00119245	-0.0622654	0.942506	ENSSSCG00000000148	--	protein_coding	--
ENSSSCT00000019152	mRNA	1.13306	0.00119245	1.49365	0.00119245	-0.360583	0.281114	ENSSSCG00000024673	NME1	protein_coding	NME/NM23 nucleoside diphosphate kinase 1 [Source:HGNC Symbol;Acc:HGNC:7849]
ENSSSCT00000000153	mRNA	1.00439	0.010104	0.638348	0.166993	0.366047	0.59665	ENSSSCG00000000146	--	protein_coding	--
ENSSSCT00000008167	mRNA	0.572558	0.106666	0.717657	0.0250032	-0.145099	0.832583	ENSSSCG00000007463	PTGIS	protein_coding	prostaglandin I2 (prostacyclin) synthase [Source:HGNC Symbol;Acc:HGNC:9603]
ENSSSCT00000005449	mRNA	-0.77083	0.00520502	-0.837572	0.00214362	0.0667421	0.938157	ENSSSCG00000004938	DENND4A	protein_coding	DENN domain containing 4A [Source:HGNC Symbol;Acc:HGNC:24321]
ENSSSCT00000005919	mRNA	0.458697	0.179653	1.01036	0.00119245	-0.551661	0.069199	ENSSSCG00000005379	GALNT12	protein_coding	polypeptide N-acetylgalactosaminyltransferase 12 [Source:HGNC Symbol;Acc:HGNC:19877]
ENSSSCT00000032202	mRNA	-0.706944	0.0169856	-0.817727	0.00655605	0.110783	0.890925	ENSSSCG00000021822	--	protein_coding	--
ENSSSCT00000032638	mRNA	0.719651	0.0116991	0.692284	0.0178968	0.027367	0.977455	ENSSSCG00000012382	IGBP1	protein_coding	immunoglobulin (CD79A) binding protein 1 [Source:HGNC Symbol;Acc:HGNC:5461]
ENSSSCT00000022756	mRNA	1.3471	0.00119245	1.81322	0.00119245	-0.466114	0.253025	ENSSSCG00000023949	--	protein_coding	--
ENSSSCT00000022755	mRNA	0.936701	0.00520502	1.18602	0.00119245	-0.249319	0.579716	ENSSSCG00000029228	ZNF276	protein_coding	zinc finger protein 276 [Source:HGNC Symbol;Acc:HGNC:23330]
ENSSSCT00000034734	mRNA	0.758737	0.0300926	0.80451	0.0349368	-0.0457734	0.97002	ENSSSCG00000012840	CD151	protein_coding	CD151 molecule (Raph blood group) [Source:HGNC Symbol;Acc:HGNC:1630]
ENSSSCT00000012922	mRNA	-1.07345	0.00119245	-1.02922	0.00119245	-0.0442249	0.962688	ENSSSCG00000011810	--	protein_coding	--
ENSSSCT00000016202	mRNA	-0.842473	0.00119245	-0.882006	0.00119245	0.039533	0.967669	ENSSSCG00000014850	SPCS2	protein_coding	signal peptidase complex subunit 2 [Source:HGNC Symbol;Acc:HGNC:28962]
ENSSSCT00000030182	mRNA	-0.735165	0.0116991	-0.694859	0.0201145	-0.0403066	0.969614	ENSSSCG00000021541	--	protein_coding	--
ENSSSCT00000027403	mRNA	-1.13721	0.00119245	-1.19156	0.00119245	0.0543454	0.957115	ENSSSCG00000030444	--	protein_coding	--
ENSSSCT00000011525	mRNA	-0.912274	0.0710481	-1.38071	0.0127118	0.468436	0.582315	ENSSSCG00000010535	--	protein_coding	--
ENSSSCT00000011528	mRNA	0.699745	0.0300926	0.668782	0.034246	0.0309629	0.975547	ENSSSCG00000010538	NKX2-3	protein_coding	NK2 homeobox 3 [Source:HGNC Symbol;Acc:HGNC:7836]
ENSSSCT00000015453	mRNA	-0.963265	0.00297337	-1.12139	0.00119245	0.15812	0.79944	ENSSSCG00000014149	MEF2C	protein_coding	myocyte-specific enhancer factor 2C [Source:RefSeq peptide;Acc:NP_001038005]
ENSSSCT00000030347	mRNA	0.607807	0.0324458	0.725361	0.00520502	-0.117553	0.851377	ENSSSCG00000027165	UBE2G2	protein_coding	ubiquitin conjugating enzyme E2 G2 [Source:HGNC Symbol;Acc:HGNC:12483]
ENSSSCT00000015417	mRNA	-0.979866	0.00119245	-1.2354	0.00119245	0.255538	0.538044	ENSSSCG00000014114	PAPD4	protein_coding	poly(A) RNA polymerase D4, non-canonical [Source:HGNC Symbol;Acc:HGNC:26776]
ENSSSCT00000025573	mRNA	1.00014	0.128741	1.42336	0.0242293	-0.423213	0.607369	ENSSSCG00000020670	--	protein_coding	--
ENSSSCT00000030349	mRNA	0.774245	0.043935	0.802041	0.0402804	-0.0277957	0.984006	ENSSSCG00000021590	RPL23	protein_coding	60S ribosomal protein L23 [Source:UniProtKB/Swiss-Prot;Acc:P62831]
ENSSSCT00000014144	mRNA	0.649511	0.018837	0.615523	0.029011	0.0339884	0.971133	ENSSSCG00000012939	BRMS1	protein_coding	breast cancer metastasis suppressor 1 [Source:HGNC Symbol;Acc:HGNC:17262]
ENSSSCT00000018330	mRNA	-0.861892	0.00119245	-0.796876	0.00449095	-0.065016	0.937693	ENSSSCG00000016835	SKP2	protein_coding	S-phase kinase-associated protein 2, E3 ubiquitin protein ligase [Source:HGNC Symbol;Acc:HGNC:10901]
ENSSSCT00000018331	mRNA	0.668805	0.015631	0.51046	0.114499	0.158345	0.782569	ENSSSCG00000016836	NADK2	protein_coding	NAD kinase 2, mitochondrial [Source:HGNC Symbol;Acc:HGNC:26404]
ENSSSCT00000004114	mRNA	-1.84382	0.013215	-2.95919	0.0137227	1.11537	1	ENSSSCG00000003714	HRH4	protein_coding	histamine H4 receptor [Source:RefSeq peptide;Acc:NP_999287]
ENSSSCT00000025319	mRNA	1.89191	0.0415674	2.08786	0.0250032	-0.195941	0.898441	ENSSSCG00000022187	CISD3	protein_coding	CDGSH iron sulfur domain 3 [Source:HGNC Symbol;Acc:HGNC:27578]
ENSSSCT00000018339	mRNA	-0.592996	0.05812	-0.698232	0.0234086	0.105236	0.885754	ENSSSCG00000016842	NIPBL	protein_coding	NIPBL, cohesin loading factor [Source:HGNC Symbol;Acc:HGNC:28862]
ENSSSCT00000005701	mRNA	0.502342	0.0921785	0.561919	0.0442407	-0.0595766	0.944417	ENSSSCG00000005171	--	protein_coding	--
ENSSSCT00000012813	mRNA	0.790907	0.0058827	1.43398	0.00119245	-0.64307	0.0402804	ENSSSCG00000011703	TM4SF4	protein_coding	transmembrane 4 L six family member 4 [Source:HGNC Symbol;Acc:HGNC:11856]
ENSSSCT00000009578	mRNA	0.696929	0.0192591	0.631601	0.0409193	0.0653279	0.942192	ENSSSCG00000008754	--	protein_coding	--
ENSSSCT00000004116	mRNA	-0.919346	0.00119245	-0.985014	0.00119245	0.0656684	0.938582	ENSSSCG00000003716	SS18	protein_coding	SS18, nBAF chromatin remodeling complex subunit [Source:HGNC Symbol;Acc:HGNC:11340]
ENSSSCT00000016802	mRNA	-0.739812	0.00449095	-0.64884	0.0151808	-0.0909722	0.902535	ENSSSCG00000015424	PSMC2	protein_coding	proteasome (prosome, macropain) 26S subunit, ATPase, 2 [Source:RefSeq peptide;Acc:NP_001231937]
ENSSSCT00000009142	mRNA	-0.673058	0.0127118	-0.89895	0.00119245	0.225892	0.622821	ENSSSCG00000008348	--	protein_coding	--
ENSSSCT00000009413	mRNA	-0.739858	0.0160896	-0.819888	0.0058827	0.0800309	0.919642	ENSSSCG00000008602	LAPTM4A	protein_coding	lysosomal protein transmembrane 4 alpha [Source:HGNC Symbol;Acc:HGNC:6924]
ENSSSCT00000022644	mRNA	-1.2444	0.017463	-1.15869	0.0349368	-0.0857134	1	ENSSSCG00000020694	DSG1	protein_coding	desmoglein 1 [Source:HGNC Symbol;Acc:HGNC:3048]
ENSSSCT00000000089	mRNA	1.18992	0.00119245	1.38503	0.00119245	-0.195108	0.692935	ENSSSCG00000000083	RPS19BP1	protein_coding	ribosomal protein S19 binding protein 1 [Source:HGNC Symbol;Acc:HGNC:28749]
ENSSSCT00000025707	mRNA	-0.645324	0.0339068	-0.730535	0.0111573	0.0852116	0.915883	ENSSSCG00000029593	FOXN2	protein_coding	forkhead box N2 [Source:HGNC Symbol;Acc:HGNC:5281]
ENSSSCT00000000082	mRNA	0.722319	0.0165389	0.908222	0.00119245	-0.185904	0.711688	ENSSSCG00000000076	SGSM3	protein_coding	small G protein signaling modulator 3 [Source:HGNC Symbol;Acc:HGNC:25228]
ENSSSCT00000030237	mRNA	-0.661745	0.0300926	-0.655907	0.0222139	-0.00583796	0.993557	ENSSSCG00000021511	GCSAM	protein_coding	germinal center-associated, signaling and motility [Source:HGNC Symbol;Acc:HGNC:20253]
ENSSSCT00000007066	mRNA	-1.18466	0.0312883	-1.1733	0.0218749	-0.0113617	0.99546	ENSSSCG00000006451	PCD1B	protein_coding	CD1b molecule [Source:HGNC Symbol;Acc:HGNC:1635]
ENSSSCT00000000085	mRNA	0.978895	0.00119245	1.28659	0.00119245	-0.307693	0.447615	ENSSSCG00000000079	--	protein_coding	--
ENSSSCT00000025401	mRNA	-1.12745	0.0494723	-1.55096	0.0127118	0.423505	0.691813	ENSSSCG00000021530	--	protein_coding	--
ENSSSCT00000002833	mRNA	0.500783	0.139999	0.746865	0.0151808	-0.246082	0.567568	ENSSSCG00000002550	C14orf2	protein_coding	chromosome 14 open reading frame 2 [Source:HGNC Symbol;Acc:HGNC:1188]
ENSSSCT00000004098	mRNA	-0.449493	0.241576	-0.800104	0.0169856	0.350611	0.458285	ENSSSCG00000003699	GREB1L	protein_coding	growth regulation by estrogen in breast cancer 1 like [Source:HGNC Symbol;Acc:HGNC:31042]
ENSSSCT00000030400	mRNA	-0.923627	0.0262156	-1.08517	0.00895758	0.161544	0.887325	ENSSSCG00000029022	--	protein_coding	--
ENSSSCT00000025408	mRNA	-0.434875	0.166832	-0.582164	0.0473756	0.147289	0.798244	ENSSSCG00000028310	DR1	protein_coding	down-regulator of transcription 1 [Source:HGNC Symbol;Acc:HGNC:3017]
ENSSSCT00000022764	mRNA	0.864797	0.0254043	1.26144	0.003754	-0.396646	0.370994	ENSSSCG00000025560	PGLYRP2	protein_coding	N-acetylmuramoyl-L-alanine amidase precursor [Source:RefSeq peptide;Acc:NP_998903]
ENSSSCT00000024385	mRNA	0.999423	0.00119245	0.855964	0.00953497	0.143459	0.869411	ENSSSCG00000029399	--	protein_coding	--
ENSSSCT00000033522	mRNA	-1.17306	0.0293426	-1.14306	0.0694792	-0.0300028	0.986506	ENSSSCG00000011795	IGF2BP2	protein_coding	insulin like growth factor 2 mRNA binding protein 2 [Source:HGNC Symbol;Acc:HGNC:28867]
ENSSSCT00000017956	mRNA	-0.353001	0.309454	-0.616174	0.0370382	0.263173	0.55486	ENSSSCG00000016492	AGK	protein_coding	acylglycerol kinase [Source:HGNC Symbol;Acc:HGNC:21869]
ENSSSCT00000017959	mRNA	1.0884	0.00119245	1.47306	0.00119245	-0.384653	0.274646	ENSSSCG00000016495	NDUFB2	protein_coding	NADH dehydrogenase (ubiquinone) 1 beta subcomplex, 2, 8kDa [Source:RefSeq peptide;Acc:NP_001231814]
ENSSSCT00000017958	mRNA	-0.954945	0.00119245	-0.97892	0.00119245	0.0239747	0.979904	ENSSSCG00000016494	BRAF	protein_coding	B-Raf proto-oncogene, serine/threonine kinase [Source:HGNC Symbol;Acc:HGNC:1097]
ENSSSCT00000002958	mRNA	0.806973	0.00214362	0.890406	0.00119245	-0.0834338	0.912132	ENSSSCG00000002667	ZDHHC7	protein_coding	zinc finger DHHC-type containing 7 [Source:HGNC Symbol;Acc:HGNC:18459]
ENSSSCT00000009700	mRNA	1.23064	0.00119245	0.529373	0.143681	0.701267	0.0209924	ENSSSCG00000008860	--	protein_coding	--
ENSSSCT00000009707	mRNA	-0.325007	0.361461	-0.578713	0.0448588	0.253706	0.551904	ENSSSCG00000008867	CTSO	protein_coding	cathepsin O [Source:HGNC Symbol;Acc:HGNC:2542]
ENSSSCT00000018474	mRNA	-0.938197	0.025797	-1.01792	0.0192591	0.0797249	0.957466	ENSSSCG00000016965	--	protein_coding	--
ENSSSCT00000007747	mRNA	1.23684	0.00119245	1.47863	0.00119245	-0.241797	0.711279	ENSSSCG00000007076	NDUFAF5	protein_coding	NADH:ubiquinone oxidoreductase complex assembly factor 5 [Source:HGNC Symbol;Acc:HGNC:15899]
ENSSSCT00000026406	mRNA	0.812322	0.00449095	0.866641	0.00297337	-0.0543195	0.954875	ENSSSCG00000030229	ABHD14A	protein_coding	abhydrolase domain containing 14A [Source:HGNC Symbol;Acc:HGNC:24538]
ENSSSCT00000026279	mRNA	-0.623532	0.325003	-1.2578	0.0308875	0.634266	0.387472	ENSSSCG00000030180	--	protein_coding	--
ENSSSCT00000026275	mRNA	-0.813865	0.00449095	-0.768376	0.00838524	-0.0454894	0.964598	ENSSSCG00000027668	--	protein_coding	--
ENSSSCT00000026277	mRNA	-1.13839	0.00119245	-1.14404	0.00119245	0.00564203	0.994543	ENSSSCG00000029027	--	protein_coding	--
ENSSSCT00000009382	mRNA	-0.603003	0.0320922	-0.586926	0.038713	-0.0160765	0.985741	ENSSSCG00000008575	ASXL2	protein_coding	additional sex combs like 2, transcriptional regulator [Source:HGNC Symbol;Acc:HGNC:23805]
ENSSSCT00000000883	mRNA	0.682464	0.133482	1.027	0.0111573	-0.344536	0.500999	ENSSSCG00000000814	--	protein_coding	--
ENSSSCT00000001579	mRNA	0.608855	0.0882579	0.812888	0.0116991	-0.204033	0.690019	ENSSSCG00000001433	PPT2	protein_coding	palmitoyl-protein thioesterase 2 [Source:HGNC Symbol;Acc:HGNC:9326]
ENSSSCT00000032063	mRNA	0.685455	0.0597357	0.847884	0.0127118	-0.162429	0.814023	ENSSSCG00000026947	GMPR2	protein_coding	guanosine monophosphate reductase 2 [Source:HGNC Symbol;Acc:HGNC:4377]
ENSSSCT00000000889	mRNA	-1.0408	0.00119245	-0.946539	0.00119245	-0.0942586	0.890006	ENSSSCG00000000816	SENP1	protein_coding	SUMO1/sentrin specific peptidase 1 [Source:HGNC Symbol;Acc:HGNC:17927]
ENSSSCT00000013255	mRNA	-0.733818	0.317262	-2.00834	0.00119245	1.27452	0.0281588	ENSSSCG00000012118	TLR8	protein_coding	toll like receptor 8 [Source:HGNC Symbol;Acc:HGNC:15632]
ENSSSCT00000011263	mRNA	1.29764	0.00119245	1.34929	0.00119245	-0.0516497	0.956695	ENSSSCG00000010291	PLA2G12B	protein_coding	phospholipase A2 group XIIB [Source:HGNC Symbol;Acc:HGNC:18555]
ENSSSCT00000023042	mRNA	0.605156	0.0281588	0.57909	0.0349368	0.0260656	0.976708	ENSSSCG00000025379	CTDSP2	protein_coding	carboxy-terminal domain RNA polymerase II polypeptide A small phosphatase 2 [Source:RefSeq peptide;Acc:NP_001231476]
ENSSSCT00000013251	mRNA	-0.747291	0.0884628	-0.970134	0.0192591	0.222843	0.806974	ENSSSCG00000012114	MSL3	protein_coding	male-specific lethal 3 homolog (Drosophila) [Source:HGNC Symbol;Acc:HGNC:7370]
ENSSSCT00000026878	mRNA	0.789812	0.0165389	1.13733	0.00119245	-0.347513	0.375165	ENSSSCG00000025796	NLE1	protein_coding	notchless homolog 1 [Source:HGNC Symbol;Acc:HGNC:19889]
ENSSSCT00000009362	mRNA	0.946353	0.00119245	0.888148	0.00119245	0.0582049	0.951106	ENSSSCG00000008557	EMILIN1	protein_coding	elastin microfibril interfacer 1 [Source:HGNC Symbol;Acc:HGNC:19880]
ENSSSCT00000032093	mRNA	-1.3148	0.0151808	-1.00884	0.0396727	-0.305962	0.772215	ENSSSCG00000029789	--	protein_coding	--
ENSSSCT00000031909	mRNA	0.470958	0.109527	0.663675	0.0142222	-0.192717	0.693206	ENSSSCG00000023043	BCL2L13	protein_coding	BCL2 like 13 [Source:HGNC Symbol;Acc:HGNC:17164]
ENSSSCT00000031907	mRNA	-0.797465	0.0317013	-0.685915	0.0551543	-0.11155	0.908989	ENSSSCG00000029465	--	protein_coding	--
ENSSSCT00000000178	mRNA	-0.590437	0.0497612	-0.564614	0.05812	-0.0258229	0.977764	ENSSSCG00000000169	--	protein_coding	--
ENSSSCT00000028903	mRNA	0.830567	0.0536545	0.992493	0.0165389	-0.161925	0.844244	ENSSSCG00000024583	--	protein_coding	--
ENSSSCT00000017668	mRNA	-0.647383	0.02262	-0.607351	0.0266091	-0.0400321	0.966667	ENSSSCG00000016226	--	protein_coding	--
ENSSSCT00000036000	mRNA	-0.836505	0.0106787	-1.0925	0.00119245	0.255999	0.64653	ENSSSCG00000006375	LY9	protein_coding	lymphocyte antigen 9 [Source:HGNC Symbol;Acc:HGNC:6730]
ENSSSCT00000009563	mRNA	0.405608	0.471427	1.1548	0.00119245	-0.749192	0.0572935	ENSSSCG00000008741	FGFBP1	protein_coding	fibroblast growth factor binding protein 1 [Source:HGNC Symbol;Acc:HGNC:19695]
ENSSSCT00000026051	mRNA	-1.40393	0.0205452	-1.84334	0.003754	0.439408	0.712838	ENSSSCG00000025145	--	protein_coding	--
ENSSSCT00000036004	mRNA	1.19894	0.0663967	1.51565	0.0165389	-0.316708	0.79588	ENSSSCG00000010056	GGT1	protein_coding	-
ENSSSCT00000001595	mRNA	1.1402	0.00119245	0.906979	0.00119245	0.233219	0.606434	ENSSSCG00000001441	BTNL5	protein_coding	-
ENSSSCT00000032254	mRNA	-0.67106	0.200947	-0.972562	0.0352729	0.301501	0.702155	ENSSSCG00000008406	CCDC88A	protein_coding	coiled-coil domain containing 88A [Source:HGNC Symbol;Acc:HGNC:25523]
ENSSSCT00000008483	mRNA	1.12171	0.00119245	1.26376	0.00119245	-0.14205	0.802394	ENSSSCG00000007738	ASL	protein_coding	argininosuccinate lyase [Source:HGNC Symbol;Acc:HGNC:746]
ENSSSCT00000026504	mRNA	0.603416	0.0262156	0.692679	0.00838524	-0.0892629	0.905015	ENSSSCG00000021410	STRAP	protein_coding	serine/threonine kinase receptor associated protein [Source:HGNC Symbol;Acc:HGNC:30796]
ENSSSCT00000023116	mRNA	-0.582845	0.058398	-0.648694	0.0230209	0.0658482	0.944923	ENSSSCG00000027090	--	protein_coding	--
ENSSSCT00000001040	mRNA	-0.586311	0.0412761	-0.456683	0.146883	-0.129629	0.833864	ENSSSCG00000000951	CSRP2	protein_coding	cysteine and glycine rich protein 2 [Source:HGNC Symbol;Acc:HGNC:2470]
ENSSSCT00000026472	mRNA	1.70861	0.00214362	2.14852	0.00119245	-0.439909	0.426802	ENSSSCG00000024772	--	protein_coding	--
ENSSSCT00000011483	mRNA	0.67721	0.0269681	0.566176	0.0718303	0.111034	0.890006	ENSSSCG00000010495	ALDH18A1	protein_coding	aldehyde dehydrogenase 18 family member A1 [Source:HGNC Symbol;Acc:HGNC:9722]
ENSSSCT00000000970	mRNA	0.749229	0.0254043	0.772929	0.0201145	-0.0236998	0.984052	ENSSSCG00000000886	SLC25A3	protein_coding	phosphate carrier protein, mitochondrial [Source:RefSeq peptide;Acc:NP_001157984]
ENSSSCT00000004475	mRNA	0.39154	0.284262	0.685831	0.0178968	-0.294291	0.464691	ENSSSCG00000004047	MRPL18	protein_coding	mitochondrial ribosomal protein L18 [Source:HGNC Symbol;Acc:HGNC:14477]
ENSSSCT00000004470	mRNA	0.958832	0.0142222	0.89146	0.0234086	0.0673718	0.956288	ENSSSCG00000004042	--	protein_coding	--
ENSSSCT00000026479	mRNA	-0.925739	0.00297337	-0.950851	0.00214362	0.0251115	0.981622	ENSSSCG00000004281	KCNQ5	protein_coding	potassium voltage-gated channel subfamily Q member 5 [Source:HGNC Symbol;Acc:HGNC:6299]
ENSSSCT00000002714	mRNA	1.00573	0.00520502	0.647636	0.121824	0.35809	0.441647	ENSSSCG00000002444	FBLN5	protein_coding	fibulin 5 [Source:HGNC Symbol;Acc:HGNC:3602]
ENSSSCT00000026184	mRNA	0.579865	0.045513	0.594799	0.0335647	-0.0149337	0.985989	ENSSSCG00000030030	FBXO18	protein_coding	F-box protein, helicase, 18 [Source:HGNC Symbol;Acc:HGNC:13620]
ENSSSCT00000026185	mRNA	1.25723	0.00119245	1.25244	0.00119245	0.00479391	0.995188	ENSSSCG00000024750	GFOD2	protein_coding	glucose-fructose oxidoreductase domain containing 2 [Source:HGNC Symbol;Acc:HGNC:28159]
ENSSSCT00000035464	mRNA	0.0802918	0.929387	-0.616406	0.0476499	0.696698	0.0262156	ENSSSCG00000030801	GBP6	protein_coding	-
ENSSSCT00000004868	mRNA	-1.31137	0.00119245	-1.33002	0.00119245	0.0186569	0.985137	ENSSSCG00000004405	--	protein_coding	--
ENSSSCT00000002719	mRNA	1.61712	0.00119245	1.92541	0.00119245	-0.308286	0.425974	ENSSSCG00000002449	--	protein_coding	--
ENSSSCT00000027452	mRNA	-0.396681	0.456658	-1.09677	0.00953497	0.700092	0.139796	ENSSSCG00000030172	CD40LG	protein_coding	CD40 ligand [Source:HGNC Symbol;Acc:HGNC:11935]
ENSSSCT00000017315	mRNA	-1.1803	0.00119245	-1.16808	0.00119245	-0.0122192	0.989119	ENSSSCG00000015902	--	protein_coding	--
ENSSSCT00000030071	mRNA	2.05777	0.00895758	1.72737	0.0300926	0.330402	0.746365	ENSSSCG00000022908	--	protein_coding	--
ENSSSCT00000017034	mRNA	-1.83715	0.00119245	-2.3439	0.00119245	0.506752	0.599063	ENSSSCG00000015638	C1orf186	protein_coding	chromosome 1 open reading frame 186 [Source:HGNC Symbol;Acc:HGNC:25341]
ENSSSCT00000023629	mRNA	-1.33036	0.00119245	-1.15035	0.00119245	-0.180014	0.766545	ENSSSCG00000025850	--	protein_coding	--
ENSSSCT00000006480	mRNA	0.881778	0.00297337	1.10037	0.00119245	-0.218588	0.654588	ENSSSCG00000005901	PPP1R16A	protein_coding	protein phosphatase 1 regulatory subunit 16A [Source:HGNC Symbol;Acc:HGNC:14941]
ENSSSCT00000023627	mRNA	0.683975	0.0352729	0.876782	0.003754	-0.192807	0.745268	ENSSSCG00000028052	OBSL1	protein_coding	obscurin like 1 [Source:HGNC Symbol;Acc:HGNC:29092]
ENSSSCT00000006485	mRNA	0.848198	0.0651238	1.1125	0.0222139	-0.264298	0.728013	ENSSSCG00000005905	SLC39A4	protein_coding	solute carrier family 39 member 4 [Source:HGNC Symbol;Acc:HGNC:17129]
ENSSSCT00000023333	mRNA	-0.490889	0.440143	-1.17333	0.0293426	0.682436	0.300372	ENSSSCG00000029866	CCDC112	protein_coding	coiled-coil domain containing 112 [Source:HGNC Symbol;Acc:HGNC:28599]
ENSSSCT00000006487	mRNA	1.26626	0.00119245	1.38107	0.00119245	-0.114808	0.863096	ENSSSCG00000005907	ADCK5	protein_coding	aarF domain containing kinase 5 [Source:HGNC Symbol;Acc:HGNC:21738]
ENSSSCT00000023623	mRNA	1.03759	0.0137227	1.22535	0.00214362	-0.18776	0.801109	ENSSSCG00000024827	ABTB1	protein_coding	ankyrin repeat and BTB domain containing 1 [Source:HGNC Symbol;Acc:HGNC:18275]
ENSSSCT00000001625	mRNA	1.03702	0.017463	1.21658	0.00214362	-0.179561	0.812637	ENSSSCG00000001463	--	protein_coding	--
ENSSSCT00000001620	mRNA	-0.687281	0.155906	-0.917376	0.0400203	0.230094	0.81127	ENSSSCG00000025593	--	protein_coding	--
ENSSSCT00000001623	mRNA	1.12873	0.00119245	0.856724	0.0201145	0.272008	0.521894	ENSSSCG00000028872	PSMB8	protein_coding	proteasome subunit beta type-8 [Source:RefSeq peptide;Acc:NP_999100]
ENSSSCT00000002135	mRNA	1.31295	0.00838524	2.65933	0.00119245	-1.34639	0.00119245	ENSSSCG00000001906	CYP1A1	protein_coding	cytochrome P450 family 1 subfamily A member 1 [Source:HGNC Symbol;Acc:HGNC:2595]
ENSSSCT00000027054	mRNA	0.621897	0.0762843	0.669877	0.0422547	-0.0479804	0.966717	ENSSSCG00000021443	SGK1	protein_coding	serum/glucocorticoid regulated kinase 1 [Source:HGNC Symbol;Acc:HGNC:10810]
ENSSSCT00000026692	mRNA	-0.668968	0.051888	-0.899711	0.0058827	0.230743	0.714854	ENSSSCG00000025922	--	protein_coding	--
ENSSSCT00000026693	mRNA	0.657885	0.0390669	0.774035	0.013215	-0.116151	0.869411	ENSSSCG00000025283	--	protein_coding	--
ENSSSCT00000002003	mRNA	0.391039	0.348845	0.644532	0.0494723	-0.253493	0.604593	ENSSSCG00000001788	STARD5	protein_coding	StAR related lipid transfer domain containing 5 [Source:HGNC Symbol;Acc:HGNC:18065]
ENSSSCT00000004509	mRNA	-0.916618	0.049169	-1.14192	0.0209924	0.225298	0.838169	ENSSSCG00000004080	MYCT1	protein_coding	myc target 1 [Source:HGNC Symbol;Acc:HGNC:23172]
ENSSSCT00000005056	mRNA	-0.46391	0.134639	-0.776673	0.003754	0.312762	0.412764	ENSSSCG00000004577	ICE2	protein_coding	interactor of little elongation complex ELL subunit 2 [Source:HGNC Symbol;Acc:HGNC:29885]
ENSSSCT00000005055	mRNA	-0.561865	0.060642	-0.95669	0.00119245	0.394824	0.267079	ENSSSCG00000004576	RORA	protein_coding	RAR related orphan receptor A [Source:HGNC Symbol;Acc:HGNC:10258]
ENSSSCT00000033988	mRNA	0.553866	0.100248	0.771771	0.013215	-0.217905	0.619917	ENSSSCG00000012336	GNL3L	protein_coding	G protein nucleolar 3 like [Source:HGNC Symbol;Acc:HGNC:25553]
ENSSSCT00000016572	mRNA	-0.443387	0.177988	-0.619998	0.0405666	0.176611	0.758026	ENSSSCG00000015206	CCDC15	protein_coding	coiled-coil domain containing 15 [Source:HGNC Symbol;Acc:HGNC:25798]
ENSSSCT00000005291	mRNA	-1.15014	0.0494723	-1.4458	0.013215	0.295651	0.827694	ENSSSCG00000004792	FAM98B	protein_coding	family with sequence similarity 98 member B [Source:HGNC Symbol;Acc:HGNC:26773]
ENSSSCT00000005290	mRNA	-0.772582	0.00655605	-0.838783	0.00214362	0.0662014	0.93776	ENSSSCG00000004791	RASGRP1	protein_coding	RAS guanyl releasing protein 1 [Source:HGNC Symbol;Acc:HGNC:9878]
ENSSSCT00000002060	mRNA	0.477191	0.121461	0.696705	0.0106787	-0.219514	0.63387	ENSSSCG00000001838	POLG	protein_coding	DNA polymerase gamma, catalytic subunit [Source:HGNC Symbol;Acc:HGNC:9179]
ENSSSCT00000024835	mRNA	-0.931051	0.00119245	-0.695683	0.0196705	-0.235369	0.605729	ENSSSCG00000030310	--	protein_coding	--
ENSSSCT00000010889	mRNA	0.83618	0.0262156	0.661456	0.0984267	0.174724	0.825209	ENSSSCG00000009937	ACACB	protein_coding	acetyl-CoA carboxylase beta [Source:HGNC Symbol;Acc:HGNC:85]
ENSSSCT00000035073	mRNA	-2.90569	0.01472	-1.57859	0.094834	-1.32711	0.312838	ENSSSCG00000003451	--	protein_coding	--
ENSSSCT00000029878	mRNA	-1.56726	0.00119245	-1.90066	0.00119245	0.333406	0.577073	ENSSSCG00000029981	--	protein_coding	--
ENSSSCT00000017781	mRNA	2.03824	0.00119245	1.74517	0.00119245	0.293071	0.595274	ENSSSCG00000016328	-	protein_coding	RAB17, member RAS oncogene family [Source:RefSeq peptide;Acc:NP_001230879]
ENSSSCT00000031005	mRNA	0.371799	0.549974	1.0345	0.00895758	-0.662705	0.116791	ENSSSCG00000025211	--	protein_coding	--
ENSSSCT00000015392	mRNA	0.369021	0.307822	0.662255	0.0250032	-0.293235	0.492134	ENSSSCG00000014091	F2RL1	protein_coding	F2R like trypsin receptor 1 [Source:HGNC Symbol;Acc:HGNC:3538]
ENSSSCT00000024232	mRNA	-1.06686	0.00119245	-0.909963	0.00119245	-0.156894	0.816984	ENSSSCG00000030351	MEF2B	protein_coding	myocyte enhancer factor 2B [Source:HGNC Symbol;Acc:HGNC:6995]
ENSSSCT00000025817	mRNA	1.50236	0.00119245	1.35403	0.00119245	0.14833	0.850171	ENSSSCG00000025106	--	protein_coding	--
ENSSSCT00000027125	mRNA	-2.37654	0.00953497	-0.50884	0.593813	-1.8677	0.0281588	ENSSSCG00000026043	--	protein_coding	--
ENSSSCT00000033853	mRNA	1.3476	0.0273669	0.998728	0.107379	0.348873	0.48805	ENSSSCG00000012448	ITM2A	protein_coding	integral membrane protein 2A [Source:HGNC Symbol;Acc:HGNC:6173]
ENSSSCT00000032589	mRNA	0.872497	0.00119245	0.712865	0.0106787	0.159632	0.788205	ENSSSCG00000030269	B4GALNT2	protein_coding	beta-1,4-N-acetyl-galactosaminyltransferase 2 [Source:HGNC Symbol;Acc:HGNC:24136]
ENSSSCT00000003449	mRNA	-0.87148	0.003754	-0.741026	0.0116991	-0.130453	0.861893	ENSSSCG00000003110	--	protein_coding	--
ENSSSCT00000013017	mRNA	0.853782	0.003754	0.800609	0.00655605	0.0531727	0.954875	ENSSSCG00000011895	PLA1A	protein_coding	phospholipase A1 member A [Source:HGNC Symbol;Acc:HGNC:17661]
ENSSSCT00000024904	mRNA	0.898474	0.00119245	1.13223	0.00119245	-0.233755	0.590586	ENSSSCG00000027302	--	protein_coding	--
ENSSSCT00000028699	mRNA	-1.0378	0.0192591	-0.748447	0.115686	-0.289354	0.744622	ENSSSCG00000021433	--	protein_coding	--
ENSSSCT00000032580	mRNA	-0.521963	0.121461	-0.675327	0.034246	0.153364	0.803756	ENSSSCG00000023296	CENPE	protein_coding	centromere protein E [Source:HGNC Symbol;Acc:HGNC:1856]
ENSSSCT00000032586	mRNA	-0.826831	0.0396727	-0.754553	0.0686683	-0.0722776	0.959192	ENSSSCG00000030046	--	protein_coding	--
ENSSSCT00000027639	mRNA	2.88252	0.0285611	2.06682	1	0.815694	0.289811	ENSSSCG00000022721	CDH16	protein_coding	cadherin 16 [Source:HGNC Symbol;Acc:HGNC:1755]
ENSSSCT00000028056	mRNA	0.825633	0.0669865	1.1119	0.00719494	-0.286271	0.641127	ENSSSCG00000028735	--	protein_coding	--
ENSSSCT00000029107	mRNA	0.821142	0.110787	1.06064	0.0324458	-0.239493	0.738083	ENSSSCG00000027934	--	protein_coding	--
ENSSSCT00000028050	mRNA	-0.737519	0.00520502	-0.805746	0.00119245	0.0682262	0.932056	ENSSSCG00000024783	--	protein_coding	--
ENSSSCT00000030273	mRNA	-0.549092	0.0661084	-0.843864	0.00119245	0.294772	0.466981	ENSSSCG00000028925	--	protein_coding	--
ENSSSCT00000003282	mRNA	0.830666	0.00297337	0.760518	0.0106787	0.0701477	0.937544	ENSSSCG00000002959	FAM98C	protein_coding	family with sequence similarity 98 member C [Source:HGNC Symbol;Acc:HGNC:27119]
ENSSSCT00000012313	mRNA	0.784925	0.0242293	0.945402	0.00520502	-0.160477	0.807793	ENSSSCG00000011246	VILL	protein_coding	villin like [Source:HGNC Symbol;Acc:HGNC:30906]
ENSSSCT00000007289	mRNA	0.691582	0.00778241	0.910541	0.00119245	-0.218959	0.621709	ENSSSCG00000006652	MCL1	protein_coding	induced myeloid leukemia cell differentiation protein Mcl-1 [Source:RefSeq peptide;Acc:NP_999526]
ENSSSCT00000030503	mRNA	0.814824	0.00214362	1.12361	0.00119245	-0.308787	0.423385	ENSSSCG00000028696	FEN1	protein_coding	flap structure-specific endonuclease 1 [Source:HGNC Symbol;Acc:HGNC:3650]
ENSSSCT00000028059	mRNA	-1.66938	0.00297337	-1.76056	0.00119245	0.0911797	1	ENSSSCG00000024350	--	protein_coding	--
ENSSSCT00000024348	mRNA	-0.561436	0.0542606	-0.901339	0.00119245	0.339903	0.371064	ENSSSCG00000023772	SPN	protein_coding	sialophorin [Source:HGNC Symbol;Acc:HGNC:11249]
ENSSSCT00000000403	mRNA	-0.634806	0.0277757	-0.596267	0.0367092	-0.0385391	0.968822	ENSSSCG00000000377	--	protein_coding	--
ENSSSCT00000024340	mRNA	-0.567654	0.0482378	-0.690619	0.010104	0.122965	0.848353	ENSSSCG00000029270	SMIM19	protein_coding	small integral membrane protein 19 [Source:HGNC Symbol;Acc:HGNC:25166]
ENSSSCT00000031178	mRNA	0.522932	0.0775791	0.644828	0.02262	-0.121896	0.835207	ENSSSCG00000028010	ABHD3	protein_coding	abhydrolase domain containing 3 [Source:HGNC Symbol;Acc:HGNC:18718]
ENSSSCT00000001970	mRNA	0.898941	0.0230209	0.530919	0.287984	0.368023	0.498304	ENSSSCG00000001762	CIB2	protein_coding	calcium and integrin binding family member 2 [Source:HGNC Symbol;Acc:HGNC:24579]
ENSSSCT00000006656	mRNA	-0.754646	0.0137227	-0.924449	0.00214362	0.169802	0.766712	ENSSSCG00000006066	RNF19A	protein_coding	ring finger protein 19A, RBR E3 ubiquitin protein ligase [Source:HGNC Symbol;Acc:HGNC:13432]
ENSSSCT00000014073	mRNA	0.932099	0.00214362	1.00187	0.00119245	-0.0697717	0.945179	ENSSSCG00000012875	TPCN2	protein_coding	two pore segment channel 2 [Source:HGNC Symbol;Acc:HGNC:20820]
ENSSSCT00000003260	mRNA	0.694042	0.0448588	0.654851	0.067605	0.0391918	0.971096	ENSSSCG00000002938	--	protein_coding	--
ENSSSCT00000008422	mRNA	-0.727032	0.00655605	-0.739881	0.00778241	0.0128498	0.987225	ENSSSCG00000007681	CUX1	protein_coding	cut like homeobox 1 [Source:HGNC Symbol;Acc:HGNC:2557]
ENSSSCT00000013802	mRNA	0.677086	0.0467215	0.641152	0.0515691	0.0359348	0.975228	ENSSSCG00000012623	SLC25A6	protein_coding	ADP/ATP translocase 3 [Source:RefSeq peptide;Acc:NP_999583]
ENSSSCT00000024583	mRNA	-0.749779	0.0218749	-0.582812	0.101159	-0.166966	0.817743	ENSSSCG00000027527	--	protein_coding	--
ENSSSCT00000019472	mRNA	1.09296	0.0308875	1.25594	0.0111573	-0.162979	0.869922	ENSSSCG00000017894	WSCD1	protein_coding	WSC domain containing 1 [Source:HGNC Symbol;Acc:HGNC:29060]
ENSSSCT00000013804	mRNA	1.01241	0.00214362	0.905007	0.00119245	0.107398	0.888877	ENSSSCG00000012625	PGRMC1	protein_coding	Membrane-associated progesterone receptor component 1 [Source:UniProtKB/Swiss-Prot;Acc:Q95250]
ENSSSCT00000004899	mRNA	-0.469616	0.118791	0.161801	0.765963	-0.631417	0.0246104	ENSSSCG00000004434	FRK	protein_coding	fyn related Src family tyrosine kinase [Source:HGNC Symbol;Acc:HGNC:3955]
ENSSSCT00000028476	mRNA	0.830213	0.003754	1.05498	0.00119245	-0.224769	0.62749	ENSSSCG00000026721	RNASE4	protein_coding	Sus scrofa ribonuclease, RNase A family, 4 (RNASE4), mRNA. [Source:RefSeq mRNA;Acc:NM_213936]
ENSSSCT00000018922	mRNA	1.03281	0.00119245	1.0789	0.00119245	-0.0460818	0.964173	ENSSSCG00000017383	AOC3	protein_coding	amine oxidase, copper containing 3 [Source:HGNC Symbol;Acc:HGNC:550]
ENSSSCT00000028470	mRNA	0.573253	0.305161	1.213	0.00655605	-0.639744	0.145474	ENSSSCG00000028567	BTNL9	protein_coding	butyrophilin like 9 [Source:HGNC Symbol;Acc:HGNC:24176]
ENSSSCT00000018924	mRNA	-0.594815	0.0356116	-0.451861	0.147662	-0.142954	0.810387	ENSSSCG00000017385	PSME3	protein_coding	proteasome activator subunit 3 [Source:HGNC Symbol;Acc:HGNC:9570]
ENSSSCT00000029383	mRNA	0.928643	0.00119245	1.12298	0.00119245	-0.194342	0.68379	ENSSSCG00000026877	C12orf57	protein_coding	chromosome 12 open reading frame 57 [Source:HGNC Symbol;Acc:HGNC:29521]
ENSSSCT00000003666	mRNA	1.1238	0.00119245	1.30332	0.00119245	-0.179514	0.753229	ENSSSCG00000003302	TMEM86B	protein_coding	transmembrane protein 86B [Source:HGNC Symbol;Acc:HGNC:28448]
ENSSSCT00000012265	mRNA	-0.837702	0.00297337	-1.06152	0.00119245	0.223821	0.626234	ENSSSCG00000011199	TBC1D5	protein_coding	TBC1 domain family member 5 [Source:HGNC Symbol;Acc:HGNC:19166]
ENSSSCT00000003084	mRNA	0.611688	0.0300926	0.432784	0.172809	0.178904	0.723064	ENSSSCG00000002786	ELMO3	protein_coding	engulfment and cell motility 3 [Source:HGNC Symbol;Acc:HGNC:17289]
ENSSSCT00000012267	mRNA	-0.450783	0.154773	-0.747712	0.00838524	0.296929	0.446048	ENSSSCG00000011201	SATB1	protein_coding	SATB homeobox 1 [Source:HGNC Symbol;Acc:HGNC:10541]
ENSSSCT00000016786	mRNA	-0.784128	0.0564708	-1.11508	0.00655605	0.330956	0.639653	ENSSSCG00000015411	--	protein_coding	--
ENSSSCT00000016785	mRNA	-0.78122	0.00655605	-1.02727	0.00119245	0.246052	0.617499	ENSSSCG00000015410	PHTF2	protein_coding	putative homeodomain transcription factor 2 [Source:HGNC Symbol;Acc:HGNC:13411]
ENSSSCT00000030437	mRNA	-0.844423	0.0165389	-0.715709	0.0497612	-0.128714	0.890006	ENSSSCG00000030529	--	protein_coding	--
ENSSSCT00000030436	mRNA	1.71631	0.00119245	1.93236	0.00119245	-0.216046	0.683231	ENSSSCG00000021599	--	protein_coding	--
ENSSSCT00000019350	mRNA	1.78077	0.0488708	1.57311	0.0859406	0.207663	0.89374	ENSSSCG00000017778	--	protein_coding	--
ENSSSCT00000025986	mRNA	-1.03801	0.003754	-1.26725	0.00119245	0.229241	0.649105	ENSSSCG00000020991	--	protein_coding	--
ENSSSCT00000027836	mRNA	1.12724	0.00838524	1.33463	0.00119245	-0.207381	0.75701	ENSSSCG00000029076	-	protein_coding	cGMP-dependent protein kinase 1 [Source:RefSeq peptide;Acc:NP_001038039]
ENSSSCT00000016789	mRNA	-0.499742	0.103306	-0.656083	0.018837	0.156341	0.783935	ENSSSCG00000015414	FAM185A	protein_coding	family with sequence similarity 185 member A [Source:HGNC Symbol;Acc:HGNC:22412]
ENSSSCT00000007631	mRNA	1.11476	0.00119245	1.31488	0.00119245	-0.200126	0.714469	ENSSSCG00000006966	CLDN23	protein_coding	claudin 23 [Source:HGNC Symbol;Acc:HGNC:17591]
ENSSSCT00000023990	mRNA	0.980819	0.00119245	0.994732	0.00119245	-0.0139137	0.98689	ENSSSCG00000023354	ACAD9	protein_coding	acyl-CoA dehydrogenase family member 9 [Source:HGNC Symbol;Acc:HGNC:21497]
ENSSSCT00000025181	mRNA	0.723943	0.00895758	0.530308	0.0654003	0.193635	0.680974	ENSSSCG00000025463	--	protein_coding	--
ENSSSCT00000015747	mRNA	-0.523341	0.0705685	-0.591127	0.038713	0.0677851	0.934215	ENSSSCG00000014409	--	protein_coding	--
ENSSSCT00000024164	mRNA	-0.591251	0.0482378	-0.16869	0.781722	-0.422561	0.223743	ENSSSCG00000022537	--	protein_coding	--
ENSSSCT00000002086	mRNA	1.05142	0.00520502	1.01424	0.00520502	0.0371824	0.973987	ENSSSCG00000001861	--	protein_coding	--
ENSSSCT00000024163	mRNA	0.670531	0.02262	0.807954	0.00297337	-0.137423	0.821527	ENSSSCG00000021010	TMEM219	protein_coding	transmembrane protein 219 [Source:HGNC Symbol;Acc:HGNC:25201]
ENSSSCT00000024161	mRNA	0.850837	0.00297337	1.3527	0.00119245	-0.501861	0.0991204	ENSSSCG00000024160	--	protein_coding	--
ENSSSCT00000028302	mRNA	0.377408	0.259225	0.582509	0.0442407	-0.205101	0.650453	ENSSSCG00000028865	SAP18	protein_coding	Sin3A associated protein 18 [Source:HGNC Symbol;Acc:HGNC:10530]
ENSSSCT00000001619	mRNA	-0.531436	0.146883	-1.05027	0.00214362	0.51883	0.204777	ENSSSCG00000001459	--	protein_coding	--
ENSSSCT00000025963	mRNA	1.34881	0.0589508	2.444	0.00119245	-1.09519	0.0308875	ENSSSCG00000029173	TMEM167A	protein_coding	transmembrane protein 167A [Source:HGNC Symbol;Acc:HGNC:28330]
ENSSSCT00000025962	mRNA	-0.724506	0.0658426	-0.835628	0.0262156	0.111122	0.919633	ENSSSCG00000029860	--	protein_coding	--
ENSSSCT00000025741	mRNA	0.712834	0.010104	0.77829	0.00449095	-0.0654556	0.939756	ENSSSCG00000027742	--	protein_coding	--
ENSSSCT00000008966	mRNA	0.23069	0.685301	0.82071	0.00838524	-0.59002	0.0708047	ENSSSCG00000008187	--	protein_coding	--
ENSSSCT00000025743	mRNA	0.857695	0.00778241	0.713772	0.0356116	0.143923	0.829564	ENSSSCG00000024089	C5orf30	protein_coding	chromosome 5 open reading frame 30 [Source:HGNC Symbol;Acc:HGNC:25052]
ENSSSCT00000008395	mRNA	-2.41687	0.00119245	-2.06831	0.00119245	-0.348555	0.768218	ENSSSCG00000007655	--	protein_coding	--
ENSSSCT00000029315	mRNA	0.507004	0.131379	0.613379	0.0467215	-0.106375	0.883759	ENSSSCG00000025942	MCCC1	protein_coding	methylcrotonoyl-CoA carboxylase 1 [Source:HGNC Symbol;Acc:HGNC:6936]
ENSSSCT00000025749	mRNA	-1.14	0.0230209	-1.23589	0.0214646	0.0958928	0.957412	ENSSSCG00000029006	--	protein_coding	--
ENSSSCT00000029256	mRNA	0.764509	0.0494723	0.83803	0.0266091	-0.0735205	0.948949	ENSSSCG00000029702	--	protein_coding	--
ENSSSCT00000019278	mRNA	0.834962	0.0142222	0.973346	0.00214362	-0.138385	0.841517	ENSSSCG00000017712	--	protein_coding	--
ENSSSCT00000014319	mRNA	-1.72586	0.00119245	-2.25069	0.00119245	0.524834	0.179299	ENSSSCG00000013099	MS4A2	protein_coding	membrane spanning 4-domains A2 [Source:HGNC Symbol;Acc:HGNC:7316]
ENSSSCT00000008956	mRNA	-0.545994	0.0780671	-0.701909	0.0192591	0.155915	0.793089	ENSSSCG00000008178	AFF3	protein_coding	AF4/FMR2 family member 3 [Source:HGNC Symbol;Acc:HGNC:6473]
ENSSSCT00000029894	mRNA	-1.30033	0.02262	-1.13299	0.0470618	-0.167342	0.918232	ENSSSCG00000027610	--	protein_coding	--
ENSSSCT00000003067	mRNA	0.487455	0.15094	0.617188	0.0445568	-0.129733	0.842085	ENSSSCG00000002769	THAP11	protein_coding	THAP domain containing 11 [Source:HGNC Symbol;Acc:HGNC:23194]
ENSSSCT00000029899	mRNA	0.691117	0.0859406	0.759903	0.0482378	-0.0687861	0.951859	ENSSSCG00000029696	--	protein_coding	--
ENSSSCT00000011069	mRNA	1.23003	0.00297337	1.34051	0.00119245	-0.110482	0.904755	ENSSSCG00000010108	--	protein_coding	--
ENSSSCT00000005636	mRNA	-1.22725	0.00119245	-1.25493	0.00119245	0.0276849	0.981767	ENSSSCG00000005113	--	protein_coding	--
ENSSSCT00000017568	mRNA	0.634687	0.0451959	0.54841	0.0977392	0.0862762	0.919006	ENSSSCG00000016135	CPO	protein_coding	carboxypeptidase O [Source:HGNC Symbol;Acc:HGNC:21011]
ENSSSCT00000006725	mRNA	-0.658519	0.0834139	-0.852109	0.0127118	0.19359	0.790269	ENSSSCG00000006132	MMP16	protein_coding	matrix metallopeptidase 16 [Source:HGNC Symbol;Acc:HGNC:7162]
ENSSSCT00000011065	mRNA	1.18797	0.0370382	1.37289	0.013215	-0.184918	0.865357	ENSSSCG00000010104	--	protein_coding	--
ENSSSCT00000030750	mRNA	-0.566335	0.0533632	-0.696485	0.00838524	0.13015	0.83534	ENSSSCG00000020870	DBF4	protein_coding	DBF4 zinc finger [Source:HGNC Symbol;Acc:HGNC:17364]
ENSSSCT00000030753	mRNA	-0.665406	0.0542606	-0.681963	0.049169	0.0165567	0.98759	ENSSSCG00000022307	RAB7B	protein_coding	RAB7B, member RAS oncogene family [Source:HGNC Symbol;Acc:HGNC:30513]
ENSSSCT00000019650	mRNA	0.77952	0.00778241	0.65196	0.0451959	0.12756	0.853312	ENSSSCG00000018055	PEMT	protein_coding	phosphatidylethanolamine N-methyltransferase [Source:HGNC Symbol;Acc:HGNC:8830]
ENSSSCT00000014222	mRNA	1.16954	0.00214362	1.20087	0.00214362	-0.0313353	0.979473	ENSSSCG00000013011	SAC3D1	protein_coding	SAC3 domain containing 1 [Source:HGNC Symbol;Acc:HGNC:30179]
ENSSSCT00000025361	mRNA	-0.800168	0.0238111	-0.787027	0.0300926	-0.0131415	0.989614	ENSSSCG00000025852	--	protein_coding	--
ENSSSCT00000008776	mRNA	0.849362	0.00214362	0.882373	0.00119245	-0.0330112	0.971133	ENSSSCG00000008008	STUB1	protein_coding	STIP1 homology and U-box containing protein 1 [Source:HGNC Symbol;Acc:HGNC:11427]
ENSSSCT00000018781	mRNA	-1.11677	0.0461548	-1.19925	0.0352729	0.0824784	0.966667	ENSSSCG00000017252	KCNJ2	protein_coding	inward rectifier potassium channel 2 [Source:RefSeq peptide;Acc:NP_999316]
ENSSSCT00000018780	mRNA	-0.83793	0.00119245	-0.932738	0.00119245	0.0948079	0.89511	ENSSSCG00000017251	SOX9	protein_coding	SRY-box 9 [Source:HGNC Symbol;Acc:HGNC:11204]
ENSSSCT00000019304	mRNA	0.651935	0.0473756	0.552819	0.113874	0.099116	0.900424	ENSSSCG00000017737	RNF135	protein_coding	ring finger protein 135 [Source:HGNC Symbol;Acc:HGNC:21158]
ENSSSCT00000008772	mRNA	0.928352	0.00119245	1.14517	0.00119245	-0.216814	0.632257	ENSSSCG00000008004	FAM173A	protein_coding	family with sequence similarity 173 member A [Source:HGNC Symbol;Acc:HGNC:14152]
ENSSSCT00000018253	mRNA	0.669745	0.0222139	0.628668	0.034246	0.0410773	0.966204	ENSSSCG00000016768	MPLKIP	protein_coding	M-phase specific PLK1 interacting protein [Source:HGNC Symbol;Acc:HGNC:16002]
ENSSSCT00000019098	mRNA	0.964857	0.00119245	1.47887	0.00119245	-0.514015	0.0864053	ENSSSCG00000017544	ATP5G1	protein_coding	ATP synthase, H+ transporting, mitochondrial Fo complex subunit C1 (subunit 9) [Source:HGNC Symbol;Acc:HGNC:841]
ENSSSCT00000027366	mRNA	1.09335	0.00119245	1.58468	0.00119245	-0.491329	0.13227	ENSSSCG00000024567	PTPRH	protein_coding	protein tyrosine phosphatase, receptor type H [Source:HGNC Symbol;Acc:HGNC:9672]
ENSSSCT00000011084	mRNA	0.866891	0.0196705	0.889166	0.015631	-0.0222749	0.984639	ENSSSCG00000010123	CLDN5	protein_coding	claudin 5 [Source:HGNC Symbol;Acc:HGNC:2047]
ENSSSCT00000018255	mRNA	-0.715892	0.00895758	-0.725777	0.00719494	0.00988488	0.99047	ENSSSCG00000016769	CDK13	protein_coding	cyclin dependent kinase 13 [Source:HGNC Symbol;Acc:HGNC:1733]
ENSSSCT00000011089	mRNA	1.29296	0.0482378	1.07531	0.107812	0.217649	0.796409	ENSSSCG00000010128	2017-09-05	protein_coding	septin 5 [Source:HGNC Symbol;Acc:HGNC:9164]
ENSSSCT00000032321	mRNA	-1.47834	0.00119245	-0.63884	0.0689499	-0.839498	0.00297337	ENSSSCG00000028758	LBP	protein_coding	lipopolysaccharide binding protein [Source:HGNC Symbol;Acc:HGNC:6517]
ENSSSCT00000035852	mRNA	-0.922251	0.00297337	-0.950279	0.00119245	0.0280279	0.98064	ENSSSCG00000026569	--	protein_coding	--
ENSSSCT00000012689	mRNA	-1.2931	0.00119245	-1.32627	0.00119245	0.0331765	0.977857	ENSSSCG00000011593	--	protein_coding	--
ENSSSCT00000023293	mRNA	-0.997224	0.0370382	-0.854557	0.0815406	-0.142667	0.914404	ENSSSCG00000021769	--	protein_coding	--
ENSSSCT00000016365	mRNA	0.771342	0.0058827	0.720897	0.0058827	0.0504449	0.955602	ENSSSCG00000015001	SLC35F2	protein_coding	solute carrier family 35 member F2 [Source:HGNC Symbol;Acc:HGNC:23615]
ENSSSCT00000031752	mRNA	0.79162	0.00449095	0.947884	0.00119245	-0.156263	0.776022	ENSSSCG00000022265	C19orf25	protein_coding	chromosome 19 open reading frame 25 [Source:HGNC Symbol;Acc:HGNC:26711]
ENSSSCT00000031750	mRNA	-0.680967	0.0436516	-0.728683	0.0320922	0.047716	0.967622	ENSSSCG00000003719	--	protein_coding	--
ENSSSCT00000018652	mRNA	1.38395	0.00119245	1.45508	0.00119245	-0.0711242	0.940561	ENSSSCG00000017134	FN3KRP	protein_coding	fructosamine 3 kinase related protein [Source:HGNC Symbol;Acc:HGNC:25700]
ENSSSCT00000010939	mRNA	-0.770123	0.0246104	-0.810749	0.025797	0.0406261	0.972871	ENSSSCG00000025186	--	protein_coding	--
ENSSSCT00000004271	mRNA	-0.821445	0.00297337	-1.02848	0.00119245	0.207032	0.695403	ENSSSCG00000003859	ZCCHC11	protein_coding	zinc finger CCHC-type containing 11 [Source:HGNC Symbol;Acc:HGNC:28981]
ENSSSCT00000007838	mRNA	1.101	0.00119245	1.34449	0.00119245	-0.243482	0.570187	ENSSSCG00000007165	MRPS26	protein_coding	mitochondrial ribosomal protein S26 [Source:HGNC Symbol;Acc:HGNC:14045]
ENSSSCT00000031591	mRNA	0.599272	0.0345772	0.68001	0.0111573	-0.0807375	0.916012	ENSSSCG00000020686	SDHA	protein_coding	succinate dehydrogenase complex flavoprotein subunit A [Source:HGNC Symbol;Acc:HGNC:10680]
ENSSSCT00000031590	mRNA	-0.732566	0.00655605	-0.638281	0.0250032	-0.0942845	0.89458	ENSSSCG00000030149	CAPNS1	protein_coding	Calpain small subunit 1 [Source:UniProtKB/Swiss-Prot;Acc:P04574]
ENSSSCT00000010422	mRNA	-1.28264	0.00119245	-1.16405	0.00119245	-0.118597	0.883045	ENSSSCG00000009505	MBNL2	protein_coding	muscleblind like splicing regulator 2 [Source:HGNC Symbol;Acc:HGNC:16746]
ENSSSCT00000010423	mRNA	0.877547	0.0464359	1.17754	0.00214362	-0.299995	0.597892	ENSSSCG00000009506	--	protein_coding	--
ENSSSCT00000004278	mRNA	1.06827	0.029011	1.30356	0.0058827	-0.235286	0.772009	ENSSSCG00000003866	--	protein_coding	--
ENSSSCT00000004279	mRNA	-0.68138	0.0242293	-0.44332	0.187575	-0.23806	0.611675	ENSSSCG00000003867	TXNDC12	protein_coding	thioredoxin domain containing 12 [Source:HGNC Symbol;Acc:HGNC:24626]
ENSSSCT00000031596	mRNA	-1.06773	0.00119245	-1.25654	0.00119245	0.188815	0.71695	ENSSSCG00000029306	--	protein_coding	--
ENSSSCT00000005901	mRNA	0.811294	0.00119245	0.962164	0.00119245	-0.150869	0.78251	ENSSSCG00000005361	ALDH1B1	protein_coding	aldehyde dehydrogenase 1 family member B1 [Source:HGNC Symbol;Acc:HGNC:407]
ENSSSCT00000005454	mRNA	-0.727736	0.00778241	-0.812087	0.00297337	0.0843505	0.915978	ENSSSCG00000004942	TIPIN	protein_coding	TIMELESS interacting protein [Source:HGNC Symbol;Acc:HGNC:30750]
ENSSSCT00000000167	mRNA	0.45748	0.136261	0.576719	0.0433301	-0.119238	0.848946	ENSSSCG00000000158	RTCB	protein_coding	RNA 2',3'-cyclic phosphate and 5'-OH ligase [Source:HGNC Symbol;Acc:HGNC:26935]
ENSSSCT00000032215	mRNA	-1.13673	0.00119245	-1.17221	0.00119245	0.0354752	0.974112	ENSSSCG00000029325	--	protein_coding	--
ENSSSCT00000018439	mRNA	-0.870761	0.00778241	-0.664157	0.0402804	-0.206604	0.743671	ENSSSCG00000016932	DEPDC1B	protein_coding	DEP domain containing 1B [Source:HGNC Symbol;Acc:HGNC:24902]
ENSSSCT00000011247	mRNA	0.677501	0.015631	0.550903	0.0661084	0.126598	0.840131	ENSSSCG00000010275	PCBD1	protein_coding	pterin-4 alpha-carbinolamine dehydratase/dimerization cofactor of hepatocyte nuclear factor 1 alpha [Source:HGNC Symbol;Acc:HGNC:8646]
ENSSSCT00000006905	mRNA	0.563782	0.0820082	0.760201	0.0106787	-0.196419	0.702903	ENSSSCG00000006300	SFT2D2	protein_coding	SFT2 domain containing 2 [Source:HGNC Symbol;Acc:HGNC:25140]
ENSSSCT00000016214	mRNA	0.914364	0.00119245	0.966436	0.00119245	-0.0520713	0.953977	ENSSSCG00000014861	MOGAT2	protein_coding	monoacylglycerol O-acyltransferase 2 [Source:HGNC Symbol;Acc:HGNC:23248]
ENSSSCT00000006902	mRNA	1.13708	0.00119245	1.27444	0.00119245	-0.137357	0.815415	ENSSSCG00000006297	DPT	protein_coding	dermatopontin [Source:HGNC Symbol;Acc:HGNC:3011]
ENSSSCT00000022765	mRNA	-0.687054	0.0127118	-0.539192	0.08083	-0.147863	0.790296	ENSSSCG00000030305	SLC15A2	protein_coding	solute carrier family 15 (oligopeptide transporter), member 2 [Source:HGNC Symbol;Acc:HGNC:10921]
ENSSSCT00000010337	mRNA	-0.578271	0.0476499	-0.589647	0.0458347	0.0113764	0.988449	ENSSSCG00000009430	AKAP11	protein_coding	A-kinase anchoring protein 11 [Source:HGNC Symbol;Acc:HGNC:369]
ENSSSCT00000006909	mRNA	0.669173	0.0137227	0.808368	0.00214362	-0.139195	0.807874	ENSSSCG00000006304	MPC2	protein_coding	mitochondrial pyruvate carrier 2 [Source:HGNC Symbol;Acc:HGNC:24515]
ENSSSCT00000015402	mRNA	0.98933	0.00119245	1.07822	0.00119245	-0.088895	0.906189	ENSSSCG00000014100	TBCA	protein_coding	tubulin folding cofactor A [Source:HGNC Symbol;Acc:HGNC:11579]
ENSSSCT00000033181	mRNA	-0.0946811	0.939421	-0.96031	0.0273669	0.865629	0.0805629	ENSSSCG00000012402	CXCR3	protein_coding	C-X-C motif chemokine receptor 3 [Source:HGNC Symbol;Acc:HGNC:4540]
ENSSSCT00000008377	mRNA	0.590552	0.0629718	0.964103	0.00119245	-0.373551	0.280317	ENSSSCG00000007637	TRIM4	protein_coding	tripartite motif containing 4 [Source:HGNC Symbol;Acc:HGNC:16275]
ENSSSCT00000014139	mRNA	1.91472	0.00119245	1.86594	0.00119245	0.0487807	0.966255	ENSSSCG00000012934	--	protein_coding	--
ENSSSCT00000015408	mRNA	-0.603863	0.159669	-1.087	0.0127118	0.483141	0.386733	ENSSSCG00000014106	--	protein_coding	--
ENSSSCT00000010686	mRNA	-1.19498	0.0846299	-1.41786	0.0451959	0.222873	0.903777	ENSSSCG00000009747	STX2	protein_coding	syntaxin 2 [Source:HGNC Symbol;Acc:HGNC:3403]
ENSSSCT00000033106	mRNA	-0.851932	0.00214362	-0.684392	0.0137227	-0.16754	0.750059	ENSSSCG00000030898	MAFB	protein_coding	MAF bZIP transcription factor B [Source:HGNC Symbol;Acc:HGNC:6408]
ENSSSCT00000010682	mRNA	-1.46601	0.0612519	-1.72262	0.0269681	0.256606	0.903746	ENSSSCG00000009743	--	protein_coding	--
ENSSSCT00000032106	mRNA	-0.805421	0.003754	-0.883307	0.00214362	0.077886	0.91812	ENSSSCG00000028663	RBM25	protein_coding	RNA binding motif protein 25 [Source:HGNC Symbol;Acc:HGNC:23244]
ENSSSCT00000004641	mRNA	1.56203	0.0262156	2.08606	0.00297337	-0.524029	0.392208	ENSSSCG00000004200	SMLR1	protein_coding	small leucine rich protein 1 [Source:HGNC Symbol;Acc:HGNC:44670]
ENSSSCT00000004643	mRNA	-1.25508	0.00520502	-1.93094	0.00119245	0.675865	0.333868	ENSSSCG00000004202	SAMD3	protein_coding	sterile alpha motif domain containing 3 [Source:HGNC Symbol;Acc:HGNC:21574]
ENSSSCT00000032100	mRNA	-0.567774	0.0592256	-0.775154	0.0058827	0.20738	0.650453	ENSSSCG00000030616	KIAA1551	protein_coding	KIAA1551 [Source:HGNC Symbol;Acc:HGNC:25559]
ENSSSCT00000031273	mRNA	0.696475	0.0281588	0.521914	0.15307	0.174561	0.774169	ENSSSCG00000025630	--	protein_coding	--
ENSSSCT00000018327	mRNA	-0.368511	0.319627	-0.692568	0.0218749	0.324057	0.434901	ENSSSCG00000016832	IL7R	protein_coding	interleukin 7 receptor [Source:HGNC Symbol;Acc:HGNC:6024]
ENSSSCT00000018324	mRNA	1.00705	1	2.48803	0.00838524	-1.48098	0.0479669	ENSSSCG00000016829	AGXT2	protein_coding	alanine--glyoxylate aminotransferase 2 [Source:HGNC Symbol;Acc:HGNC:14412]
ENSSSCT00000024075	mRNA	-1.0968	0.00119245	-1.58874	0.00119245	0.491936	0.200047	ENSSSCG00000027918	STAT1	protein_coding	-
ENSSSCT00000010116	mRNA	-0.762307	0.010104	-0.926306	0.00119245	0.163999	0.757611	ENSSSCG00000009237	HPSE	protein_coding	heparanase [Source:HGNC Symbol;Acc:HGNC:5164]
ENSSSCT00000005301	mRNA	-0.696646	0.00655605	-0.805922	0.00119245	0.109276	0.860394	ENSSSCG00000004802	--	protein_coding	--
ENSSSCT00000010112	mRNA	0.469867	0.186365	0.975644	0.00119245	-0.505776	0.119654	ENSSSCG00000009233	GPAT3	protein_coding	glycerol-3-phosphate acyltransferase 3 [Source:HGNC Symbol;Acc:HGNC:28157]
ENSSSCT00000012861	mRNA	0.751182	0.00838524	0.988707	0.00119245	-0.237526	0.59821	ENSSSCG00000011750	PLD1	protein_coding	phospholipase D1 [Source:HGNC Symbol;Acc:HGNC:9067]
ENSSSCT00000017819	mRNA	0.691572	0.0339068	0.974174	0.00297337	-0.282603	0.568187	ENSSSCG00000016364	GPC1	protein_coding	glypican 1 [Source:HGNC Symbol;Acc:HGNC:4449]
ENSSSCT00000009171	mRNA	1.33661	0.00119245	1.36682	0.00119245	-0.0302189	0.975228	ENSSSCG00000008376	COMMD1	protein_coding	copper metabolism domain containing 1 [Source:HGNC Symbol;Acc:HGNC:23024]
ENSSSCT00000028734	mRNA	0.508782	0.0955755	0.645218	0.0209924	-0.136436	0.821143	ENSSSCG00000029581	PLIN3	protein_coding	perilipin-3 [Source:RefSeq peptide;Acc:NP_001026948]
ENSSSCT00000010206	mRNA	1.07893	0.00214362	1.32701	0.00119245	-0.24808	0.676544	ENSSSCG00000009316	URAD	protein_coding	ureidoimidazoline (2-oxo-4-hydroxy-4-carboxy-5-) decarboxylase [Source:HGNC Symbol;Acc:HGNC:17785]
ENSSSCT00000027699	mRNA	0.899352	0.00119245	0.785094	0.00838524	0.114258	0.862923	ENSSSCG00000027276	--	protein_coding	--
ENSSSCT00000010759	mRNA	-0.538451	0.106862	-0.724797	0.015631	0.186346	0.753033	ENSSSCG00000009816	P2RX4	protein_coding	purinergic receptor P2X 4 [Source:HGNC Symbol;Acc:HGNC:8535]
ENSSSCT00000009979	mRNA	-0.624987	0.0205452	-0.546337	0.0485518	-0.0786505	0.914785	ENSSSCG00000009112	--	protein_coding	--
ENSSSCT00000014042	mRNA	0.788535	0.00520502	0.947689	0.00119245	-0.159154	0.777138	ENSSSCG00000012847	TALDO1	protein_coding	Sus scrofa transaldolase 1 (TALDO1), mRNA. [Source:RefSeq mRNA;Acc:NM_001244935]
ENSSSCT00000004085	mRNA	-1.0143	0.00119245	-0.982842	0.00119245	-0.0314613	0.971711	ENSSSCG00000003687	EPB41L3	protein_coding	erythrocyte membrane protein band 4.1 like 3 [Source:HGNC Symbol;Acc:HGNC:3380]
ENSSSCT00000014041	mRNA	0.907273	0.00119245	1.13657	0.00119245	-0.229293	0.587989	ENSSSCG00000012846	PDDC1	protein_coding	Parkinson disease 7 domain containing 1 [Source:HGNC Symbol;Acc:HGNC:26616]
ENSSSCT00000014044	mRNA	1.42129	0.00119245	1.71293	0.00119245	-0.291639	0.555314	ENSSSCG00000012849	TMEM80	protein_coding	transmembrane protein 80 [Source:HGNC Symbol;Acc:HGNC:27453]
ENSSSCT00000022326	mRNA	-0.575342	0.0494723	-0.618791	0.0297356	0.0434494	0.964368	ENSSSCG00000023709	PTPRJ	protein_coding	protein tyrosine phosphatase, receptor type J [Source:HGNC Symbol;Acc:HGNC:9673]
ENSSSCT00000015545	mRNA	-0.779787	0.00778241	-0.797658	0.00655605	0.0178715	0.985121	ENSSSCG00000014227	TNFAIP8	protein_coding	TNF alpha induced protein 8 [Source:HGNC Symbol;Acc:HGNC:17260]
ENSSSCT00000007382	mRNA	1.47397	0.00119245	1.4451	0.00119245	0.0288637	0.981604	ENSSSCG00000026907	--	protein_coding	--
ENSSSCT00000013797	mRNA	1.15295	0.00719494	1.64594	0.00119245	-0.492998	0.220369	ENSSSCG00000012618	SOWAHD	protein_coding	sosondowah ankyrin repeat domain family member D [Source:HGNC Symbol;Acc:HGNC:32960]
ENSSSCT00000022320	mRNA	-0.230649	0.608352	-0.733628	0.00655605	0.502979	0.101908	ENSSSCG00000021149	--	protein_coding	--
ENSSSCT00000007949	mRNA	0.623706	0.0448588	0.795914	0.003754	-0.172208	0.761759	ENSSSCG00000007264	CDK5RAP1	protein_coding	CDK5 regulatory subunit associated protein 1 [Source:HGNC Symbol;Acc:HGNC:15880]
ENSSSCT00000028593	mRNA	-0.305063	0.52171	-0.747161	0.0250032	0.442097	0.283619	ENSSSCG00000024470	--	protein_coding	--
ENSSSCT00000005604	mRNA	0.594607	0.0300926	0.343294	0.33079	0.251313	0.52959	ENSSSCG00000005084	PPM1A	protein_coding	protein phosphatase, Mg2+/Mn2+ dependent 1A [Source:HGNC Symbol;Acc:HGNC:9275]
ENSSSCT00000017967	mRNA	-1.47519	0.0106787	-1.61299	0.00778241	0.137799	1	ENSSSCG00000016503	--	protein_coding	--
ENSSSCT00000028874	mRNA	0.836854	0.00119245	0.571552	0.0760403	0.265302	0.558574	ENSSSCG00000027446	--	protein_coding	--
ENSSSCT00000012622	mRNA	0.85166	0.00119245	0.938492	0.00119245	-0.086832	0.903565	ENSSSCG00000011532	SUMF1	protein_coding	sulfatase modifying factor 1 [Source:HGNC Symbol;Acc:HGNC:20376]
ENSSSCT00000028877	mRNA	1.01712	0.00119245	1.28834	0.00119245	-0.27122	0.518304	ENSSSCG00000022516	--	protein_coding	--
ENSSSCT00000014546	mRNA	-1.24976	0.00838524	-1.45095	0.00119245	0.201189	0.870256	ENSSSCG00000013320	PAX6	protein_coding	paired box 6 [Source:HGNC Symbol;Acc:HGNC:8620]
ENSSSCT00000011460	mRNA	-0.991517	0.00119245	-1.19301	0.00119245	0.201492	0.73439	ENSSSCG00000010472	HHEX	protein_coding	hematopoietically expressed homeobox [Source:HGNC Symbol;Acc:HGNC:4901]
ENSSSCT00000005609	mRNA	-1.4361	0.00778241	-1.80132	0.00119245	0.365217	1	ENSSSCG00000005089	SIX4	protein_coding	SIX homeobox 4 [Source:HGNC Symbol;Acc:HGNC:10890]
ENSSSCT00000008580	mRNA	-0.746173	0.00838524	-0.908205	0.00119245	0.162032	0.758544	ENSSSCG00000007830	RBBP6	protein_coding	RB binding protein 6, ubiquitin ligase [Source:HGNC Symbol;Acc:HGNC:9889]
ENSSSCT00000006012	mRNA	-0.818632	0.00449095	-0.952267	0.00119245	0.133635	0.815473	ENSSSCG00000005466	PTBP3	protein_coding	polypyrimidine tract binding protein 3 [Source:HGNC Symbol;Acc:HGNC:10253]
ENSSSCT00000006013	mRNA	-0.516375	0.129549	-0.683767	0.0320922	0.167392	0.805295	ENSSSCG00000005467	HSDL2	protein_coding	hydroxysteroid dehydrogenase like 2 [Source:HGNC Symbol;Acc:HGNC:18572]
ENSSSCT00000006011	mRNA	-0.695106	0.0151808	-0.765106	0.015631	0.0700001	0.941763	ENSSSCG00000005465	SUSD1	protein_coding	sushi domain containing 1 [Source:HGNC Symbol;Acc:HGNC:25413]
ENSSSCT00000030905	mRNA	0.217721	0.780753	0.798332	0.0320922	-0.580612	0.172307	ENSSSCG00000025803	--	protein_coding	--
ENSSSCT00000005226	mRNA	0.674259	0.015631	0.625219	0.0254043	0.04904	0.957664	ENSSSCG00000004730	TMEM87A	protein_coding	transmembrane protein 87A [Source:HGNC Symbol;Acc:HGNC:24522]
ENSSSCT00000022926	mRNA	-0.761713	0.0127118	-0.452723	0.192294	-0.30899	0.482217	ENSSSCG00000029921	--	protein_coding	--
ENSSSCT00000000180	mRNA	1.32774	0.00119245	1.47164	0.00119245	-0.1439	0.843043	ENSSSCG00000000171	CKAP4	protein_coding	cytoskeleton associated protein 4 [Source:HGNC Symbol;Acc:HGNC:16991]
ENSSSCT00000018632	mRNA	0.936748	0.00119245	1.2116	0.00119245	-0.274847	0.46981	ENSSSCG00000017114	NDUFS6	protein_coding	NADH:ubiquinone oxidoreductase subunit S6 [Source:HGNC Symbol;Acc:HGNC:7713]
ENSSSCT00000000184	mRNA	1.00937	0.00119245	1.12371	0.00119245	-0.114343	0.861346	ENSSSCG00000000175	--	protein_coding	--
ENSSSCT00000000189	mRNA	1.20789	0.00119245	1.47337	0.00119245	-0.265479	0.517812	ENSSSCG00000000180	FKBP11	protein_coding	FK506 binding protein 11 [Source:HGNC Symbol;Acc:HGNC:18624]
ENSSSCT00000030909	mRNA	1.0213	0.0445568	0.643532	0.303297	0.377767	0.59146	ENSSSCG00000030337	NYAP1	protein_coding	neuronal tyrosine phosphorylated phosphoinositide-3-kinase adaptor 1 [Source:HGNC Symbol;Acc:HGNC:22009]
ENSSSCT00000022922	mRNA	-0.806167	0.00297337	-1.12476	0.00119245	0.318593	0.442208	ENSSSCG00000020929	--	protein_coding	--
ENSSSCT00000026588	mRNA	0.757133	0.017463	0.661358	0.0507239	0.0957752	0.912725	ENSSSCG00000023142	GAMT	protein_coding	guanidinoacetate N-methyltransferase [Source:HGNC Symbol;Acc:HGNC:4136]
ENSSSCT00000001568	mRNA	0.991274	0.00297337	1.18767	0.00119245	-0.1964	0.727151	ENSSSCG00000001426	STK19	protein_coding	serine/threonine kinase 19 [Source:HGNC Symbol;Acc:HGNC:11398]
ENSSSCT00000032072	mRNA	0.71833	0.0106787	1.1046	0.00119245	-0.386272	0.325606	ENSSSCG00000023777	ATP5L	protein_coding	-
ENSSSCT00000032071	mRNA	-0.807316	0.00838524	-0.524472	0.137314	-0.282843	0.574224	ENSSSCG00000030198	--	protein_coding	--
ENSSSCT00000011132	mRNA	-0.622206	0.0400203	-0.878922	0.00119245	0.256716	0.574613	ENSSSCG00000010166	NTPCR	protein_coding	nucleoside-triphosphatase, cancer-related [Source:HGNC Symbol;Acc:HGNC:28204]
ENSSSCT00000022367	mRNA	-1.68489	0.0196705	-1.76412	0.109527	0.0792271	1	ENSSSCG00000006852	NTNG1	protein_coding	netrin G1 [Source:HGNC Symbol;Acc:HGNC:23319]
ENSSSCT00000012750	mRNA	1.64581	0.0507239	1.83653	0.0305033	-0.19072	0.882658	ENSSSCG00000011648	--	protein_coding	--
ENSSSCT00000031911	mRNA	-0.653461	0.0281588	-0.853468	0.00214362	0.200007	0.706373	ENSSSCG00000020963	--	protein_coding	--
ENSSSCT00000017500	mRNA	-0.901341	0.00119245	-0.935183	0.00119245	0.0338424	0.971095	ENSSSCG00000016073	--	protein_coding	--
ENSSSCT00000026048	mRNA	-1.56437	0.00119245	-2.0701	0.00119245	0.505738	0.455333	ENSSSCG00000025130	--	protein_coding	--
ENSSSCT00000016960	mRNA	-0.502104	0.109303	-0.715117	0.010104	0.213014	0.658705	ENSSSCG00000015569	SWT1	protein_coding	SWT1, RNA endoribonuclease homolog [Source:HGNC Symbol;Acc:HGNC:16785]
ENSSSCT00000028929	mRNA	-1.1714	0.00119245	-1.35741	0.00119245	0.186007	0.750977	ENSSSCG00000022268	--	protein_coding	--
ENSSSCT00000023746	mRNA	0.472678	0.215487	1.5649	0.00119245	-1.09223	0.00119245	ENSSSCG00000023298	--	protein_coding	--
ENSSSCT00000009596	mRNA	0.774143	0.0363563	0.937827	0.00778241	-0.163684	0.819275	ENSSSCG00000008771	C4orf19	protein_coding	chromosome 4 open reading frame 19 [Source:HGNC Symbol;Acc:HGNC:25618]
ENSSSCT00000009597	mRNA	-0.472667	0.119218	-0.686348	0.0137227	0.213681	0.641149	ENSSSCG00000008772	RELL1	protein_coding	RELT like 1 [Source:HGNC Symbol;Acc:HGNC:27379]
ENSSSCT00000009594	mRNA	-2.72232	0.00119245	-1.76566	0.00719494	-0.956669	0.265375	ENSSSCG00000008769	CH242-305H5.1	protein_coding	-
ENSSSCT00000026044	mRNA	1.36802	0.00119245	1.43235	0.00119245	-0.0643225	0.959858	ENSSSCG00000022357	--	protein_coding	--
ENSSSCT00000026465	mRNA	-1.68707	0.00119245	-1.81318	0.00119245	0.126107	0.924509	ENSSSCG00000025795	CSF3R	protein_coding	colony stimulating factor 3 receptor [Source:HGNC Symbol;Acc:HGNC:2439]
ENSSSCT00000023104	mRNA	-0.706173	0.0964515	-1.04517	0.0127118	0.339001	0.632345	ENSSSCG00000020867	--	protein_coding	--
ENSSSCT00000023992	mRNA	0.748076	0.137678	0.948641	0.0377656	-0.200565	0.819954	ENSSSCG00000030022	--	protein_coding	--
ENSSSCT00000009282	mRNA	0.961429	0.0269681	0.624215	0.232656	0.337214	0.595004	ENSSSCG00000008480	MORN2	protein_coding	MORN repeat containing 2 [Source:HGNC Symbol;Acc:HGNC:30166]
ENSSSCT00000023100	mRNA	-1.37327	0.00119245	-1.22319	0.00119245	-0.150082	0.825752	ENSSSCG00000024330	--	protein_coding	--
ENSSSCT00000009280	mRNA	-0.507007	0.0778107	-0.723732	0.003754	0.216725	0.61321	ENSSSCG00000008478	--	protein_coding	--
ENSSSCT00000009281	mRNA	-0.651271	0.0218749	-0.785026	0.00520502	0.133755	0.83136	ENSSSCG00000008479	--	protein_coding	--
ENSSSCT00000004605	mRNA	-0.759236	0.00449095	-1.1335	0.00119245	0.374265	0.268658	ENSSSCG00000004166	AHI1	protein_coding	Abelson helper integration site 1 [Source:HGNC Symbol;Acc:HGNC:21575]
ENSSSCT00000017505	mRNA	0.532271	0.10448	0.956545	0.00119245	-0.424273	0.268227	ENSSSCG00000016077	HSPD1	protein_coding	60 kDa heat shock protein, mitochondrial [Source:RefSeq peptide;Acc:NP_001241645]
ENSSSCT00000026469	mRNA	1.15419	0.00119245	0.730706	0.0122346	0.423485	0.219002	ENSSSCG00000021940	CYP2J34	protein_coding	cytochrome P450, family 2, subfamily J, polypeptide 34 [Source:RefSeq peptide;Acc:NP_001231562]
ENSSSCT00000000985	mRNA	-0.844988	0.00214362	-0.909227	0.00119245	0.0642385	0.938582	ENSSSCG00000000901	FGD6	protein_coding	FYVE, RhoGEF and PH domain containing 6 [Source:HGNC Symbol;Acc:HGNC:21740]
ENSSSCT00000035454	mRNA	-0.935175	0.0308875	-0.967218	0.0277757	0.0320431	0.980773	ENSSSCG00000013297	CD44	protein_coding	CD44 molecule (Indian blood group) [Source:HGNC Symbol;Acc:HGNC:1681]
ENSSSCT00000002729	mRNA	0.557961	0.0556722	0.681462	0.0137227	-0.123501	0.837443	ENSSSCG00000002458	TMEM251	protein_coding	Transmembrane protein 251 [Source:UniProtKB/Swiss-Prot;Acc:Q6QA74]
ENSSSCT00000035457	mRNA	-1.28414	0.00119245	-1.50375	0.00119245	0.219603	0.785975	ENSSSCG00000028027	GPR65	protein_coding	-
ENSSSCT00000026193	mRNA	0.66728	0.0497612	0.585612	0.100774	0.0816673	0.923671	ENSSSCG00000025703	--	protein_coding	--
ENSSSCT00000031688	mRNA	-1.04439	0.00119245	-1.34851	0.00119245	0.304119	0.484348	ENSSSCG00000028230	--	protein_coding	--
ENSSSCT00000033625	mRNA	0.878333	0.00119245	1.02369	0.00119245	-0.14536	0.801088	ENSSSCG00000003225	--	protein_coding	--
ENSSSCT00000017360	mRNA	-0.944069	0.00119245	-0.883165	0.00119245	-0.060904	0.939099	ENSSSCG00000015943	GORASP2	protein_coding	golgi reassembly stacking protein 2 [Source:HGNC Symbol;Acc:HGNC:17500]
ENSSSCT00000031355	mRNA	0.970687	0.0882579	1.14159	0.0349368	-0.170899	0.888092	ENSSSCG00000022313	--	protein_coding	--
ENSSSCT00000003856	mRNA	0.837483	0.003754	1.16245	0.00119245	-0.324962	0.404739	ENSSSCG00000003470	FAM131C	protein_coding	family with sequence similarity 131 member C [Source:HGNC Symbol;Acc:HGNC:26717]
ENSSSCT00000017021	mRNA	-1.14539	0.0567486	-1.57015	0.00778241	0.424763	0.696515	ENSSSCG00000015627	ZPBP	protein_coding	zona pellucida binding protein [Source:HGNC Symbol;Acc:HGNC:15662]
ENSSSCT00000025651	mRNA	0.981629	0.00119245	1.09145	0.00119245	-0.109818	0.888759	ENSSSCG00000020769	--	protein_coding	--
ENSSSCT00000003853	mRNA	1.64192	0.00119245	2.16426	0.00119245	-0.522343	0.0727534	ENSSSCG00000003467	SLC25A34	protein_coding	solute carrier family 25 member 34 [Source:HGNC Symbol;Acc:HGNC:27653]
ENSSSCT00000003852	mRNA	1.38697	0.00119245	1.37437	0.00119245	0.012595	0.989282	ENSSSCG00000003466	TMEM82	protein_coding	transmembrane protein 82 [Source:HGNC Symbol;Acc:HGNC:32350]
ENSSSCT00000032466	mRNA	-0.711361	0.00655605	-0.728215	0.0058827	0.0168535	0.985121	ENSSSCG00000023670	--	protein_coding	--
ENSSSCT00000032467	mRNA	-0.931739	0.00119245	-0.649915	0.0151808	-0.281823	0.479526	ENSSSCG00000022284	DUSP6	protein_coding	dual specificity phosphatase 6 [Source:HGNC Symbol;Acc:HGNC:3072]
ENSSSCT00000001638	mRNA	-0.357865	0.318847	-0.86827	0.00119245	0.510405	0.12914	ENSSSCG00000001472	SLA-DOA	protein_coding	major histocompatibility complex, class II, DO alpha [Source:HGNC Symbol;Acc:HGNC:4936]
ENSSSCT00000027480	mRNA	1.18778	0.00119245	1.07448	0.00119245	0.113297	0.86239	ENSSSCG00000023361	MRPS36	protein_coding	mitochondrial ribosomal protein S36 [Source:HGNC Symbol;Acc:HGNC:16631]
ENSSSCT00000027481	mRNA	0.957253	0.0724749	1.11296	0.0324458	-0.155703	0.886651	ENSSSCG00000029626	NECAB3	protein_coding	N-terminal EF-hand calcium binding protein 3 [Source:HGNC Symbol;Acc:HGNC:15851]
ENSSSCT00000023634	mRNA	1.80124	0.0116991	2.04729	0.00449095	-0.24605	0.801835	ENSSSCG00000024931	--	protein_coding	--
ENSSSCT00000023639	mRNA	0.678885	0.0201145	0.756761	0.00838524	-0.0778769	0.919734	ENSSSCG00000024476	CES3	protein_coding	carboxylesterase 3 precursor [Source:RefSeq peptide;Acc:NP_001230554]
ENSSSCT00000001630	mRNA	1.00281	0.0575607	1.16985	0.0250032	-0.167045	0.846803	ENSSSCG00000020893	TAP1	protein_coding	-
ENSSSCT00000007604	mRNA	0.311289	0.546862	-0.59834	0.156705	0.909628	0.0106787	ENSSSCG00000006940	CYR61	protein_coding	cysteine rich angiogenic inducer 61 [Source:HGNC Symbol;Acc:HGNC:2654]
ENSSSCT00000001634	mRNA	-1.0777	0.00119245	-1.38187	0.00119245	0.30417	0.442381	ENSSSCG00000001470	HLA-DMA	protein_coding	major histocompatibility complex, class II, DM alpha [Source:HGNC Symbol;Acc:HGNC:4934]
ENSSSCT00000016350	mRNA	-1.58606	0.00119245	-1.91265	0.00119245	0.326592	0.451514	ENSSSCG00000014987	MMP12	protein_coding	matrix metallopeptidase 12 [Source:HGNC Symbol;Acc:HGNC:7158]
ENSSSCT00000027023	mRNA	1.19217	0.00119245	0.582431	0.157354	0.60974	0.0919448	ENSSSCG00000026284	--	protein_coding	--
ENSSSCT00000001741	mRNA	-0.755778	0.00449095	-0.580941	0.0363563	-0.174837	0.710783	ENSSSCG00000001562	KCTD20	protein_coding	potassium channel tetramerization domain containing 20 [Source:HGNC Symbol;Acc:HGNC:21052]
ENSSSCT00000002034	mRNA	-0.837767	0.00119245	-0.789999	0.00719494	-0.0477687	0.962814	ENSSSCG00000001815	--	protein_coding	--
ENSSSCT00000005124	mRNA	-0.669519	0.0127118	-0.656439	0.01472	-0.0130802	0.987622	ENSSSCG00000004639	USP8	protein_coding	ubiquitin specific peptidase 8 [Source:HGNC Symbol;Acc:HGNC:12631]
ENSSSCT00000026685	mRNA	0.442115	0.175205	0.60962	0.0415674	-0.167504	0.740654	ENSSSCG00000024336	--	protein_coding	--
ENSSSCT00000004269	mRNA	-0.39572	0.23966	-0.56985	0.0436516	0.17413	0.749485	ENSSSCG00000003857	--	protein_coding	--
ENSSSCT00000001749	mRNA	0.942553	0.0127118	0.971484	0.00895758	-0.0289306	0.979929	ENSSSCG00000001570	PI16	protein_coding	peptidase inhibitor 16 [Source:HGNC Symbol;Acc:HGNC:21245]
ENSSSCT00000002033	mRNA	-1.01204	0.00119245	-1.04938	0.00119245	0.0373383	0.968873	ENSSSCG00000001814	--	protein_coding	--
ENSSSCT00000026045	mRNA	0.258793	0.777915	0.899896	0.049169	-0.641103	0.193354	ENSSSCG00000021990	--	protein_coding	--
ENSSSCT00000000211	mRNA	0.746331	0.0238111	1.15827	0.00119245	-0.411939	0.253133	ENSSSCG00000000198	--	protein_coding	--
ENSSSCT00000013018	mRNA	0.795606	0.00297337	0.617573	0.0380764	0.178033	0.730203	ENSSSCG00000011896	ADPRH	protein_coding	ADP-ribosylarginine hydrolase [Source:HGNC Symbol;Acc:HGNC:269]
ENSSSCT00000028943	mRNA	-1.20747	0.00119245	-1.46359	0.00119245	0.256119	0.630506	ENSSSCG00000029531	--	protein_coding	--
ENSSSCT00000024827	mRNA	0.206416	0.732006	0.838184	0.0122346	-0.631768	0.0442407	ENSSSCG00000023861	PFAS	protein_coding	phosphoribosylformylglycinamidine synthase [Source:HGNC Symbol;Acc:HGNC:8863]
ENSSSCT00000013015	mRNA	1.53629	0.00520502	1.14291	0.051027	0.393383	0.66179	ENSSSCG00000011894	POPDC2	protein_coding	popeye domain containing 2 [Source:HGNC Symbol;Acc:HGNC:17648]
ENSSSCT00000016561	mRNA	0.609291	0.0564708	0.723506	0.015631	-0.114215	0.868899	ENSSSCG00000015195	--	protein_coding	--
ENSSSCT00000009915	mRNA	0.618306	0.0273669	0.599262	0.038713	0.0190441	0.984546	ENSSSCG00000009052	ZNF330	protein_coding	zinc finger protein 330 [Source:HGNC Symbol;Acc:HGNC:15462]
ENSSSCT00000006232	mRNA	0.678836	0.0160896	0.729543	0.0058827	-0.0507068	0.958057	ENSSSCG00000005669	MIGA2	protein_coding	mitoguardin 2 [Source:HGNC Symbol;Acc:HGNC:23621]
ENSSSCT00000016566	mRNA	1.47084	0.018837	1.60181	0.0116991	-0.130971	0.918102	ENSSSCG00000015200	--	protein_coding	--
ENSSSCT00000026992	mRNA	1.09518	0.209301	1.52781	0.0442407	-0.432631	0.681702	ENSSSCG00000024995	UQCC3	protein_coding	ubiquinol-cytochrome c reductase complex assembly factor 3 [Source:HGNC Symbol;Acc:HGNC:34399]
ENSSSCT00000023254	mRNA	1.30717	0.655257	#NAME?	1	inf	0.0178968	ENSSSCG00000029132	--	protein_coding	--
ENSSSCT00000023920	mRNA	-0.57871	0.159669	-0.808818	0.034246	0.230108	0.750558	ENSSSCG00000024683	--	protein_coding	--
ENSSSCT00000017797	mRNA	1.02993	0.00119245	1.02358	0.00119245	0.00634594	0.993508	ENSSSCG00000016342	HES6	protein_coding	hes family bHLH transcription factor 6 [Source:HGNC Symbol;Acc:HGNC:18254]
ENSSSCT00000030539	mRNA	-0.610092	0.0383737	-0.654204	0.0250032	0.0441118	0.965261	ENSSSCG00000030528	LTN1	protein_coding	listerin E3 ubiquitin protein ligase 1 [Source:HGNC Symbol;Acc:HGNC:13082]
ENSSSCT00000017794	mRNA	0.464238	0.387022	1.20255	0.00119245	-0.738308	0.0600435	ENSSSCG00000016339	--	protein_coding	--
ENSSSCT00000027931	mRNA	0.778309	0.00214362	0.948014	0.00119245	-0.169705	0.738304	ENSSSCG00000024316	COX5A	protein_coding	cytochrome c oxidase subunit 5A [Source:HGNC Symbol;Acc:HGNC:2267]
ENSSSCT00000023928	mRNA	-1.6532	0.00214362	-2.12522	0.00119245	0.472021	0.658971	ENSSSCG00000027225	--	protein_coding	--
ENSSSCT00000002214	mRNA	-3.10389	0.00895758	-3.96378	0.00778241	0.859892	1	ENSSSCG00000001979	--	protein_coding	--
ENSSSCT00000024579	mRNA	1	0.00119245	0.983209	0.00119245	0.0167928	0.985121	ENSSSCG00000020777	--	protein_coding	--
ENSSSCT00000027155	mRNA	0.450894	0.205246	0.91759	0.00214362	-0.466696	0.206121	ENSSSCG00000029279	GNA11	protein_coding	guanine nucleotide binding protein (G protein), alpha 11 (Gq class) [Source:HGNC Symbol;Acc:HGNC:4379]
ENSSSCT00000024229	mRNA	-0.482614	0.165413	-0.704982	0.025797	0.222368	0.691354	ENSSSCG00000028390	--	protein_coding	--
ENSSSCT00000000769	mRNA	0.951857	0.0383737	1.82532	0.00119245	-0.873468	0.0507239	ENSSSCG00000000707	SCNN1A	protein_coding	sodium channel, non voltage gated 1 alpha subunit [Source:HGNC Symbol;Acc:HGNC:10599]
ENSSSCT00000002101	mRNA	0.779419	0.00297337	0.973535	0.00119245	-0.194116	0.686977	ENSSSCG00000001876	IMP3	protein_coding	IMP3, U3 small nucleolar ribonucleoprotein [Source:HGNC Symbol;Acc:HGNC:14497]
ENSSSCT00000028685	mRNA	2.27333	0.00119245	2.10781	0.00119245	0.165517	0.864075	ENSSSCG00000028895	--	protein_coding	--
ENSSSCT00000028682	mRNA	0.903213	0.00838524	0.954472	0.00655605	-0.0512598	0.967366	ENSSSCG00000024974	RPL13	protein_coding	ribosomal protein L13 [Source:HGNC Symbol;Acc:HGNC:10303]
ENSSSCT00000002106	mRNA	0.771266	0.00297337	0.787248	0.00297337	-0.0159821	0.985735	ENSSSCG00000001881	MAN2C1	protein_coding	mannosidase alpha class 2C member 1 [Source:HGNC Symbol;Acc:HGNC:6827]
ENSSSCT00000003983	mRNA	-1.00285	0.00119245	-0.88014	0.00119245	-0.122712	0.848771	ENSSSCG00000003588	SRSF4	protein_coding	serine and arginine rich splicing factor 4 [Source:HGNC Symbol;Acc:HGNC:10786]
ENSSSCT00000002109	mRNA	1.00596	0.00119245	1.12831	0.00119245	-0.122351	0.839859	ENSSSCG00000001884	COMMD4	protein_coding	COMM domain containing 4 [Source:HGNC Symbol;Acc:HGNC:26027]
ENSSSCT00000003981	mRNA	-0.699096	0.0116991	-0.541653	0.0638047	-0.157442	0.764593	ENSSSCG00000003586	EPB41	protein_coding	erythrocyte membrane protein band 4.1 [Source:HGNC Symbol;Acc:HGNC:3377]
ENSSSCT00000028688	mRNA	0.934906	0.00214362	1.46974	0.00119245	-0.534838	0.0926446	ENSSSCG00000026931	SERTAD1	protein_coding	SERTA domain containing 1 [Source:HGNC Symbol;Acc:HGNC:17932]
ENSSSCT00000009821	mRNA	-1.23848	0.00119245	-1.08162	0.00119245	-0.156868	0.843884	ENSSSCG00000008966	PARM1	protein_coding	prostate androgen-regulated mucin-like protein 1 precursor [Source:RefSeq peptide;Acc:NP_001230645]
ENSSSCT00000024917	mRNA	-1.00095	0.00119245	-1.1669	0.00119245	0.16595	0.752058	ENSSSCG00000024621	KAT2B	protein_coding	lysine acetyltransferase 2B [Source:HGNC Symbol;Acc:HGNC:8638]
ENSSSCT00000024916	mRNA	1.25333	0.0218749	0.954127	0.108897	0.299206	0.717771	ENSSSCG00000029033	--	protein_coding	--
ENSSSCT00000003297	mRNA	0.674451	0.0656296	0.725186	0.0419265	-0.0507346	0.964777	ENSSSCG00000002972	--	protein_coding	--
ENSSSCT00000009828	mRNA	-0.732732	0.010104	-0.977395	0.00119245	0.244663	0.568336	ENSSSCG00000008973	NAAA	protein_coding	N-acylethanolamine acid amidase [Source:HGNC Symbol;Acc:HGNC:736]
ENSSSCT00000012304	mRNA	-0.646245	0.0234086	-0.569393	0.054876	-0.0768518	0.920994	ENSSSCG00000011237	PDCD6IP	protein_coding	programmed cell death 6 interacting protein [Source:HGNC Symbol;Acc:HGNC:8766]
ENSSSCT00000012302	mRNA	-0.574128	0.0405666	-0.551993	0.0512756	-0.0221352	0.981013	ENSSSCG00000011235	UBP1	protein_coding	upstream binding protein 1 (LBP-1a) [Source:HGNC Symbol;Acc:HGNC:12507]
ENSSSCT00000017156	mRNA	0.718291	0.0234086	0.780228	0.010104	-0.0619367	0.947684	ENSSSCG00000015755	AGPAT5	protein_coding	1-acylglycerol-3-phosphate O-acyltransferase 5 [Source:HGNC Symbol;Acc:HGNC:20886]
ENSSSCT00000024358	mRNA	1.3068	0.00449095	1.26022	0.00520502	0.0465838	0.971095	ENSSSCG00000027890	--	protein_coding	--
ENSSSCT00000017481	mRNA	0.891945	0.00719494	0.686151	0.0969793	0.205794	0.796874	ENSSSCG00000016056	GLS	protein_coding	glutaminase [Source:HGNC Symbol;Acc:HGNC:4331]
ENSSSCT00000017486	mRNA	-0.615172	0.0222139	-0.561438	0.045513	-0.0537346	0.950875	ENSSSCG00000016061	--	protein_coding	--
ENSSSCT00000016170	mRNA	0.718892	0.0415674	0.742778	0.0352729	-0.0238864	0.982879	ENSSSCG00000014819	ATG16L2	protein_coding	autophagy related 16 like 2 [Source:HGNC Symbol;Acc:HGNC:25464]
ENSSSCT00000016172	mRNA	-0.613842	0.0281588	-0.809264	0.00297337	0.195422	0.679212	ENSSSCG00000014820	FCHSD2	protein_coding	FCH and double SH3 domains 2 [Source:HGNC Symbol;Acc:HGNC:29114]
ENSSSCT00000017488	mRNA	0.949217	0.0246104	0.574467	0.2694	0.374749	0.534015	ENSSSCG00000016063	--	protein_coding	--
ENSSSCT00000001963	mRNA	1.08643	0.00119245	1.21023	0.00119245	-0.123797	0.851739	ENSSSCG00000001757	WDR61	protein_coding	WD repeat domain 61 [Source:HGNC Symbol;Acc:HGNC:30300]
ENSSSCT00000001961	mRNA	0.619952	0.0405666	0.581965	0.0612519	0.0379867	0.969401	ENSSSCG00000001755	HYKK	protein_coding	hydroxylysine kinase [Source:HGNC Symbol;Acc:HGNC:34403]
ENSSSCT00000031493	mRNA	-1.1972	0.00119245	-1.15732	0.00119245	-0.0398772	0.966414	ENSSSCG00000022879	KDELR2	protein_coding	KDEL endoplasmic reticulum protein retention receptor 2 [Source:HGNC Symbol;Acc:HGNC:6305]
ENSSSCT00000003275	mRNA	1.49537	0.00119245	1.65163	0.00119245	-0.156252	0.830819	ENSSSCG00000002953	--	protein_coding	--
ENSSSCT00000015143	mRNA	1.13868	0.00778241	1.69375	0.00119245	-0.555072	0.229054	ENSSSCG00000013863	SMIM7	protein_coding	uncharacterized protein LOC100512765 [Source:RefSeq peptide;Acc:NP_001231649]
ENSSSCT00000028261	mRNA	0.905047	0.0352729	0.800411	0.0702912	0.104636	0.923616	ENSSSCG00000024311	CCR2	protein_coding	-
ENSSSCT00000024592	mRNA	-0.683015	0.0230209	-0.699157	0.0218749	0.0161419	0.985989	ENSSSCG00000024244	--	protein_coding	--
ENSSSCT00000032483	mRNA	-0.98875	0.0230209	-1.09421	0.0127118	0.105462	0.939228	ENSSSCG00000024024	CX3CR1	protein_coding	C-X3-C motif chemokine receptor 1 [Source:HGNC Symbol;Acc:HGNC:2558]
ENSSSCT00000028469	mRNA	1.25744	0.00119245	1.39689	0.00119245	-0.139445	0.848771	ENSSSCG00000029083	--	protein_coding	--
ENSSSCT00000024936	mRNA	0.594828	0.0345772	0.451079	0.14513	0.143749	0.793431	ENSSSCG00000029408	ZFP30	protein_coding	ZFP30 zinc finger protein [Source:HGNC Symbol;Acc:HGNC:29555]
ENSSSCT00000028460	mRNA	-0.91932	0.00119245	-1.13331	0.00119245	0.213988	0.716427	ENSSSCG00000030504	--	protein_coding	--
ENSSSCT00000004883	mRNA	-0.813091	0.00297337	-0.851702	0.00214362	0.038611	0.969401	ENSSSCG00000004420	TRAF3IP2	protein_coding	TRAF3 interacting protein 2 [Source:HGNC Symbol;Acc:HGNC:1343]
ENSSSCT00000004880	mRNA	0.626333	0.130951	0.859788	0.0230209	-0.233454	0.701652	ENSSSCG00000004417	--	protein_coding	--
ENSSSCT00000012273	mRNA	-1.20769	0.00119245	-1.33013	0.00119245	0.122437	0.854229	ENSSSCG00000011207	SGO1	protein_coding	shugoshin 1 [Source:HGNC Symbol;Acc:HGNC:25088]
ENSSSCT00000001895	mRNA	0.859398	0.00297337	1.11072	0.00119245	-0.251323	0.540707	ENSSSCG00000001696	MRPL14	protein_coding	mitochondrial ribosomal protein L14 [Source:HGNC Symbol;Acc:HGNC:14279]
ENSSSCT00000029404	mRNA	-0.983614	0.00520502	-1.00583	0.00449095	0.0222137	0.985402	ENSSSCG00000025105	--	protein_coding	--
ENSSSCT00000016779	mRNA	0.878873	0.00449095	0.750184	0.0222139	0.128689	0.860331	ENSSSCG00000015404	--	protein_coding	--
ENSSSCT00000003187	mRNA	-0.554333	0.0442407	-0.571456	0.0383737	0.017123	0.985102	ENSSSCG00000002885	USF2	protein_coding	upstream transcription factor 2, c-fos interacting [Source:HGNC Symbol;Acc:HGNC:12594]
ENSSSCT00000029400	mRNA	1.22194	0.0122346	1.6664	0.00119245	-0.444458	0.37467	ENSSSCG00000027642	--	protein_coding	--
ENSSSCT00000032340	mRNA	0.471527	0.130307	0.861377	0.00119245	-0.38985	0.226698	ENSSSCG00000027538	TMEM258	protein_coding	transmembrane protein 258 [Source:HGNC Symbol;Acc:HGNC:1164]
ENSSSCT00000023811	mRNA	0.633381	0.0192591	0.639414	0.0242293	-0.00603287	0.993425	ENSSSCG00000028657	--	protein_coding	--
ENSSSCT00000023146	mRNA	-0.580817	0.108725	0.219171	0.708555	-0.799988	0.0192591	ENSSSCG00000023740	--	protein_coding	--
ENSSSCT00000018130	mRNA	-0.422243	0.282028	-0.723101	0.0273669	0.300858	0.525597	ENSSSCG00000016652	LRRN3	protein_coding	leucine rich repeat neuronal 3 [Source:HGNC Symbol;Acc:HGNC:17200]
ENSSSCT00000023814	mRNA	-0.927364	0.003754	-1.07164	0.00119245	0.144274	0.817064	ENSSSCG00000023690	PTMA	protein_coding	prothymosin, alpha [Source:HGNC Symbol;Acc:HGNC:9623]
ENSSSCT00000007608	mRNA	1.54292	0.00119245	1.79447	0.00119245	-0.251549	0.746704	ENSSSCG00000027546	--	protein_coding	--
ENSSSCT00000010981	mRNA	1.28992	0.00119245	1.5577	0.00119245	-0.267784	0.531896	ENSSSCG00000010024	RNF185	protein_coding	ring finger protein 185 [Source:HGNC Symbol;Acc:HGNC:26783]
ENSSSCT00000018131	mRNA	0.319848	0.378099	0.701932	0.0127118	-0.382084	0.259912	ENSSSCG00000016653	DNAJB9	protein_coding	DnaJ heat shock protein family (Hsp40) member B9 [Source:HGNC Symbol;Acc:HGNC:6968]
ENSSSCT00000018136	mRNA	-0.458282	0.136936	-0.640378	0.0246104	0.182096	0.720617	ENSSSCG00000016658	ANLN	protein_coding	anillin actin binding protein [Source:HGNC Symbol;Acc:HGNC:14082]
ENSSSCT00000008566	mRNA	-0.98607	0.0106787	-1.00985	0.010104	0.0237795	0.985741	ENSSSCG00000007817	IL4R	protein_coding	interleukin-4 receptor subunit alpha precursor [Source:RefSeq peptide;Acc:NP_999505]
ENSSSCT00000006406	mRNA	1.71383	0.00119245	2.00456	0.00119245	-0.290727	0.634621	ENSSSCG00000005828	EGFL7	protein_coding	EGF like domain multiple 7 [Source:HGNC Symbol;Acc:HGNC:20594]
ENSSSCT00000005840	mRNA	0.689324	0.0116991	0.829518	0.00214362	-0.140194	0.810506	ENSSSCG00000005302	STOML2	protein_coding	stomatin like 2 [Source:HGNC Symbol;Acc:HGNC:14559]
ENSSSCT00000004293	mRNA	-1.34449	0.00119245	-1.39979	0.00119245	0.0553078	0.970403	ENSSSCG00000003881	SPATA6	protein_coding	spermatogenesis associated 6 [Source:HGNC Symbol;Acc:HGNC:18309]
ENSSSCT00000025175	mRNA	-1.03704	0.0422547	-1.20537	0.0218749	0.168334	0.906189	ENSSSCG00000026219	--	protein_coding	--
ENSSSCT00000014305	mRNA	0.858333	0.00119245	1.30955	0.00119245	-0.451214	0.150454	ENSSSCG00000013087	TKFC	protein_coding	triokinase and FMN cyclase [Source:HGNC Symbol;Acc:HGNC:24552]
ENSSSCT00000014304	mRNA	-0.625586	0.0383737	-0.443073	0.189577	-0.182513	0.735668	ENSSSCG00000013086	CYB561A3	protein_coding	cytochrome b561 family member A3 [Source:HGNC Symbol;Acc:HGNC:23014]
ENSSSCT00000028312	mRNA	-0.675804	0.0594848	-1.41609	0.00119245	0.740282	0.015631	ENSSSCG00000002032	SLC7A8	protein_coding	solute carrier family 7 member 8 [Source:HGNC Symbol;Acc:HGNC:11066]
ENSSSCT00000019260	mRNA	1.12567	0.200802	2.08228	0.01472	-0.956609	0.121643	ENSSSCG00000017695	--	protein_coding	--
ENSSSCT00000025952	mRNA	0.910434	0.0151808	0.698235	0.0824205	0.212199	0.742104	ENSSSCG00000029086	CCDC127	protein_coding	coiled-coil domain containing 127 [Source:HGNC Symbol;Acc:HGNC:30520]
ENSSSCT00000025953	mRNA	-0.755247	0.00520502	-0.597049	0.035985	-0.158198	0.78042	ENSSSCG00000027455	SLC39A6	protein_coding	solute carrier family 39 member 6 [Source:HGNC Symbol;Acc:HGNC:18607]
ENSSSCT00000023437	mRNA	-0.762825	0.0429592	-2.186	0.00119245	1.42317	0.00119245	ENSSSCG00000023489	CXCL9	protein_coding	chemokine (C-X-C motif) ligand 9 [Source:HGNC Symbol;Acc:HGNC:7098]
ENSSSCT00000012450	mRNA	0.554547	0.0536545	0.887821	0.00119245	-0.333274	0.33865	ENSSSCG00000011372	IMPDH2	protein_coding	inosine monophosphate dehydrogenase 2 [Source:HGNC Symbol;Acc:HGNC:6053]
ENSSSCT00000012457	mRNA	0.988331	0.0160896	0.660358	0.164174	0.327974	0.577719	ENSSSCG00000011379	KLHDC8B	protein_coding	kelch domain containing 8B [Source:HGNC Symbol;Acc:HGNC:28557]
ENSSSCT00000017637	mRNA	0.63541	0.129719	0.823906	0.0262156	-0.188495	0.823886	ENSSSCG00000016196	VIL1	protein_coding	villin 1 [Source:HGNC Symbol;Acc:HGNC:12690]
ENSSSCT00000019467	mRNA	-0.747206	0.003754	-0.741998	0.0058827	-0.0052074	0.994268	ENSSSCG00000017890	KIAA0753	protein_coding	KIAA0753 [Source:HGNC Symbol;Acc:HGNC:29110]
ENSSSCT00000016688	mRNA	-0.680273	0.0122346	-0.787957	0.003754	0.107684	0.873376	ENSSSCG00000015315	RBM48	protein_coding	RNA binding motif protein 48 [Source:HGNC Symbol;Acc:HGNC:21785]
ENSSSCT00000019464	mRNA	1.46371	0.00119245	1.38732	0.00119245	0.0763895	0.950179	ENSSSCG00000017887	XAF1	protein_coding	XIAP associated factor 1 [Source:HGNC Symbol;Acc:HGNC:30932]
ENSSSCT00000016686	mRNA	-0.554441	0.0422547	-0.746367	0.00838524	0.191926	0.679493	ENSSSCG00000015313	KRIT1	protein_coding	KRIT1, ankyrin repeat containing [Source:HGNC Symbol;Acc:HGNC:1573]
ENSSSCT00000016687	mRNA	-0.67389	0.0111573	-0.785845	0.003754	0.111955	0.862079	ENSSSCG00000015314	ANKIB1	protein_coding	ankyrin repeat and IBR domain containing 1 [Source:HGNC Symbol;Acc:HGNC:22215]
ENSSSCT00000029311	mRNA	0.763199	0.00953497	0.843666	0.00520502	-0.0804663	0.926516	ENSSSCG00000022820	VAMP8	protein_coding	vesicle associated membrane protein 8 [Source:HGNC Symbol;Acc:HGNC:12647]
ENSSSCT00000011650	mRNA	-0.521873	0.0742789	-0.588452	0.0363563	0.0665781	0.935156	ENSSSCG00000010651	ABLIM1	protein_coding	actin binding LIM protein 1 [Source:HGNC Symbol;Acc:HGNC:78]
ENSSSCT00000016680	mRNA	-0.718352	0.0122346	-0.734298	0.00838524	0.0159461	0.986592	ENSSSCG00000015307	--	protein_coding	--
ENSSSCT00000029515	mRNA	0.779088	0.02262	0.735185	0.0377656	0.0439038	0.966537	ENSSSCG00000030713	--	protein_coding	--
ENSSSCT00000012055	mRNA	-0.783074	0.0058827	-0.91479	0.00119245	0.131716	0.854486	ENSSSCG00000011013	WAC	protein_coding	WW domain containing adaptor with coiled-coil [Source:HGNC Symbol;Acc:HGNC:17327]
ENSSSCT00000017573	mRNA	0.526076	0.0626949	0.815961	0.00297337	-0.289885	0.437787	ENSSSCG00000016140	FZD5	protein_coding	frizzled class receptor 5 [Source:HGNC Symbol;Acc:HGNC:4043]
ENSSSCT00000017571	mRNA	-0.865183	0.00119245	-0.827994	0.00119245	-0.0371897	0.970064	ENSSSCG00000016138	CREB1	protein_coding	cAMP responsive element binding protein 1 [Source:HGNC Symbol;Acc:HGNC:2345]
ENSSSCT00000000410	mRNA	-0.795025	0.0305033	-0.657232	0.0838539	-0.137794	0.876172	ENSSSCG00000000382	--	protein_coding	--
ENSSSCT00000006954	mRNA	-0.729035	0.00655605	-0.691664	0.0111573	-0.0373712	0.968177	ENSSSCG00000006346	--	protein_coding	--
ENSSSCT00000008986	mRNA	1.48819	0.0160896	1.6463	0.00719494	-0.158111	0.902933	ENSSSCG00000008205	--	protein_coding	--
ENSSSCT00000024771	mRNA	0.501277	0.282802	0.841535	0.0266091	-0.340259	0.497974	ENSSSCG00000020886	--	protein_coding	--
ENSSSCT00000024770	mRNA	1.39704	0.0111573	1.80691	0.00119245	-0.40987	0.487351	ENSSSCG00000022133	--	protein_coding	--
ENSSSCT00000014231	mRNA	-0.425188	0.219002	-0.624655	0.0409193	0.199467	0.698647	ENSSSCG00000013020	MAP4K2	protein_coding	mitogen-activated protein kinase kinase kinase kinase 2 [Source:HGNC Symbol;Acc:HGNC:6864]
ENSSSCT00000025314	mRNA	1.14906	0.00119245	0.999956	0.00119245	0.149103	0.809497	ENSSSCG00000021180	POLR2K	protein_coding	RNA polymerase II subunit K [Source:HGNC Symbol;Acc:HGNC:9198]
ENSSSCT00000014232	mRNA	-1.03146	0.00119245	-0.906284	0.00214362	-0.125172	0.842069	ENSSSCG00000013021	SF1	protein_coding	splicing factor 1 [Source:HGNC Symbol;Acc:HGNC:12950]
ENSSSCT00000014235	mRNA	0.333685	0.370759	0.706853	0.00655605	-0.373168	0.277012	ENSSSCG00000022815	PYGB	protein_coding	phosphorylase, glycogen; brain [Source:HGNC Symbol;Acc:HGNC:9723]
ENSSSCT00000014234	mRNA	1.79179	0.00119245	1.02791	0.00297337	0.763887	0.0626949	ENSSSCG00000013022	PYGM	protein_coding	phosphorylase, glycogen, muscle [Source:HGNC Symbol;Acc:HGNC:9726]
ENSSSCT00000024778	mRNA	1.50427	0.00119245	1.43602	0.00119245	0.0682443	0.955373	ENSSSCG00000021810	--	protein_coding	--
ENSSSCT00000008741	mRNA	-1.21326	0.00119245	-1.31256	0.00119245	0.0993017	0.920994	ENSSSCG00000007978	--	protein_coding	--
ENSSSCT00000008742	mRNA	0.776396	0.0058827	1.0623	0.00119245	-0.285909	0.44639	ENSSSCG00000007979	LUC7L	protein_coding	LUC7 like [Source:HGNC Symbol;Acc:HGNC:6723]
ENSSSCT00000008743	mRNA	0.486997	0.119218	0.758685	0.00778241	-0.271688	0.494966	ENSSSCG00000007980	--	protein_coding	--
ENSSSCT00000008745	mRNA	0.970929	0.010104	1.00184	0.00838524	-0.0309112	0.976101	ENSSSCG00000007982	MPG	protein_coding	N-methylpurine DNA glycosylase [Source:HGNC Symbol;Acc:HGNC:7211]
ENSSSCT00000018220	mRNA	0.613507	0.0442407	0.681975	0.018837	-0.0684683	0.94074	ENSSSCG00000016738	H2AFZ	protein_coding	histone H2A.Z [Source:RefSeq peptide;Acc:NP_001116594]
ENSSSCT00000008748	mRNA	0.585292	0.0390669	0.772252	0.00297337	-0.186961	0.694078	ENSSSCG00000007984	MRPL28	protein_coding	mitochondrial ribosomal protein L28 [Source:HGNC Symbol;Acc:HGNC:14484]
ENSSSCT00000019082	mRNA	0.564397	0.0556722	0.787122	0.00214362	-0.222725	0.613535	ENSSSCG00000017528	SNX11	protein_coding	sorting nexin 11 [Source:HGNC Symbol;Acc:HGNC:14975]
ENSSSCT00000026014	mRNA	0.522164	0.0697746	0.61695	0.0266091	-0.0947851	0.887253	ENSSSCG00000027748	--	protein_coding	--
ENSSSCT00000035845	mRNA	-0.654183	0.102859	-0.821915	0.017463	0.167733	0.836163	ENSSSCG00000015567	FAM129A	protein_coding	protein Niban-like [Source:RefSeq peptide;Acc:NP_001230148]
ENSSSCT00000034539	mRNA	-1.86115	0.00119245	-0.53411	0.525266	-1.32704	0.00214362	ENSSSCG00000023443	REG3G	protein_coding	-
ENSSSCT00000016194	mRNA	-0.821498	0.013215	-0.756916	0.018837	-0.064582	0.952309	ENSSSCG00000014842	--	protein_coding	--
ENSSSCT00000002619	mRNA	0.847383	0.00297337	0.916601	0.00119245	-0.0692181	0.931923	ENSSSCG00000002355	ENTPD5	protein_coding	ectonucleoside triphosphate diphosphohydrolase 5 [Source:HGNC Symbol;Acc:HGNC:3367]
ENSSSCT00000031726	mRNA	-0.825272	0.00119245	-0.800589	0.00297337	-0.0246831	0.979566	ENSSSCG00000028150	--	protein_coding	--
ENSSSCT00000006662	mRNA	-0.609811	0.029011	-0.64901	0.0178968	0.039199	0.96717	ENSSSCG00000006071	--	protein_coding	--
ENSSSCT00000010929	mRNA	1.13224	0.00119245	1.093	0.00297337	0.0392346	0.972774	ENSSSCG00000009973	RHBDD3	protein_coding	rhomboid domain containing 3 [Source:HGNC Symbol;Acc:HGNC:1308]
ENSSSCT00000016351	mRNA	-1.64067	0.00119245	-1.69806	0.00119245	0.0573874	0.969676	ENSSSCG00000014988	MMP13	protein_coding	matrix metallopeptidase 13 [Source:HGNC Symbol;Acc:HGNC:7159]
ENSSSCT00000024573	mRNA	0.895292	0.00119245	0.948265	0.00119245	-0.0529732	0.955446	ENSSSCG00000027974	MRPL50	protein_coding	mitochondrial ribosomal protein L50 [Source:HGNC Symbol;Acc:HGNC:16654]
ENSSSCT00000011433	mRNA	-0.760945	0.00449095	-1.10593	0.00119245	0.34499	0.3649	ENSSSCG00000010448	FAS	protein_coding	Fas cell surface death receptor [Source:HGNC Symbol;Acc:HGNC:11920]
ENSSSCT00000006823	mRNA	0.798005	0.0205452	0.774384	0.0165389	0.0236211	0.984134	ENSSSCG00000006227	GGH	protein_coding	gamma-glutamyl hydrolase [Source:HGNC Symbol;Acc:HGNC:4248]
ENSSSCT00000024574	mRNA	0.884589	0.00778241	0.874734	0.010104	0.00985572	0.992016	ENSSSCG00000020872	--	protein_coding	--
ENSSSCT00000011436	mRNA	-0.649534	0.0169856	-0.582636	0.0328264	-0.0668979	0.933157	ENSSSCG00000010450	LIPA	protein_coding	lipase A, lysosomal acid type [Source:HGNC Symbol;Acc:HGNC:6617]
ENSSSCT00000015040	mRNA	0.845023	0.0106787	1.07634	0.00214362	-0.231322	0.599402	ENSSSCG00000013766	IL27RA	protein_coding	-
ENSSSCT00000025086	mRNA	1.67381	0.003754	1.69747	0.00297337	-0.0236541	0.985822	ENSSSCG00000028373	ENO2	protein_coding	enolase 2 [Source:HGNC Symbol;Acc:HGNC:3353]
ENSSSCT00000010435	mRNA	-0.895225	0.0458347	-1.0895	0.0111573	0.19428	0.85558	ENSSSCG00000009517	GPR183	protein_coding	G protein-coupled receptor 183 [Source:HGNC Symbol;Acc:HGNC:3128]
ENSSSCT00000007517	mRNA	-0.746869	0.0142222	-0.819947	0.013215	0.0730783	0.944892	ENSSSCG00000006864	CDC14A	protein_coding	cell division cycle 14A [Source:HGNC Symbol;Acc:HGNC:1718]
ENSSSCT00000025082	mRNA	0.917677	0.00119245	0.750725	0.00520502	0.166952	0.733266	ENSSSCG00000026618	--	protein_coding	--
ENSSSCT00000004265	mRNA	1.35844	0.00119245	0.963422	0.003754	0.395018	0.318466	ENSSSCG00000003853	-	protein_coding	non-specific lipid-transfer protein [Source:RefSeq peptide;Acc:NP_001161887]
ENSSSCT00000010430	mRNA	0.676672	0.0281588	0.842328	0.00719494	-0.165656	0.789895	ENSSSCG00000009513	SLC15A1	protein_coding	solute carrier family 15 (oligopeptide transporter), member 1 [Source:HGNC Symbol;Acc:HGNC:10920]
ENSSSCT00000005937	mRNA	1.0109	0.0419265	0.714653	0.181345	0.296251	0.758579	ENSSSCG00000005394	--	protein_coding	--
ENSSSCT00000010697	mRNA	0.833054	0.00297337	1.44254	0.00119245	-0.609488	0.0415674	ENSSSCG00000009757	BRI3BP	protein_coding	BRI3 binding protein [Source:HGNC Symbol;Acc:HGNC:14251]
ENSSSCT00000025227	mRNA	-1.53976	0.00119245	-1.6873	0.00119245	0.147536	0.887253	ENSSSCG00000000601	--	protein_coding	--
ENSSSCT00000005932	mRNA	-1.11281	0.00119245	-1.13814	0.00119245	0.0253313	0.979473	ENSSSCG00000005389	TEX10	protein_coding	testis expressed 10 [Source:HGNC Symbol;Acc:HGNC:25988]
ENSSSCT00000025225	mRNA	1.12786	0.00119245	1.30377	0.00119245	-0.175917	0.768028	ENSSSCG00000024389	--	protein_coding	--
ENSSSCT00000025228	mRNA	-0.900182	0.00449095	-0.712644	0.0238111	-0.187538	0.761325	ENSSSCG00000023479	NCKAP5	protein_coding	NCK associated protein 5 [Source:HGNC Symbol;Acc:HGNC:29847]
ENSSSCT00000000174	mRNA	-0.798424	0.00778241	-0.743969	0.01472	-0.0544553	0.96135	ENSSSCG00000000165	MTERF2	protein_coding	mitochondrial transcription termination factor 2 [Source:HGNC Symbol;Acc:HGNC:30779]
ENSSSCT00000005938	mRNA	2.14576	0.00119245	1.85166	0.00119245	0.294096	0.58682	ENSSSCG00000005395	--	protein_coding	--
ENSSSCT00000018137	mRNA	-1.74286	0.00119245	-1.92892	0.00119245	0.186062	0.891992	ENSSSCG00000016659	--	protein_coding	--
ENSSSCT00000018134	mRNA	-0.719408	0.0137227	-0.734732	0.010104	0.0153244	0.985741	ENSSSCG00000016656	--	protein_coding	--
ENSSSCT00000032266	mRNA	1.3026	0.00119245	1.10102	0.00119245	0.201579	0.683137	ENSSSCG00000023933	CRACR2B	protein_coding	calcium release activated channel regulator 2B [Source:HGNC Symbol;Acc:HGNC:28703]
ENSSSCT00000002610	mRNA	0.794508	0.0345772	0.626334	0.14513	0.168174	0.823532	ENSSSCG00000002346	PNMA1	protein_coding	paraneoplastic Ma antigen 1 [Source:HGNC Symbol;Acc:HGNC:9158]
ENSSSCT00000032264	mRNA	1.23539	0.0269681	1.50272	0.00449095	-0.267338	0.753542	ENSSSCG00000030387	KIAA0040	protein_coding	KIAA0040 [Source:HGNC Symbol;Acc:HGNC:28950]
ENSSSCT00000000275	mRNA	0.875437	0.0415674	1.07381	0.00953497	-0.198378	0.798622	ENSSSCG00000000256	ZNF740	protein_coding	zinc finger protein 740 [Source:HGNC Symbol;Acc:HGNC:27465]
ENSSSCT00000011346	mRNA	-0.921258	0.105332	1.45679	0.00119245	-2.37805	0.00119245	ENSSSCG00000024048	--	protein_coding	--
ENSSSCT00000011345	mRNA	1.13618	0.00119245	1.25691	0.00119245	-0.120731	0.858767	ENSSSCG00000026850	--	protein_coding	--
ENSSSCT00000031437	mRNA	-1.01307	0.00119245	-1.25946	0.00119245	0.246397	0.646654	ENSSSCG00000028424	--	protein_coding	--
ENSSSCT00000006919	mRNA	0.797705	0.00297337	1.08441	0.00119245	-0.286701	0.469089	ENSSSCG00000006312	GPA33	protein_coding	glycoprotein A33 [Source:HGNC Symbol;Acc:HGNC:4445]
ENSSSCT00000031431	mRNA	1.07047	0.00119245	1.0794	0.00119245	-0.00892695	0.991671	ENSSSCG00000022975	AMT	protein_coding	Sus scrofa glycine cleavage system T-protein (LOC396679), mRNA. [Source:RefSeq mRNA;Acc:NM_001244426]
ENSSSCT00000016221	mRNA	-1.10377	0.00119245	-1.11144	0.00119245	0.00767173	0.992378	ENSSSCG00000014868	EMSY	protein_coding	EMSY, BRCA2 interacting transcriptional repressor [Source:HGNC Symbol;Acc:HGNC:18071]
ENSSSCT00000007996	mRNA	1.42916	0.00214362	1.59643	0.00119245	-0.167273	0.831747	ENSSSCG00000007308	ROMO1	protein_coding	reactive oxygen species modulator 1 [Source:HGNC Symbol;Acc:HGNC:16185]
ENSSSCT00000011503	mRNA	-0.731849	0.00655605	-0.709344	0.00838524	-0.0225053	0.980824	ENSSSCG00000010513	LCOR	protein_coding	ligand dependent nuclear receptor corepressor [Source:HGNC Symbol;Acc:HGNC:29503]
ENSSSCT00000006912	mRNA	-0.815519	0.003754	-0.689641	0.0205452	-0.125878	0.841521	ENSSSCG00000006307	RCSD1	protein_coding	RCSD domain containing 1 [Source:HGNC Symbol;Acc:HGNC:28310]
ENSSSCT00000016913	mRNA	0.938289	0.00119245	1.05215	0.00119245	-0.113857	0.872153	ENSSSCG00000015525	TOR3A	protein_coding	torsin family 3 member A [Source:HGNC Symbol;Acc:HGNC:11997]
ENSSSCT00000006917	mRNA	-1.15993	0.00119245	-1.26878	0.00119245	0.108847	0.882505	ENSSSCG00000006310	POU2F1	protein_coding	POU class 2 homeobox 1 [Source:HGNC Symbol;Acc:HGNC:9212]
ENSSSCT00000016229	mRNA	1.04899	0.00119245	0.906225	0.00214362	0.142766	0.838824	ENSSSCG00000014876	MYO7A	protein_coding	unconventional myosin-VIIa [Source:RefSeq peptide;Acc:NP_001093398]
ENSSSCT00000006915	mRNA	-1.18336	0.00119245	-1.34518	0.00119245	0.161826	0.788296	ENSSSCG00000006309	CD247	protein_coding	CD247 molecule [Source:HGNC Symbol;Acc:HGNC:1677]
ENSSSCT00000024325	mRNA	-1.1588	0.00119245	-1.30246	0.00119245	0.143659	0.861332	ENSSSCG00000025371	--	protein_coding	--
ENSSSCT00000015437	mRNA	1.15512	0.00119245	1.31907	0.00119245	-0.163957	0.860169	ENSSSCG00000014133	RPS23	protein_coding	ribosomal protein S23 [Source:HGNC Symbol;Acc:HGNC:10410]
ENSSSCT00000015430	mRNA	-0.686475	0.0127118	-0.741508	0.00214362	0.0550325	0.952065	ENSSSCG00000014126	MSH3	protein_coding	mutS homolog 3 [Source:HGNC Symbol;Acc:HGNC:7326]
ENSSSCT00000014128	mRNA	1.07396	0.00119245	1.03894	0.00119245	0.0350162	0.975066	ENSSSCG00000012925	--	protein_coding	--
ENSSSCT00000008432	mRNA	-0.708089	0.01472	-0.15692	0.779233	-0.55117	0.0864053	ENSSSCG00000007691	ZP3	protein_coding	-
ENSSSCT00000024189	mRNA	-1.25561	0.0058827	-0.492701	0.409503	-0.762905	0.136398	ENSSSCG00000025541	--	protein_coding	--
ENSSSCT00000004678	mRNA	1.0971	0.00119245	-0.485615	0.271521	1.58272	0.00119245	ENSSSCG00000004233	SMPDL3A	protein_coding	-
ENSSSCT00000010441	mRNA	1.59803	0.00119245	1.4491	0.00119245	0.148928	0.840369	ENSSSCG00000009523	GGACT	protein_coding	gamma-glutamylamine cyclotransferase [Source:HGNC Symbol;Acc:HGNC:25100]
ENSSSCT00000013064	mRNA	0.961538	0.00119245	1.00904	0.00119245	-0.0475058	0.958909	ENSSSCG00000011939	RETNLB	protein_coding	resistin like beta [Source:HGNC Symbol;Acc:HGNC:20388]
ENSSSCT00000010446	mRNA	-0.658011	0.0127118	-0.487434	0.0969793	-0.170577	0.733796	ENSSSCG00000009528	--	protein_coding	--
ENSSSCT00000018355	mRNA	-0.620668	0.34358	-1.22962	0.0230209	0.608951	0.349999	ENSSSCG00000016855	FYB	protein_coding	FYN binding protein [Source:HGNC Symbol;Acc:HGNC:4036]
ENSSSCT00000022688	mRNA	1.45684	0.00119245	1.91689	0.00119245	-0.460047	0.139653	ENSSSCG00000020790	--	protein_coding	--
ENSSSCT00000012875	mRNA	1.02971	0.00119245	1.29178	0.00119245	-0.262068	0.527624	ENSSSCG00000011764	NDUFB5	protein_coding	NADH:ubiquinone oxidoreductase subunit B5 [Source:HGNC Symbol;Acc:HGNC:7700]
ENSSSCT00000009252	mRNA	1.29563	0.0165389	1.64927	0.00214362	-0.353634	0.59633	ENSSSCG00000008450	--	protein_coding	--
ENSSSCT00000017803	mRNA	0.832854	0.0740375	1.37519	0.00119245	-0.54234	0.212703	ENSSSCG00000016348	--	protein_coding	--
ENSSSCT00000025519	mRNA	-1.11075	0.00119245	-1.35036	0.00119245	0.23961	0.696824	ENSSSCG00000026360	CLGN	protein_coding	calmegin [Source:HGNC Symbol;Acc:HGNC:2060]
ENSSSCT00000036483	mRNA	-0.359866	0.440343	-0.802265	0.0192591	0.442399	0.307612	ENSSSCG00000015045	NCAM1	protein_coding	neural cell adhesion molecule 1 [Source:HGNC Symbol;Acc:HGNC:7656]
ENSSSCT00000007379	mRNA	-0.507797	0.265877	-0.966065	0.00778241	0.458268	0.325197	ENSSSCG00000006736	CD2	protein_coding	CD2 molecule [Source:HGNC Symbol;Acc:HGNC:1639]
ENSSSCT00000013063	mRNA	-1.13391	0.034246	-1.57808	0.003754	0.444166	0.622892	ENSSSCG00000023842	TRAT1	protein_coding	T cell receptor associated transmembrane adaptor 1 [Source:HGNC Symbol;Acc:HGNC:30698]
ENSSSCT00000025034	mRNA	2.64412	0.0165389	2.04259	1	0.601533	0.496799	ENSSSCG00000026954	--	protein_coding	--
ENSSSCT00000010746	mRNA	0.486218	0.10448	0.574335	0.0402804	-0.0881166	0.898863	ENSSSCG00000009804	--	protein_coding	--
ENSSSCT00000027702	mRNA	1.75328	0.00119245	1.79016	0.00119245	-0.0368875	0.974456	ENSSSCG00000028813	SFTA2	protein_coding	surfactant associated 2 [Source:HGNC Symbol;Acc:HGNC:18386]
ENSSSCT00000030250	mRNA	0.81307	0.00449095	0.991478	0.00119245	-0.178408	0.727181	ENSSSCG00000021461	SNF8	protein_coding	SNF8, ESCRT-II complex subunit [Source:HGNC Symbol;Acc:HGNC:17028]
ENSSSCT00000014050	mRNA	0.617416	0.0293426	0.86746	0.00119245	-0.250044	0.552599	ENSSSCG00000012854	RASSF7	protein_coding	Ras association domain family member 7 [Source:HGNC Symbol;Acc:HGNC:1166]
ENSSSCT00000014052	mRNA	0.54887	0.0600435	0.614375	0.0262156	-0.0655052	0.940013	ENSSSCG00000012856	NAP1L4	protein_coding	nucleosome assembly protein 1 like 4 [Source:HGNC Symbol;Acc:HGNC:7640]
ENSSSCT00000022338	mRNA	-0.569276	0.0512756	-0.590635	0.0400203	0.0213592	0.98228	ENSSSCG00000021068	TRAF5	protein_coding	-
ENSSSCT00000014057	mRNA	0.682012	0.376915	1.30251	0.0377656	-0.620495	0.323382	ENSSSCG00000012861	--	protein_coding	--
ENSSSCT00000036373	mRNA	-1.10524	0.00119245	-1.33947	0.00119245	0.234233	0.721741	ENSSSCG00000012481	TSPAN6	protein_coding	tetraspanin-6 [Source:RefSeq peptide;Acc:NP_001230990]
ENSSSCT00000025797	mRNA	1.29427	0.0651238	1.5621	0.025797	-0.267827	0.792297	ENSSSCG00000027498	--	protein_coding	--
ENSSSCT00000028866	mRNA	-0.666937	0.0285611	-0.674233	0.0222139	0.00729679	0.993046	ENSSSCG00000027567	--	protein_coding	--
ENSSSCT00000002936	mRNA	1.40107	0.00119245	1.56896	0.00119245	-0.16789	0.800234	ENSSSCG00000002646	TRAPPC2L	protein_coding	trafficking protein particle complex 2 like [Source:HGNC Symbol;Acc:HGNC:30887]
ENSSSCT00000028863	mRNA	0.799567	0.00655605	0.939427	0.00119245	-0.13986	0.813364	ENSSSCG00000022758	PECR	protein_coding	peroxisomal trans-2-enoyl-CoA reductase [Source:HGNC Symbol;Acc:HGNC:18281]
ENSSSCT00000005610	mRNA	-0.798969	0.00953497	-0.8469	0.00214362	0.0479302	0.966667	ENSSSCG00000005090	--	protein_coding	--
ENSSSCT00000005612	mRNA	-0.868958	0.0828918	-1.04919	0.0285611	0.180233	0.876439	ENSSSCG00000005092	SLC38A6	protein_coding	solute carrier family 38 member 6 [Source:HGNC Symbol;Acc:HGNC:19863]
ENSSSCT00000009552	mRNA	0.917578	0.00214362	0.837794	0.00520502	0.0797846	0.920994	ENSSSCG00000008732	TMEM128	protein_coding	transmembrane protein 128 [Source:HGNC Symbol;Acc:HGNC:28201]
ENSSSCT00000005619	mRNA	-0.7912	0.0160896	-0.642145	0.0476499	-0.149055	0.842599	ENSSSCG00000005097	SNAPC1	protein_coding	small nuclear RNA activating complex polypeptide 1 [Source:HGNC Symbol;Acc:HGNC:11134]
ENSSSCT00000005618	mRNA	-0.856903	0.00119245	-0.831001	0.00119245	-0.0259019	0.977764	ENSSSCG00000005096	HIF1A	protein_coding	hypoxia inducible factor 1, alpha subunit (basic helix-loop-helix transcription factor) [Source:HGNC Symbol;Acc:HGNC:4910]
ENSSSCT00000036390	mRNA	-0.601026	0.0815406	-0.839546	0.00719494	0.238521	0.692991	ENSSSCG00000015896	FAP	protein_coding	fibroblast activation protein alpha [Source:HGNC Symbol;Acc:HGNC:3590]
ENSSSCT00000035592	mRNA	1.08213	0.0415674	1.0889	0.0402804	-0.0067686	0.993557	ENSSSCG00000012825	IKBKG	protein_coding	inhibitor of kappa light polypeptide gene enhancer in B-cells, kinase gamma [Source:HGNC Symbol;Acc:HGNC:5961]
ENSSSCT00000035598	mRNA	-2.11648	0.00119245	-2.34046	0.00449095	0.223977	0.917395	ENSSSCG00000006381	CD84	protein_coding	CD84 molecule [Source:HGNC Symbol;Acc:HGNC:1704]
ENSSSCT00000018937	mRNA	0.794971	0.0058827	1.02409	0.00119245	-0.229114	0.603125	ENSSSCG00000017397	MLX	protein_coding	MLX, MAX dimerization protein [Source:HGNC Symbol;Acc:HGNC:11645]
ENSSSCT00000000589	mRNA	-1.05723	0.00449095	-0.882586	0.0142222	-0.17464	0.838226	ENSSSCG00000000546	MANSC4	protein_coding	MANSC domain containing 4 [Source:HGNC Symbol;Acc:HGNC:40023]
ENSSSCT00000001463	mRNA	-0.82813	0.0160896	-0.474363	0.215487	-0.353767	0.385676	ENSSSCG00000001347	PPP1R10	protein_coding	protein phosphatase 1 regulatory subunit 10 [Source:HGNC Symbol;Acc:HGNC:9284]
ENSSSCT00000001357	mRNA	-1.42741	0.00119245	-1.10657	0.00119245	-0.320832	0.478598	ENSSSCG00000022261	--	protein_coding	--
ENSSSCT00000004182	mRNA	0.714555	0.0962356	0.965219	0.0137227	-0.250664	0.693061	ENSSSCG00000003779	TYW3	protein_coding	tRNA-yW synthesizing protein 3 homolog [Source:HGNC Symbol;Acc:HGNC:24757]
ENSSSCT00000004183	mRNA	0.757406	0.00719494	0.488764	0.11126	0.268642	0.508788	ENSSSCG00000003780	CRYZ	protein_coding	crystallin zeta [Source:HGNC Symbol;Acc:HGNC:2419]
ENSSSCT00000001352	mRNA	2.24526	0.113353	4.22053	0.017463	-1.97527	0.0262156	ENSSSCG00000001239	--	protein_coding	--
ENSSSCT00000012026	mRNA	-0.830284	0.00297337	-0.816063	0.00119245	-0.0142216	0.986615	ENSSSCG00000010987	--	protein_coding	--
ENSSSCT00000026215	mRNA	0.487077	0.16055	0.687394	0.0367092	-0.200317	0.708566	ENSSSCG00000022204	--	protein_coding	--
ENSSSCT00000008062	mRNA	-0.619743	0.0370382	-0.603371	0.034246	-0.0163716	0.985399	ENSSSCG00000007366	MYBL2	protein_coding	MYB proto-oncogene like 2 [Source:HGNC Symbol;Acc:HGNC:7548]
ENSSSCT00000018831	mRNA	0.761824	0.0058827	0.868375	0.00119245	-0.106552	0.880214	ENSSSCG00000017297	CYB561	protein_coding	cytochrome b561 [Source:HGNC Symbol;Acc:HGNC:2571]
ENSSSCT00000026218	mRNA	1.15304	0.003754	1.121	0.00449095	0.0320364	0.977764	ENSSSCG00000024500	--	protein_coding	--
ENSSSCT00000014446	mRNA	0.554406	0.119218	0.796799	0.0137227	-0.242393	0.60133	ENSSSCG00000013226	PTPMT1	protein_coding	protein tyrosine phosphatase, mitochondrial 1 [Source:HGNC Symbol;Acc:HGNC:26965]
ENSSSCT00000006138	mRNA	-0.938278	0.00953497	-1.03221	0.00655605	0.0939279	0.938808	ENSSSCG00000005585	--	protein_coding	--
ENSSSCT00000009348	mRNA	-0.964229	0.00214362	-1.09576	0.00119245	0.131528	0.87368	ENSSSCG00000008543	--	protein_coding	--
ENSSSCT00000009613	mRNA	-0.394312	0.270653	-0.625969	0.0436516	0.231658	0.640087	ENSSSCG00000008787	KLHL5	protein_coding	kelch like family member 5 [Source:HGNC Symbol;Acc:HGNC:6356]
ENSSSCT00000013313	mRNA	0.994908	0.00119245	1.26441	0.00119245	-0.2695	0.489576	ENSSSCG00000012171	PRDX4	protein_coding	peroxiredoxin 4 [Source:HGNC Symbol;Acc:HGNC:17169]
ENSSSCT00000009614	mRNA	-0.834828	0.015631	-0.851761	0.0178968	0.0169332	0.987341	ENSSSCG00000008788	--	protein_coding	--
ENSSSCT00000035287	mRNA	1.12635	0.0433301	1.05608	0.0562059	0.0702721	0.95348	ENSSSCG00000005997	COL14A1	protein_coding	collagen type XIV alpha 1 chain [Source:HGNC Symbol;Acc:HGNC:2191]
ENSSSCT00000026853	mRNA	1.41949	0.0254043	1.58682	0.0111573	-0.167337	0.866635	ENSSSCG00000020677	--	protein_coding	--
ENSSSCT00000031297	mRNA	-1.41974	0.0106787	-1.58226	0.0246104	0.162519	0.931673	ENSSSCG00000021980	--	protein_coding	--
ENSSSCT00000026528	mRNA	-1.36108	0.0556722	-3.49507	0.02262	2.13399	0.143855	ENSSSCG00000029500	--	protein_coding	--
ENSSSCT00000026036	mRNA	0.678501	0.0716055	0.867419	0.0142222	-0.188918	0.791049	ENSSSCG00000022600	--	protein_coding	--
ENSSSCT00000026033	mRNA	0.469694	0.126256	0.707168	0.00719494	-0.237475	0.573351	ENSSSCG00000023044	--	protein_coding	--
ENSSSCT00000026030	mRNA	-0.515156	0.071989	-0.559881	0.049169	0.0447257	0.96398	ENSSSCG00000029162	--	protein_coding	--
ENSSSCT00000026458	mRNA	-2.11384	0.0373974	-1.48135	0.0651238	-0.632486	1	ENSSSCG00000021311	--	protein_coding	--
ENSSSCT00000004395	mRNA	0.530462	0.0998202	0.856794	0.00119245	-0.326332	0.375795	ENSSSCG00000003973	CTPS1	protein_coding	CTP synthase 1 [Source:HGNC Symbol;Acc:HGNC:2519]
ENSSSCT00000026451	mRNA	0.934029	0.00119245	1.015	0.00119245	-0.0809742	0.920719	ENSSSCG00000022797	PPP1R3B	protein_coding	protein phosphatase 1 regulatory subunit 3B [Source:HGNC Symbol;Acc:HGNC:14942]
ENSSSCT00000023132	mRNA	0.438882	0.221142	0.650148	0.0377656	-0.211266	0.671549	ENSSSCG00000025010	UNC50	protein_coding	unc-50 inner nuclear membrane RNA binding protein [Source:HGNC Symbol;Acc:HGNC:16046]
ENSSSCT00000023133	mRNA	1.05151	0.00119245	1.19407	0.00119245	-0.142569	0.836956	ENSSSCG00000027404	--	protein_coding	--
ENSSSCT00000026454	mRNA	1.92772	0.0160896	1.52674	0.0539718	0.400986	0.668701	ENSSSCG00000021595	RRAD	protein_coding	RRAD, Ras related glycolysis inhibitor and calcium channel regulator [Source:HGNC Symbol;Acc:HGNC:10446]
ENSSSCT00000026455	mRNA	-1.20055	0.0335647	-1.32478	0.0332197	0.124222	1	ENSSSCG00000027604	--	protein_coding	--
ENSSSCT00000005109	mRNA	-0.84325	0.00119245	-0.896913	0.00119245	0.0536629	0.952999	ENSSSCG00000004626	TMOD3	protein_coding	tropomodulin 3 [Source:HGNC Symbol;Acc:HGNC:11873]
ENSSSCT00000017379	mRNA	-0.665272	0.0254043	-0.451943	0.16872	-0.213329	0.646593	ENSSSCG00000015961	CDCA7	protein_coding	cell division cycle associated 7 [Source:HGNC Symbol;Acc:HGNC:14628]
ENSSSCT00000014686	mRNA	0.643557	0.0218749	0.736468	0.00778241	-0.0929111	0.900424	ENSSSCG00000013442	ABHD17A	protein_coding	abhydrolase domain containing 17A [Source:HGNC Symbol;Acc:HGNC:28756]
ENSSSCT00000014931	mRNA	0.806246	0.0058827	0.986433	0.00119245	-0.180187	0.736027	ENSSSCG00000013667	COL5A3	protein_coding	collagen alpha-3(V) chain precursor [Source:RefSeq peptide;Acc:NP_001098758]
ENSSSCT00000014688	mRNA	0.598925	0.0373974	0.590875	0.0419265	0.0080499	0.991999	ENSSSCG00000013444	BTBD2	protein_coding	BTB domain containing 2 [Source:HGNC Symbol;Acc:HGNC:15504]
ENSSSCT00000005103	mRNA	-0.506963	0.0891573	-0.663288	0.0165389	0.156324	0.769573	ENSSSCG00000004620	MYO5A	protein_coding	myosin VA [Source:HGNC Symbol;Acc:HGNC:7602]
ENSSSCT00000019236	mRNA	-0.66603	0.043935	-0.747134	0.018837	0.0811042	0.925421	ENSSSCG00000017672	MED13	protein_coding	mediator complex subunit 13 [Source:HGNC Symbol;Acc:HGNC:22474]
ENSSSCT00000002596	mRNA	-0.847262	0.08033	-0.985698	0.0246104	0.138436	0.916012	ENSSSCG00000002333	--	protein_coding	--
ENSSSCT00000013004	mRNA	-0.938809	0.00119245	-1.01213	0.00119245	0.073319	0.934776	ENSSSCG00000011887	--	protein_coding	--
ENSSSCT00000023488	mRNA	-0.948153	0.00119245	-0.87041	0.00119245	-0.0777431	0.919006	ENSSSCG00000024928	--	protein_coding	--
ENSSSCT00000032475	mRNA	-1.1306	0.00119245	-1.0703	0.00119245	-0.0603012	0.955192	ENSSSCG00000029168	KIAA0430	protein_coding	KIAA0430 [Source:HGNC Symbol;Acc:HGNC:29562]
ENSSSCT00000032474	mRNA	0.575727	0.0536545	1.16588	0.00119245	-0.590154	0.0308875	ENSSSCG00000025180	-	protein_coding	60S ribosomal protein L31 [Source:UniProtKB/Swiss-Prot;Acc:P62901]
ENSSSCT00000003864	mRNA	1.01244	0.0242293	1.07257	0.0192591	-0.060121	0.965523	ENSSSCG00000003478	--	protein_coding	--
ENSSSCT00000030797	mRNA	0.866523	0.00119245	0.872122	0.00119245	-0.00559966	0.993547	ENSSSCG00000029183	SEC11A	protein_coding	SEC11 homolog A, signal peptidase complex subunit [Source:HGNC Symbol;Acc:HGNC:17718]
ENSSSCT00000023310	mRNA	-0.617017	0.0396727	-0.704541	0.0183734	0.0875234	0.915278	ENSSSCG00000023568	--	protein_coding	--
ENSSSCT00000026140	mRNA	-1.60466	0.00119245	-1.52533	0.00119245	-0.0793221	0.938227	ENSSSCG00000024477	--	protein_coding	--
ENSSSCT00000023313	mRNA	1.49385	0.00719494	1.40047	0.0111573	0.093377	0.944003	ENSSSCG00000029354	--	protein_coding	--
ENSSSCT00000026146	mRNA	0.61554	0.0285611	0.627553	0.0218749	-0.0120135	0.987675	ENSSSCG00000027973	--	protein_coding	--
ENSSSCT00000023640	mRNA	-1.26575	0.0710481	-1.72324	0.0160896	0.457486	1	ENSSSCG00000023393	ZBBX	protein_coding	zinc finger B-box domain containing [Source:HGNC Symbol;Acc:HGNC:26245]
ENSSSCT00000006545	mRNA	1.36078	0.00119245	1.07241	0.00119245	0.288373	0.485548	ENSSSCG00000005962	GSDMC	protein_coding	gasdermin C [Source:HGNC Symbol;Acc:HGNC:7151]
ENSSSCT00000023318	mRNA	0.555944	0.0476499	0.640627	0.0137227	-0.0846832	0.904177	ENSSSCG00000024144	NDUFS7	protein_coding	NADH:ubiquinone oxidoreductase core subunit S7 [Source:HGNC Symbol;Acc:HGNC:7714]
ENSSSCT00000023319	mRNA	-1.25974	0.00119245	-1.50337	0.00119245	0.243635	0.611894	ENSSSCG00000021812	MS4A1	protein_coding	membrane-spanning 4-domains, subfamily A, member 1 [Source:HGNC Symbol;Acc:HGNC:7315]
ENSSSCT00000001644	mRNA	1.26461	0.00119245	1.33075	0.00119245	-0.0661412	0.940513	ENSSSCG00000001475	LOC100155600	protein_coding	-
ENSSSCT00000004677	mRNA	-0.73154	0.109303	-0.83204	0.0390669	0.1005	0.937544	ENSSSCG00000004232	CLVS2	protein_coding	clavesin 2 [Source:HGNC Symbol;Acc:HGNC:23046]
ENSSSCT00000007195	mRNA	-0.818911	0.0370382	-0.725784	0.0651238	-0.0931274	0.93626	ENSSSCG00000006567	CRTC2	protein_coding	CREB regulated transcription coactivator 2 [Source:HGNC Symbol;Acc:HGNC:27301]
ENSSSCT00000023648	mRNA	-0.26934	0.548005	-0.769602	0.0137227	0.500263	0.158888	ENSSSCG00000014131	SSBP2	protein_coding	single stranded DNA binding protein 2 [Source:HGNC Symbol;Acc:HGNC:15831]
ENSSSCT00000027035	mRNA	-0.964519	0.00119245	-0.906288	0.00119245	-0.0582318	0.950192	ENSSSCG00000022636	--	protein_coding	--
ENSSSCT00000027034	mRNA	-0.95142	0.0390669	-1.26342	0.00953497	0.311997	1	ENSSSCG00000025888	--	protein_coding	--
ENSSSCT00000001007	mRNA	-0.807673	0.0116991	-1.04273	0.00119245	0.235062	0.70839	ENSSSCG00000000922	--	protein_coding	--
ENSSSCT00000004521	mRNA	-0.684561	0.0196705	-0.734322	0.00838524	0.0497608	0.96135	ENSSSCG00000004090	ZBTB2	protein_coding	zinc finger and BTB domain containing 2 [Source:HGNC Symbol;Acc:HGNC:20868]
ENSSSCT00000005034	mRNA	0.800851	0.00214362	1.01207	0.00119245	-0.211214	0.646822	ENSSSCG00000004557	--	protein_coding	--
ENSSSCT00000002680	mRNA	-0.46766	0.159851	-0.66281	0.0246104	0.195149	0.697349	ENSSSCG00000002411	GTF2A1	protein_coding	general transcription factor IIA subunit 1 [Source:HGNC Symbol;Acc:HGNC:4646]
ENSSSCT00000005033	mRNA	0.962963	0.00214362	1.13124	0.00119245	-0.168282	0.764811	ENSSSCG00000004556	--	protein_coding	--
ENSSSCT00000014845	mRNA	0.798635	0.017463	0.931153	0.00119245	-0.132518	0.871482	ENSSSCG00000013593	CCL25	protein_coding	C-C motif chemokine ligand 25 [Source:HGNC Symbol;Acc:HGNC:10624]
ENSSSCT00000003518	mRNA	0.996579	0.003754	1.22169	0.00119245	-0.225107	0.734753	ENSSSCG00000003168	ALDH16A1	protein_coding	aldehyde dehydrogenase 16 family member A1 [Source:HGNC Symbol;Acc:HGNC:28114]
ENSSSCT00000023387	mRNA	-1.67389	0.00119245	-1.51135	0.00520502	-0.162545	0.920727	ENSSSCG00000022852	--	protein_coding	--
ENSSSCT00000002027	mRNA	-0.507469	0.197924	-0.744309	0.0445568	0.236841	0.710967	ENSSSCG00000001810	PDE8A	protein_coding	phosphodiesterase 8A [Source:HGNC Symbol;Acc:HGNC:8793]
ENSSSCT00000010876	mRNA	-0.645773	0.0192591	-0.744136	0.0058827	0.0983634	0.890887	ENSSSCG00000009925	--	protein_coding	--
ENSSSCT00000006226	mRNA	1.12073	0.00119245	1.13057	0.00119245	-0.00984329	0.991671	ENSSSCG00000005663	KYAT1	protein_coding	kynurenine aminotransferase 1 [Source:HGNC Symbol;Acc:HGNC:1564]
ENSSSCT00000011534	mRNA	0.809474	0.00520502	0.978605	0.00119245	-0.169131	0.781218	ENSSSCG00000010543	ABCC2	protein_coding	ATP binding cassette subfamily C member 2 [Source:HGNC Symbol;Acc:HGNC:53]
ENSSSCT00000012317	mRNA	1.40693	0.00119245	1.43818	0.00119245	-0.0312422	0.973949	ENSSSCG00000011250	--	protein_coding	--
ENSSSCT00000030523	mRNA	0.552585	0.0678504	0.807143	0.003754	-0.254558	0.603383	ENSSSCG00000023379	UBE2L6	protein_coding	ubiquitin conjugating enzyme E2L 6 [Source:HGNC Symbol;Acc:HGNC:12490]
ENSSSCT00000001791	mRNA	1.23935	0.00119245	1.16032	0.00214362	0.0790326	0.940032	ENSSSCG00000001611	--	protein_coding	--
ENSSSCT00000027923	mRNA	0.689934	0.0122346	0.856341	0.00119245	-0.166408	0.748267	ENSSSCG00000026025	HMGCL	protein_coding	3-hydroxymethyl-3-methylglutaryl-CoA lyase [Source:HGNC Symbol;Acc:HGNC:5005]
ENSSSCT00000002209	mRNA	-0.856934	0.049169	-1.02245	0.0196705	0.165521	0.888563	ENSSSCG00000001975	--	protein_coding	--
ENSSSCT00000027920	mRNA	-0.671108	0.0339068	-1.07923	0.00119245	0.408118	0.345955	ENSSSCG00000022367	--	protein_coding	--
ENSSSCT00000000772	mRNA	0.573385	0.0467215	0.949624	0.00119245	-0.376239	0.270505	ENSSSCG00000000709	PLEKHG6	protein_coding	pleckstrin homology and RhoGEF domain containing G6 [Source:HGNC Symbol;Acc:HGNC:25562]
ENSSSCT00000024210	mRNA	1.88614	0.00119245	1.79893	0.00119245	0.0872142	0.934799	ENSSSCG00000021058	--	protein_coding	--
ENSSSCT00000024212	mRNA	-0.568496	0.0778107	-0.755066	0.0142222	0.18657	1	ENSSSCG00000024053	--	protein_coding	--
ENSSSCT00000004541	mRNA	-0.730062	0.00297337	-0.764936	0.00214362	0.0348739	0.969206	ENSSSCG00000004106	--	protein_coding	--
ENSSSCT00000002206	mRNA	0.586869	0.0426166	0.561165	0.0567486	0.025704	0.977455	ENSSSCG00000001973	SCFD1	protein_coding	sec1 family domain containing 1 [Source:HGNC Symbol;Acc:HGNC:20726]
ENSSSCT00000034190	mRNA	-0.820291	0.0390669	-0.91016	0.0196705	0.0898691	0.942506	ENSSSCG00000005969	CU407238.7	protein_coding	-
ENSSSCT00000005328	mRNA	0.870567	0.00214362	1.47735	0.00119245	-0.606782	0.0349368	ENSSSCG00000004826	VIMP	protein_coding	selenoprotein S [Source:RefSeq peptide;Acc:NP_001157585]
ENSSSCT00000028670	mRNA	-1.13387	0.0332197	-0.90842	0.274084	-0.22545	0.890006	ENSSSCG00000027777	PRRG1	protein_coding	proline rich and Gla domain 1 [Source:HGNC Symbol;Acc:HGNC:9469]
ENSSSCT00000030601	mRNA	2.56658	0.00119245	2.59656	0.00119245	-0.0299774	0.979478	ENSSSCG00000028299	--	protein_coding	--
ENSSSCT00000016422	mRNA	1.8465	0.0957734	2.30006	0.0442407	-0.453558	0.661679	ENSSSCG00000015056	--	protein_coding	--
ENSSSCT00000007547	mRNA	-0.585555	0.0367092	-0.585707	0.0445568	0.000152158	0.999506	ENSSSCG00000006892	DNTTIP2	protein_coding	deoxynucleotidyltransferase, terminal, interacting protein 2 [Source:HGNC Symbol;Acc:HGNC:24013]
ENSSSCT00000006353	mRNA	0.548919	0.103093	0.753227	0.0178968	-0.204308	0.690509	ENSSSCG00000005777	TXNL4A	protein_coding	thioredoxin like 4A [Source:HGNC Symbol;Acc:HGNC:30551]
ENSSSCT00000006352	mRNA	0.472919	0.16872	0.774126	0.0111573	-0.301206	0.423334	ENSSSCG00000005776	--	protein_coding	--
ENSSSCT00000006357	mRNA	1.77873	0.00119245	1.19272	0.0058827	0.586015	0.159266	ENSSSCG00000005781	TARSL2	protein_coding	threonyl-tRNA synthetase like 2 [Source:HGNC Symbol;Acc:HGNC:24728]
ENSSSCT00000032874	mRNA	-0.807468	0.00297337	-1.08964	0.00119245	0.282167	0.483808	ENSSSCG00000012676	MBNL3	protein_coding	muscleblind like splicing regulator 3 [Source:HGNC Symbol;Acc:HGNC:20564]
ENSSSCT00000009839	mRNA	0.865084	0.00520502	0.882297	0.003754	-0.017213	0.985402	ENSSSCG00000008982	STBD1	protein_coding	starch binding domain 1 [Source:HGNC Symbol;Acc:HGNC:24854]
ENSSSCT00000028073	mRNA	-0.572509	0.0436516	-0.720635	0.00655605	0.148126	0.78547	ENSSSCG00000021292	OSBPL9	protein_coding	oxysterol binding protein like 9 [Source:HGNC Symbol;Acc:HGNC:16386]
ENSSSCT00000023799	mRNA	-1.13827	0.00119245	-0.64737	0.0896176	-0.490902	0.295757	ENSSSCG00000025992	--	protein_coding	--
ENSSSCT00000024969	mRNA	-1.06356	0.00119245	-1.30123	0.00119245	0.237668	0.675815	ENSSSCG00000027389	--	protein_coding	--
ENSSSCT00000027816	mRNA	1.28244	0.00119245	1.48568	0.00119245	-0.203235	0.766737	ENSSSCG00000023369	MSRB1	protein_coding	methionine sulfoxide reductase B1 [Source:HGNC Symbol;Acc:HGNC:14133]
ENSSSCT00000027813	mRNA	0.526978	0.0740375	0.768097	0.00449095	-0.241119	0.589119	ENSSSCG00000023886	RPA3	protein_coding	replication protein A3 [Source:HGNC Symbol;Acc:HGNC:10291]
ENSSSCT00000031112	mRNA	-1.29568	0.0222139	-1.84504	0.00297337	0.549362	0.558072	ENSSSCG00000028319	--	protein_coding	--
ENSSSCT00000027461	mRNA	0.960456	0.00119245	1.12369	0.00119245	-0.163233	0.754274	ENSSSCG00000023677	CHMP1A	protein_coding	charged multivesicular body protein 1A [Source:HGNC Symbol;Acc:HGNC:8740]
ENSSSCT00000016163	mRNA	0.793543	0.0390669	0.700345	0.0820082	0.0931982	0.921243	ENSSSCG00000014812	--	protein_coding	--
ENSSSCT00000024362	mRNA	-1.72674	0.00119245	-1.93359	0.00119245	0.206841	0.680003	ENSSSCG00000027831	NOP10	protein_coding	NOP10 ribonucleoprotein [Source:HGNC Symbol;Acc:HGNC:14378]
ENSSSCT00000028097	mRNA	1.4265	0.0285611	2.22136	0.00119245	-0.794862	0.10448	ENSSSCG00000029120	--	protein_coding	--
ENSSSCT00000015156	mRNA	0.592306	0.0312883	0.824586	0.00214362	-0.23228	0.586182	ENSSSCG00000013873	NR2F6	protein_coding	nuclear receptor subfamily 2 group F member 6 [Source:HGNC Symbol;Acc:HGNC:7977]
ENSSSCT00000015152	mRNA	-0.829503	0.00119245	-0.890106	0.00119245	0.0606028	0.942571	ENSSSCG00000013870	--	protein_coding	--
ENSSSCT00000010212	mRNA	-0.71447	0.049169	-0.438831	0.294752	-0.27564	0.628884	ENSSSCG00000009320	FLT1	protein_coding	fms related tyrosine kinase 1 [Source:HGNC Symbol;Acc:HGNC:3763]
ENSSSCT00000008223	mRNA	1.06099	0.00119245	1.06264	0.00119245	-0.00165127	0.9978	ENSSSCG00000007508	ZBP1	protein_coding	Z-DNA binding protein 1 [Source:HGNC Symbol;Acc:HGNC:16176]
ENSSSCT00000003880	mRNA	-1.04442	0.00119245	-1.06117	0.00119245	0.0167506	0.985822	ENSSSCG00000003493	CAPZB	protein_coding	capping actin protein of muscle Z-line beta subunit [Source:HGNC Symbol;Acc:HGNC:1491]
ENSSSCT00000032497	mRNA	0.709199	0.0214646	0.692093	0.0230209	0.0171064	0.985121	ENSSSCG00000024221	SMUG1	protein_coding	single-strand-selective monofunctional uracil-DNA glycosylase 1 [Source:HGNC Symbol;Acc:HGNC:17148]
ENSSSCT00000028417	mRNA	0.698697	0.105751	0.830568	0.0383737	-0.131871	0.884266	ENSSSCG00000026513	--	protein_coding	--
ENSSSCT00000028414	mRNA	1.25055	0.0393907	1.34075	0.025797	-0.0902061	0.952403	ENSSSCG00000004898	TNFRSF11A	protein_coding	TNF receptor superfamily member 11a [Source:HGNC Symbol;Acc:HGNC:11908]
ENSSSCT00000003641	mRNA	-1.01085	0.0058827	-1.38743	0.00119245	0.376572	0.532282	ENSSSCG00000003278	-	protein_coding	leukocyte immunoglobulin-like receptor subfamily B member 3-like isoform 1 precursor [Source:RefSeq peptide;Acc:NP_001230801]
ENSSSCT00000023869	mRNA	0.681855	0.106479	0.997634	0.0116991	-0.315779	0.554557	ENSSSCG00000021112	--	protein_coding	--
ENSSSCT00000030411	mRNA	-0.21535	0.66179	-0.618677	0.0436516	0.403328	0.255136	ENSSSCG00000027959	--	protein_coding	--
ENSSSCT00000016762	mRNA	-0.602639	0.0201145	-0.621861	0.0242293	0.0192217	0.984006	ENSSSCG00000015387	TRA2A	protein_coding	transformer 2 alpha homolog [Source:HGNC Symbol;Acc:HGNC:16645]
ENSSSCT00000016764	mRNA	2.30616	0.00119245	2.42806	0.00119245	-0.121906	0.900075	ENSSSCG00000015389	--	protein_coding	--
ENSSSCT00000016766	mRNA	0.522208	0.0748178	0.594147	0.0405666	-0.0719393	0.929673	ENSSSCG00000015391	CROT	protein_coding	carnitine O-octanoyltransferase [Source:HGNC Symbol;Acc:HGNC:2366]
ENSSSCT00000030736	mRNA	1.00507	0.00119245	0.989849	0.00119245	0.0152187	0.986173	ENSSSCG00000025298	--	protein_coding	--
ENSSSCT00000004857	mRNA	-0.772662	0.00520502	-0.788336	0.003754	0.0156744	0.986402	ENSSSCG00000004394	RPF2	protein_coding	ribosome production factor 2 homolog [Source:HGNC Symbol;Acc:HGNC:20870]
ENSSSCT00000011788	mRNA	0.920487	0.00119245	1.06795	0.00119245	-0.147463	0.80115	ENSSSCG00000010774	--	protein_coding	--
ENSSSCT00000007615	mRNA	-1.14375	0.0402804	-2.15363	0.00119245	1.00988	1	ENSSSCG00000006950	WDR63	protein_coding	WD repeat domain 63 [Source:HGNC Symbol;Acc:HGNC:30711]
ENSSSCT00000029243	mRNA	1.64947	0.0250032	0.842745	0.326825	0.806726	0.218654	ENSSSCG00000029040	--	protein_coding	--
ENSSSCT00000004858	mRNA	-1.0973	0.00119245	-1.3274	0.00119245	0.230102	0.752352	ENSSSCG00000004395	--	protein_coding	--
ENSSSCT00000006748	mRNA	-0.769055	0.00520502	-0.832577	0.00297337	0.0635222	0.94703	ENSSSCG00000006154	PAG1	protein_coding	phosphoprotein membrane anchor with glycosphingolipid microdomains 1 [Source:HGNC Symbol;Acc:HGNC:30043]
ENSSSCT00000014338	mRNA	0.632725	0.0293426	0.813522	0.003754	-0.180797	0.727018	ENSSSCG00000013118	MRPL16	protein_coding	mitochondrial ribosomal protein L16 [Source:HGNC Symbol;Acc:HGNC:14476]
ENSSSCT00000014339	mRNA	0.342884	0.384409	0.615233	0.0497612	-0.272349	0.515676	ENSSSCG00000013119	STX3	protein_coding	syntaxin 3 [Source:HGNC Symbol;Acc:HGNC:11438]
ENSSSCT00000005851	mRNA	0.946633	0.0122346	1.01387	0.00778241	-0.0672395	0.952065	ENSSSCG00000005313	CCDC107	protein_coding	coiled-coil domain containing 107 [Source:HGNC Symbol;Acc:HGNC:28465]
ENSSSCT00000024143	mRNA	0.840692	0.00119245	0.936562	0.00119245	-0.0958706	0.890721	ENSSSCG00000022587	--	protein_coding	--
ENSSSCT00000005857	mRNA	0.637511	0.013215	0.675988	0.00655605	-0.0384775	0.967377	ENSSSCG00000005318	CREB3	protein_coding	cAMP responsive element binding protein 3 [Source:HGNC Symbol;Acc:HGNC:2347]
ENSSSCT00000029238	mRNA	-0.673089	0.0127118	-0.940704	0.00119245	0.267615	0.486028	ENSSSCG00000027810	--	protein_coding	--
ENSSSCT00000013917	mRNA	-1.2552	0.00119245	-1.27886	0.00119245	0.0236599	0.981604	ENSSSCG00000012730	AFF2	protein_coding	AF4/FMR2 family member 2 [Source:HGNC Symbol;Acc:HGNC:3776]
ENSSSCT00000012777	mRNA	-0.824772	0.00214362	-0.983342	0.00119245	0.15857	0.773065	ENSSSCG00000011672	RASA2	protein_coding	RAS p21 protein activator 2 [Source:HGNC Symbol;Acc:HGNC:9872]
ENSSSCT00000014330	mRNA	0.824552	0.013215	0.976396	0.00214362	-0.151844	0.798958	ENSSSCG00000013110	TMEM109	protein_coding	transmembrane protein 109 [Source:HGNC Symbol;Acc:HGNC:28771]
ENSSSCT00000012427	mRNA	1.61558	0.00119245	1.84157	0.00119245	-0.225995	0.628194	ENSSSCG00000011350	CCDC51	protein_coding	coiled-coil domain containing 51 [Source:HGNC Symbol;Acc:HGNC:25714]
ENSSSCT00000029237	mRNA	0.154163	0.854486	-1.02536	0.00953497	1.17953	0.00297337	ENSSSCG00000027494	PCDH10	protein_coding	protocadherin 10 [Source:HGNC Symbol;Acc:HGNC:13404]
ENSSSCT00000025940	mRNA	-0.767532	0.015631	-1.05223	0.00119245	0.284694	0.588274	ENSSSCG00000030635	--	protein_coding	--
ENSSSCT00000025763	mRNA	0.601254	0.0293426	0.933852	0.00119245	-0.332599	0.354746	ENSSSCG00000026446	FAM136A	protein_coding	family with sequence similarity 136 member A [Source:HGNC Symbol;Acc:HGNC:25911]
ENSSSCT00000019255	mRNA	0.920001	0.003754	1.16253	0.00119245	-0.242533	0.624006	ENSSSCG00000017691	MRM1	protein_coding	mitochondrial rRNA methyltransferase 1 [Source:HGNC Symbol;Acc:HGNC:26202]
ENSSSCT00000019524	mRNA	-1.07462	0.00119245	-1.25344	0.00119245	0.178826	0.746802	ENSSSCG00000017940	GPS2	protein_coding	G protein pathway suppressor 2 [Source:HGNC Symbol;Acc:HGNC:4550]
ENSSSCT00000029309	mRNA	-0.546534	0.0877176	-0.975824	0.00119245	0.429289	0.250085	ENSSSCG00000025215	--	protein_coding	--
ENSSSCT00000029308	mRNA	-1.91255	0.00297337	-1.7753	0.00297337	-0.137249	1	ENSSSCG00000028077	--	protein_coding	--
ENSSSCT00000012518	mRNA	0.474168	0.117358	0.580685	0.0363563	-0.106517	0.867812	ENSSSCG00000011438	BAP1	protein_coding	BRCA1 associated protein 1 [Source:HGNC Symbol;Acc:HGNC:950]
ENSSSCT00000028253	mRNA	-0.559591	0.0521455	-0.868492	0.00119245	0.308901	0.397359	ENSSSCG00000024119	--	protein_coding	--
ENSSSCT00000016698	mRNA	0.66776	0.0269681	0.755087	0.00838524	-0.0873274	0.913585	ENSSSCG00000015325	BET1	protein_coding	Bet1 golgi vesicular membrane trafficking protein [Source:HGNC Symbol;Acc:HGNC:14562]
ENSSSCT00000012512	mRNA	1.03609	0.00119245	0.588622	0.0409193	0.447473	0.154036	ENSSSCG00000011432	GLYCTK	protein_coding	glycerate kinase [Source:HGNC Symbol;Acc:HGNC:24247]
ENSSSCT00000028528	mRNA	0.872631	0.02262	1.08816	0.003754	-0.21553	0.735006	ENSSSCG00000027073	--	protein_coding	--
ENSSSCT00000028529	mRNA	1.55285	0.0352729	1.51457	0.0402804	0.0382864	0.982479	ENSSSCG00000028668	--	protein_coding	--
ENSSSCT00000012516	mRNA	-0.835838	0.0111573	-0.51389	0.147041	-0.321948	0.499178	ENSSSCG00000011436	TLR9	protein_coding	Toll-like receptor 9 [Source:UniProtKB/Swiss-Prot;Acc:Q5I2M3]
ENSSSCT00000004988	mRNA	0.772615	0.00449095	0.573115	0.0377656	0.1995	0.664404	ENSSSCG00000004516	MBD1	protein_coding	methyl-CpG binding domain protein 1 [Source:HGNC Symbol;Acc:HGNC:6916]
ENSSSCT00000029306	mRNA	-1.02379	0.00119245	-0.978691	0.00119245	-0.0450945	0.966667	ENSSSCG00000025005	B4GALT6	protein_coding	beta-1,4-galactosyltransferase 6 [Source:HGNC Symbol;Acc:HGNC:929]
ENSSSCT00000017589	mRNA	0.908938	0.00119245	0.424356	0.181534	0.484582	0.108897	ENSSSCG00000016156	ACADL	protein_coding	Long-chain specific acyl-CoA dehydrogenase, mitochondrial [Source:UniProtKB/Swiss-Prot;Acc:P79274]
ENSSSCT00000000519	mRNA	-0.76227	0.110428	-1.31863	0.029011	0.556364	0.447377	ENSSSCG00000000481	IFNG	protein_coding	Interferon gamma [Source:UniProtKB/Swiss-Prot;Acc:P17803]
ENSSSCT00000006585	mRNA	-0.584075	0.0436516	-0.640936	0.0209924	0.0568605	0.949882	ENSSSCG00000006001	ENPP2	protein_coding	ectonucleotide pyrophosphatase/phosphodiesterase 2 [Source:HGNC Symbol;Acc:HGNC:3357]
ENSSSCT00000031603	mRNA	1.11371	0.00449095	0.856958	0.0297356	0.256747	0.663786	ENSSSCG00000030432	--	protein_coding	--
ENSSSCT00000019367	mRNA	-0.48219	0.142933	-0.776996	0.0111573	0.294806	0.48314	ENSSSCG00000017795	NSRP1	protein_coding	nuclear speckle splicing regulatory protein 1 [Source:HGNC Symbol;Acc:HGNC:25305]
ENSSSCT00000017587	mRNA	0.95782	0.00297337	0.879834	0.00778241	0.0779856	0.927381	ENSSSCG00000016154	--	protein_coding	--
ENSSSCT00000017584	mRNA	-0.591876	0.0476499	-0.678969	0.0254043	0.0870934	0.916012	ENSSSCG00000016151	MAP2	protein_coding	microtubule associated protein 2 [Source:HGNC Symbol;Acc:HGNC:6839]
ENSSSCT00000017585	mRNA	0.939957	0.013215	1.3651	0.00119245	-0.425139	0.271407	ENSSSCG00000016152	--	protein_coding	--
ENSSSCT00000030088	mRNA	1.11998	0.00119245	0.629731	0.0575607	0.490254	0.159669	ENSSSCG00000022533	--	protein_coding	--
ENSSSCT00000008995	mRNA	1.72753	0.00119245	2.20416	0.00119245	-0.476626	0.305161	ENSSSCG00000008214	FABP1	protein_coding	Fatty acid-binding protein, liver [Source:UniProtKB/Swiss-Prot;Acc:P49924]
ENSSSCT00000015332	mRNA	0.930543	0.115505	1.27861	0.025797	-0.348069	0.592126	ENSSSCG00000014036	--	protein_coding	--
ENSSSCT00000007504	mRNA	-0.313927	0.465515	-0.742393	0.0151808	0.428466	0.226698	ENSSSCG00000006851	--	protein_coding	--
ENSSSCT00000030081	mRNA	0.815584	0.0269681	0.799854	0.0349368	0.0157303	0.987185	ENSSSCG00000020669	--	protein_coding	--
ENSSSCT00000033051	mRNA	-1.39423	0.00449095	-1.92642	0.00119245	0.532196	0.50554	ENSSSCG00000005955	EFR3A	protein_coding	-
ENSSSCT00000025301	mRNA	0.817335	0.0293426	0.450286	0.357816	0.367049	0.446667	ENSSSCG00000028723	CCDC102A	protein_coding	coiled-coil domain containing 102A [Source:HGNC Symbol;Acc:HGNC:28097]
ENSSSCT00000018235	mRNA	-0.63065	0.0324458	-0.560885	0.0521455	-0.0697648	0.936224	ENSSSCG00000016753	POLD2	protein_coding	DNA polymerase delta 2, accessory subunit [Source:HGNC Symbol;Acc:HGNC:9176]
ENSSSCT00000022529	mRNA	-1.62009	0.00119245	-1.61802	0.00119245	-0.00207031	0.997875	ENSSSCG00000030357	--	protein_coding	--
ENSSSCT00000008752	mRNA	1.14895	0.00119245	1.32844	0.00119245	-0.179487	0.747474	ENSSSCG00000007987	DECR2	protein_coding	2,4-dienoyl-CoA reductase 2, peroxisomal [Source:HGNC Symbol;Acc:HGNC:2754]
ENSSSCT00000035948	mRNA	1.33043	0.003754	1.32516	0.003754	0.00526773	0.993989	ENSSSCG00000000087	TAB1	protein_coding	TGF-beta activated kinase 1/MAP3K7 binding protein 1 [Source:HGNC Symbol;Acc:HGNC:18157]
ENSSSCT00000033291	mRNA	-0.791907	0.0924402	-0.944659	0.0300926	0.152752	0.893074	ENSSSCG00000012569	ATG4A	protein_coding	autophagy related 4A cysteine peptidase [Source:HGNC Symbol;Acc:HGNC:16489]
ENSSSCT00000017109	mRNA	0.745991	0.00520502	0.718342	0.0142222	0.0276492	0.976977	ENSSSCG00000015709	SLC35F5	protein_coding	solute carrier family 35 member F5 [Source:HGNC Symbol;Acc:HGNC:23617]
ENSSSCT00000018238	mRNA	0.945771	0.00778241	0.749185	0.0305033	0.196587	0.725319	ENSSSCG00000016756	BLVRA	protein_coding	biliverdin reductase A [Source:HGNC Symbol;Acc:HGNC:1062]
ENSSSCT00000031739	mRNA	-1.66749	0.00119245	-1.67173	0.00119245	0.00424112	0.995615	ENSSSCG00000025209	--	protein_coding	--
ENSSSCT00000006692	mRNA	-1.03452	0.00119245	-0.919844	0.00214362	-0.114671	0.893824	ENSSSCG00000006101	--	protein_coding	--
ENSSSCT00000007087	mRNA	0.690228	0.0356116	0.928894	0.003754	-0.238666	0.611107	ENSSSCG00000006470	RRNAD1	protein_coding	ribosomal RNA adenine dimethylase domain containing 1 [Source:HGNC Symbol;Acc:HGNC:24273]
ENSSSCT00000031734	mRNA	0.658104	0.017463	0.75059	0.00449095	-0.0924866	0.896416	ENSSSCG00000022317	SLC38A10	protein_coding	solute carrier family 38 member 10 [Source:HGNC Symbol;Acc:HGNC:28237]
ENSSSCT00000030648	mRNA	1.25745	0.013215	1.37383	0.00719494	-0.116375	0.914052	ENSSSCG00000025260	--	protein_coding	--
ENSSSCT00000024540	mRNA	0.938512	0.0058827	0.990869	0.00119245	-0.0523576	0.960005	ENSSSCG00000020873	SYNGR1	protein_coding	synaptogyrin 1 [Source:HGNC Symbol;Acc:HGNC:11498]
ENSSSCT00000009843	mRNA	-0.555918	0.0476499	-0.559498	0.0464359	0.00358079	0.996109	ENSSSCG00000008986	2017-09-11	protein_coding	septin 11 [Source:HGNC Symbol;Acc:HGNC:25589]
ENSSSCT00000000208	mRNA	1.33738	0.00119245	1.15608	0.00119245	0.181305	0.778836	ENSSSCG00000000195	PRPH	protein_coding	peripherin [Source:HGNC Symbol;Acc:HGNC:9461]
ENSSSCT00000025090	mRNA	-0.769694	0.00297337	-0.901668	0.00119245	0.131974	0.834168	ENSSSCG00000027681	--	protein_coding	--
ENSSSCT00000004211	mRNA	-0.55495	0.0545757	-0.706044	0.0106787	0.151094	0.78728	ENSSSCG00000003805	PDE4B	protein_coding	cAMP-specific 3',5'-cyclic phosphodiesterase 4B isoform 1 [Source:RefSeq peptide;Acc:NP_001123491]
ENSSSCT00000025547	mRNA	-0.869521	0.00297337	-0.850432	0.00297337	-0.0190887	0.984639	ENSSSCG00000020961	--	protein_coding	--
ENSSSCT00000002142	mRNA	1.57647	0.00119245	1.56498	0.00119245	0.01149	0.990113	ENSSSCG00000001913	STOML1	protein_coding	stomatin like 1 [Source:HGNC Symbol;Acc:HGNC:14560]
ENSSSCT00000013641	mRNA	-1.03228	0.00119245	-1.27464	0.00119245	0.242357	0.553781	ENSSSCG00000012474	DIAPH2	protein_coding	diaphanous related formin 2 [Source:HGNC Symbol;Acc:HGNC:2877]
ENSSSCT00000018692	mRNA	-0.624561	0.025797	-0.717088	0.0116991	0.0925275	0.898318	ENSSSCG00000017168	2017-09-09	protein_coding	septin 9 [Source:HGNC Symbol;Acc:HGNC:7323]
ENSSSCT00000005920	mRNA	0.82579	0.017463	0.833715	0.0169856	-0.00792484	0.993042	ENSSSCG00000005380	--	protein_coding	--
ENSSSCT00000025528	mRNA	2.28932	0.00119245	2.12109	0.00119245	0.16823	0.887388	ENSSSCG00000028277	--	protein_coding	--
ENSSSCT00000005925	mRNA	-0.652466	0.130951	-1.4197	0.00119245	0.767233	0.0993607	ENSSSCG00000005385	NR4A3	protein_coding	nuclear receptor subfamily 4 group A member 3 [Source:HGNC Symbol;Acc:HGNC:7982]
ENSSSCT00000013646	mRNA	-0.913941	0.010104	-1.16455	0.00214362	0.250613	0.734753	ENSSSCG00000012479	--	protein_coding	--
ENSSSCT00000027607	mRNA	1.05006	0.00119245	1.34602	0.00119245	-0.295967	0.442835	ENSSSCG00000028996	--	protein_coding	--
ENSSSCT00000034703	mRNA	1.09052	0.00297337	0.977425	0.00838524	0.113096	0.899553	ENSSSCG00000015116	MCAM	protein_coding	melanoma cell adhesion molecule [Source:HGNC Symbol;Acc:HGNC:6934]
ENSSSCT00000029764	mRNA	1.07995	0.00297337	0.890333	0.0111573	0.189614	0.77063	ENSSSCG00000027982	ISG15	protein_coding	ISG15 ubiquitin-like modifier [Source:HGNC Symbol;Acc:HGNC:4053]
ENSSSCT00000011350	mRNA	0.738775	0.0349368	0.621417	0.0886948	0.117358	0.901952	ENSSSCG00000010368	GLUD1	protein_coding	-
ENSSSCT00000022782	mRNA	-0.706175	0.0192591	-0.780395	0.00719494	0.0742201	0.932006	ENSSSCG00000000612	ATF7IP	protein_coding	activating transcription factor 7 interacting protein [Source:HGNC Symbol;Acc:HGNC:20092]
ENSSSCT00000028862	mRNA	-0.955199	0.00119245	-1.15058	0.00119245	0.195384	0.719156	ENSSSCG00000030156	--	protein_coding	--
ENSSSCT00000016238	mRNA	-0.592096	0.0335647	-0.495138	0.0884628	-0.0969575	0.889909	ENSSSCG00000014884	--	protein_coding	--
ENSSSCT00000031427	mRNA	0.982799	0.0349368	0.344122	0.642121	0.638677	0.16144	ENSSSCG00000021984	--	protein_coding	--
ENSSSCT00000011513	mRNA	1.20906	0.00119245	0.946251	0.00520502	0.262811	0.601487	ENSSSCG00000010523	HOGA1	protein_coding	probable 4-hydroxy-2-oxoglutarate aldolase, mitochondrial [Source:RefSeq peptide;Acc:NP_001177098]
ENSSSCT00000031428	mRNA	1.02236	0.00119245	1.40614	0.00119245	-0.383782	0.277157	ENSSSCG00000024018	SLC16A3	protein_coding	solute carrier family 16 member 3 [Source:HGNC Symbol;Acc:HGNC:10924]
ENSSSCT00000013277	mRNA	0.706665	0.0222139	1.20133	0.00119245	-0.494667	0.203983	ENSSSCG00000012138	ACE2	protein_coding	angiotensin I converting enzyme 2 [Source:HGNC Symbol;Acc:HGNC:13557]
ENSSSCT00000016237	mRNA	1.61832	0.00119245	1.49851	0.00119245	0.119818	0.913643	ENSSSCG00000014883	--	protein_coding	--
ENSSSCT00000006963	mRNA	0.475493	0.231893	0.708862	0.0273669	-0.233368	0.646593	ENSSSCG00000006354	TOMM40L	protein_coding	translocase of outer mitochondrial membrane 40 like [Source:HGNC Symbol;Acc:HGNC:25756]
ENSSSCT00000025781	mRNA	-1.08715	0.00119245	-1.23913	0.00119245	0.151973	0.785054	ENSSSCG00000029578	--	protein_coding	--
ENSSSCT00000025780	mRNA	-0.677798	0.010104	-0.775691	0.00449095	0.0978933	0.885514	ENSSSCG00000029039	--	protein_coding	--
ENSSSCT00000025783	mRNA	0.475834	0.12564	0.624468	0.0250032	-0.148633	0.790292	ENSSSCG00000028934	FAM3A	protein_coding	family with sequence similarity 3 member A [Source:HGNC Symbol;Acc:HGNC:13749]
ENSSSCT00000030398	mRNA	-0.584353	0.0635229	-0.643411	0.0396727	0.0590581	0.954417	ENSSSCG00000021669	--	protein_coding	--
ENSSSCT00000030394	mRNA	0.820977	0.0058827	0.526072	0.141671	0.294905	0.495215	ENSSSCG00000022365	--	protein_coding	--
ENSSSCT00000015420	mRNA	-1.67721	0.00119245	-1.80757	0.00119245	0.130358	0.923857	ENSSSCG00000014116	--	protein_coding	--
ENSSSCT00000022300	mRNA	-0.933922	0.00449095	-1.28494	0.00119245	0.351016	0.481554	ENSSSCG00000026097	LAMP3	protein_coding	lysosomal associated membrane protein 3 [Source:HGNC Symbol;Acc:HGNC:14582]
ENSSSCT00000030093	mRNA	-1.87642	0.0106787	-1.36627	0.0632403	-0.510147	0.706559	ENSSSCG00000025558	--	protein_coding	--
ENSSSCT00000022651	mRNA	0.588859	0.0356116	0.590319	0.0377656	-0.00145921	0.997781	ENSSSCG00000025662	--	protein_coding	--
ENSSSCT00000015522	mRNA	-1.08913	0.00119245	-1.05033	0.00119245	-0.0387995	0.967768	ENSSSCG00000014204	DCP2	protein_coding	decapping mRNA 2 [Source:HGNC Symbol;Acc:HGNC:24452]
ENSSSCT00000018344	mRNA	-0.556763	0.0533632	-0.620901	0.0285611	0.064138	0.940392	ENSSSCG00000016846	WDR70	protein_coding	WD repeat domain 70 [Source:HGNC Symbol;Acc:HGNC:25495]
ENSSSCT00000029647	mRNA	-0.66758	0.0214646	-0.700975	0.0165389	0.0333947	0.970815	ENSSSCG00000025133	ITGB2	protein_coding	integrin subunit beta 2 [Source:HGNC Symbol;Acc:HGNC:6155]
ENSSSCT00000009832	mRNA	0.708753	0.295043	-0.427867	0.607054	1.13662	0.0165389	ENSSSCG00000008977	CXCL10	protein_coding	C-X-C motif chemokine 10 precursor [Source:RefSeq peptide;Acc:NP_001008691]
ENSSSCT00000012845	mRNA	2.93977	0.00119245	2.66967	0.00119245	0.270097	0.693206	ENSSSCG00000011734	ARL14	protein_coding	ADP ribosylation factor like GTPase 14 [Source:HGNC Symbol;Acc:HGNC:22974]
ENSSSCT00000035618	mRNA	0.928295	0.0335647	0.840726	0.0564708	0.0875683	0.92749	ENSSSCG00000012576	CHRDL1	protein_coding	chordin like 1 [Source:HGNC Symbol;Acc:HGNC:29861]
ENSSSCT00000030060	mRNA	-0.671649	0.0234086	-0.595306	0.0507239	-0.0763432	0.925102	ENSSSCG00000028002	--	protein_coding	--
ENSSSCT00000030061	mRNA	-0.554581	0.0594848	-0.66793	0.0169856	0.11335	0.859267	ENSSSCG00000028351	--	protein_coding	--
ENSSSCT00000010770	mRNA	-0.757247	0.0106787	-0.774798	0.00778241	0.0175514	0.985511	ENSSSCG00000009827	HVCN1	protein_coding	hydrogen voltage gated channel 1 [Source:HGNC Symbol;Acc:HGNC:28240]
ENSSSCT00000019540	mRNA	-1.25559	0.00119245	-1.38169	0.00119245	0.126106	0.861332	ENSSSCG00000017956	CD68	protein_coding	Sus scrofa macrosialin (LOC103158530), mRNA. [Source:RefSeq mRNA;Acc:NM_001291776]
ENSSSCT00000032308	mRNA	1.72931	0.00119245	2.03731	0.00119245	-0.308003	0.535527	ENSSSCG00000024019	GTF2H5	protein_coding	general transcription factor IIH subunit 5 [Source:HGNC Symbol;Acc:HGNC:21157]
ENSSSCT00000030267	mRNA	1.42568	0.0165389	1.60861	0.00449095	-0.18293	0.874437	ENSSSCG00000024705	--	protein_coding	--
ENSSSCT00000004060	mRNA	0.516103	0.0977392	0.706489	0.0160896	-0.190386	0.710783	ENSSSCG00000003664	--	protein_coding	--
ENSSSCT00000014068	mRNA	-1.75544	0.00214362	-2.48123	0.00119245	0.725798	0.408756	ENSSSCG00000012871	FGF19	protein_coding	fibroblast growth factor 19 [Source:HGNC Symbol;Acc:HGNC:3675]
ENSSSCT00000025436	mRNA	-0.636647	0.0165389	-0.75967	0.00214362	0.123024	0.834323	ENSSSCG00000022101	BRCA1	protein_coding	BRCA1, DNA repair associated [Source:HGNC Symbol;Acc:HGNC:1100]
ENSSSCT00000004067	mRNA	0.968139	0.0273669	0.921428	0.0409193	0.0467117	0.971133	ENSSSCG00000003671	--	protein_coding	--
ENSSSCT00000002842	mRNA	1.194	0.00520502	1.31066	0.00214362	-0.116663	0.898532	ENSSSCG00000002557	NUDT14	protein_coding	nudix hydrolase 14 [Source:HGNC Symbol;Acc:HGNC:20141]
ENSSSCT00000002909	mRNA	0.632404	0.0512756	0.653596	0.0464359	-0.0211916	0.983518	ENSSSCG00000002622	TMEM14A	protein_coding	transmembrane protein 14A [Source:HGNC Symbol;Acc:HGNC:21076]
ENSSSCT00000008640	mRNA	-0.872938	0.013215	-1.05658	0.00214362	0.183645	0.821684	ENSSSCG00000007885	--	protein_coding	--
ENSSSCT00000015502	mRNA	-1.86451	0.00119245	-1.6777	0.00297337	-0.186806	0.906047	ENSSSCG00000014189	--	protein_coding	--
ENSSSCT00000028896	mRNA	1.26107	0.0246104	1.05036	0.0669865	0.210708	0.841836	ENSSSCG00000029722	--	protein_coding	--
ENSSSCT00000005626	mRNA	0.329223	0.360535	0.579015	0.0473756	-0.249792	0.553349	ENSSSCG00000005104	MRPS11	protein_coding	mitochondrial ribosomal protein S11 [Source:HGNC Symbol;Acc:HGNC:14050]
ENSSSCT00000006038	mRNA	0.659552	0.117933	0.923169	0.015631	-0.263617	0.650138	ENSSSCG00000005492	TMEM268	protein_coding	transmembrane protein 268 [Source:HGNC Symbol;Acc:HGNC:24513]
ENSSSCT00000010007	mRNA	0.812834	0.003754	0.566246	0.0658426	0.246588	0.571178	ENSSSCG00000009139	PLA2G12A	protein_coding	phospholipase A2 group XIIA [Source:HGNC Symbol;Acc:HGNC:18554]
ENSSSCT00000036387	mRNA	-1.47078	0.00119245	-1.28564	0.0234086	-0.185144	0.895826	ENSSSCG00000001409	PRRC2A	protein_coding	proline rich coiled-coil 2A [Source:HGNC Symbol;Acc:HGNC:13918]
ENSSSCT00000010008	mRNA	0.907568	0.00119245	0.987447	0.00119245	-0.0798789	0.917814	ENSSSCG00000009140	CASP6	protein_coding	caspase 6 [Source:HGNC Symbol;Acc:HGNC:1507]
ENSSSCT00000026067	mRNA	-0.476232	0.117191	-0.665244	0.0169856	0.189012	0.696037	ENSSSCG00000022661	FCHO2	protein_coding	FCH domain only 2 [Source:HGNC Symbol;Acc:HGNC:25180]
ENSSSCT00000009755	mRNA	-0.839188	0.00214362	-1.02643	0.00119245	0.187242	0.726204	ENSSSCG00000008909	--	protein_coding	--
ENSSSCT00000006037	mRNA	0.689855	0.0142222	0.769697	0.00297337	-0.0798419	0.9145	ENSSSCG00000005491	--	protein_coding	--
ENSSSCT00000003406	mRNA	1.29479	0.00119245	1.35105	0.00119245	-0.056261	0.95397	ENSSSCG00000003069	KCNN4	protein_coding	potassium channel, calcium activated intermediate/small conductance subfamily N alpha, member 4 [Source:HGNC Symbol;Acc:HGNC:6293]
ENSSSCT00000032817	mRNA	0.833353	0.0409193	0.665293	0.172307	0.16806	0.858465	ENSSSCG00000012342	MAGED2	protein_coding	MAGE family member D2 [Source:HGNC Symbol;Acc:HGNC:16353]
ENSSSCT00000001345	mRNA	0.715843	0.013215	0.910199	0.00119245	-0.194356	0.688723	ENSSSCG00000001235	TRIM15	protein_coding	tripartite motif containing 15 [Source:HGNC Symbol;Acc:HGNC:16284]
ENSSSCT00000012996	mRNA	-0.911873	0.00119245	-0.979076	0.00119245	0.0672035	0.942564	ENSSSCG00000011880	EAF2	protein_coding	ELL associated factor 2 [Source:HGNC Symbol;Acc:HGNC:23115]
ENSSSCT00000032014	mRNA	2.22977	0.00119245	2.35052	0.00119245	-0.120754	0.908464	ENSSSCG00000024944	--	protein_coding	--
ENSSSCT00000032016	mRNA	1.43294	0.00119245	1.41796	0.00119245	0.0149835	0.989282	ENSSSCG00000003603	--	protein_coding	--
ENSSSCT00000032011	mRNA	0.74825	0.0661084	1.02668	0.0058827	-0.278425	0.672319	ENSSSCG00000021728	LGALS2	protein_coding	lectin, galactoside-binding, soluble, 2 [Source:HGNC Symbol;Acc:HGNC:6562]
ENSSSCT00000014455	mRNA	-0.587089	0.0383737	-0.577552	0.0412761	-0.00953748	0.990766	ENSSSCG00000013235	MADD	protein_coding	MAP kinase activating death domain [Source:HGNC Symbol;Acc:HGNC:6766]
ENSSSCT00000014457	mRNA	-0.640789	0.0765192	-0.711051	0.0412761	0.0702618	0.949308	ENSSSCG00000013237	SPI1	protein_coding	-
ENSSSCT00000014453	mRNA	-0.645092	0.02262	-0.607399	0.0367092	-0.0376926	0.970317	ENSSSCG00000013233	CELF1	protein_coding	CUGBP, Elav-like family member 1 [Source:HGNC Symbol;Acc:HGNC:2549]
ENSSSCT00000014452	mRNA	0.864689	0.00119245	1.03542	0.00119245	-0.170736	0.738924	ENSSSCG00000013232	MTCH2	protein_coding	mitochondrial carrier 2 [Source:HGNC Symbol;Acc:HGNC:17587]
ENSSSCT00000018792	mRNA	-0.834806	0.00214362	-0.627919	0.0222139	-0.206888	0.64809	ENSSSCG00000017263	GNA13	protein_coding	G protein subunit alpha 13 [Source:HGNC Symbol;Acc:HGNC:4381]
ENSSSCT00000031255	mRNA	0.771683	0.00449095	0.876577	0.00119245	-0.104893	0.872153	ENSSSCG00000027189	PPP1R12C	protein_coding	protein phosphatase 1 regulatory subunit 12C [Source:HGNC Symbol;Acc:HGNC:14947]
ENSSSCT00000014459	mRNA	0.506643	0.0919448	0.653985	0.0205452	-0.147343	0.794566	ENSSSCG00000013239	PSMC3	protein_coding	proteasome 26S subunit, ATPase 3 [Source:HGNC Symbol;Acc:HGNC:9549]
ENSSSCT00000014458	mRNA	0.474957	0.137678	0.601892	0.045513	-0.126935	0.836695	ENSSSCG00000013238	SLC39A13	protein_coding	solute carrier family 39 member 13 [Source:HGNC Symbol;Acc:HGNC:20859]
ENSSSCT00000031937	mRNA	-0.806594	0.00297337	-0.858697	0.00119245	0.0521032	0.957412	ENSSSCG00000030439	--	protein_coding	--
ENSSSCT00000000833	mRNA	0.717325	0.00838524	0.604752	0.0373974	0.112572	0.861956	ENSSSCG00000000769	BID	protein_coding	BH3 interacting domain death agonist [Source:HGNC Symbol;Acc:HGNC:1050]
ENSSSCT00000000830	mRNA	-0.711839	0.0921785	-1.0003	0.0111573	0.288466	0.690019	ENSSSCG00000000766	CECR2	protein_coding	CECR2, histone acetyl-lysine reader [Source:HGNC Symbol;Acc:HGNC:1840]
ENSSSCT00000031934	mRNA	-0.429356	0.183798	-0.643462	0.0308875	0.214106	0.654925	ENSSSCG00000022656	SRFBP1	protein_coding	serum response factor binding protein 1 [Source:HGNC Symbol;Acc:HGNC:26333]
ENSSSCT00000026846	mRNA	0.743819	0.02262	0.481658	0.206786	0.262161	0.582778	ENSSSCG00000026540	--	protein_coding	--
ENSSSCT00000016981	mRNA	-0.591893	0.043935	-0.658255	0.0218749	0.0663619	0.938582	ENSSSCG00000015588	ANGEL2	protein_coding	angel homolog 2 [Source:HGNC Symbol;Acc:HGNC:30534]
ENSSSCT00000000838	mRNA	0.602518	0.0750904	0.836272	0.00297337	-0.233755	0.690282	ENSSSCG00000000774	USP18	protein_coding	-
ENSSSCT00000026848	mRNA	0.746187	0.0393907	0.818915	0.0178968	-0.0727286	0.940109	ENSSSCG00000024936	C1QTNF5	protein_coding	C1q and tumor necrosis factor related protein 5 [Source:HGNC Symbol;Acc:HGNC:14344]
ENSSSCT00000031288	mRNA	1.01347	0.003754	0.494602	0.286119	0.51887	0.22773	ENSSSCG00000029434	SLC10A5	protein_coding	solute carrier family 10 member 5 [Source:HGNC Symbol;Acc:HGNC:22981]
ENSSSCT00000016987	mRNA	0.931209	0.0281588	1.03903	0.0111573	-0.107821	0.916436	ENSSSCG00000015594	--	protein_coding	--
ENSSSCT00000026022	mRNA	-1.32925	0.00119245	-1.4001	0.00119245	0.0708459	0.952309	ENSSSCG00000023917	--	protein_coding	--
ENSSSCT00000004681	mRNA	-0.643942	0.0383737	-0.917688	0.00119245	0.273746	0.558131	ENSSSCG00000004236	--	protein_coding	--
ENSSSCT00000014095	mRNA	0.718149	0.00778241	0.622324	0.0328264	0.0958251	0.892065	ENSSSCG00000012893	--	protein_coding	--
ENSSSCT00000009164	mRNA	0.669835	0.017463	0.799418	0.00214362	-0.129584	0.828564	ENSSSCG00000025751	--	protein_coding	--
ENSSSCT00000030854	mRNA	1.58712	0.00119245	1.57804	0.00119245	0.00907591	0.992005	ENSSSCG00000025521	--	protein_coding	--
ENSSSCT00000018167	mRNA	0.578394	0.049169	0.796123	0.00449095	-0.217729	0.619643	ENSSSCG00000016686	PRR15	protein_coding	proline rich 15 [Source:HGNC Symbol;Acc:HGNC:22310]
ENSSSCT00000017064	mRNA	-2.05494	0.0285611	-2.26558	0.0201145	0.210642	1	ENSSSCG00000015666	--	protein_coding	--
ENSSSCT00000014697	mRNA	1.28976	0.00214362	1.39591	0.00119245	-0.106149	0.901298	ENSSSCG00000013453	--	protein_coding	--
ENSSSCT00000014695	mRNA	0.697025	0.0426166	0.946412	0.00297337	-0.249387	0.605039	ENSSSCG00000013451	--	protein_coding	--
ENSSSCT00000018656	mRNA	1.5863	0.00119245	1.93369	0.00119245	-0.347386	0.34568	ENSSSCG00000017137	METRNL	protein_coding	meteorin like, glial cell differentiation regulator [Source:HGNC Symbol;Acc:HGNC:27584]
ENSSSCT00000014692	mRNA	0.608164	0.0352729	0.702003	0.00895758	-0.0938392	0.897155	ENSSSCG00000013448	MKNK2	protein_coding	MAP kinase interacting serine/threonine kinase 2 [Source:HGNC Symbol;Acc:HGNC:7111]
ENSSSCT00000014922	mRNA	-0.722613	0.017463	-0.740977	0.013215	0.0183639	0.985102	ENSSSCG00000013658	S1PR2	protein_coding	sphingosine-1-phosphate receptor 2 [Source:HGNC Symbol;Acc:HGNC:3169]
ENSSSCT00000015984	mRNA	0.845568	0.003754	0.825631	0.003754	0.0199375	0.984006	ENSSSCG00000014633	PRKCDBP	protein_coding	protein kinase C delta binding protein [Source:HGNC Symbol;Acc:HGNC:9400]
ENSSSCT00000032423	mRNA	-0.97454	0.0383737	-0.812764	0.0967253	-0.161777	0.895934	ENSSSCG00000024428	CHRNA9	protein_coding	cholinergic receptor nicotinic alpha 9 subunit [Source:HGNC Symbol;Acc:HGNC:14079]
ENSSSCT00000005130	mRNA	-0.808539	0.00119245	-0.827775	0.00119245	0.0192363	0.984052	ENSSSCG00000004645	--	protein_coding	--
ENSSSCT00000005131	mRNA	-0.641695	0.128547	-0.870581	0.0192591	0.228885	0.738689	ENSSSCG00000004646	--	protein_coding	--
ENSSSCT00000001142	mRNA	1.00188	0.00214362	1.01144	0.00119245	-0.00956019	0.991361	ENSSSCG00000001048	--	protein_coding	--
ENSSSCT00000006210	mRNA	0.854734	0.0352729	1.01647	0.00953497	-0.161735	0.858137	ENSSSCG00000005648	--	protein_coding	--
ENSSSCT00000013077	mRNA	-0.7216	0.0476499	-0.649133	0.0750904	-0.0724673	0.925394	ENSSSCG00000011951	NFKBIZ	protein_coding	NFKB inhibitor zeta [Source:HGNC Symbol;Acc:HGNC:29805]
ENSSSCT00000009240	mRNA	-1.22933	0.00119245	-1.40311	0.00119245	0.173782	0.762493	ENSSSCG00000008439	RHOQ	protein_coding	ras homolog family member Q [Source:HGNC Symbol;Acc:HGNC:17736]
ENSSSCT00000009241	mRNA	0.766624	0.162067	1.12458	0.0218749	-0.357954	0.598861	ENSSSCG00000008440	--	protein_coding	--
ENSSSCT00000023493	mRNA	0.91451	0.0160896	1.12724	0.00297337	-0.212725	0.738874	ENSSSCG00000029873	--	protein_coding	--
ENSSSCT00000009935	mRNA	-0.922292	0.0201145	-1.17959	0.00297337	0.257297	0.754438	ENSSSCG00000009070	--	protein_coding	--
ENSSSCT00000023491	mRNA	1.20264	0.00119245	1.51766	0.00119245	-0.315013	0.446736	ENSSSCG00000021860	--	protein_coding	--
ENSSSCT00000017007	mRNA	1.03271	0.00214362	1.08279	0.00119245	-0.0500789	0.959764	ENSSSCG00000015613	C1orf74	protein_coding	chromosome 1 open reading frame 74 [Source:HGNC Symbol;Acc:HGNC:26319]
ENSSSCT00000030889	mRNA	-1.0099	0.00214362	-1.27442	0.00119245	0.264519	0.698619	ENSSSCG00000026722	PHF14	protein_coding	PHD finger protein 14 [Source:HGNC Symbol;Acc:HGNC:22203]
ENSSSCT00000014092	mRNA	0.419547	0.223456	0.847115	0.00119245	-0.427568	0.197924	ENSSSCG00000012890	TCIRG1	protein_coding	T-cell immune regulator 1, ATPase H+ transporting V0 subunit a3 [Source:HGNC Symbol;Acc:HGNC:11647]
ENSSSCT00000013078	mRNA	0.788477	0.0116991	1.07052	0.00119245	-0.282043	0.587958	ENSSSCG00000011952	--	protein_coding	--
ENSSSCT00000026150	mRNA	0.836945	0.00778241	1.01704	0.00119245	-0.180092	0.757995	ENSSSCG00000022338	--	protein_coding	--
ENSSSCT00000026152	mRNA	0.900364	0.00719494	1.13687	0.00119245	-0.236504	0.647625	ENSSSCG00000029088	--	protein_coding	--
ENSSSCT00000026155	mRNA	0.923559	0.058398	1.08714	0.018837	-0.163584	0.862991	ENSSSCG00000023426	--	protein_coding	--
ENSSSCT00000007189	mRNA	-1.11756	0.00119245	-1.15144	0.00119245	0.0338797	0.973537	ENSSSCG00000006562	GATAD2B	protein_coding	GATA zinc finger domain containing 2B [Source:HGNC Symbol;Acc:HGNC:30778]
ENSSSCT00000007188	mRNA	0.640648	0.0160896	0.660539	0.0122346	-0.0198908	0.98228	ENSSSCG00000006561	SLC39A1	protein_coding	solute carrier family 39 member 1 [Source:HGNC Symbol;Acc:HGNC:12876]
ENSSSCT00000026159	mRNA	-1.22461	0.00119245	-1.5923	0.00119245	0.367688	0.33951	ENSSSCG00000023871	--	protein_coding	--
ENSSSCT00000007186	mRNA	0.911981	0.00119245	1.26134	0.00119245	-0.349354	0.323596	ENSSSCG00000006559	JTB	protein_coding	jumping translocation breakpoint [Source:HGNC Symbol;Acc:HGNC:6201]
ENSSSCT00000027316	mRNA	0.635125	0.105751	0.931856	0.0106787	-0.29673	0.615933	ENSSSCG00000027573	RPL29	protein_coding	ribosomal protein L29 [Source:HGNC Symbol;Acc:HGNC:10331]
ENSSSCT00000001656	mRNA	0.758644	0.0370382	0.629796	0.116991	0.128848	0.876439	ENSSSCG00000001484	--	protein_coding	--
ENSSSCT00000023308	mRNA	0.72502	0.018837	0.762878	0.00778241	-0.0378581	0.969666	ENSSSCG00000029341	--	protein_coding	--
ENSSSCT00000023013	mRNA	0.596376	0.320224	1.08632	0.0281588	-0.489943	0.324489	ENSSSCG00000029309	--	protein_coding	--
ENSSSCT00000026532	mRNA	-1.10922	0.00119245	-1.14244	0.00119245	0.0332204	0.976708	ENSSSCG00000024145	PRR11	protein_coding	proline rich 11 [Source:HGNC Symbol;Acc:HGNC:25619]
ENSSSCT00000026530	mRNA	0.973013	0.00119245	1.46144	0.00119245	-0.48843	0.108897	ENSSSCG00000021825	RPS21	protein_coding	40S ribosomal protein S21 [Source:UniProtKB/Swiss-Prot;Acc:P63221]
ENSSSCT00000023017	mRNA	-1.04174	0.003754	-0.753426	0.0242293	-0.288314	0.629685	ENSSSCG00000029802	--	protein_coding	--
ENSSSCT00000002695	mRNA	-0.751986	0.00520502	-0.785509	0.003754	0.0335231	0.970626	ENSSSCG00000002426	ZC3H14	protein_coding	zinc finger CCCH-type containing 14 [Source:HGNC Symbol;Acc:HGNC:20509]
ENSSSCT00000014583	mRNA	-0.952871	0.00119245	-0.983986	0.00119245	0.0311152	0.974456	ENSSSCG00000013352	E2F8	protein_coding	E2F transcription factor 8 [Source:HGNC Symbol;Acc:HGNC:24727]
ENSSSCT00000001012	mRNA	-0.787048	0.003754	-0.815285	0.00119245	0.0282367	0.975692	ENSSSCG00000000927	TMTC3	protein_coding	transmembrane and tetratricopeptide repeat containing 3 [Source:HGNC Symbol;Acc:HGNC:26899]
ENSSSCT00000014853	mRNA	0.770362	0.003754	0.811728	0.00214362	-0.0413664	0.963726	ENSSSCG00000013599	ANGPTL4	protein_coding	Angiopoietin-related protein 4 [Source:UniProtKB/Swiss-Prot;Acc:Q2TNK5]
ENSSSCT00000014852	mRNA	0.935482	0.017463	1.1758	0.00119245	-0.240313	0.673039	ENSSSCG00000013598	KANK3	protein_coding	KN motif and ankyrin repeat domains 3 [Source:HGNC Symbol;Acc:HGNC:24796]
ENSSSCT00000027556	mRNA	1.02495	0.00214362	1.3082	0.00119245	-0.283254	0.518304	ENSSSCG00000028025	WDR74	protein_coding	WD repeat domain 74 [Source:HGNC Symbol;Acc:HGNC:25529]
ENSSSCT00000014854	mRNA	-0.404626	0.264248	-0.638968	0.0312883	0.234342	0.635039	ENSSSCG00000013600	RAB11B	protein_coding	RAB11B, member RAS oncogene family [Source:HGNC Symbol;Acc:HGNC:9761]
ENSSSCT00000014856	mRNA	0.723051	0.013215	0.74847	0.01472	-0.0254195	0.980911	ENSSSCG00000013602	HNRNPM	protein_coding	heterogeneous nuclear ribonucleoprotein M [Source:HGNC Symbol;Acc:HGNC:5046]
ENSSSCT00000005002	mRNA	-0.897979	0.00119245	-0.971367	0.00119245	0.0733876	0.925825	ENSSSCG00000004528	MBD2	protein_coding	methyl-CpG binding domain protein 2 [Source:HGNC Symbol;Acc:HGNC:6917]
ENSSSCT00000003508	mRNA	0.805869	0.00297337	1.2679	0.00119245	-0.462027	0.134254	ENSSSCG00000003158	DHDH	protein_coding	Trans-1,2-dihydrobenzene-1,2-diol dehydrogenase [Source:UniProtKB/Swiss-Prot;Acc:Q9TV69]
ENSSSCT00000003504	mRNA	0.578776	0.0383737	0.650261	0.0196705	-0.0714848	0.927988	ENSSSCG00000003155	PPP1R15A	protein_coding	protein phosphatase 1 regulatory subunit 15A [Source:HGNC Symbol;Acc:HGNC:14375]
ENSSSCT00000016503	mRNA	-0.514301	0.23412	-1.2409	0.00119245	0.726602	0.0924402	ENSSSCG00000015137	CRTAM	protein_coding	cytotoxic and regulatory T-cell molecule [Source:HGNC Symbol;Acc:HGNC:24313]
ENSSSCT00000017170	mRNA	0.963941	0.00119245	1.09936	0.00119245	-0.135423	0.83117	ENSSSCG00000015769	SPCS3	protein_coding	signal peptidase complex subunit 3 [Source:HGNC Symbol;Acc:HGNC:26212]
ENSSSCT00000035049	mRNA	-0.872465	0.166697	-1.29016	0.0277757	0.417699	0.694655	ENSSSCG00000008745	PROM1	protein_coding	prominin 1 [Source:HGNC Symbol;Acc:HGNC:9454]
ENSSSCT00000023273	mRNA	2.12807	0.003754	2.20515	0.00119245	-0.0770763	0.963531	ENSSSCG00000030517	--	protein_coding	--
ENSSSCT00000027777	mRNA	0.410905	0.209301	0.603762	0.0400203	-0.192856	0.687099	ENSSSCG00000022867	--	protein_coding	--
ENSSSCT00000002278	mRNA	0.864597	0.00119245	1.12901	0.00119245	-0.264413	0.525268	ENSSSCG00000002036	--	protein_coding	--
ENSSSCT00000005755	mRNA	0.793526	0.0269681	0.51199	0.210065	0.281537	0.626997	ENSSSCG00000005222	SLC1A1	protein_coding	excitatory amino acid transporter 3 [Source:RefSeq peptide;Acc:NP_001158121]
ENSSSCT00000001147	mRNA	0.365198	0.345955	0.692563	0.0201145	-0.327366	0.408026	ENSSSCG00000001053	TBC1D7	protein_coding	TBC1 domain family member 7 [Source:HGNC Symbol;Acc:HGNC:21066]
ENSSSCT00000000742	mRNA	0.758073	0.0151808	0.756832	0.015631	0.00124117	0.997998	ENSSSCG00000000681	P3H3	protein_coding	prolyl 3-hydroxylase 3 [Source:HGNC Symbol;Acc:HGNC:19318]
ENSSSCT00000024200	mRNA	0.976274	0.00119245	1.38628	0.00119245	-0.410007	0.362067	ENSSSCG00000026182	--	protein_coding	--
ENSSSCT00000001939	mRNA	1.41467	0.00119245	1.96069	0.00119245	-0.54602	0.146725	ENSSSCG00000001734	C6orf141	protein_coding	chromosome 6 open reading frame 141 [Source:HGNC Symbol;Acc:HGNC:21351]
ENSSSCT00000028661	mRNA	-0.332437	0.361016	-0.601866	0.0269681	0.269429	0.497418	ENSSSCG00000028322	BTG2	protein_coding	BTG family member 2 [Source:HGNC Symbol;Acc:HGNC:1131]
ENSSSCT00000013108	mRNA	1.12269	0.0137227	0.517696	0.419662	0.604994	0.241476	ENSSSCG00000011979	GPR15	protein_coding	G protein-coupled receptor 15 [Source:HGNC Symbol;Acc:HGNC:4469]
ENSSSCT00000009807	mRNA	-1.69558	0.00119245	-1.62417	0.00119245	-0.0714072	0.940759	ENSSSCG00000008953	CXCL8	protein_coding	Interleukin-8 [Source:UniProtKB/Swiss-Prot;Acc:P26894]
ENSSSCT00000016435	mRNA	0.86657	0.0160896	1.31235	0.00119245	-0.445777	0.297575	ENSSSCG00000015069	APOC3	protein_coding	apolipoprotein C3 [Source:HGNC Symbol;Acc:HGNC:610]
ENSSSCT00000016434	mRNA	1.12606	0.00119245	2.48661	0.00119245	-1.36055	0.0142222	ENSSSCG00000015068	APOA4	protein_coding	apolipoprotein A-IV [Source:HGNC Symbol;Acc:HGNC:602]
ENSSSCT00000006362	mRNA	0.777649	0.00520502	0.841875	0.00119245	-0.0642265	0.940223	ENSSSCG00000005786	SNRPA1	protein_coding	small nuclear ribonucleoprotein polypeptide A' [Source:HGNC Symbol;Acc:HGNC:11152]
ENSSSCT00000016377	mRNA	-0.872562	0.00119245	-1.29138	0.00119245	0.418819	0.185936	ENSSSCG00000015013	RDX	protein_coding	radixin [Source:HGNC Symbol;Acc:HGNC:9944]
ENSSSCT00000016439	mRNA	1.54385	0.00119245	0.96597	0.0285611	0.577881	0.328289	ENSSSCG00000015073	TAGLN	protein_coding	transgelin [Source:HGNC Symbol;Acc:HGNC:11553]
ENSSSCT00000013101	mRNA	1.51982	0.00119245	1.36411	0.00119245	0.155705	0.801545	ENSSSCG00000011973	COL8A1	protein_coding	collagen type VIII alpha 1 chain [Source:HGNC Symbol;Acc:HGNC:2215]
ENSSSCT00000028062	mRNA	-0.886436	0.00214362	-0.926031	0.00214362	0.0395941	0.970251	ENSSSCG00000029485	FBXO11	protein_coding	F-box protein 11 [Source:HGNC Symbol;Acc:HGNC:13590]
ENSSSCT00000012185	mRNA	-0.83416	0.00119245	-0.571177	0.058398	-0.262983	0.565367	ENSSSCG00000011133	PFKFB3	protein_coding	6-phosphofructo-2-kinase/fructose-2,6-biphosphatase 3 [Source:HGNC Symbol;Acc:HGNC:8874]
ENSSSCT00000006139	mRNA	-0.713739	0.0169856	-0.473709	0.135696	-0.24003	0.621009	ENSSSCG00000026555	--	protein_coding	--
ENSSSCT00000007765	mRNA	0.544519	0.215903	0.778271	0.0367092	-0.233752	0.705237	ENSSSCG00000007093	ZNF133	protein_coding	zinc finger protein 133 [Source:HGNC Symbol;Acc:HGNC:12917]
ENSSSCT00000035130	mRNA	0.600669	0.0646524	0.642812	0.0402804	-0.0421427	0.967622	ENSSSCG00000011226	--	protein_coding	--
ENSSSCT00000012183	mRNA	-0.739748	0.0238111	-1.07854	0.00119245	0.338788	0.494893	ENSSSCG00000011131	PRKCQ	protein_coding	protein kinase C theta [Source:HGNC Symbol;Acc:HGNC:9410]
ENSSSCT00000031122	mRNA	0.913177	0.0780671	1.54753	0.00119245	-0.634354	0.162836	ENSSSCG00000020915	P4HA2	protein_coding	prolyl 4-hydroxylase subunit alpha 2 [Source:HGNC Symbol;Acc:HGNC:8547]
ENSSSCT00000027115	mRNA	0.737464	0.003754	0.931622	0.00119245	-0.194158	0.684463	ENSSSCG00000027840	--	protein_coding	--
ENSSSCT00000024372	mRNA	-1.79	0.0436516	-2.29599	0.025797	0.505992	1	ENSSSCG00000009871	SDS	protein_coding	serine dehydratase [Source:HGNC Symbol;Acc:HGNC:10691]
ENSSSCT00000001906	mRNA	0.51745	0.100774	0.794546	0.00449095	-0.277096	0.49622	ENSSSCG00000001706	AARS2	protein_coding	alanyl-tRNA synthetase 2, mitochondrial [Source:HGNC Symbol;Acc:HGNC:21022]
ENSSSCT00000030693	mRNA	0.68786	0.143482	0.914114	0.035985	-0.226253	0.747203	ENSSSCG00000025107	CCDC58	protein_coding	coiled-coil domain containing 58 [Source:HGNC Symbol;Acc:HGNC:31136]
ENSSSCT00000024375	mRNA	-0.717078	0.00895758	-0.960006	0.00119245	0.242928	0.56439	ENSSSCG00000027074	--	protein_coding	--
ENSSSCT00000028089	mRNA	0.402478	0.272091	0.670371	0.0277757	-0.267893	0.550803	ENSSSCG00000025486	MDH2	protein_coding	-
ENSSSCT00000010553	mRNA	0.752614	0.0339068	0.567094	0.149324	0.185521	0.782247	ENSSSCG00000009627	--	protein_coding	--
ENSSSCT00000001908	mRNA	-0.776363	0.00655605	-0.971957	0.00119245	0.195594	0.695835	ENSSSCG00000001708	CDC5L	protein_coding	cell division cycle 5 like [Source:HGNC Symbol;Acc:HGNC:1743]
ENSSSCT00000018976	mRNA	0.434083	0.188366	0.625069	0.0373974	-0.190985	0.699568	ENSSSCG00000017430	EIF1	protein_coding	eukaryotic translation initiation factor 1 [Source:HGNC Symbol;Acc:HGNC:3249]
ENSSSCT00000027179	mRNA	-0.516075	0.0919448	-0.676565	0.0234086	0.16049	0.78567	ENSSSCG00000030617	--	protein_coding	--
ENSSSCT00000018975	mRNA	0.834417	0.0127118	0.861296	0.00838524	-0.026879	0.980669	ENSSSCG00000017429	P3H4	protein_coding	prolyl 3-hydroxylase family member 4 (non-enzymatic) [Source:HGNC Symbol;Acc:HGNC:16946]
ENSSSCT00000016758	mRNA	-0.718832	0.0106787	-0.669593	0.0209924	-0.0492393	0.957333	ENSSSCG00000015383	RAPGEF5	protein_coding	Rap guanine nucleotide exchange factor 5 [Source:HGNC Symbol;Acc:HGNC:16862]
ENSSSCT00000016759	mRNA	1.63146	0.00119245	1.85374	0.00119245	-0.222272	0.647753	ENSSSCG00000015384	TOMM7	protein_coding	Mitochondrial import receptor subunit TOM7 homolog [Source:UniProtKB/Swiss-Prot;Acc:A1XQS2]
ENSSSCT00000000698	mRNA	-0.793207	0.0122346	-0.706703	0.0281588	-0.0865036	0.926817	ENSSSCG00000000647	OLR1	protein_coding	oxidized low density lipoprotein (lectin-like) receptor 1 [Source:HGNC Symbol;Acc:HGNC:8133]
ENSSSCT00000000695	mRNA	1.112	0.00719494	1.57778	0.00119245	-0.465772	0.296096	ENSSSCG00000000644	--	protein_coding	--
ENSSSCT00000030461	mRNA	-1.31261	0.00119245	-1.40436	0.00119245	0.0917512	0.905796	ENSSSCG00000021964	PIK3R1	protein_coding	phosphoinositide-3-kinase regulatory subunit 1 [Source:HGNC Symbol;Acc:HGNC:8979]
ENSSSCT00000001838	mRNA	0.682897	0.0246104	1.05505	0.00119245	-0.372154	0.289811	ENSSSCG00000001653	PEX6	protein_coding	peroxisomal biogenesis factor 6 [Source:HGNC Symbol;Acc:HGNC:8859]
ENSSSCT00000006757	mRNA	-0.797067	0.00119245	-0.799676	0.00119245	0.00260901	0.996605	ENSSSCG00000006163	PKIA	protein_coding	protein kinase (cAMP-dependent, catalytic) inhibitor alpha [Source:HGNC Symbol;Acc:HGNC:9017]
ENSSSCT00000030726	mRNA	-0.462103	0.516219	-1.72226	0.0234086	1.26015	0.0914288	ENSSSCG00000023383	--	protein_coding	--
ENSSSCT00000025158	mRNA	0.771553	0.100248	0.87996	0.0494723	-0.108407	0.922	ENSSSCG00000030303	ACHE	protein_coding	acetylcholinesterase (Cartwright blood group) [Source:HGNC Symbol;Acc:HGNC:108]
ENSSSCT00000030720	mRNA	-0.614955	0.045513	-0.50602	0.121063	-0.108935	0.873726	ENSSSCG00000030420	GLG1	protein_coding	golgi glycoprotein 1 [Source:HGNC Symbol;Acc:HGNC:4316]
ENSSSCT00000006752	mRNA	0.497783	0.211722	0.774391	0.0209924	-0.276608	0.575996	ENSSSCG00000006158	MRPS28	protein_coding	28S ribosomal protein S28, mitochondrial [Source:RefSeq peptide;Acc:NP_001172097]
ENSSSCT00000001830	mRNA	-0.866092	0.00119245	-0.793792	0.00214362	-0.0722999	0.928019	ENSSSCG00000001646	GLTSCR1L	protein_coding	GLTSCR1 like [Source:HGNC Symbol;Acc:HGNC:21111]
ENSSSCT00000013649	mRNA	-0.742147	0.0575607	-0.87409	0.0178968	0.131942	0.898307	ENSSSCG00000012482	SRPX2	protein_coding	sushi repeat containing protein, X-linked 2 [Source:HGNC Symbol;Acc:HGNC:30668]
ENSSSCT00000014399	mRNA	0.521353	0.102134	0.796156	0.00449095	-0.274803	0.505069	ENSSSCG00000013179	CLP1	protein_coding	cleavage and polyadenylation factor I subunit 1 [Source:HGNC Symbol;Acc:HGNC:16999]
ENSSSCT00000030728	mRNA	1.06096	0.00119245	0.963961	0.00119245	0.0970021	0.88713	ENSSSCG00000029362	CHMP2A	protein_coding	charged multivesicular body protein 2A [Source:HGNC Symbol;Acc:HGNC:30216]
ENSSSCT00000001836	mRNA	0.612364	0.0230209	0.824947	0.00119245	-0.212583	0.638499	ENSSSCG00000001651	CNPY3	protein_coding	Protein canopy homolog 3 [Source:UniProtKB/Swiss-Prot;Acc:A5GFQ5]
ENSSSCT00000019539	mRNA	0.885039	0.00449095	0.799531	0.00719494	0.085508	0.917124	ENSSSCG00000017955	MPDU1	protein_coding	-
ENSSSCT00000005824	mRNA	0.720589	0.092896	0.893661	0.0242293	-0.173072	0.824339	ENSSSCG00000005287	PSAT1	protein_coding	phosphoserine aminotransferase 1 [Source:HGNC Symbol;Acc:HGNC:19129]
ENSSSCT00000005825	mRNA	-0.587337	0.0494723	-0.732041	0.00895758	0.144704	0.793749	ENSSSCG00000005288	TLE4	protein_coding	transducin like enhancer of split 4 [Source:HGNC Symbol;Acc:HGNC:11840]
ENSSSCT00000008502	mRNA	-0.826486	0.045513	-0.728134	0.0818143	-0.0983524	0.938808	ENSSSCG00000007755	--	protein_coding	--
ENSSSCT00000012438	mRNA	0.598373	0.0332197	0.440922	0.16104	0.157451	0.764593	ENSSSCG00000011361	--	protein_coding	--
ENSSSCT00000008500	mRNA	0.860103	0.130103	1.33964	0.00449095	-0.479537	0.429885	ENSSSCG00000007753	--	protein_coding	--
ENSSSCT00000012435	mRNA	0.826086	0.0151808	0.811173	0.01472	0.0149133	0.987957	ENSSSCG00000011358	TREX1	protein_coding	three prime repair exonuclease 1 [Source:HGNC Symbol;Acc:HGNC:12269]
ENSSSCT00000019534	mRNA	-0.624521	0.0305033	-0.665852	0.0192591	0.0413314	0.965785	ENSSSCG00000017950	TP53	protein_coding	Cellular tumor antigen p53 [Source:UniProtKB/Swiss-Prot;Acc:Q9TUB2]
ENSSSCT00000028335	mRNA	-1.06634	0.00119245	-1.53076	0.00119245	0.464421	0.314912	ENSSSCG00000027552	--	protein_coding	--
ENSSSCT00000019536	mRNA	1.41686	0.00119245	1.47189	0.00119245	-0.0550317	0.961877	ENSSSCG00000017952	SAT2	protein_coding	spermidine/spermine N1-acetyltransferase family member 2 [Source:HGNC Symbol;Acc:HGNC:23160]
ENSSSCT00000028247	mRNA	0.998838	0.0467215	0.76334	0.190796	0.235498	0.80115	ENSSSCG00000025168	--	protein_coding	--
ENSSSCT00000028246	mRNA	1.51962	0.00119245	1.74927	0.00119245	-0.229646	0.695826	ENSSSCG00000008556	KHK	protein_coding	ketohexokinase [Source:HGNC Symbol;Acc:HGNC:6315]
ENSSSCT00000004997	mRNA	-0.620868	0.0512756	-0.690108	0.0266091	0.06924	0.93626	ENSSSCG00000004524	SMAD4	protein_coding	SMAD family member 4 [Source:HGNC Symbol;Acc:HGNC:6770]
ENSSSCT00000004990	mRNA	-1.37711	0.00119245	-1.35545	0.00119245	-0.0216593	0.984052	ENSSSCG00000004518	SKA1	protein_coding	spindle and kinetochore associated complex subunit 1 [Source:HGNC Symbol;Acc:HGNC:28109]
ENSSSCT00000017753	mRNA	0.581231	0.0442407	1.03133	0.00119245	-0.450095	0.13927	ENSSSCG00000016302	--	protein_coding	--
ENSSSCT00000003090	mRNA	1.2798	0.0058827	1.5547	0.00119245	-0.274895	0.564828	ENSSSCG00000002790	TMEM208	protein_coding	transmembrane protein 208 [Source:HGNC Symbol;Acc:HGNC:25015]
ENSSSCT00000004999	mRNA	-0.881894	0.00119245	-0.995046	0.00119245	0.113151	0.867367	ENSSSCG00000004525	--	protein_coding	--
ENSSSCT00000019408	mRNA	-0.87419	0.0222139	-0.980174	0.0058827	0.105984	0.925102	ENSSSCG00000017833	--	protein_coding	--
ENSSSCT00000003097	mRNA	0.387231	0.245009	0.615184	0.0367092	-0.227953	0.60095	ENSSSCG00000002797	--	protein_coding	--
ENSSSCT00000017599	mRNA	-0.78262	0.00214362	-0.805236	0.00119245	0.0226161	0.980315	ENSSSCG00000016164	IKZF2	protein_coding	IKAROS family zinc finger 2 [Source:HGNC Symbol;Acc:HGNC:13177]
ENSSSCT00000011635	mRNA	-1.252	0.00119245	-0.962902	0.00119245	-0.289098	0.554996	ENSSSCG00000010638	TCF7L2	protein_coding	transcription factor 7 like 2 [Source:HGNC Symbol;Acc:HGNC:11641]
ENSSSCT00000011632	mRNA	0.617011	0.131949	0.942056	0.0111573	-0.325044	0.507102	ENSSSCG00000010635	--	protein_coding	--
ENSSSCT00000004696	mRNA	-0.816105	0.00719494	-0.73406	0.00953497	-0.0820449	0.928123	ENSSSCG00000004249	CEP85L	protein_coding	centrosomal protein 85 like [Source:HGNC Symbol;Acc:HGNC:21638]
ENSSSCT00000011988	mRNA	0.47254	0.139999	0.610413	0.0373974	-0.137872	0.81374	ENSSSCG00000010953	ISCA1	protein_coding	iron-sulfur cluster assembly 1 [Source:HGNC Symbol;Acc:HGNC:28660]
ENSSSCT00000023008	mRNA	1.15161	0.00119245	0.493366	0.198175	0.658244	0.118363	ENSSSCG00000024230	MYL9	protein_coding	Myosin regulatory light polypeptide 9 [Source:UniProtKB/Swiss-Prot;Acc:P29269]
ENSSSCT00000006617	mRNA	0.940775	0.0238111	1.36174	0.00119245	-0.420969	0.35652	ENSSSCG00000006029	--	protein_coding	--
ENSSSCT00000007577	mRNA	-0.339332	0.494769	-0.864812	0.015631	0.525481	0.215606	ENSSSCG00000022397	--	protein_coding	--
ENSSSCT00000007575	mRNA	-0.600786	0.0320922	-0.654401	0.01472	0.0536149	0.951106	ENSSSCG00000006917	LRRC8C	protein_coding	leucine rich repeat containing 8 family member C [Source:HGNC Symbol;Acc:HGNC:25075]
ENSSSCT00000008161	mRNA	-0.763169	0.0575607	-0.826604	0.0339068	0.0634345	0.962034	ENSSSCG00000007457	SULF2	protein_coding	sulfatase 2 [Source:HGNC Symbol;Acc:HGNC:20392]
ENSSSCT00000008216	mRNA	-0.736355	0.00655605	-0.788594	0.00214362	0.052239	0.95672	ENSSSCG00000007504	RBM38	protein_coding	RNA binding motif protein 38 [Source:HGNC Symbol;Acc:HGNC:15818]
ENSSSCT00000019622	mRNA	0.883485	0.00119245	1.00339	0.00119245	-0.119908	0.846803	ENSSSCG00000018027	--	protein_coding	--
ENSSSCT00000019333	mRNA	0.751185	0.0396727	1.09614	0.00119245	-0.344956	0.441356	ENSSSCG00000017761	--	protein_coding	--
ENSSSCT00000025843	mRNA	-1.02443	0.0473756	-1.13571	0.0266091	0.11128	0.946508	ENSSSCG00000026216	--	protein_coding	--
ENSSSCT00000018758	mRNA	1.34061	0.00119245	1.54387	0.00119245	-0.203258	0.749533	ENSSSCG00000017231	NAT9	protein_coding	N-acetyltransferase 9 (putative) [Source:HGNC Symbol;Acc:HGNC:23133]
ENSSSCT00000008163	mRNA	-0.854646	0.00214362	-0.866714	0.00214362	0.0120679	0.988342	ENSSSCG00000007459	--	protein_coding	--
ENSSSCT00000025846	mRNA	-1.59768	0.00778241	-1.79191	0.0160896	0.194229	0.921743	ENSSSCG00000026266	--	protein_coding	--
ENSSSCT00000025847	mRNA	-0.694135	0.0277757	-0.644416	0.0451959	-0.0497191	0.964163	ENSSSCG00000025221	--	protein_coding	--
ENSSSCT00000019335	mRNA	0.294385	0.667459	1.1025	0.0058827	-0.808117	0.0305033	ENSSSCG00000017763	--	protein_coding	--
ENSSSCT00000029113	mRNA	1.08965	0.00838524	1.62129	0.00119245	-0.531649	0.210065	ENSSSCG00000027645	--	protein_coding	--
ENSSSCT00000012728	mRNA	0.830304	0.00214362	0.747843	0.00719494	0.0824608	0.916625	ENSSSCG00000011631	UBA5	protein_coding	ubiquitin like modifier activating enzyme 5 [Source:HGNC Symbol;Acc:HGNC:23230]
ENSSSCT00000033285	mRNA	-1.17201	0.00953497	-1.19424	0.00719494	0.0222345	0.98759	ENSSSCG00000025984	TTLL5	protein_coding	-
ENSSSCT00000018962	mRNA	0.641198	0.025797	0.694237	0.0122346	-0.0530392	0.953601	ENSSSCG00000017418	NKIRAS2	protein_coding	NFKB inhibitor interacting Ras like 2 [Source:HGNC Symbol;Acc:HGNC:17898]
ENSSSCT00000018754	mRNA	0.807003	0.017463	0.941246	0.00297337	-0.134243	0.85558	ENSSSCG00000017227	FDXR	protein_coding	ferredoxin reductase [Source:HGNC Symbol;Acc:HGNC:3642]
ENSSSCT00000019017	mRNA	-1.33124	0.00119245	-1.44885	0.00119245	0.117609	0.852532	ENSSSCG00000017468	--	protein_coding	--
ENSSSCT00000008694	mRNA	0.462639	0.13867	0.66436	0.0165389	-0.201721	0.673175	ENSSSCG00000007932	ROGDI	protein_coding	rogdi homolog [Source:HGNC Symbol;Acc:HGNC:29478]
ENSSSCT00000019014	mRNA	0.823205	0.02262	0.866955	0.0142222	-0.0437505	0.969401	ENSSSCG00000017466	CCR7	protein_coding	C-C motif chemokine receptor 7 [Source:HGNC Symbol;Acc:HGNC:1608]
ENSSSCT00000016236	mRNA	-0.440218	0.1538	-0.647092	0.0196705	0.206873	0.649503	ENSSSCG00000014882	RSF1	protein_coding	remodeling and spacing factor 1 [Source:HGNC Symbol;Acc:HGNC:18118]
ENSSSCT00000000236	mRNA	-1.16531	0.146883	-1.52214	0.0497612	0.356834	1	ENSSSCG00000000220	--	protein_coding	--
ENSSSCT00000031704	mRNA	-1.0399	0.00214362	-0.930287	0.00214362	-0.109617	0.902474	ENSSSCG00000027714	--	protein_coding	--
ENSSSCT00000015182	mRNA	0.819103	0.00119245	0.803694	0.00214362	0.0154088	0.986177	ENSSSCG00000013896	MPV17L2	protein_coding	MPV17 mitochondrial inner membrane protein like 2 [Source:HGNC Symbol;Acc:HGNC:28177]
ENSSSCT00000008169	mRNA	-0.948157	0.00119245	-1.0224	0.00119245	0.074243	0.925976	ENSSSCG00000007465	B4GALT5	protein_coding	beta-1,4-galactosyltransferase 5 [Source:HGNC Symbol;Acc:HGNC:928]
ENSSSCT00000031708	mRNA	-1.59733	0.0363563	-0.708614	0.373183	-0.888717	0.315573	ENSSSCG00000021020	--	protein_coding	--
ENSSSCT00000030653	mRNA	0.39528	0.299681	0.759099	0.0165389	-0.363818	0.329319	ENSSSCG00000028829	HIST1H3E	protein_coding	histone H3.1 [Source:RefSeq peptide;Acc:NP_001274345]
ENSSSCT00000011184	mRNA	inf	1	inf	0.00119245	-1.10651	0.564828	ENSSSCG00000010218	--	protein_coding	--
ENSSSCT00000011185	mRNA	-0.34238	0.333868	-0.647294	0.0246104	0.304914	0.409044	ENSSSCG00000010219	ARID5B	protein_coding	AT-rich interaction domain 5B [Source:HGNC Symbol;Acc:HGNC:17362]
ENSSSCT00000007152	mRNA	0.533633	0.0813015	0.643088	0.018837	-0.109456	0.862923	ENSSSCG00000006530	EFNA1	protein_coding	ephrin-A1 [Source:HGNC Symbol;Acc:HGNC:3221]
ENSSSCT00000030385	mRNA	-1.14297	0.00119245	-1.32185	0.00119245	0.178881	0.791996	ENSSSCG00000021309	TRDMT1	protein_coding	tRNA aspartic acid methyltransferase 1 [Source:HGNC Symbol;Acc:HGNC:2977]
ENSSSCT00000030384	mRNA	1.07801	0.00119245	1.23096	0.00119245	-0.152943	0.777648	ENSSSCG00000029239	MZB1	protein_coding	marginal zone B and B1 cell specific protein [Source:HGNC Symbol;Acc:HGNC:30125]
ENSSSCT00000005484	mRNA	-1.01364	0.00297337	-1.25372	0.00119245	0.240078	0.724117	ENSSSCG00000004972	--	protein_coding	--
ENSSSCT00000018115	mRNA	-0.0345115	0.973929	-0.922634	0.00214362	0.888123	0.00119245	ENSSSCG00000016637	TFEC	protein_coding	transcription factor EC [Source:HGNC Symbol;Acc:HGNC:11754]
ENSSSCT00000018117	mRNA	-0.808951	0.0230209	-0.77253	0.0345772	-0.0364205	0.976863	ENSSSCG00000016639	FOXP2	protein_coding	forkhead box P2 [Source:HGNC Symbol;Acc:HGNC:13875]
ENSSSCT00000018110	mRNA	1.14655	0.0800964	1.36111	0.0370382	-0.214559	0.79202	ENSSSCG00000016633	MET	protein_coding	hepatocyte growth factor receptor precursor [Source:RefSeq peptide;Acc:NP_001033097]
ENSSSCT00000005481	mRNA	-0.687657	0.0106787	-0.778418	0.00297337	0.0907609	0.898015	ENSSSCG00000004969	KIF23	protein_coding	kinesin family member 23 [Source:HGNC Symbol;Acc:HGNC:6392]
ENSSSCT00000005482	mRNA	0.934909	0.0377656	1.10194	0.015631	-0.167027	0.886814	ENSSSCG00000004970	--	protein_coding	--
ENSSSCT00000014108	mRNA	0.716132	0.0335647	0.786472	0.0137227	-0.0703405	0.937445	ENSSSCG00000012905	TMEM134	protein_coding	transmembrane protein 134 [Source:HGNC Symbol;Acc:HGNC:26142]
ENSSSCT00000032249	mRNA	0.384442	0.254216	2.53937	0.00119245	-2.15493	0.00119245	ENSSSCG00000030368	HSP70.2	protein_coding	Sus scrofa heat shock protein 70.2 (HSP70.2), mRNA. [Source:RefSeq mRNA;Acc:NM_213766]
ENSSSCT00000011166	mRNA	-0.933243	0.00119245	-0.950639	0.00119245	0.0173961	0.984134	ENSSSCG00000010200	CSGALNACT2	protein_coding	chondroitin sulfate N-acetylgalactosaminyltransferase 2 [Source:HGNC Symbol;Acc:HGNC:24292]
ENSSSCT00000029334	mRNA	-0.492087	0.127422	-0.71734	0.0160896	0.225253	0.655485	ENSSSCG00000021354	--	protein_coding	--
ENSSSCT00000034777	mRNA	-0.596576	0.491189	-1.33431	0.0485518	0.73773	0.373233	ENSSSCG00000016855	FYB	protein_coding	FYN binding protein [Source:HGNC Symbol;Acc:HGNC:4036]
ENSSSCT00000030477	mRNA	-0.558268	0.0646524	-1.06336	0.00119245	0.50509	0.133623	ENSSSCG00000029484	EMB	protein_coding	embigin [Source:HGNC Symbol;Acc:HGNC:30465]
ENSSSCT00000018598	mRNA	-0.476827	0.111754	-0.604598	0.0335647	0.127771	0.833902	ENSSSCG00000017082	--	protein_coding	--
ENSSSCT00000011298	mRNA	0.97675	0.0345772	1.24106	0.00119245	-0.264311	0.748561	ENSSSCG00000010321	COMTD1	protein_coding	catechol-O-methyltransferase domain containing 1 [Source:HGNC Symbol;Acc:HGNC:26309]
ENSSSCT00000011568	mRNA	-0.884554	0.0470618	-0.829945	0.0734947	-0.0546092	0.971787	ENSSSCG00000010575	PPRC1	protein_coding	peroxisome proliferator-activated receptor gamma, coactivator-related 1 [Source:HGNC Symbol;Acc:HGNC:30025]
ENSSSCT00000011325	mRNA	0.90221	0.00119245	1.14557	0.00119245	-0.243358	0.591	ENSSSCG00000010345	GHITM	protein_coding	growth hormone inducible transmembrane protein [Source:HGNC Symbol;Acc:HGNC:17281]
ENSSSCT00000011566	mRNA	0.65593	0.0352729	0.717711	0.0196705	-0.0617815	0.942434	ENSSSCG00000010573	HPS6	protein_coding	Hermansky-Pudlak syndrome 6 [Source:HGNC Symbol;Acc:HGNC:18817]
ENSSSCT00000018591	mRNA	-0.566114	0.0512756	-0.650708	0.0209924	0.0845936	0.912725	ENSSSCG00000017075	MFAP3	protein_coding	microfibrillar associated protein 3 [Source:HGNC Symbol;Acc:HGNC:7034]
ENSSSCT00000011297	mRNA	0.803067	0.00214362	0.988701	0.00119245	-0.185634	0.708434	ENSSSCG00000010320	VDAC2	protein_coding	voltage-dependent anion-selective channel protein 2 [Source:RefSeq peptide;Acc:NP_999534]
ENSSSCT00000031418	mRNA	1.27575	0.043935	1.0884	0.0934451	0.187349	0.886338	ENSSSCG00000029586	--	protein_coding	--
ENSSSCT00000016243	mRNA	1.06258	0.0277757	0.923185	0.0626949	0.1394	0.8937	ENSSSCG00000014889	NDUFC2	protein_coding	-
ENSSSCT00000011560	mRNA	0.38513	0.273841	0.788239	0.00449095	-0.403109	0.227308	ENSSSCG00000010568	NPM3	protein_coding	nucleophosmin/nucleoplasmin 3 [Source:HGNC Symbol;Acc:HGNC:7931]
ENSSSCT00000011293	mRNA	-0.774336	0.00297337	-0.819539	0.00297337	0.0452035	0.961803	ENSSSCG00000010316	KAT6B	protein_coding	lysine acetyltransferase 6B [Source:HGNC Symbol;Acc:HGNC:17582]
ENSSSCT00000004333	mRNA	0.620207	0.0367092	0.663303	0.0238111	-0.0430967	0.965904	ENSSSCG00000003918	TOE1	protein_coding	target of EGR1, member 1 (nuclear) [Source:HGNC Symbol;Acc:HGNC:15954]
ENSSSCT00000004335	mRNA	0.610424	0.119218	0.789157	0.0332197	-0.178733	0.801254	ENSSSCG00000003920	HPDL	protein_coding	4-hydroxyphenylpyruvate dioxygenase like [Source:HGNC Symbol;Acc:HGNC:28242]
ENSSSCT00000004337	mRNA	0.666946	0.0142222	0.738206	0.00838524	-0.07126	0.930699	ENSSSCG00000003922	UROD	protein_coding	uroporphyrinogen decarboxylase [Source:HGNC Symbol;Acc:HGNC:12591]
ENSSSCT00000000990	mRNA	0.586422	0.0705685	0.770433	0.00520502	-0.184011	0.734832	ENSSSCG00000000906	TMCC3	protein_coding	transmembrane and coiled-coil domain family 3 [Source:HGNC Symbol;Acc:HGNC:29199]
ENSSSCT00000007402	mRNA	-0.527603	0.0941752	-0.611814	0.0415674	0.0842117	0.918056	ENSSSCG00000006757	--	protein_coding	--
ENSSSCT00000004338	mRNA	0.582201	0.0335647	0.683671	0.01472	-0.10147	0.876119	ENSSSCG00000003923	--	protein_coding	--
ENSSSCT00000015454	mRNA	-1.63732	0.0332197	-1.82577	0.0160896	0.18845	0.935165	ENSSSCG00000014149	MEF2C	protein_coding	myocyte-specific enhancer factor 2C [Source:RefSeq peptide;Acc:NP_001038005]
ENSSSCT00000029926	mRNA	-1.10554	0.00119245	-1.22838	0.00119245	0.122837	0.851739	ENSSSCG00000030467	PHC3	protein_coding	polyhomeotic homolog 3 [Source:HGNC Symbol;Acc:HGNC:15682]
ENSSSCT00000007407	mRNA	-0.793278	0.0142222	-0.693771	0.0485518	-0.0995068	0.91468	ENSSSCG00000006761	DCLRE1B	protein_coding	DNA cross-link repair 1B [Source:HGNC Symbol;Acc:HGNC:17641]
ENSSSCT00000015450	mRNA	-0.541966	0.123823	-0.785464	0.0122346	0.243498	0.645681	ENSSSCG00000014146	RASA1	protein_coding	RAS p21 protein activator 1 [Source:HGNC Symbol;Acc:HGNC:9871]
ENSSSCT00000022316	mRNA	0.881857	0.00297337	0.631418	0.0562059	0.250439	0.590586	ENSSSCG00000020758	--	protein_coding	--
ENSSSCT00000036092	mRNA	-0.8995	0.0106787	-1.06619	0.00119245	0.166692	0.832697	ENSSSCG00000014372	--	protein_coding	--
ENSSSCT00000018577	mRNA	-1.66578	0.00119245	-1.50843	0.00119245	-0.157353	0.831003	ENSSSCG00000017062	--	protein_coding	--
ENSSSCT00000022310	mRNA	0.804935	0.00119245	0.952705	0.00119245	-0.14777	0.78042	ENSSSCG00000027526	MAN1B1	protein_coding	mannosidase alpha class 1B member 1 [Source:HGNC Symbol;Acc:HGNC:6823]
ENSSSCT00000013746	mRNA	0.976837	0.00119245	1.15704	0.00119245	-0.180199	0.751614	ENSSSCG00000012571	COL4A6	protein_coding	collagen type IV alpha 6 chain [Source:HGNC Symbol;Acc:HGNC:2208]
ENSSSCT00000013587	mRNA	-0.980702	0.0383737	-0.783999	0.0964515	-0.196703	0.853064	ENSSSCG00000012426	ZDHHC15	protein_coding	zinc finger DHHC-type containing 15 [Source:HGNC Symbol;Acc:HGNC:20342]
ENSSSCT00000008928	mRNA	1.15019	0.00119245	1.44684	0.00119245	-0.296654	0.45298	ENSSSCG00000008151	MFSD9	protein_coding	major facilitator superfamily domain containing 9 [Source:HGNC Symbol;Acc:HGNC:28158]
ENSSSCT00000022793	mRNA	-0.691565	0.02262	-0.811658	0.00520502	0.120093	0.858776	ENSSSCG00000027675	FOXP1	protein_coding	forkhead box P1 [Source:HGNC Symbol;Acc:HGNC:3823]
ENSSSCT00000030070	mRNA	-0.66042	0.0429592	-0.822698	0.010104	0.162277	0.818759	ENSSSCG00000023954	--	protein_coding	--
ENSSSCT00000011362	mRNA	-1.0342	0.00297337	-0.994207	0.003754	-0.0399939	0.975471	ENSSSCG00000010380	MAPK8	protein_coding	-
ENSSSCT00000030079	mRNA	-0.604344	0.0871757	-0.761634	0.0218749	0.15729	0.834381	ENSSSCG00000021262	--	protein_coding	--
ENSSSCT00000030078	mRNA	0.558286	0.0656296	0.713543	0.0116991	-0.155257	0.790296	ENSSSCG00000025414	PYY	protein_coding	peptide YY [Source:HGNC Symbol;Acc:HGNC:9748]
ENSSSCT00000010760	mRNA	-0.0731566	0.935165	-1.20034	0.00119245	1.12719	0.00119245	ENSSSCG00000009817	P2RX7	protein_coding	purinergic receptor P2X 7 [Source:HGNC Symbol;Acc:HGNC:8537]
ENSSSCT00000005556	mRNA	0.385173	0.263488	0.709316	0.0142222	-0.324143	0.373963	ENSSSCG00000005040	GNPNAT1	protein_coding	glucosamine-phosphate N-acetyltransferase 1 [Source:HGNC Symbol;Acc:HGNC:19980]
ENSSSCT00000008037	mRNA	-0.69926	0.00895758	-0.647553	0.0178968	-0.0517073	0.953208	ENSSSCG00000007345	--	protein_coding	--
ENSSSCT00000005554	mRNA	1.00544	0.00119245	1.06771	0.00119245	-0.0622677	0.944507	ENSSSCG00000005038	PSMC6	protein_coding	proteasome 26S subunit, ATPase 6 [Source:HGNC Symbol;Acc:HGNC:9553]
ENSSSCT00000005555	mRNA	-1.0784	0.00119245	-0.859987	0.00297337	-0.218411	0.692991	ENSSSCG00000005039	STYX	protein_coding	serine/threonine/tyrosine interacting protein [Source:HGNC Symbol;Acc:HGNC:11447]
ENSSSCT00000025446	mRNA	-0.47002	0.206956	-0.684703	0.0317013	0.214683	0.71696	ENSSSCG00000030122	HIRIP3	protein_coding	HIRA interacting protein 3 [Source:HGNC Symbol;Acc:HGNC:4917]
ENSSSCT00000014072	mRNA	1.04673	0.00119245	1.24679	0.00119245	-0.200064	0.687973	ENSSSCG00000012874	ORAOV1	protein_coding	oral cancer overexpressed 1 [Source:HGNC Symbol;Acc:HGNC:17589]
ENSSSCT00000005558	mRNA	-0.538504	0.152552	-0.942198	0.00119245	0.403694	0.381968	ENSSSCG00000005042	--	protein_coding	--
ENSSSCT00000025442	mRNA	1.34585	0.00119245	1.53973	0.00119245	-0.193879	0.695252	ENSSSCG00000025525	--	protein_coding	--
ENSSSCT00000008456	mRNA	0.751612	0.00297337	0.869023	0.00119245	-0.117411	0.842966	ENSSSCG00000007713	WBSCR22	protein_coding	Williams-Beuren syndrome chromosome region 22 [Source:HGNC Symbol;Acc:HGNC:16405]
ENSSSCT00000017271	mRNA	1.50673	0.0178968	2.08126	0.00119245	-0.574522	0.301465	ENSSSCG00000015860	SFT2D3	protein_coding	SFT2 domain containing 3 [Source:HGNC Symbol;Acc:HGNC:28767]
ENSSSCT00000032020	mRNA	-1.84593	0.00214362	-1.92405	0.00119245	0.0781222	0.968873	ENSSSCG00000026288	--	protein_coding	--
ENSSSCT00000032023	mRNA	-1.04062	0.00953497	-0.771263	0.0160896	-0.269354	0.650433	ENSSSCG00000014672	TRIM6	protein_coding	-
ENSSSCT00000013293	mRNA	-1.15731	0.0201145	-1.09547	0.0293426	-0.0618314	0.971096	ENSSSCG00000012152	SCML1	protein_coding	sex comb on midleg-like 1 (Drosophila) [Source:HGNC Symbol;Acc:HGNC:10580]
ENSSSCT00000005635	mRNA	1.23135	0.00119245	1.34025	0.00119245	-0.108897	0.890922	ENSSSCG00000005112	WDR89	protein_coding	WD repeat domain 89 [Source:HGNC Symbol;Acc:HGNC:20489]
ENSSSCT00000017273	mRNA	0.958933	0.00214362	0.627635	0.0461548	0.331298	0.452332	ENSSSCG00000015862	LIMS2	protein_coding	LIM zinc finger domain containing 2 [Source:HGNC Symbol;Acc:HGNC:16084]
ENSSSCT00000005633	mRNA	-0.836924	0.0504261	-1.18104	0.0222139	0.344112	0.693066	ENSSSCG00000005110	SYNE2	protein_coding	spectrin repeat containing nuclear envelope protein 2 [Source:HGNC Symbol;Acc:HGNC:17084]
ENSSSCT00000002910	mRNA	0.78833	0.0169856	0.460005	0.218391	0.328325	0.508468	ENSSSCG00000002623	-	protein_coding	glutathione S-transferase alpha M14 [Source:RefSeq peptide;Acc:NP_999554]
ENSSSCT00000010010	mRNA	-0.77884	0.00297337	-0.796921	0.00297337	0.0180809	0.985102	ENSSSCG00000009142	SEC24B	protein_coding	SEC24 homolog B, COPII coat complex component [Source:HGNC Symbol;Acc:HGNC:10704]
ENSSSCT00000006932	mRNA	0.759079	0.00778241	0.980438	0.00119245	-0.221359	0.671195	ENSSSCG00000006324	ALDH9A1	protein_coding	aldehyde dehydrogenase 9 family member A1 [Source:HGNC Symbol;Acc:HGNC:412]
ENSSSCT00000010015	mRNA	1.08723	0.00119245	1.28902	0.00119245	-0.201793	0.768028	ENSSSCG00000009146	RPL34	protein_coding	ribosomal protein L34 [Source:HGNC Symbol;Acc:HGNC:10340]
ENSSSCT00000027531	mRNA	-1.60197	0.00119245	-1.46196	0.00119245	-0.140009	0.892003	ENSSSCG00000028876	--	protein_coding	--
ENSSSCT00000006027	mRNA	0.960626	0.00119245	0.877494	0.00297337	0.0831326	0.919171	ENSSSCG00000005481	--	protein_coding	--
ENSSSCT00000018491	mRNA	-0.576815	0.0373974	-0.46503	0.121824	-0.111785	0.860395	ENSSSCG00000016981	CPEB4	protein_coding	cytoplasmic polyadenylation element binding protein 4 [Source:HGNC Symbol;Acc:HGNC:21747]
ENSSSCT00000028801	mRNA	1.24497	0.0106787	0.9402	0.069199	0.304769	0.681389	ENSSSCG00000023472	FMO3	protein_coding	flavin containing monooxygenase 3 [Source:HGNC Symbol;Acc:HGNC:3771]
ENSSSCT00000017377	mRNA	-0.718945	0.034246	-0.77838	0.0183734	0.0594353	0.958259	ENSSSCG00000015959	RAPGEF4	protein_coding	Rap guanine nucleotide exchange factor 4 [Source:HGNC Symbol;Acc:HGNC:16626]
ENSSSCT00000009741	mRNA	0.719802	0.045513	0.488644	0.232656	0.231158	0.67686	ENSSSCG00000008898	HOPX	protein_coding	HOP homeobox [Source:HGNC Symbol;Acc:HGNC:24961]
ENSSSCT00000031871	mRNA	0.56717	0.0982045	0.812442	0.00895758	-0.245271	0.602468	ENSSSCG00000027947	--	protein_coding	--
ENSSSCT00000030186	mRNA	0.486521	0.186992	0.767809	0.0127118	-0.281288	0.54486	ENSSSCG00000027119	COA7	protein_coding	cytochrome c oxidase assembly factor 7 (putative) [Source:HGNC Symbol;Acc:HGNC:25716]
ENSSSCT00000025625	mRNA	-0.420548	0.180656	-0.653332	0.0169856	0.232784	0.577205	ENSSSCG00000027508	--	protein_coding	--
ENSSSCT00000001334	mRNA	1.0621	0.0436516	1.12116	0.0501269	-0.0590662	0.975066	ENSSSCG00000001231	SLA-1	protein_coding	-
ENSSSCT00000013457	mRNA	-0.817796	0.00214362	-0.756933	0.00297337	-0.0608631	0.946793	ENSSSCG00000012307	CCNB3	protein_coding	cyclin B3 [Source:HGNC Symbol;Acc:HGNC:18709]
ENSSSCT00000004933	mRNA	-1.33671	0.00119245	-1.46514	0.00119245	0.12843	0.836695	ENSSSCG00000004466	TTK	protein_coding	TTK protein kinase [Source:HGNC Symbol;Acc:HGNC:12401]
ENSSSCT00000014526	mRNA	-0.893084	0.00119245	-0.688748	0.0254043	-0.204337	0.686877	ENSSSCG00000013300	EHF	protein_coding	ETS homologous factor [Source:HGNC Symbol;Acc:HGNC:3246]
ENSSSCT00000012981	mRNA	1.201	0.00119245	0.837646	0.003754	0.363356	0.410746	ENSSSCG00000011867	--	protein_coding	--
ENSSSCT00000017356	mRNA	-0.606629	0.025797	-0.658593	0.01472	0.0519639	0.952577	ENSSSCG00000015940	--	protein_coding	--
ENSSSCT00000005121	mRNA	-0.666643	0.0442407	-0.754512	0.0183734	0.0878692	0.918643	ENSSSCG00000004636	TRPM7	protein_coding	transient receptor potential cation channel subfamily M member 7 [Source:HGNC Symbol;Acc:HGNC:17994]
ENSSSCT00000017353	mRNA	1.1978	0.00719494	0.849553	0.0629718	0.348252	0.556123	ENSSSCG00000015937	KLHL23	protein_coding	kelch like family member 23 [Source:HGNC Symbol;Acc:HGNC:27506]
ENSSSCT00000017352	mRNA	0.823302	0.043935	0.697967	0.111008	0.125335	0.903535	ENSSSCG00000015936	PHOSPHO2	protein_coding	phosphatase, orphan 2 [Source:HGNC Symbol;Acc:HGNC:28316]
ENSSSCT00000017350	mRNA	-0.353776	0.307384	-0.582897	0.0448588	0.22912	0.60148	ENSSSCG00000015934	PPIG	protein_coding	peptidylprolyl isomerase G [Source:HGNC Symbol;Acc:HGNC:14650]
ENSSSCT00000005129	mRNA	-1.92232	0.00119245	-3.30582	0.00119245	1.38351	0.0609473	ENSSSCG00000004644	HDC	protein_coding	histidine decarboxylase [Source:HGNC Symbol;Acc:HGNC:4855]
ENSSSCT00000009321	mRNA	-0.640343	0.0192591	-0.764989	0.003754	0.124645	0.841726	ENSSSCG00000008517	SPAST	protein_coding	spastin [Source:RefSeq peptide;Acc:NP_998914]
ENSSSCT00000014465	mRNA	1.02156	0.00119245	1.08704	0.00119245	-0.0654802	0.938582	ENSSSCG00000013245	--	protein_coding	--
ENSSSCT00000000821	mRNA	-0.938566	0.00119245	-0.862509	0.00119245	-0.0760571	0.923857	ENSSSCG00000000757	ADIPOR2	protein_coding	adiponectin receptor 2 [Source:HGNC Symbol;Acc:HGNC:24041]
ENSSSCT00000026837	mRNA	-0.905822	0.00119245	-0.983952	0.00119245	0.0781297	0.93363	ENSSSCG00000021531	C9orf85	protein_coding	chromosome 9 open reading frame 85 [Source:HGNC Symbol;Acc:HGNC:28784]
ENSSSCT00000009637	mRNA	-0.892358	0.00214362	-1.0414	0.00119245	0.149038	0.819333	ENSSSCG00000008807	GUF1	protein_coding	GUF1 homolog, GTPase [Source:HGNC Symbol;Acc:HGNC:25799]
ENSSSCT00000022538	mRNA	-0.906456	0.0262156	-1.28715	0.00214362	0.380693	0.577719	ENSSSCG00000026210	--	protein_coding	--
ENSSSCT00000026789	mRNA	-0.731066	0.0312883	-0.688696	0.038713	-0.0423697	0.970771	ENSSSCG00000029393	--	protein_coding	--
ENSSSCT00000003138	mRNA	-0.576703	0.0485518	-0.781509	0.00214362	0.204806	0.679502	ENSSSCG00000002837	--	protein_coding	--
ENSSSCT00000013006	mRNA	-0.546439	0.0632403	-0.597802	0.0370382	0.0513627	0.956829	ENSSSCG00000011889	GSK3B	protein_coding	glycogen synthase kinase 3 beta [Source:HGNC Symbol;Acc:HGNC:4617]
ENSSSCT00000018892	mRNA	-0.621967	0.0422547	-0.416947	0.233115	-0.20502	0.700003	ENSSSCG00000017354	--	protein_coding	--
ENSSSCT00000027309	mRNA	-0.648617	0.018837	-0.705714	0.0111573	0.0570966	0.94703	ENSSSCG00000020799	CPSF3	protein_coding	cleavage and polyadenylation specific factor 3 [Source:HGNC Symbol;Acc:HGNC:2326]
ENSSSCT00000026308	mRNA	-1.0717	0.062101	-1.23155	0.0448588	0.159845	0.927936	ENSSSCG00000026218	--	protein_coding	--
ENSSSCT00000026305	mRNA	0.84902	0.00119245	1.04312	0.00119245	-0.194104	0.678465	ENSSSCG00000021802	ABHD17B	protein_coding	abhydrolase domain containing 17B [Source:HGNC Symbol;Acc:HGNC:24278]
ENSSSCT00000008921	mRNA	0.883185	0.00214362	0.947733	0.00119245	-0.0645481	0.940392	ENSSSCG00000008144	NCK2	protein_coding	NCK adaptor protein 2 [Source:HGNC Symbol;Acc:HGNC:7665]
ENSSSCT00000032734	mRNA	1.82584	0.0467215	1.48495	0.109983	0.34089	0.650791	ENSSSCG00000012649	SMARCA1	protein_coding	SWI/SNF related, matrix associated, actin dependent regulator of chromatin, subfamily a, member 1 [Source:HGNC Symbol;Acc:HGNC:11097]
ENSSSCT00000014668	mRNA	0.679061	0.0838539	0.875345	0.013215	-0.196285	0.775882	ENSSSCG00000013424	--	protein_coding	--
ENSSSCT00000014669	mRNA	0.446906	0.182688	0.653111	0.0367092	-0.206205	0.695092	ENSSSCG00000013425	MISP	protein_coding	mitotic spindle positioning [Source:HGNC Symbol;Acc:HGNC:27000]
ENSSSCT00000019502	mRNA	1.13504	0.00119245	1.22005	0.00119245	-0.0850062	0.926262	ENSSSCG00000017919	MED11	protein_coding	mediator complex subunit 11 [Source:HGNC Symbol;Acc:HGNC:32687]
ENSSSCT00000014662	mRNA	0.861537	0.00719494	1.07914	0.00119245	-0.217602	0.715141	ENSSSCG00000013418	CFD	protein_coding	complement factor D [Source:HGNC Symbol;Acc:HGNC:2771]
ENSSSCT00000010347	mRNA	-0.676084	0.0222139	-0.646976	0.0273669	-0.0291077	0.975066	ENSSSCG00000009440	ELF1	protein_coding	E74 like ETS transcription factor 1 [Source:HGNC Symbol;Acc:HGNC:3316]
ENSSSCT00000035426	mRNA	0.980123	0.0165389	1.10896	0.00655605	-0.128834	0.872953	ENSSSCG00000023277	NDUFA1	protein_coding	NADH:ubiquinone oxidoreductase subunit A1 [Source:HGNC Symbol;Acc:HGNC:7683]
ENSSSCT00000000392	mRNA	0.980499	0.00119245	0.915114	0.00214362	0.065385	0.940109	ENSSSCG00000000369	PYM1	protein_coding	PYM homolog 1, exon junction complex associated factor [Source:HGNC Symbol;Acc:HGNC:30258]
ENSSSCT00000013065	mRNA	-0.31707	0.451514	-0.861123	0.00449095	0.544053	0.137678	ENSSSCG00000011940	DZIP3	protein_coding	DAZ interacting zinc finger protein 3 [Source:HGNC Symbol;Acc:HGNC:30938]
ENSSSCT00000006206	mRNA	0.810865	0.0230209	0.896181	0.0106787	-0.0853161	0.927678	ENSSSCG00000005644	SWI5	protein_coding	SWI5 homologous recombination repair protein [Source:HGNC Symbol;Acc:HGNC:31412]
ENSSSCT00000026497	mRNA	-0.869042	0.0183734	-0.611063	0.121461	-0.257978	0.706373	ENSSSCG00000022294	--	protein_coding	--
ENSSSCT00000009923	mRNA	2.65064	0.00119245	2.54064	0.00119245	0.109996	0.898737	ENSSSCG00000009059	--	protein_coding	--
ENSSSCT00000006202	mRNA	-0.501791	0.107812	-0.660825	0.0192591	0.159034	0.772215	ENSSSCG00000005640	CIZ1	protein_coding	CDKN1A interacting zinc finger protein 1 [Source:HGNC Symbol;Acc:HGNC:16744]
ENSSSCT00000026492	mRNA	-1.44347	0.00119245	-1.73281	0.00119245	0.289347	0.697799	ENSSSCG00000026385	--	protein_coding	--
ENSSSCT00000009256	mRNA	1.02863	0.0250032	0.895637	0.0718303	0.132997	0.906346	ENSSSCG00000008454	--	protein_coding	--
ENSSSCT00000007377	mRNA	-0.716682	0.0943857	-0.860608	0.0332197	0.143926	0.892492	ENSSSCG00000006734	CD101	protein_coding	CD101 molecule [Source:HGNC Symbol;Acc:HGNC:5949]
ENSSSCT00000013069	mRNA	-1.51883	0.00119245	-1.76388	0.00119245	0.245047	0.73296	ENSSSCG00000011943	--	protein_coding	--
ENSSSCT00000013068	mRNA	0.549891	0.058398	0.604019	0.0402804	-0.054128	0.952326	ENSSSCG00000011942	CD47	protein_coding	leukocyte surface antigen CD47 precursor [Source:RefSeq peptide;Acc:NP_999147]
ENSSSCT00000009928	mRNA	2.10883	0.00119245	1.9863	0.00119245	0.122534	0.866452	ENSSSCG00000009063	NDUFC1	protein_coding	NADH:ubiquinone oxidoreductase subunit C1 [Source:HGNC Symbol;Acc:HGNC:7705]
ENSSSCT00000026165	mRNA	0.477341	0.670939	1.32777	0.0482378	-0.850425	0.26254	ENSSSCG00000025386	SPTSSA	protein_coding	serine palmitoyltransferase small subunit A [Source:HGNC Symbol;Acc:HGNC:20361]
ENSSSCT00000001460	mRNA	1.06794	0.0058827	0.774345	0.0828918	0.293591	0.646317	ENSSSCG00000001344	--	protein_coding	--
ENSSSCT00000026161	mRNA	-0.630483	0.0293426	-0.640134	0.025797	0.00965097	0.991339	ENSSSCG00000028624	--	protein_coding	--
ENSSSCT00000026163	mRNA	0.713509	0.0504261	0.782675	0.0345772	-0.0691668	0.946508	ENSSSCG00000027078	--	protein_coding	--
ENSSSCT00000023666	mRNA	1.45784	0.00119245	1.58289	0.00119245	-0.125045	0.888442	ENSSSCG00000021493	--	protein_coding	--
ENSSSCT00000018641	mRNA	1.0795	0.0594848	1.39266	0.0127118	-0.313156	0.724306	ENSSSCG00000017123	--	protein_coding	--
ENSSSCT00000023062	mRNA	0.510412	0.226367	0.75793	0.0352729	-0.247518	0.644655	ENSSSCG00000022968	--	protein_coding	--
ENSSSCT00000014869	mRNA	1.99017	0.00119245	1.01437	0.00895758	0.975803	0.0320922	ENSSSCG00000013614	CNN1	protein_coding	calponin 1 [Source:HGNC Symbol;Acc:HGNC:2155]
ENSSSCT00000027018	mRNA	0.442652	0.157354	0.65664	0.0151808	-0.213988	0.643391	ENSSSCG00000026784	LMNB2	protein_coding	lamin B2 [Source:HGNC Symbol;Acc:HGNC:6638]
ENSSSCT00000001064	mRNA	0.496224	0.107111	0.644778	0.0178968	-0.148554	0.795139	ENSSSCG00000000974	TRABD	protein_coding	TraB domain containing [Source:HGNC Symbol;Acc:HGNC:28805]
ENSSSCT00000001062	mRNA	0.387105	0.25603	0.572741	0.0464359	-0.185636	0.704862	ENSSSCG00000000972	TUBGCP6	protein_coding	tubulin gamma complex associated protein 6 [Source:HGNC Symbol;Acc:HGNC:18127]
ENSSSCT00000027544	mRNA	0.179898	0.755351	0.687013	0.0165389	-0.507116	0.121643	ENSSSCG00000022892	BCS1L	protein_coding	Sus scrofa BCS1-like (S. cerevisiae) (BCS1L), mRNA. [Source:RefSeq mRNA;Acc:NM_001243676]
ENSSSCT00000001060	mRNA	0.603338	0.0422547	0.716003	0.0106787	-0.112664	0.862362	ENSSSCG00000000970	PPP6R2	protein_coding	protein phosphatase 6 regulatory subunit 2 [Source:HGNC Symbol;Acc:HGNC:19253]
ENSSSCT00000001061	mRNA	0.559752	0.0943857	0.670154	0.0335647	-0.110401	0.883045	ENSSSCG00000000971	--	protein_coding	--
ENSSSCT00000027083	mRNA	-0.474748	0.116579	-0.604682	0.0349368	0.129934	0.83136	ENSSSCG00000021270	THAP2	protein_coding	THAP domain containing 2 [Source:HGNC Symbol;Acc:HGNC:20854]
ENSSSCT00000002041	mRNA	0.942616	0.0266091	0.879521	0.0429592	0.0630952	0.960674	ENSSSCG00000001822	RCCD1	protein_coding	RCC1 domain containing 1 [Source:HGNC Symbol;Acc:HGNC:30457]
ENSSSCT00000014145	mRNA	0.773618	0.0205452	0.83694	0.0116991	-0.0633221	0.950192	ENSSSCG00000012940	B4GAT1	protein_coding	beta-1,4-glucuronyltransferase 1 [Source:HGNC Symbol;Acc:HGNC:15685]
ENSSSCT00000005011	mRNA	-0.562557	0.0501269	-0.596846	0.0352729	0.0342887	0.971225	ENSSSCG00000004537	TXNL1	protein_coding	thioredoxin like 1 [Source:HGNC Symbol;Acc:HGNC:12436]
ENSSSCT00000035556	mRNA	0.927485	0.0169856	1.09812	0.00449095	-0.170638	0.837443	ENSSSCG00000030849	RPL39	protein_coding	-
ENSSSCT00000033700	mRNA	-1.91484	0.00214362	-2.21707	0.0111573	0.302231	0.852947	ENSSSCG00000000648	CLEC7A	protein_coding	C-type lectin domain family 7 member A [Source:HGNC Symbol;Acc:HGNC:14558]
ENSSSCT00000010853	mRNA	0.69853	0.0116991	0.657761	0.0234086	0.0407694	0.966667	ENSSSCG00000009903	COQ5	protein_coding	coenzyme Q5, methyltransferase [Source:HGNC Symbol;Acc:HGNC:28722]
ENSSSCT00000033705	mRNA	-0.882927	0.00119245	-0.978894	0.00119245	0.0959676	0.892492	ENSSSCG00000012142	AP1S2	protein_coding	adaptor related protein complex 1 sigma 2 subunit [Source:HGNC Symbol;Acc:HGNC:560]
ENSSSCT00000003795	mRNA	1.00964	0.0269681	1.32222	0.00520502	-0.31258	0.615985	ENSSSCG00000003421	FBXO44	protein_coding	F-box protein 44 [Source:HGNC Symbol;Acc:HGNC:24847]
ENSSSCT00000023209	mRNA	0.789023	0.00719494	0.811808	0.00449095	-0.0227853	0.981897	ENSSSCG00000023759	--	protein_coding	--
ENSSSCT00000023206	mRNA	0.605585	0.0562059	0.890786	0.003754	-0.285201	0.492585	ENSSSCG00000024770	--	protein_coding	--
ENSSSCT00000023201	mRNA	0.638483	0.0986485	0.785802	0.0277757	-0.147318	0.844944	ENSSSCG00000009912	POP5	protein_coding	POP5 homolog, ribonuclease P/MRP subunit [Source:HGNC Symbol;Acc:HGNC:17689]
ENSSSCT00000027761	mRNA	0.841004	0.0222139	1.17848	0.00119245	-0.337472	0.483064	ENSSSCG00000021019	--	protein_coding	--
ENSSSCT00000027760	mRNA	-0.449025	0.160369	-0.574877	0.0467215	0.125853	0.836807	ENSSSCG00000022647	TIMM17B	protein_coding	translocase of inner mitochondrial membrane 17 homolog B (yeast) [Source:HGNC Symbol;Acc:HGNC:17310]
ENSSSCT00000027940	mRNA	0.999224	0.0058827	1.25474	0.00119245	-0.255512	0.624328	ENSSSCG00000028662	--	protein_coding	--
ENSSSCT00000027942	mRNA	-1.2356	0.00119245	-1.17768	0.00119245	-0.057919	0.957466	ENSSSCG00000029371	C5AR1	protein_coding	complement component 5a receptor 1 [Source:HGNC Symbol;Acc:HGNC:1338]
ENSSSCT00000029397	mRNA	-0.793355	0.0111573	-0.900664	0.00297337	0.107309	0.903262	ENSSSCG00000025918	--	protein_coding	--
ENSSSCT00000025358	mRNA	1.08471	0.00953497	0.639341	0.182583	0.445373	0.348129	ENSSSCG00000022504	--	protein_coding	--
ENSSSCT00000024099	mRNA	1.10233	0.00119245	0.975395	0.00655605	0.126936	0.861713	ENSSSCG00000023467	--	protein_coding	--
ENSSSCT00000002260	mRNA	0.377553	0.607173	0.89707	0.0482378	-0.519517	0.339373	ENSSSCG00000002021	PPP1R3E	protein_coding	protein phosphatase 1 regulatory subunit 3E [Source:HGNC Symbol;Acc:HGNC:14943]
ENSSSCT00000002262	mRNA	1.34785	0.0339068	1.27438	0.0476499	0.0734645	0.964231	ENSSSCG00000002022	BCL2L2	protein_coding	BCL2 like 2 [Source:HGNC Symbol;Acc:HGNC:995]
ENSSSCT00000028658	mRNA	1.31724	0.0352729	1.03344	0.117358	0.283808	0.782834	ENSSSCG00000022630	FLYWCH2	protein_coding	FLYWCH family member 2 [Source:HGNC Symbol;Acc:HGNC:25178]
ENSSSCT00000005302	mRNA	1.65948	0.00119245	0.890882	0.0402804	0.768601	0.069199	ENSSSCG00000004803	ACTC1	protein_coding	actin, alpha, cardiac muscle 1 [Source:HGNC Symbol;Acc:HGNC:143]
ENSSSCT00000014488	mRNA	-2.00023	0.00119245	-2.50992	0.00119245	0.509692	0.602297	ENSSSCG00000013264	--	protein_coding	--
ENSSSCT00000009921	mRNA	1.03919	0.0422547	1.2534	0.0111573	-0.21421	0.807874	ENSSSCG00000009057	--	protein_coding	--
ENSSSCT00000005307	mRNA	-1.2021	0.00119245	-1.39887	0.00119245	0.196765	0.714928	ENSSSCG00000004808	GREM1	protein_coding	gremlin 1, DAN family BMP antagonist [Source:HGNC Symbol;Acc:HGNC:2001]
ENSSSCT00000028652	mRNA	1.14918	0.0214646	0.954732	0.0635229	0.194448	0.82862	ENSSSCG00000021578	--	protein_coding	--
ENSSSCT00000031252	mRNA	-0.888072	0.00719494	-0.659874	0.0575607	-0.228197	0.718247	ENSSSCG00000024690	--	protein_coding	--
ENSSSCT00000016405	mRNA	0.801289	0.00520502	0.70356	0.013215	0.0977282	0.885786	ENSSSCG00000015039	BCO2	protein_coding	beta-carotene oxygenase 2 [Source:HGNC Symbol;Acc:HGNC:18503]
ENSSSCT00000016406	mRNA	0.911807	0.00119245	0.795192	0.010104	0.116616	0.865913	ENSSSCG00000015040	PTS	protein_coding	6-pyruvoyltetrahydropterin synthase [Source:HGNC Symbol;Acc:HGNC:9689]
ENSSSCT00000009818	mRNA	-0.37499	0.483644	0.453286	0.38098	-0.828276	0.0293426	ENSSSCG00000008963	AREG	protein_coding	amphiregulin [Source:HGNC Symbol;Acc:HGNC:651]
ENSSSCT00000023613	mRNA	-0.762026	0.038713	-0.7786	0.0380764	0.0165733	0.987675	ENSSSCG00000030088	CSF2RA	protein_coding	colony stimulating factor 2 receptor alpha subunit [Source:HGNC Symbol;Acc:HGNC:2435]
ENSSSCT00000003401	mRNA	0.883478	0.0941752	1.05722	0.0356116	-0.173738	0.8589	ENSSSCG00000003064	--	protein_coding	--
ENSSSCT00000012123	mRNA	1.16565	0.00119245	1.08223	0.00119245	0.0834225	0.929718	ENSSSCG00000011077	MSRB2	protein_coding	methionine sulfoxide reductase B2 [Source:HGNC Symbol;Acc:HGNC:17061]
ENSSSCT00000009817	mRNA	-1.41357	0.0218749	-1.14465	0.0805629	-0.268915	0.857404	ENSSSCG00000008962	EREG	protein_coding	epiregulin [Source:HGNC Symbol;Acc:HGNC:3443]
ENSSSCT00000024946	mRNA	#NAME?	1	1.25906	0.628526	#NAME?	0.00119245	ENSSSCG00000026384	--	protein_coding	--
ENSSSCT00000003409	mRNA	0.812772	0.003754	0.810337	0.00520502	0.00243441	0.99694	ENSSSCG00000003072	ZNF573	protein_coding	zinc finger protein 573 [Source:HGNC Symbol;Acc:HGNC:26420]
ENSSSCT00000023513	mRNA	0.657431	0.0196705	0.839035	0.00119245	-0.181605	0.72288	ENSSSCG00000022864	--	protein_coding	--
ENSSSCT00000023516	mRNA	-1.27496	0.0458347	-1.27291	0.0400203	-0.00204673	0.994566	ENSSSCG00000028388	--	protein_coding	--
ENSSSCT00000023845	mRNA	-0.40403	0.21116	-0.641988	0.0196705	0.237958	0.577971	ENSSSCG00000024109	--	protein_coding	--
ENSSSCT00000031138	mRNA	1.00269	0.0467215	0.513561	0.460314	0.489128	0.416772	ENSSSCG00000030178	GALNT7	protein_coding	polypeptide N-acetylgalactosaminyltransferase 7 [Source:HGNC Symbol;Acc:HGNC:4129]
ENSSSCT00000023518	mRNA	-0.631839	0.0201145	-0.679043	0.0116991	0.0472042	0.960767	ENSSSCG00000024385	RNASEH2B	protein_coding	ribonuclease H2 subunit B [Source:RefSeq peptide;Acc:NP_001231421]
ENSSSCT00000012277	mRNA	-0.235473	0.609546	-0.65001	0.0222139	0.414537	0.226603	ENSSSCG00000011211	THRB	protein_coding	thyroid hormone receptor beta [Source:HGNC Symbol;Acc:HGNC:11799]
ENSSSCT00000031133	mRNA	1.40243	0.0651238	2.02523	0.00297337	-0.622798	0.372831	ENSSSCG00000024057	--	protein_coding	--
ENSSSCT00000024307	mRNA	-0.776904	0.00119245	-0.859415	0.00119245	0.0825107	0.912103	ENSSSCG00000022958	--	protein_coding	--
ENSSSCT00000023447	mRNA	-1.47289	0.00119245	-1.61114	0.00119245	0.138252	0.923939	ENSSSCG00000026479	--	protein_coding	--
ENSSSCT00000017823	mRNA	0.888318	0.0615186	1.07194	0.0192591	-0.183624	0.836733	ENSSSCG00000016368	--	protein_coding	--
ENSSSCT00000001937	mRNA	0.446871	0.141871	0.601945	0.0345772	-0.155074	0.769997	ENSSSCG00000001732	-	protein_coding	methylmalonyl-CoA mutase, mitochondrial precursor [Source:RefSeq peptide;Acc:NP_999570]
ENSSSCT00000033922	mRNA	-1.03962	0.003754	-1.36405	0.00119245	0.324436	0.625712	ENSSSCG00000006002	NOV	protein_coding	nephroblastoma overexpressed [Source:HGNC Symbol;Acc:HGNC:7885]
ENSSSCT00000027165	mRNA	0.833782	0.0402804	0.873211	0.0324458	-0.039429	0.970626	ENSSSCG00000028210	NT5C	protein_coding	5', 3'-nucleotidase, cytosolic [Source:HGNC Symbol;Acc:HGNC:17144]
ENSSSCT00000027163	mRNA	0.783699	0.0116991	0.966857	0.00119245	-0.183157	0.724648	ENSSSCG00000024182	TRADD	protein_coding	TNFRSF1A associated via death domain [Source:HGNC Symbol;Acc:HGNC:12030]
ENSSSCT00000027161	mRNA	-1.23416	0.00119245	-1.03056	0.00119245	-0.203605	0.654114	ENSSSCG00000030295	--	protein_coding	--
ENSSSCT00000012812	mRNA	1.06047	0.00119245	1.20659	0.00119245	-0.146125	0.839047	ENSSSCG00000011702	TM4SF1	protein_coding	transmembrane 4 L six family member 1 [Source:HGNC Symbol;Acc:HGNC:11853]
ENSSSCT00000005507	mRNA	-0.897494	0.0694792	-1.45851	0.0127118	0.561012	0.449826	ENSSSCG00000021709	--	protein_coding	--
ENSSSCT00000027168	mRNA	-0.598731	0.0673273	-0.800446	0.00655605	0.201715	0.734782	ENSSSCG00000025473	PIGM	protein_coding	phosphatidylinositol glycan anchor biosynthesis class M [Source:HGNC Symbol;Acc:HGNC:18858]
ENSSSCT00000007155	mRNA	1.08666	0.00119245	1.48411	0.00119245	-0.397455	0.257604	ENSSSCG00000006533	--	protein_coding	--
ENSSSCT00000007157	mRNA	1.73422	0.00119245	1.85372	0.00119245	-0.119494	0.862362	ENSSSCG00000006535	PMVK	protein_coding	phosphomevalonate kinase [Source:HGNC Symbol;Acc:HGNC:9141]
ENSSSCT00000028434	mRNA	-0.951833	0.00119245	-0.855736	0.00214362	-0.0960972	0.905528	ENSSSCG00000028804	CCDC181	protein_coding	coiled-coil domain containing 181 [Source:HGNC Symbol;Acc:HGNC:28051]
ENSSSCT00000030478	mRNA	-2.11897	0.0320922	-2.20342	0.0222139	0.0844463	1	ENSSSCG00000030315	--	protein_coding	--
ENSSSCT00000023684	mRNA	0.874478	0.0909862	1.24939	0.00953497	-0.374911	0.538822	ENSSSCG00000020914	--	protein_coding	--
ENSSSCT00000014843	mRNA	0.809893	0.00119245	0.987994	0.00119245	-0.1781	0.728138	ENSSSCG00000013591	TIMM44	protein_coding	translocase of inner mitochondrial membrane 44 [Source:HGNC Symbol;Acc:HGNC:17316]
ENSSSCT00000012222	mRNA	0.672951	0.0238111	0.423331	0.226367	0.249619	0.552544	ENSSSCG00000011160	ADARB2	protein_coding	adenosine deaminase, RNA specific B2 (inactive) [Source:HGNC Symbol;Acc:HGNC:227]
ENSSSCT00000007158	mRNA	0.853655	0.00119245	0.734454	0.003754	0.1192	0.847757	ENSSSCG00000006536	--	protein_coding	--
ENSSSCT00000000682	mRNA	0.235438	0.629218	0.746252	0.010104	-0.510814	0.121824	ENSSSCG00000000635	MAGOHB	protein_coding	mago homolog B, exon junction complex core component [Source:HGNC Symbol;Acc:HGNC:25504]
ENSSSCT00000030718	mRNA	0.457257	0.198865	0.623253	0.0473756	-0.165996	0.772996	ENSSSCG00000026340	--	protein_coding	--
ENSSSCT00000030719	mRNA	0.690307	0.0142222	0.506709	0.093945	0.183598	0.709183	ENSSSCG00000025640	C9orf40	protein_coding	chromosome 9 open reading frame 40 [Source:HGNC Symbol;Acc:HGNC:23433]
ENSSSCT00000029690	mRNA	0.670432	0.0586606	0.826845	0.0127118	-0.156414	0.806913	ENSSSCG00000029424	--	protein_coding	--
ENSSSCT00000000530	mRNA	2.71667	0.00119245	3.20934	0.00119245	-0.49267	0.578396	ENSSSCG00000000492	LYZ	protein_coding	Lysozyme C-2 [Source:UniProtKB/Swiss-Prot;Acc:P12068]
ENSSSCT00000006760	mRNA	0.440533	0.159474	0.623141	0.0300926	-0.182608	0.710513	ENSSSCG00000006166	--	protein_coding	--
ENSSSCT00000031628	mRNA	-1.56916	0.00119245	-1.34164	0.00119245	-0.227521	0.684694	ENSSSCG00000025627	--	protein_coding	--
ENSSSCT00000004830	mRNA	-0.539794	0.0697746	-0.811764	0.00214362	0.271971	0.497707	ENSSSCG00000004369	--	protein_coding	--
ENSSSCT00000004831	mRNA	-1.90857	0.00214362	-1.89833	0.0530437	-0.0102397	0.995284	ENSSSCG00000004370	ATG5	protein_coding	autophagy protein 5 [Source:RefSeq peptide;Acc:NP_001032229]
ENSSSCT00000008515	mRNA	0.712654	0.013215	0.799945	0.00297337	-0.0872905	0.904217	ENSSSCG00000007768	STX4	protein_coding	syntaxin 4 [Source:HGNC Symbol;Acc:HGNC:11439]
ENSSSCT00000025142	mRNA	-1.02127	0.00214362	-1.10324	0.00214362	0.0819669	0.938582	ENSSSCG00000009779	MPHOSPH9	protein_coding	M-phase phosphoprotein 9 [Source:HGNC Symbol;Acc:HGNC:7215]
ENSSSCT00000004941	mRNA	-0.596081	0.0297356	-0.583302	0.0363562	-0.0127789	0.986714	ENSSSCG00000004473	--	protein_coding	--
ENSSSCT00000003136	mRNA	-1.29189	0.00119245	-0.949262	0.013215	-0.342631	0.603781	ENSSSCG00000002835	TOX3	protein_coding	TOX high mobility group box family member 3 [Source:HGNC Symbol;Acc:HGNC:11972]
ENSSSCT00000025144	mRNA	inf	1	inf	0.0058827	-0.886515	0.714418	ENSSSCG00000024503	--	protein_coding	--
ENSSSCT00000028346	mRNA	-0.456409	0.154224	-0.57489	0.0467215	0.118481	0.851555	ENSSSCG00000029196	DIP2B	protein_coding	disco interacting protein 2 homolog B [Source:HGNC Symbol;Acc:HGNC:29284]
ENSSSCT00000024643	mRNA	0.988792	0.00119245	0.898715	0.00119245	0.0900771	0.910719	ENSSSCG00000024867	ISG20	protein_coding	interferon stimulated exonuclease gene 20 [Source:HGNC Symbol;Acc:HGNC:6130]
ENSSSCT00000019506	mRNA	-1.03064	0.00297337	-1.00497	0.00520502	-0.0256713	0.984014	ENSSSCG00000017923	ALOX15	protein_coding	arachidonate 15-lipoxygenase [Source:HGNC Symbol;Acc:HGNC:433]
ENSSSCT00000025926	mRNA	0.887097	0.015631	0.692051	0.0838539	0.195045	0.765371	ENSSSCG00000026810	--	protein_coding	--
ENSSSCT00000019500	mRNA	-0.769932	0.00449095	-1.01244	0.00119245	0.242508	0.620761	ENSSSCG00000017918	ARRB2	protein_coding	arrestin beta 2 [Source:HGNC Symbol;Acc:HGNC:712]
ENSSSCT00000025923	mRNA	-0.442189	0.228867	-0.686522	0.034246	0.244333	0.645767	ENSSSCG00000023251	--	protein_coding	--
ENSSSCT00000028507	mRNA	-1.04631	0.00119245	-1.22081	0.00119245	0.174501	0.757062	ENSSSCG00000027348	WIPF1	protein_coding	WAS/WASL interacting protein family member 1 [Source:HGNC Symbol;Acc:HGNC:12736]
ENSSSCT00000013840	mRNA	-2.70515	0.0137227	-2.94984	0.00297337	0.244693	0.941058	ENSSSCG00000012659	ZNF280C	protein_coding	zinc finger protein 280C [Source:HGNC Symbol;Acc:HGNC:25955]
ENSSSCT00000012534	mRNA	0.892224	0.0246104	1.74074	0.00119245	-0.848518	0.0891573	ENSSSCG00000011453	ITIH4	protein_coding	inter-alpha-trypsin inhibitor heavy chain family member 4 [Source:HGNC Symbol;Acc:HGNC:6169]
ENSSSCT00000017727	mRNA	-1.00565	0.00119245	-1.10793	0.00119245	0.102283	0.892492	ENSSSCG00000016279	PDE6D	protein_coding	phosphodiesterase 6D [Source:HGNC Symbol;Acc:HGNC:8788]
ENSSSCT00000017720	mRNA	0.540867	0.0879696	0.706225	0.0183734	-0.165359	0.755093	ENSSSCG00000016272	--	protein_coding	--
ENSSSCT00000019437	mRNA	-0.428736	0.322812	-1.09046	0.00119245	0.661722	0.0409193	ENSSSCG00000017861	ASPA	protein_coding	aspartoacylase [Source:HGNC Symbol;Acc:HGNC:756]
ENSSSCT00000011993	mRNA	-0.824864	0.00119245	-1.12938	0.00119245	0.304513	0.425974	ENSSSCG00000010957	--	protein_coding	--
ENSSSCT00000024138	mRNA	-0.364303	0.306899	-0.573081	0.0476499	0.208778	0.659819	ENSSSCG00000030423	--	protein_coding	--
ENSSSCT00000006562	mRNA	0.21042	0.659819	0.825134	0.0116991	-0.614714	0.0813015	ENSSSCG00000005979	ANXA13	protein_coding	annexin A13 [Source:HGNC Symbol;Acc:HGNC:536]
ENSSSCT00000027640	mRNA	0.875993	0.00297337	1.34444	0.00119245	-0.468451	0.132459	ENSSSCG00000021536	-	protein_coding	claudin-3 [Source:RefSeq peptide;Acc:NP_001153547]
ENSSSCT00000006566	mRNA	-0.641398	0.0254043	-0.695318	0.0142222	0.05392	0.952326	ENSSSCG00000005983	ATAD2	protein_coding	ATPase family, AAA domain containing 2 [Source:HGNC Symbol;Acc:HGNC:30123]
ENSSSCT00000006567	mRNA	-0.523766	0.0724749	-0.694808	0.0122346	0.171042	0.733543	ENSSSCG00000005984	ZHX1	protein_coding	zinc fingers and homeoboxes 1 [Source:HGNC Symbol;Acc:HGNC:12871]
ENSSSCT00000010974	mRNA	0.893201	0.00449095	0.51499	0.106666	0.378212	0.361604	ENSSSCG00000010017	SMTN	protein_coding	smoothelin [Source:HGNC Symbol;Acc:HGNC:11126]
ENSSSCT00000004233	mRNA	0.562353	0.162221	0.95081	0.00655605	-0.388457	0.406197	ENSSSCG00000003824	--	protein_coding	--
ENSSSCT00000019184	mRNA	0.995282	0.00119245	1.24279	0.00119245	-0.24751	0.615791	ENSSSCG00000017622	--	protein_coding	--
ENSSSCT00000014886	mRNA	1.29086	0.00119245	1.24163	0.00297337	0.0492317	0.970069	ENSSSCG00000013631	TMED1	protein_coding	transmembrane p24 trafficking protein 1 [Source:HGNC Symbol;Acc:HGNC:17291]
ENSSSCT00000008201	mRNA	0.538527	0.0649308	0.617992	0.0273669	-0.079465	0.916134	ENSSSCG00000007492	FAM210B	protein_coding	family with sequence similarity 210 member B [Source:HGNC Symbol;Acc:HGNC:16102]
ENSSSCT00000014841	mRNA	0.53464	0.129719	0.657068	0.0482378	-0.122428	0.860496	ENSSSCG00000013589	SNAPC2	protein_coding	small nuclear RNA activating complex polypeptide 2 [Source:HGNC Symbol;Acc:HGNC:11135]
ENSSSCT00000014344	mRNA	-0.732896	0.00895758	-0.732941	0.00953497	4.52684e-05	0.999222	ENSSSCG00000013124	PATL1	protein_coding	PAT1 homolog 1, processing body mRNA decay factor [Source:HGNC Symbol;Acc:HGNC:26721]
ENSSSCT00000019346	mRNA	-0.956376	0.00119245	-0.756462	0.0230209	-0.199915	0.762743	ENSSSCG00000017774	FAM222B	protein_coding	family with sequence similarity 222 member B [Source:HGNC Symbol;Acc:HGNC:25563]
ENSSSCT00000012715	mRNA	-0.976797	0.0356116	-1.4689	0.00119245	0.4921	0.49429	ENSSSCG00000011618	GATA2	protein_coding	GATA binding protein 2 [Source:HGNC Symbol;Acc:HGNC:4171]
ENSSSCT00000025853	mRNA	0.996668	0.00778241	1.02168	0.00719494	-0.0250156	0.982479	ENSSSCG00000023688	IFNLR1	protein_coding	interferon lambda receptor 1 [Source:HGNC Symbol;Acc:HGNC:18584]
ENSSSCT00000029108	mRNA	-0.73676	0.0116991	-0.681598	0.018837	-0.0551619	0.95046	ENSSSCG00000022866	NXF1	protein_coding	nuclear RNA export factor 1 [Source:HGNC Symbol;Acc:HGNC:8071]
ENSSSCT00000022818	mRNA	-0.740395	0.00778241	-0.763458	0.003754	0.0230632	0.98064	ENSSSCG00000028272	--	protein_coding	--
ENSSSCT00000022819	mRNA	-1.73347	0.00119245	-1.41315	0.00838524	-0.320328	0.781831	ENSSSCG00000024151	--	protein_coding	--
ENSSSCT00000012712	mRNA	-1.11453	0.00119245	-1.10533	0.00119245	-0.00919792	0.990646	ENSSSCG00000011615	RAB7A	protein_coding	RAB7A, member RAS oncogene family [Source:HGNC Symbol;Acc:HGNC:9788]
ENSSSCT00000018740	mRNA	0.625722	0.0246104	0.800516	0.00119245	-0.174794	0.725063	ENSSSCG00000017215	SLC16A5	protein_coding	solute carrier family 16 member 5 [Source:HGNC Symbol;Acc:HGNC:10926]
ENSSSCT00000018213	mRNA	0.405238	0.215026	0.605525	0.0345772	-0.200286	0.660906	ENSSSCG00000016732	--	protein_coding	--
ENSSSCT00000022811	mRNA	0.620974	0.293673	1.25666	0.0116991	-0.63569	0.18555	ENSSSCG00000026422	GPER1	protein_coding	G protein-coupled estrogen receptor 1 [Source:HGNC Symbol;Acc:HGNC:4485]
ENSSSCT00000025258	mRNA	0.961408	0.227886	2.00569	0.00214362	-1.04428	0.0727534	ENSSSCG00000023628	--	protein_coding	--
ENSSSCT00000008685	mRNA	-0.67684	0.01472	-0.611287	0.0324458	-0.0655525	0.939498	ENSSSCG00000007924	--	protein_coding	--
ENSSSCT00000012401	mRNA	0.910973	0.0464359	0.993063	0.0312883	-0.0820899	0.948215	ENSSSCG00000011326	PTH1R	protein_coding	Parathyroid hormone/parathyroid hormone-related peptide receptor [Source:UniProtKB/Swiss-Prot;Acc:P50133]
ENSSSCT00000012405	mRNA	0.834728	0.00119245	1.1148	0.00119245	-0.28007	0.479526	ENSSSCG00000011329	--	protein_coding	--
ENSSSCT00000019347	mRNA	0.585416	0.0436516	0.516273	0.0972623	0.0691428	0.932335	ENSSSCG00000017775	TRAF4	protein_coding	-
ENSSSCT00000029748	mRNA	-0.826239	0.0464359	-0.958151	0.0137227	0.131911	0.904704	ENSSSCG00000028701	--	protein_coding	--
ENSSSCT00000010603	mRNA	-0.610422	0.0305033	-0.572163	0.0476499	-0.0382589	0.969875	ENSSSCG00000009670	ESCO2	protein_coding	establishment of sister chromatid cohesion N-acetyltransferase 2 [Source:HGNC Symbol;Acc:HGNC:27230]
ENSSSCT00000031717	mRNA	-0.7917	0.0151808	-0.600064	0.0815406	-0.191636	0.765004	ENSSSCG00000029849	S1PR1	protein_coding	sphingosine-1-phosphate receptor 1 [Source:HGNC Symbol;Acc:HGNC:3165]
ENSSSCT00000019070	mRNA	-1.2193	0.00214362	-1.42935	0.00119245	0.210048	0.821143	ENSSSCG00000017516	SP2	protein_coding	Sp2 transcription factor [Source:HGNC Symbol;Acc:HGNC:11207]
ENSSSCT00000015199	mRNA	0.818059	0.0678504	0.958777	0.0254043	-0.140718	0.87674	ENSSSCG00000013913	KLHL26	protein_coding	kelch like family member 26 [Source:HGNC Symbol;Acc:HGNC:25623]
ENSSSCT00000012717	mRNA	0.864786	0.0058827	1.0374	0.00119245	-0.17261	0.748003	ENSSSCG00000011620	--	protein_coding	--
ENSSSCT00000034541	mRNA	-1.19191	0.0497612	-1.28821	0.0250032	0.0963016	0.96058	ENSSSCG00000011877	CD86	protein_coding	CD86 molecule [Source:HGNC Symbol;Acc:HGNC:1705]
ENSSSCT00000031710	mRNA	-1.24527	0.013215	-1.07663	0.015631	-0.168633	0.89759	ENSSSCG00000021446	--	protein_coding	--
ENSSSCT00000015193	mRNA	-1.13628	0.0058827	-1.17144	0.00297337	0.0351616	0.975649	ENSSSCG00000013907	--	protein_coding	--
ENSSSCT00000024525	mRNA	0.595901	0.0370382	0.563064	0.051027	0.0328375	0.970569	ENSSSCG00000023495	PITHD1	protein_coding	PITH domain containing 1 [Source:HGNC Symbol;Acc:HGNC:25022]
ENSSSCT00000030660	mRNA	0.486229	0.126521	0.592186	0.0419265	-0.105957	0.877587	ENSSSCG00000022301	--	protein_coding	--
ENSSSCT00000024520	mRNA	-0.617128	0.0521455	-0.801993	0.003754	0.184865	0.746926	ENSSSCG00000021819	--	protein_coding	--
ENSSSCT00000015194	mRNA	1.32641	0.00119245	1.41152	0.00119245	-0.0851153	0.908255	ENSSSCG00000013908	C19orf60	protein_coding	chromosome 19 open reading frame 60 [Source:HGNC Symbol;Acc:HGNC:26098]
ENSSSCT00000019340	mRNA	0.519859	0.0826211	1.04416	0.00119245	-0.524298	0.0775791	ENSSSCG00000017768	--	protein_coding	--
ENSSSCT00000000320	mRNA	-0.426325	0.394451	-0.773666	0.0436516	0.347341	0.569953	ENSSSCG00000000299	TESPA1	protein_coding	thymocyte expressed, positive selection associated 1 [Source:HGNC Symbol;Acc:HGNC:29109]
ENSSSCT00000022497	mRNA	0.843227	0.060642	0.90213	0.0383737	-0.0589024	0.965495	ENSSSCG00000021008	--	protein_coding	--
ENSSSCT00000005947	mRNA	-1.04273	0.00119245	-1.24037	0.00119245	0.19764	0.703733	ENSSSCG00000005404	--	protein_coding	--
ENSSSCT00000011170	mRNA	-0.430192	0.21037	-0.618399	0.0356116	0.188208	0.72845	ENSSSCG00000010204	BICC1	protein_coding	BicC family RNA binding protein 1 [Source:HGNC Symbol;Acc:HGNC:19351]
ENSSSCT00000005491	mRNA	-0.630964	0.0201145	-0.778607	0.00520502	0.147643	0.791413	ENSSSCG00000004979	--	protein_coding	--
ENSSSCT00000022255	mRNA	-0.647663	0.0169856	-0.700478	0.0111573	0.0528147	0.954607	ENSSSCG00000030054	--	protein_coding	--
ENSSSCT00000011175	mRNA	-0.813856	0.0515691	-1.3102	0.00119245	0.496342	0.387247	ENSSSCG00000010209	FAM13C	protein_coding	family with sequence similarity 13 member C [Source:HGNC Symbol;Acc:HGNC:19371]
ENSSSCT00000005496	mRNA	-0.820325	0.00520502	-1.20518	0.00119245	0.384856	0.269796	ENSSSCG00000004983	--	protein_coding	--
ENSSSCT00000010484	mRNA	0.553388	0.0618213	0.684534	0.017463	-0.131146	0.826281	ENSSSCG00000009563	TMCO3	protein_coding	transmembrane and coiled-coil domains 3 [Source:HGNC Symbol;Acc:HGNC:20329]
ENSSSCT00000002040	mRNA	0.741925	0.00778241	0.919043	0.00119245	-0.177118	0.726036	ENSSSCG00000001821	UNC45A	protein_coding	unc-45 myosin chaperone A [Source:HGNC Symbol;Acc:HGNC:30594]
ENSSSCT00000007891	mRNA	0.939145	0.00778241	1.06704	0.00214362	-0.127895	0.869836	ENSSSCG00000007211	ZCCHC3	protein_coding	zinc finger CCHC-type containing 3 [Source:HGNC Symbol;Acc:HGNC:16230]
ENSSSCT00000010480	mRNA	0.467391	0.163271	0.666265	0.0218749	-0.198874	0.684781	ENSSSCG00000009560	TFDP1	protein_coding	transcription factor Dp-1 [Source:HGNC Symbol;Acc:HGNC:11749]
ENSSSCT00000034762	mRNA	1.42226	0.00119245	1.5579	0.00119245	-0.135647	0.88496	ENSSSCG00000028359	BST1	protein_coding	bone marrow stromal cell antigen 1 [Source:HGNC Symbol;Acc:HGNC:1118]
ENSSSCT00000007969	mRNA	-0.698025	0.0230209	-0.733003	0.01472	0.0349775	0.970403	ENSSSCG00000007284	NCOA6	protein_coding	nuclear receptor coactivator 6 [Source:HGNC Symbol;Acc:HGNC:15936]
ENSSSCT00000004159	mRNA	-0.691197	0.0218749	-0.670134	0.02262	-0.0210628	0.984014	ENSSSCG00000003757	SSX2IP	protein_coding	SSX family member 2 interacting protein [Source:HGNC Symbol;Acc:HGNC:16509]
ENSSSCT00000018586	mRNA	2.85526	0.0222139	2.05406	0.0820082	0.801199	0.362987	ENSSSCG00000017070	HAND1	protein_coding	heart and neural crest derivatives expressed 1 [Source:HGNC Symbol;Acc:HGNC:4807]
ENSSSCT00000018585	mRNA	-0.662181	0.0160896	-0.578792	0.0409193	-0.0833896	0.911682	ENSSSCG00000017069	--	protein_coding	--
ENSSSCT00000007964	mRNA	-0.934006	0.00119245	-0.96413	0.00119245	0.0301248	0.973395	ENSSSCG00000007279	DYNLRB1	protein_coding	dynein light chain roadblock-type 1 [Source:HGNC Symbol;Acc:HGNC:15468]
ENSSSCT00000007967	mRNA	-0.658709	0.0373974	-0.774567	0.00449095	0.115858	0.878704	ENSSSCG00000007282	PIGU	protein_coding	phosphatidylinositol glycan anchor biosynthesis class U protein precursor [Source:RefSeq peptide;Acc:NP_001172065]
ENSSSCT00000018580	mRNA	0.919777	0.00449095	0.934449	0.003754	-0.0146713	0.98688	ENSSSCG00000017065	--	protein_coding	--
ENSSSCT00000019294	mRNA	1.29725	0.00119245	1.24418	0.00119245	0.0530758	0.952326	ENSSSCG00000017727	TMEM98	protein_coding	transmembrane protein 98 [Source:HGNC Symbol;Acc:HGNC:24529]
ENSSSCT00000011281	mRNA	0.720468	0.017463	0.841844	0.00520502	-0.121376	0.858737	ENSSSCG00000010308	CHCHD1	protein_coding	coiled-coil-helix-coiled-coil-helix domain containing 1 [Source:HGNC Symbol;Acc:HGNC:23518]
ENSSSCT00000024631	mRNA	-0.842562	0.0222139	-1.01413	0.00214362	0.171572	0.833658	ENSSSCG00000028060	SLC4A8	protein_coding	solute carrier family 4 member 8 [Source:HGNC Symbol;Acc:HGNC:11034]
ENSSSCT00000015449	mRNA	1.03759	0.00119245	1.27307	0.00119245	-0.235476	0.680674	ENSSSCG00000014145	-	protein_coding	Cytochrome c oxidase subunit 7C, mitochondrial [Source:UniProtKB/Swiss-Prot;Acc:Q1W0Y2]
ENSSSCT00000004301	mRNA	-0.870633	0.00119245	-0.812738	0.00214362	-0.0578949	0.949609	ENSSSCG00000003888	--	protein_coding	--
ENSSSCT00000015445	mRNA	1.34017	0.00119245	1.25443	0.00297337	0.0857377	0.93942	ENSSSCG00000014141	RFESD	protein_coding	Rieske Fe-S domain containing [Source:HGNC Symbol;Acc:HGNC:29587]
ENSSSCT00000010372	mRNA	-1.80571	0.00119245	-1.78811	0.00119245	-0.0176008	0.987675	ENSSSCG00000028760	--	protein_coding	--
ENSSSCT00000010373	mRNA	-1.62846	0.00119245	-1.62744	0.00119245	-0.00102362	0.998271	ENSSSCG00000009462	--	protein_coding	--
ENSSSCT00000007415	mRNA	0.793079	0.00449095	0.969594	0.00119245	-0.176515	0.719562	ENSSSCG00000006769	SLC16A1	protein_coding	monocarboxylate transporter 1 [Source:RefSeq peptide;Acc:NP_001121917]
ENSSSCT00000015440	mRNA	-1.29489	0.0488708	-1.46672	0.0945861	0.171835	0.940912	ENSSSCG00000014136	VCAN	protein_coding	versican [Source:HGNC Symbol;Acc:HGNC:2464]
ENSSSCT00000010376	mRNA	-0.442559	0.164582	-0.778714	0.003754	0.336155	0.342322	ENSSSCG00000009465	--	protein_coding	--
ENSSSCT00000018565	mRNA	-0.691692	0.00778241	-0.590117	0.034246	-0.101575	0.883134	ENSSSCG00000017052	ADAM19	protein_coding	ADAM metallopeptidase domain 19 [Source:HGNC Symbol;Acc:HGNC:197]
ENSSSCT00000018567	mRNA	-0.718647	0.017463	-0.869397	0.00214362	0.15075	0.799188	ENSSSCG00000017054	CYFIP2	protein_coding	cytoplasmic FMR1 interacting protein 2 [Source:HGNC Symbol;Acc:HGNC:13760]
ENSSSCT00000031097	mRNA	1.10343	0.0629718	1.45471	0.00838524	-0.351276	0.670994	ENSSSCG00000021813	--	protein_coding	--
ENSSSCT00000027398	mRNA	-0.776846	0.017463	-0.786899	0.0169856	0.0100526	0.992026	ENSSSCG00000024495	SELPLG	protein_coding	selectin P ligand [Source:HGNC Symbol;Acc:HGNC:10722]
ENSSSCT00000004049	mRNA	0.590053	0.035985	0.794471	0.00297337	-0.204418	0.660808	ENSSSCG00000003653	NDUFS5	protein_coding	NADH:ubiquinone oxidoreductase subunit S5 [Source:HGNC Symbol;Acc:HGNC:7712]
ENSSSCT00000010394	mRNA	-1.02467	0.05812	-1.10959	0.0402804	0.0849225	0.965449	ENSSSCG00000009479	RBM26	protein_coding	RNA binding motif protein 26 [Source:HGNC Symbol;Acc:HGNC:20327]
ENSSSCT00000035631	mRNA	-0.577904	0.106862	-0.876221	0.00520502	0.298316	0.591	ENSSSCG00000014010	MAPK9	protein_coding	mitogen-activated protein kinase 9 [Source:HGNC Symbol;Acc:HGNC:6886]
ENSSSCT00000030556	mRNA	-0.708446	0.0111573	-0.834249	0.00214362	0.125803	0.849858	ENSSSCG00000027877	TLR10	protein_coding	toll like receptor 10 [Source:HGNC Symbol;Acc:HGNC:15634]
ENSSSCT00000024218	mRNA	2.36688	1	3.07677	0.0317013	-0.709893	0.447701	ENSSSCG00000022347	--	protein_coding	--
ENSSSCT00000011375	mRNA	-0.608242	0.0324458	-0.632371	0.0205452	0.024129	0.979064	ENSSSCG00000010391	ERCC6	protein_coding	ERCC excision repair 6, chromatin remodeling factor [Source:HGNC Symbol;Acc:HGNC:3438]
ENSSSCT00000030040	mRNA	-0.779496	0.00214362	-1.02329	0.00119245	0.243789	0.539555	ENSSSCG00000025831	--	protein_coding	--
ENSSSCT00000011372	mRNA	-0.433297	0.261585	-0.940872	0.00214362	0.507575	0.191098	ENSSSCG00000010388	C10orf128	protein_coding	chromosome 10 open reading frame 128 [Source:HGNC Symbol;Acc:HGNC:27274]
ENSSSCT00000008021	mRNA	0.245449	0.577807	0.594698	0.0458347	-0.349249	0.312445	ENSSSCG00000007330	--	protein_coding	--
ENSSSCT00000008022	mRNA	-0.781644	0.00119245	-0.838124	0.00119245	0.0564799	0.946508	ENSSSCG00000007331	RBL1	protein_coding	RB transcriptional corepressor like 1 [Source:HGNC Symbol;Acc:HGNC:9893]
ENSSSCT00000025459	mRNA	-0.36457	0.359478	-1.17345	0.00119245	0.808877	0.00895758	ENSSSCG00000024344	CCR5	protein_coding	C-C motif chemokine receptor 5 (gene/pseudogene) [Source:HGNC Symbol;Acc:HGNC:1606]
ENSSSCT00000008029	mRNA	1.09302	0.00119245	1.14985	0.00119245	-0.0568305	0.952999	ENSSSCG00000007337	--	protein_coding	--
ENSSSCT00000000030	mRNA	0.674351	0.067605	0.731273	0.0409193	-0.0569229	0.957333	ENSSSCG00000000029	SCUBE1	protein_coding	signal peptide, CUB domain and EGF like domain containing 1 [Source:HGNC Symbol;Acc:HGNC:13441]
ENSSSCT00000025456	mRNA	-1.10752	0.0297356	-1.29714	0.017463	0.189617	0.892482	ENSSSCG00000024265	--	protein_coding	--
ENSSSCT00000030286	mRNA	-0.989956	0.00520502	-1.00948	0.00449095	0.0195262	0.986718	ENSSSCG00000027222	--	protein_coding	--
ENSSSCT00000000035	mRNA	0.668491	0.0192591	0.98946	0.00119245	-0.320969	0.396879	ENSSSCG00000000033	TSPO	protein_coding	translocator protein [Source:HGNC Symbol;Acc:HGNC:1158]
ENSSSCT00000032036	mRNA	-0.551228	0.0445568	-0.656751	0.015631	0.105523	0.871369	ENSSSCG00000030186	--	protein_coding	--
ENSSSCT00000017530	mRNA	1.2788	0.00119245	1.51415	0.00119245	-0.235349	0.603979	ENSSSCG00000016100	NDUFB3	protein_coding	NADH:ubiquinone oxidoreductase subunit B3 [Source:HGNC Symbol;Acc:HGNC:7698]
ENSSSCT00000030836	mRNA	-0.980286	0.00119245	-1.05316	0.00119245	0.0728776	0.942556	ENSSSCG00000030251	--	protein_coding	--
ENSSSCT00000030490	mRNA	-0.637071	0.0293426	-0.555485	0.069199	-0.0815864	0.920719	ENSSSCG00000021828	TAPT1	protein_coding	transmembrane anterior posterior transformation 1 [Source:HGNC Symbol;Acc:HGNC:26887]
ENSSSCT00000035703	mRNA	1.587	0.00119245	0.96095	0.0205452	0.62605	0.11409	ENSSSCG00000030901	BTNL6	protein_coding	-
ENSSSCT00000027145	mRNA	-0.162174	0.860849	0.744704	0.0760403	-0.906878	0.0201145	ENSSSCG00000020750	--	protein_coding	--
ENSSSCT00000017922	mRNA	0.395804	0.236933	0.587761	0.0448588	-0.191957	0.680886	ENSSSCG00000016459	EPHA1	protein_coding	EPH receptor A1 [Source:HGNC Symbol;Acc:HGNC:3385]
ENSSSCT00000017924	mRNA	-0.311736	0.488006	-0.699529	0.0222139	0.387793	0.34129	ENSSSCG00000016461	--	protein_coding	--
ENSSSCT00000010023	mRNA	2.48005	0.0405666	1.65442	0.156027	0.825633	0.318175	ENSSSCG00000009153	DKK2	protein_coding	dickkopf WNT signaling pathway inhibitor 2 [Source:HGNC Symbol;Acc:HGNC:2892]
ENSSSCT00000017929	mRNA	0.992196	0.00119245	0.945925	0.00119245	0.0462714	0.959581	ENSSSCG00000016466	GSTK1	protein_coding	glutathione S-transferase kappa 1 [Source:HGNC Symbol;Acc:HGNC:16906]
ENSSSCT00000010028	mRNA	-0.65894	0.0169856	-0.867685	0.00119245	0.208745	0.647094	ENSSSCG00000009157	TET2	protein_coding	tet methylcytosine dioxygenase 2 [Source:HGNC Symbol;Acc:HGNC:25941]
ENSSSCT00000009138	mRNA	-0.637813	0.0218749	-0.517972	0.0836743	-0.119841	0.842673	ENSSSCG00000008344	ARHGAP25	protein_coding	Rho GTPase activating protein 25 [Source:HGNC Symbol;Acc:HGNC:28951]
ENSSSCT00000010151	mRNA	-0.775004	0.0349368	-0.709633	0.0482378	-0.065371	0.955759	ENSSSCG00000009270	--	protein_coding	--
ENSSSCT00000028802	mRNA	1.72773	0.00953497	1.61629	0.0196705	0.111432	0.938483	ENSSSCG00000029855	LHFP	protein_coding	lipoma HMGIC fusion partner [Source:HGNC Symbol;Acc:HGNC:6586]
ENSSSCT00000017066	mRNA	-0.702034	0.00838524	-0.684344	0.013215	-0.0176907	0.985121	ENSSSCG00000015668	ORC4	protein_coding	origin recognition complex subunit 4 [Source:HGNC Symbol;Acc:HGNC:8490]
ENSSSCT00000009134	mRNA	-0.711565	0.0165389	-0.781028	0.00119245	0.0694635	0.934681	ENSSSCG00000008340	ANTXR1	protein_coding	anthrax toxin receptor 1 [Source:HGNC Symbol;Acc:HGNC:21014]
ENSSSCT00000000229	mRNA	1.74268	0.0527433	2.29088	0.0111573	-0.548205	0.46453	ENSSSCG00000000214	GPD1	protein_coding	glycerol-3-phosphate dehydrogenase 1 [Source:HGNC Symbol;Acc:HGNC:4455]
ENSSSCT00000027140	mRNA	-1.48218	0.00119245	-1.69279	0.00119245	0.210605	0.777915	ENSSSCG00000025389	--	protein_coding	--
ENSSSCT00000019446	mRNA	-0.73883	0.00297337	-0.695464	0.00895758	-0.0433667	0.964422	ENSSSCG00000017870	NCBP3	protein_coding	nuclear cap binding subunit 3 [Source:HGNC Symbol;Acc:HGNC:24612]
ENSSSCT00000014713	mRNA	0.554177	0.0578338	0.821327	0.00119245	-0.267149	0.50655	ENSSSCG00000013468	THOP1	protein_coding	thimet oligopeptidase [Source:RefSeq peptide;Acc:NP_999388]
ENSSSCT00000014715	mRNA	1.02532	0.0127118	0.951466	0.0222139	0.0738517	0.949813	ENSSSCG00000013470	MRPS33	protein_coding	mitochondrial ribosomal protein S33 [Source:HGNC Symbol;Acc:HGNC:16634]
ENSSSCT00000013443	mRNA	-0.797298	0.00119245	-0.885335	0.00119245	0.0880371	0.900575	ENSSSCG00000012294	PLP2	protein_coding	proteolipid protein 2 (colonic epithelium-enriched) [Source:HGNC Symbol;Acc:HGNC:9087]
ENSSSCT00000030668	mRNA	0.323033	0.512134	0.714978	0.034246	-0.391945	0.328463	ENSSSCG00000029134	--	protein_coding	--
ENSSSCT00000013441	mRNA	0.897526	0.0852168	1.04038	0.045513	-0.142851	0.881259	ENSSSCG00000012292	SYP	protein_coding	synaptophysin [Source:HGNC Symbol;Acc:HGNC:11506]
ENSSSCT00000029140	mRNA	1.96241	0.00119245	1.64189	0.00214362	0.320518	0.665207	ENSSSCG00000029219	SH3BGR	protein_coding	SH3 domain binding glutamate-rich protein [Source:HGNC Symbol;Acc:HGNC:10822]
ENSSSCT00000001329	mRNA	1.49144	0.015631	1.1993	0.0793832	0.292141	0.828709	ENSSSCG00000001229	TMP-CH242-74M17.2	protein_coding	-
ENSSSCT00000026222	mRNA	0.908419	0.00214362	1.18236	0.00119245	-0.273938	0.536501	ENSSSCG00000024315	--	protein_coding	--
ENSSSCT00000015612	mRNA	0.640469	0.018837	0.988651	0.00119245	-0.348182	0.317903	ENSSSCG00000014289	UQCRQ	protein_coding	ubiquinol-cytochrome c reductase complex III subunit VII [Source:HGNC Symbol;Acc:HGNC:29594]
ENSSSCT00000009480	mRNA	0.82678	0.00655605	0.726445	0.018837	0.100335	0.89297	ENSSSCG00000028849	--	protein_coding	--
ENSSSCT00000005154	mRNA	0.779181	0.00778241	1.11352	0.00119245	-0.33434	0.361496	ENSSSCG00000004668	SLC30A4	protein_coding	solute carrier family 30 member 4 [Source:HGNC Symbol;Acc:HGNC:11015]
ENSSSCT00000003630	mRNA	0.628038	0.0843986	0.92579	0.00520502	-0.297752	0.519551	ENSSSCG00000003269	LENG9	protein_coding	leukocyte receptor cluster member 9 [Source:HGNC Symbol;Acc:HGNC:16306]
ENSSSCT00000034945	mRNA	1.51932	0.0448588	1.14143	0.140118	0.37789	0.567625	ENSSSCG00000000789	CNTN1	protein_coding	contactin 1 [Source:HGNC Symbol;Acc:HGNC:2171]
ENSSSCT00000005159	mRNA	1.32454	0.00119245	1.30783	0.00119245	0.0167083	0.98525	ENSSSCG00000004673	SLC28A2	protein_coding	solute carrier family 28 member 2 [Source:HGNC Symbol;Acc:HGNC:11002]
ENSSSCT00000026797	mRNA	0.00108206	0.996472	1.03787	0.0742789	-1.03679	0.0218749	ENSSSCG00000030074	--	protein_coding	--
ENSSSCT00000026796	mRNA	0.928019	0.00655605	1.13736	0.00119245	-0.209339	0.729328	ENSSSCG00000022481	--	protein_coding	--
ENSSSCT00000006162	mRNA	-0.768745	0.00214362	-0.813312	0.00297337	0.0445663	0.963997	ENSSSCG00000005604	PBX3	protein_coding	PBX homeobox 3 [Source:HGNC Symbol;Acc:HGNC:8634]
ENSSSCT00000010506	mRNA	0.963505	0.0488708	1.29208	0.00520502	-0.328574	0.543907	ENSSSCG00000009585	GADD45G	protein_coding	growth arrest and DNA damage inducible gamma [Source:HGNC Symbol;Acc:HGNC:4097]
ENSSSCT00000011923	mRNA	-0.627267	0.0293426	-0.818049	0.00119245	0.190782	0.718098	ENSSSCG00000010897	--	protein_coding	--
ENSSSCT00000006169	mRNA	0.712949	0.124235	1.03796	0.0106787	-0.325009	0.564008	ENSSSCG00000005610	--	protein_coding	--
ENSSSCT00000001258	mRNA	0.781918	0.018837	0.977991	0.003754	-0.196073	0.735733	ENSSSCG00000022394	--	protein_coding	--
ENSSSCT00000036613	mRNA	-0.914849	0.00119245	-0.984794	0.00119245	0.0699449	0.937835	ENSSSCG00000015318	--	protein_coding	--
ENSSSCT00000034549	mRNA	0.556089	0.0684333	0.633387	0.0356116	-0.0772973	0.926065	ENSSSCG00000005967	FAM84B	protein_coding	family with sequence similarity 84 member B [Source:HGNC Symbol;Acc:HGNC:24166]
ENSSSCT00000014720	mRNA	0.224933	0.607647	0.559458	0.0479669	-0.334524	0.328987	ENSSSCG00000013475	NCLN	protein_coding	nicalin [Source:HGNC Symbol;Acc:HGNC:26923]
ENSSSCT00000026313	mRNA	1.33189	0.0122346	1.82908	0.00119245	-0.497196	0.335311	ENSSSCG00000022234	TOMM6	protein_coding	translocase of outer mitochondrial membrane 6 [Source:HGNC Symbol;Acc:HGNC:34528]
ENSSSCT00000030662	mRNA	-1.05792	0.00119245	-1.20624	0.00119245	0.148313	0.833658	ENSSSCG00000021729	--	protein_coding	--
ENSSSCT00000014671	mRNA	0.904291	0.00119245	0.465967	0.155668	0.438324	0.191294	ENSSSCG00000013427	--	protein_coding	--
ENSSSCT00000026319	mRNA	1.19584	0.00119245	1.27507	0.00119245	-0.0792239	0.917814	ENSSSCG00000022836	--	protein_coding	--
ENSSSCT00000011190	mRNA	-0.801563	0.0277757	-1.20029	0.00119245	0.398724	0.451911	ENSSSCG00000010224	EGR2	protein_coding	early growth response 2 [Source:HGNC Symbol;Acc:HGNC:3239]
ENSSSCT00000012888	mRNA	-0.844217	0.00119245	-0.881652	0.00119245	0.037435	0.967768	ENSSSCG00000011776	YEATS2	protein_coding	YEATS domain containing 2 [Source:HGNC Symbol;Acc:HGNC:25489]
ENSSSCT00000014676	mRNA	-0.613118	0.0293426	-0.602315	0.035985	-0.0108033	0.989583	ENSSSCG00000013432	MIDN	protein_coding	midnolin [Source:HGNC Symbol;Acc:HGNC:16298]
ENSSSCT00000013059	mRNA	-2.03884	0.00119245	-2.33181	0.00119245	0.292971	0.714886	ENSSSCG00000011935	--	protein_coding	--
ENSSSCT00000030863	mRNA	-0.60188	0.0400203	-0.709064	0.01472	0.107184	0.886651	ENSSSCG00000021965	--	protein_coding	--
ENSSSCT00000013053	mRNA	-0.470242	0.115281	-0.599951	0.0297356	0.129709	0.818759	ENSSSCG00000011929	SLC35A5	protein_coding	solute carrier family 35 member A5 [Source:HGNC Symbol;Acc:HGNC:20792]
ENSSSCT00000026955	mRNA	-0.658133	0.0218749	-0.857124	0.00214362	0.198991	0.695403	ENSSSCG00000027614	--	protein_coding	--
ENSSSCT00000009269	mRNA	-0.653679	0.0196705	-0.773473	0.00520502	0.119794	0.843941	ENSSSCG00000008467	EML4	protein_coding	echinoderm microtubule associated protein like 4 [Source:HGNC Symbol;Acc:HGNC:1316]
ENSSSCT00000026956	mRNA	-0.754315	0.00449095	-0.63916	0.0230209	-0.115155	0.859566	ENSSSCG00000025698	SERPINE1	protein_coding	plasminogen activator inhibitor 1 precursor [Source:RefSeq peptide;Acc:NP_999075]
ENSSSCT00000025603	mRNA	-1.99424	0.038713	-1.92277	0.0367092	-0.0714642	1	ENSSSCG00000028399	--	protein_coding	--
ENSSSCT00000000877	mRNA	-1.4489	0.00119245	-1.16618	0.00119245	-0.282718	0.490674	ENSSSCG00000000808	--	protein_coding	--
ENSSSCT00000026173	mRNA	1.11893	0.00214362	1.53811	0.00119245	-0.419183	0.269138	ENSSSCG00000026813	SURF4	protein_coding	surfeit 4 [Source:HGNC Symbol;Acc:HGNC:11476]
ENSSSCT00000028831	mRNA	-0.937172	0.00119245	-0.85839	0.00119245	-0.0787814	0.9219	ENSSSCG00000029933	--	protein_coding	--
ENSSSCT00000002784	mRNA	-0.57495	0.0542606	-0.705265	0.0160896	0.130314	0.84829	ENSSSCG00000002506	VRK1	protein_coding	vaccinia related kinase 1 [Source:HGNC Symbol;Acc:HGNC:12718]
ENSSSCT00000026177	mRNA	1.83721	0.0281588	1.57602	0.0646524	0.261192	0.834203	ENSSSCG00000029824	--	protein_coding	--
ENSSSCT00000023671	mRNA	1.71577	0.00119245	1.81927	0.00119245	-0.103504	0.871522	ENSSSCG00000027710	PDZD3	protein_coding	PDZ domain containing 3 [Source:HGNC Symbol;Acc:HGNC:19891]
ENSSSCT00000026557	mRNA	0.711291	0.017463	1.1702	0.00119245	-0.45891	0.184904	ENSSSCG00000029074	--	protein_coding	--
ENSSSCT00000027579	mRNA	-0.568403	0.0464359	-0.638499	0.02262	0.0700959	0.932335	ENSSSCG00000025440	TCEB3	protein_coding	transcription elongation factor B subunit 3 [Source:HGNC Symbol;Acc:HGNC:11620]
ENSSSCT00000023072	mRNA	-0.722174	0.132813	-1.01302	0.0277757	0.290848	0.727451	ENSSSCG00000026129	--	protein_coding	--
ENSSSCT00000027574	mRNA	-0.314439	0.409595	-0.577753	0.0482378	0.263315	0.524064	ENSSSCG00000024312	ID4	protein_coding	inhibitor of DNA binding 4, HLH protein [Source:HGNC Symbol;Acc:HGNC:5363]
ENSSSCT00000001071	mRNA	0.679137	0.0273669	0.991044	0.00119245	-0.311907	0.41269	ENSSSCG00000000981	CRELD2	protein_coding	cysteine rich with EGF like domains 2 [Source:HGNC Symbol;Acc:HGNC:28150]
ENSSSCT00000001070	mRNA	0.997104	0.00119245	1.15141	0.00119245	-0.154304	0.805459	ENSSSCG00000000980	ALG12	protein_coding	ALG12, alpha-1,6-mannosyltransferase [Source:HGNC Symbol;Acc:HGNC:19358]
ENSSSCT00000027572	mRNA	1.01678	0.00119245	1.15222	0.00119245	-0.135443	0.835231	ENSSSCG00000026732	--	protein_coding	--
ENSSSCT00000014870	mRNA	0.376452	0.23966	0.557837	0.0461548	-0.181385	0.700191	ENSSSCG00000013615	ECSIT	protein_coding	ECSIT signalling integrator [Source:HGNC Symbol;Acc:HGNC:29548]
ENSSSCT00000014877	mRNA	0.613312	0.0308875	0.652252	0.0234086	-0.03894	0.967627	ENSSSCG00000013622	TMEM205	protein_coding	transmembrane protein 205 [Source:HGNC Symbol;Acc:HGNC:29631]
ENSSSCT00000035562	mRNA	-1.52881	0.00214362	-1.61107	0.00119245	0.082264	0.961877	ENSSSCG00000011025	--	protein_coding	--
ENSSSCT00000002070	mRNA	1.39491	0.00119245	1.70524	0.00119245	-0.310331	0.55402	ENSSSCG00000001847	MESP1	protein_coding	mesoderm posterior bHLH transcription factor 1 [Source:HGNC Symbol;Acc:HGNC:29658]
ENSSSCT00000002073	mRNA	0.596771	0.0497612	0.5991	0.043935	-0.00232961	0.99695	ENSSSCG00000001850	ARPIN	protein_coding	uncharacterized protein LOC100689297 [Source:RefSeq peptide;Acc:NP_001231473]
ENSSSCT00000019047	mRNA	-1.29862	0.00119245	-1.3491	0.00119245	0.0504813	0.957848	ENSSSCG00000017494	IKZF3	protein_coding	IKAROS family zinc finger 3 [Source:HGNC Symbol;Acc:HGNC:13178]
ENSSSCT00000003785	mRNA	-0.606585	0.0254043	-0.622318	0.02262	0.0157328	0.985383	ENSSSCG00000003412	EXOSC10	protein_coding	exosome component 10 [Source:HGNC Symbol;Acc:HGNC:9138]
ENSSSCT00000023792	mRNA	-0.654244	0.0559327	-0.711807	0.0409193	0.0575635	0.961654	ENSSSCG00000025739	TCAIM	protein_coding	T-cell activation inhibitor, mitochondrial [Source:HGNC Symbol;Acc:HGNC:25241]
ENSSSCT00000025490	mRNA	-1.00212	0.00119245	-1.02272	0.00119245	0.0206055	0.984366	ENSSSCG00000022439	--	protein_coding	--
ENSSSCT00000023793	mRNA	-1.60353	0.00297337	-3.16827	0.00119245	1.56474	0.0415674	ENSSSCG00000023852	CCL17	protein_coding	C-C motif chemokine ligand 17 [Source:HGNC Symbol;Acc:HGNC:10615]
ENSSSCT00000017118	mRNA	-1.37311	0.00119245	-1.23105	0.00119245	-0.142052	0.870003	ENSSSCG00000015718	C2orf76	protein_coding	chromosome 2 open reading frame 76 [Source:HGNC Symbol;Acc:HGNC:27017]
ENSSSCT00000002090	mRNA	-0.629584	0.0293426	-0.91432	0.00119245	0.284735	0.485419	ENSSSCG00000001865	SCAPER	protein_coding	S-phase cyclin A associated protein in the ER [Source:HGNC Symbol;Acc:HGNC:13081]
ENSSSCT00000024889	mRNA	-0.566439	0.0575607	-0.781313	0.00297337	0.214874	0.66561	ENSSSCG00000029668	--	protein_coding	--
ENSSSCT00000000041	mRNA	-0.630108	0.015631	-0.614223	0.025797	-0.0158851	0.985511	ENSSSCG00000000039	POLDIP3	protein_coding	DNA polymerase delta interacting protein 3 [Source:HGNC Symbol;Acc:HGNC:23782]
ENSSSCT00000027970	mRNA	1.25853	0.00214362	1.08772	0.0165389	0.170816	0.864033	ENSSSCG00000004017	FRMD1	protein_coding	FERM domain containing 1 [Source:HGNC Symbol;Acc:HGNC:21240]
ENSSSCT00000027971	mRNA	1.34854	0.0142222	1.13714	0.0380764	0.211403	0.82578	ENSSSCG00000027760	--	protein_coding	--
ENSSSCT00000002098	mRNA	0.828983	0.0183734	0.826454	0.0201145	0.0025282	0.99725	ENSSSCG00000001873	--	protein_coding	--
ENSSSCT00000027977	mRNA	0.209759	0.676994	0.844519	0.0111573	-0.634759	0.0656296	ENSSSCG00000024320	TFF2	protein_coding	trefoil factor 2 [Source:HGNC Symbol;Acc:HGNC:11756]
ENSSSCT00000014491	mRNA	1.21021	0.0178968	1.26538	0.0127118	-0.0551739	0.969642	ENSSSCG00000013267	PEX16	protein_coding	peroxisomal biogenesis factor 16 [Source:HGNC Symbol;Acc:HGNC:8857]
ENSSSCT00000001676	mRNA	0.92098	0.00297337	1.15207	0.00119245	-0.23109	0.622821	ENSSSCG00000001503	B3GALT4	protein_coding	beta-1,3-galactosyltransferase 4 [Source:HGNC Symbol;Acc:HGNC:919]
ENSSSCT00000005378	mRNA	1.23819	0.00119245	1.54946	0.00119245	-0.311266	0.530411	ENSSSCG00000004872	--	protein_coding	--
ENSSSCT00000005376	mRNA	0.627125	0.108028	0.829404	0.0178968	-0.202279	0.790296	ENSSSCG00000004870	--	protein_coding	--
ENSSSCT00000013661	mRNA	0.633377	0.0373974	1.07629	0.00119245	-0.442918	0.185936	ENSSSCG00000012494	TIMM8A	protein_coding	translocase of inner mitochondrial membrane 8 homolog A (yeast) [Source:HGNC Symbol;Acc:HGNC:11817]
ENSSSCT00000001679	mRNA	1.1344	0.00119245	1.16258	0.00119245	-0.0281737	0.975005	ENSSSCG00000001506	RGL2	protein_coding	ral guanine nucleotide dissociation stimulator like 2 [Source:HGNC Symbol;Acc:HGNC:9769]
ENSSSCT00000001678	mRNA	0.831863	0.00778241	0.996159	0.00119245	-0.164296	0.769601	ENSSSCG00000001505	PFDN6	protein_coding	prefoldin subunit 6 [Source:HGNC Symbol;Acc:HGNC:4926]
ENSSSCT00000024989	mRNA	-0.477149	0.119894	-0.683198	0.00895758	0.206049	0.658359	ENSSSCG00000024509	SLC30A1	protein_coding	solute carrier family 30 member 1 [Source:HGNC Symbol;Acc:HGNC:11012]
ENSSSCT00000009864	mRNA	-1.01565	0.00119245	-1.10881	0.00119245	0.093156	0.89843	ENSSSCG00000009007	--	protein_coding	--
ENSSSCT00000032536	mRNA	1.16167	0.00719494	1.5048	0.00119245	-0.343124	0.517222	ENSSSCG00000022737	--	protein_coding	--
ENSSSCT00000003418	mRNA	1.18858	0.00119245	1.23087	0.00119245	-0.0422933	0.966667	ENSSSCG00000003080	IGSF23	protein_coding	immunoglobulin superfamily member 23 [Source:HGNC Symbol;Acc:HGNC:40040]
ENSSSCT00000013122	mRNA	0.913573	0.00119245	0.945726	0.00119245	-0.0321531	0.974559	ENSSSCG00000011993	--	protein_coding	--
ENSSSCT00000035155	mRNA	0.929671	0.043935	1.21858	0.010104	-0.28891	0.738504	ENSSSCG00000017416	DHX58	protein_coding	DEXH-box helicase 58 [Source:HGNC Symbol;Acc:HGNC:29517]
ENSSSCT00000007788	mRNA	0.652904	0.0222139	0.646184	0.025797	0.0067198	0.993508	ENSSSCG00000007116	CD93	protein_coding	CD93 molecule [Source:HGNC Symbol;Acc:HGNC:15855]
ENSSSCT00000023503	mRNA	-0.805041	0.003754	-1.26386	0.00119245	0.458822	0.219326	ENSSSCG00000024933	SLC36A4	protein_coding	solute carrier family 36 member 4 [Source:HGNC Symbol;Acc:HGNC:19660]
ENSSSCT00000009384	mRNA	-1.09273	0.00119245	-1.14712	0.00119245	0.0543936	0.962399	ENSSSCG00000008576	--	protein_coding	--
ENSSSCT00000023504	mRNA	0.672237	0.0482378	0.801279	0.0111573	-0.129042	0.862624	ENSSSCG00000027733	RRP7A	protein_coding	ribosomal RNA processing 7 homolog A [Source:HGNC Symbol;Acc:HGNC:24286]
ENSSSCT00000016730	mRNA	0.714113	0.0824205	1.21279	0.003754	-0.498676	0.223231	ENSSSCG00000029001	--	protein_coding	--
ENSSSCT00000016731	mRNA	0.652573	0.145474	0.907794	0.0266091	-0.25522	0.671391	ENSSSCG00000015356	--	protein_coding	--
ENSSSCT00000007781	mRNA	-0.554971	0.0656296	-0.657154	0.0242293	0.102183	0.88766	ENSSSCG00000007109	XRN2	protein_coding	5'-3' exoribonuclease 2 [Source:HGNC Symbol;Acc:HGNC:12836]
ENSSSCT00000022254	mRNA	-0.352577	0.308433	-0.566643	0.0482378	0.214066	0.636443	ENSSSCG00000027608	--	protein_coding	--
ENSSSCT00000024310	mRNA	-0.657047	0.0461548	-0.805083	0.00953497	0.148036	0.840041	ENSSSCG00000027800	--	protein_coding	--
ENSSSCT00000002323	mRNA	-1.52887	0.00778241	-1.92272	0.00119245	0.393855	0.740223	ENSSSCG00000023252	--	protein_coding	--
ENSSSCT00000003235	mRNA	2.23598	0.00719494	1.84601	0.025797	0.389968	0.652155	ENSSSCG00000002929	SYNE4	protein_coding	spectrin repeat containing nuclear envelope family member 4 [Source:HGNC Symbol;Acc:HGNC:26703]
ENSSSCT00000029781	mRNA	0.802585	0.0663967	0.875966	0.0396727	-0.0733803	0.951859	ENSSSCG00000029634	--	protein_coding	--
ENSSSCT00000003237	mRNA	0.819069	0.018837	0.612124	0.0982045	0.206945	0.735258	ENSSSCG00000002930	ZNF260	protein_coding	zinc finger protein 260 [Source:HGNC Symbol;Acc:HGNC:13499]
ENSSSCT00000001920	mRNA	-0.373203	0.396439	-1.032	0.003754	0.658799	0.086205	ENSSSCG00000001718	--	protein_coding	--
ENSSSCT00000005202	mRNA	-0.779833	0.0651238	-0.863365	0.0412761	0.0835322	0.950247	ENSSSCG00000004710	ADAL	protein_coding	adenosine deaminase like [Source:HGNC Symbol;Acc:HGNC:31853]
ENSSSCT00000027198	mRNA	0.773074	0.0524551	0.882453	0.0205452	-0.109379	0.902412	ENSSSCG00000025849	--	protein_coding	--
ENSSSCT00000005498	mRNA	1.43546	0.00119245	1.46217	0.00119245	-0.0267111	0.9824	ENSSSCG00000004985	--	protein_coding	--
ENSSSCT00000002526	mRNA	-0.662251	0.0352729	-0.978426	0.00119245	0.316175	0.515022	ENSSSCG00000002268	AKAP5	protein_coding	A-kinase anchoring protein 5 [Source:HGNC Symbol;Acc:HGNC:375]
ENSSSCT00000028334	mRNA	-1.17771	0.00297337	-1.28393	0.00119245	0.106214	0.930043	ENSSSCG00000030124	--	protein_coding	--
ENSSSCT00000002524	mRNA	-0.972305	0.0058827	-1.17219	0.00119245	0.199882	0.804494	ENSSSCG00000002266	CHD2	protein_coding	chromodomain helicase DNA binding protein 2 [Source:HGNC Symbol;Acc:HGNC:1917]
ENSSSCT00000032253	mRNA	0.362769	0.341825	1.14593	0.00119245	-0.783165	0.00895758	ENSSSCG00000025125	SLC10A2	protein_coding	ileal sodium/bile acid cotransporter [Source:RefSeq peptide;Acc:NP_001231392]
ENSSSCT00000005208	mRNA	0.823682	0.034246	1.06693	0.00297337	-0.243246	0.675557	ENSSSCG00000004716	--	protein_coding	--
ENSSSCT00000005209	mRNA	-0.597133	0.0433301	-0.548763	0.0813015	-0.0483708	0.960322	ENSSSCG00000004717	UBR1	protein_coding	ubiquitin protein ligase E3 component n-recognin 1 [Source:HGNC Symbol;Acc:HGNC:16808]
ENSSSCT00000007833	mRNA	0.806701	0.00214362	0.700123	0.0151808	0.106578	0.876793	ENSSSCG00000007160	DDRGK1	protein_coding	DDRGK domain containing 1 [Source:HGNC Symbol;Acc:HGNC:16110]
ENSSSCT00000006416	mRNA	1.43507	0.00119245	1.21791	0.00520502	0.217159	0.772541	ENSSSCG00000005837	FAM69B	protein_coding	family with sequence similarity 69 member B [Source:HGNC Symbol;Acc:HGNC:28290]
ENSSSCT00000011270	mRNA	0.454364	0.326297	0.79259	0.0345772	-0.338226	0.47011	ENSSSCG00000010297	--	protein_coding	--
ENSSSCT00000028421	mRNA	-0.632725	0.0192591	-0.727672	0.00297337	0.0949464	0.885438	ENSSSCG00000021644	BRD7	protein_coding	bromodomain containing 7 [Source:HGNC Symbol;Acc:HGNC:14310]
ENSSSCT00000023699	mRNA	-0.562543	0.0479669	-0.391815	0.246713	-0.170728	0.747279	ENSSSCG00000023807	ACO1	protein_coding	aconitase 1 [Source:HGNC Symbol;Acc:HGNC:117]
ENSSSCT00000029915	mRNA	-0.583739	0.0442407	-0.381827	0.252933	-0.201913	0.661945	ENSSSCG00000028748	NDC1	protein_coding	NDC1 transmembrane nucleoporin [Source:HGNC Symbol;Acc:HGNC:25525]
ENSSSCT00000006418	mRNA	0.677053	0.0169856	0.747175	0.003754	-0.0701221	0.931612	ENSSSCG00000005839	FBXW5	protein_coding	F-box and WD repeat domain containing 5 [Source:HGNC Symbol;Acc:HGNC:13613]
ENSSSCT00000006419	mRNA	3.89213	0.00119245	2.70903	0.00214362	1.1831	0.0116991	ENSSSCG00000005840	C8G	protein_coding	complement component 8, gamma polypeptide [Source:HGNC Symbol;Acc:HGNC:1354]
ENSSSCT00000017605	mRNA	-0.856283	0.00119245	-0.855251	0.00297337	-0.00103147	0.998055	ENSSSCG00000016170	BARD1	protein_coding	BRCA1 associated RING domain 1 [Source:HGNC Symbol;Acc:HGNC:952]
ENSSSCT00000029912	mRNA	-1.26226	0.00297337	-1.31698	0.00895758	0.054721	0.975066	ENSSSCG00000001071	--	protein_coding	--
ENSSSCT00000028428	mRNA	-0.129784	0.84975	1.05144	0.00119245	-1.18123	0.00119245	ENSSSCG00000026668	HIST1H2BC	protein_coding	histone cluster 1, H2bc [Source:HGNC Symbol;Acc:HGNC:4757]
ENSSSCT00000035960	mRNA	-0.966486	0.0293426	-0.279586	0.679271	-0.6869	0.0559327	ENSSSCG00000002981	DMBT1	protein_coding	deleted in malignant brain tumors 1 protein precursor [Source:RefSeq peptide;Acc:NP_001041653]
ENSSSCT00000012090	mRNA	-0.911017	0.00214362	-1.19548	0.00119245	0.284463	0.530411	ENSSSCG00000011046	ITGA8	protein_coding	integrin subunit alpha 8 [Source:HGNC Symbol;Acc:HGNC:6144]
ENSSSCT00000031650	mRNA	-1.27067	0.0485518	-0.643797	0.373516	-0.626872	0.473207	ENSSSCG00000029915	--	protein_coding	--
ENSSSCT00000030705	mRNA	0.726029	0.00895758	0.838207	0.00214362	-0.112177	0.864265	ENSSSCG00000028755	TSSC1	protein_coding	tumor suppressing subtransferable candidate 1 [Source:HGNC Symbol;Acc:HGNC:12383]
ENSSSCT00000030704	mRNA	1.10915	0.003754	1.37436	0.00119245	-0.265207	0.639979	ENSSSCG00000023560	--	protein_coding	--
ENSSSCT00000030703	mRNA	1.18337	0.00119245	1.4648	0.00119245	-0.281427	0.49536	ENSSSCG00000023118	BZW2	protein_coding	basic leucine zipper and W2 domains 2 [Source:HGNC Symbol;Acc:HGNC:18808]
ENSSSCT00000015057	mRNA	-0.675362	0.0160896	-0.754615	0.00449095	0.079253	0.923854	ENSSSCG00000013780	TECR	protein_coding	trans-2,3-enoyl-CoA reductase [Source:HGNC Symbol;Acc:HGNC:4551]
ENSSSCT00000006771	mRNA	-0.92327	0.00119245	-0.892925	0.00119245	-0.0303452	0.975254	ENSSSCG00000006177	UBE2W	protein_coding	probable ubiquitin-conjugating enzyme E2 W [Source:RefSeq peptide;Acc:NP_001230246]
ENSSSCT00000030700	mRNA	0.630172	0.0356116	0.735158	0.00778241	-0.104986	0.877762	ENSSSCG00000021128	HNRNPH2	protein_coding	heterogeneous nuclear ribonucleoprotein H2 (H') [Source:HGNC Symbol;Acc:HGNC:5042]
ENSSSCT00000003121	mRNA	-1.44907	0.00778241	-1.40476	0.0122346	-0.0443156	1	ENSSSCG00000002821	CCL22	protein_coding	C-C motif chemokine ligand 22 [Source:HGNC Symbol;Acc:HGNC:10621]
ENSSSCT00000003120	mRNA	-0.756005	0.00297337	-0.685581	0.00895758	-0.0704234	0.929395	ENSSSCG00000002820	RSPRY1	protein_coding	ring finger and SPRY domain containing 1 [Source:HGNC Symbol;Acc:HGNC:29420]
ENSSSCT00000027819	mRNA	-0.48351	0.117191	-0.586391	0.0383737	0.102881	0.884342	ENSSSCG00000024614	--	protein_coding	--
ENSSSCT00000003127	mRNA	0.867181	0.0317013	1.19422	0.00214362	-0.327038	0.623754	ENSSSCG00000002826	--	protein_coding	--
ENSSSCT00000005800	mRNA	1.38134	0.00119245	1.27936	0.00119245	0.101978	0.901223	ENSSSCG00000005265	--	protein_coding	--
ENSSSCT00000015296	mRNA	0.729663	0.0106787	0.818737	0.00297337	-0.0890746	0.908573	ENSSSCG00000014004	PLPP2	protein_coding	phospholipid phosphatase 2 [Source:HGNC Symbol;Acc:HGNC:9230]
ENSSSCT00000025139	mRNA	0.512979	0.588844	1.53106	0.0160896	-1.01808	0.0785609	ENSSSCG00000021661	--	protein_coding	--
ENSSSCT00000018825	mRNA	0.421511	0.235775	0.70123	0.0192591	-0.279719	0.504386	ENSSSCG00000017293	TACO1	protein_coding	translational activator of cytochrome c oxidase I [Source:HGNC Symbol;Acc:HGNC:24316]
ENSSSCT00000022953	mRNA	0.895272	0.00214362	1.2019	0.00119245	-0.306626	0.443653	ENSSSCG00000022672	--	protein_coding	--
ENSSSCT00000028517	mRNA	-1.17665	0.0305033	-1.16906	0.0380764	-0.00759411	1	ENSSSCG00000022424	--	protein_coding	--
ENSSSCT00000017732	mRNA	1.74643	0.00119245	2.00582	0.00119245	-0.259386	0.709529	ENSSSCG00000016284	--	protein_coding	--
ENSSSCT00000006578	mRNA	-0.611697	0.0254043	-0.582893	0.0488708	-0.0288039	0.976776	ENSSSCG00000005995	MTBP	protein_coding	MDM2 binding protein [Source:HGNC Symbol;Acc:HGNC:7417]
ENSSSCT00000031093	mRNA	-0.681998	0.0661084	-0.755484	0.0467215	0.0734855	0.949882	ENSSSCG00000026606	PAIP2	protein_coding	poly(A) binding protein interacting protein 2 [Source:HGNC Symbol;Acc:HGNC:17970]
ENSSSCT00000000781	mRNA	-1.335	0.0111573	-1.26042	0.00778241	-0.0745762	0.967778	ENSSSCG00000000718	GALNT8	protein_coding	polypeptide N-acetylgalactosaminyltransferase 8 [Source:HGNC Symbol;Acc:HGNC:4130]
ENSSSCT00000019075	mRNA	1.19241	0.00119245	1.34973	0.00119245	-0.15732	0.785251	ENSSSCG00000017521	SCRN2	protein_coding	secernin 2 [Source:HGNC Symbol;Acc:HGNC:30381]
ENSSSCT00000011574	mRNA	1.9576	0.00119245	1.20794	0.00214362	0.749663	0.0979721	ENSSSCG00000010581	PSD	protein_coding	pleckstrin and Sec7 domain containing [Source:HGNC Symbol;Acc:HGNC:9507]
ENSSSCT00000016642	mRNA	0.696603	0.0277757	0.418453	0.244024	0.27815	0.546448	ENSSSCG00000015273	--	protein_coding	--
ENSSSCT00000016640	mRNA	-0.963412	0.00119245	-0.701202	0.0345772	-0.26221	0.642142	ENSSSCG00000015271	PRELP	protein_coding	proline and arginine rich end leucine rich repeat protein [Source:HGNC Symbol;Acc:HGNC:9357]
ENSSSCT00000006577	mRNA	-0.641539	0.0488708	-0.793123	0.0111573	0.151585	0.822016	ENSSSCG00000005994	SNTB1	protein_coding	syntrophin beta 1 [Source:HGNC Symbol;Acc:HGNC:11168]
ENSSSCT00000016645	mRNA	0.95963	0.00297337	1.08347	0.00119245	-0.123838	0.871495	ENSSSCG00000015276	ETNK2	protein_coding	ethanolamine kinase 2 [Source:HGNC Symbol;Acc:HGNC:25575]
ENSSSCT00000010964	mRNA	0.647853	0.0273669	1.17029	0.00119245	-0.522441	0.0686683	ENSSSCG00000010007	MTFP1	protein_coding	mitochondrial fission process 1 [Source:HGNC Symbol;Acc:HGNC:26945]
ENSSSCT00000004225	mRNA	-0.651532	0.018837	-0.753704	0.0058827	0.102173	0.872709	ENSSSCG00000003818	--	protein_coding	--
ENSSSCT00000010963	mRNA	1.07353	0.08033	1.72894	0.003754	-0.655406	0.176506	ENSSSCG00000010006	--	protein_coding	--
ENSSSCT00000025040	mRNA	1.14931	0.00119245	1.40154	0.00119245	-0.252236	0.631594	ENSSSCG00000024179	NAGS	protein_coding	N-acetylglutamate synthase [Source:HGNC Symbol;Acc:HGNC:17996]
ENSSSCT00000025047	mRNA	-1.10771	0.00119245	-1.15775	0.00119245	0.0500405	0.958057	ENSSSCG00000026915	--	protein_coding	--
ENSSSCT00000007556	mRNA	-0.820471	0.0293426	-0.794124	0.0312883	-0.0263476	0.984052	ENSSSCG00000006900	--	protein_coding	--
ENSSSCT00000025866	mRNA	-0.719866	0.0160896	-0.70345	0.0218749	-0.0164165	0.985399	ENSSSCG00000020663	--	protein_coding	--
ENSSSCT00000019351	mRNA	-0.558251	0.0589508	-0.673564	0.015631	0.115314	0.860184	ENSSSCG00000017779	PHF12	protein_coding	PHD finger protein 12 [Source:HGNC Symbol;Acc:HGNC:20816]
ENSSSCT00000025861	mRNA	-0.575656	0.071989	-0.888679	0.00297337	0.313023	0.485055	ENSSSCG00000029815	SRGAP1	protein_coding	SLIT-ROBO Rho GTPase activating protein 1 [Source:HGNC Symbol;Acc:HGNC:17382]
ENSSSCT00000033065	mRNA	0.484926	0.219149	0.802417	0.01472	-0.317491	0.469389	ENSSSCG00000030776	CH242-9E10.1	protein_coding	-
ENSSSCT00000012294	mRNA	-1.2595	0.00119245	-1.27991	0.00119245	0.0204104	0.984639	ENSSSCG00000011227	--	protein_coding	--
ENSSSCT00000018774	mRNA	0.968896	0.00119245	1.3613	0.00119245	-0.392404	0.21326	ENSSSCG00000017245	CDC42EP4	protein_coding	CDC42 effector protein 4 [Source:HGNC Symbol;Acc:HGNC:17147]
ENSSSCT00000008785	mRNA	1.65044	0.00119245	1.92905	0.00119245	-0.278605	0.477106	ENSSSCG00000008017	NME3	protein_coding	NME/NM23 nucleoside diphosphate kinase 3 [Source:HGNC Symbol;Acc:HGNC:7851]
ENSSSCT00000016252	mRNA	2.12122	0.00838524	2.00446	0.010104	0.116763	0.946087	ENSSSCG00000014897	FAM181B	protein_coding	family with sequence similarity 181 member B [Source:HGNC Symbol;Acc:HGNC:28512]
ENSSSCT00000014279	mRNA	0.61003	0.0567486	0.788045	0.00655605	-0.178015	0.739166	ENSSSCG00000013063	--	protein_coding	--
ENSSSCT00000025869	mRNA	0.888224	0.0111573	1.01825	0.00297337	-0.130023	0.856224	ENSSSCG00000023363	--	protein_coding	--
ENSSSCT00000012705	mRNA	1.02792	0.0734947	1.13094	0.0349368	-0.10302	0.942434	ENSSSCG00000011608	--	protein_coding	--
ENSSSCT00000008783	mRNA	0.651545	0.0775791	0.72074	0.0442407	-0.069195	0.94912	ENSSSCG00000008015	--	protein_coding	--
ENSSSCT00000012417	mRNA	-1.26636	0.00119245	-1.39139	0.00119245	0.125023	0.917573	ENSSSCG00000011340	--	protein_coding	--
ENSSSCT00000011768	mRNA	0.817613	0.00895758	1.30084	0.00119245	-0.483227	0.13832	ENSSSCG00000010756	MGMT	protein_coding	O-6-methylguanine-DNA methyltransferase [Source:HGNC Symbol;Acc:HGNC:7059]
ENSSSCT00000019516	mRNA	1.76026	0.013215	0.925578	1	0.834679	0.27524	ENSSSCG00000017933	--	protein_coding	--
ENSSSCT00000012410	mRNA	2.42618	0.045513	2.23844	0.0678504	0.187734	0.914357	ENSSSCG00000011333	--	protein_coding	--
ENSSSCT00000011765	mRNA	0.450268	0.14466	0.712746	0.00895758	-0.262478	0.524283	ENSSSCG00000010753	--	protein_coding	--
ENSSSCT00000029778	mRNA	-0.625264	0.0464359	-0.655431	0.0352729	0.0301669	0.976063	ENSSSCG00000020903	NUDT4	protein_coding	nudix hydrolase 4 [Source:HGNC Symbol;Acc:HGNC:8051]
ENSSSCT00000017790	mRNA	1.1248	0.0169856	1.1409	0.0169856	-0.0160955	0.989131	ENSSSCG00000016336	--	protein_coding	--
ENSSSCT00000009207	mRNA	-1.12838	0.0866778	-1.29717	0.0127118	0.168787	0.923857	ENSSSCG00000008409	--	protein_coding	--
ENSSSCT00000019290	mRNA	-0.448495	0.238188	-0.672883	0.0497612	0.224388	0.703733	ENSSSCG00000017723	CCL2	protein_coding	C-C motif chemokine 2 [Source:UniProtKB/Swiss-Prot;Acc:P42831]
ENSSSCT00000024536	mRNA	-0.838073	0.0297356	-0.644142	0.123667	-0.193931	0.816885	ENSSSCG00000026186	--	protein_coding	--
ENSSSCT00000000253	mRNA	0.838375	0.0262156	0.975501	0.00778241	-0.137127	0.863659	ENSSSCG00000000234	GRASP	protein_coding	general receptor for phosphoinositides 1 associated scaffold protein [Source:HGNC Symbol;Acc:HGNC:18707]
ENSSSCT00000024532	mRNA	0.364918	0.273599	0.634775	0.018837	-0.269857	0.475426	ENSSSCG00000026771	ALKBH5	protein_coding	alkB homolog 5, RNA demethylase [Source:HGNC Symbol;Acc:HGNC:25996]
ENSSSCT00000022487	mRNA	0.890749	0.0570252	1.25266	0.003754	-0.361911	0.546862	ENSSSCG00000025270	CHRD	protein_coding	chordin [Source:HGNC Symbol;Acc:HGNC:1949]
ENSSSCT00000022484	mRNA	-0.571694	0.145879	-1.30858	0.00119245	0.736886	0.071989	ENSSSCG00000029268	--	protein_coding	--
ENSSSCT00000015474	mRNA	0.537671	0.0831531	0.604277	0.0339068	-0.0666062	0.939498	ENSSSCG00000014165	--	protein_coding	--
ENSSSCT00000022482	mRNA	1.40202	0.0649308	1.50633	0.0482378	-0.104303	0.957412	ENSSSCG00000024052	--	protein_coding	--
ENSSSCT00000022481	mRNA	-0.267206	0.650075	-0.81568	0.0352729	0.548473	0.226099	ENSSSCG00000026419	--	protein_coding	--
ENSSSCT00000008308	mRNA	0.698959	0.00953497	0.655289	0.0183734	0.0436704	0.964495	ENSSSCG00000007572	LFNG	protein_coding	LFNG O-fucosylpeptide 3-beta-N-acetylglucosaminyltransferase [Source:HGNC Symbol;Acc:HGNC:6560]
ENSSSCT00000025595	mRNA	0.42491	0.200047	0.6864	0.0165389	-0.26149	0.535336	ENSSSCG00000023903	ATP5I	protein_coding	ATP synthase subunit e, mitochondrial [Source:UniProtKB/Swiss-Prot;Acc:Q9MYT8]
ENSSSCT00000025596	mRNA	0.251599	0.563315	0.641625	0.0242293	-0.390025	0.239776	ENSSSCG00000021161	CKS2	protein_coding	CDC28 protein kinase regulatory subunit 2 [Source:HGNC Symbol;Acc:HGNC:2000]
ENSSSCT00000025590	mRNA	0.595533	0.162413	0.774817	0.0448588	-0.179284	0.801918	ENSSSCG00000023600	--	protein_coding	--
ENSSSCT00000022489	mRNA	-0.299738	0.411449	-0.604821	0.0277757	0.305083	0.40577	ENSSSCG00000025672	RAVER2	protein_coding	ribonucleoprotein, PTB binding 2 [Source:HGNC Symbol;Acc:HGNC:25577]
ENSSSCT00000018176	mRNA	0.851371	0.00214362	0.594132	0.0467215	0.25724	0.541099	ENSSSCG00000016695	--	protein_coding	--
ENSSSCT00000010491	mRNA	-0.618869	0.0222139	-0.67499	0.0111573	0.0561211	0.946724	ENSSSCG00000009570	MPHOSPH8	protein_coding	M-phase phosphoprotein 8 [Source:HGNC Symbol;Acc:HGNC:29810]
ENSSSCT00000008336	mRNA	inf	1	inf	0.00119245	-2.906	0.218654	ENSSSCG00000007596	--	protein_coding	--
ENSSSCT00000028418	mRNA	0.427093	0.277302	0.982213	0.00119245	-0.55512	0.0984267	ENSSSCG00000029475	--	protein_coding	--
ENSSSCT00000022805	mRNA	0.95094	0.0242293	1.03426	0.010104	-0.0833176	0.940237	ENSSSCG00000029153	--	protein_coding	--
ENSSSCT00000006798	mRNA	0.603269	0.0308875	0.64692	0.0183734	-0.0436511	0.96266	ENSSSCG00000006203	COPS5	protein_coding	COP9 signalosome subunit 5 [Source:HGNC Symbol;Acc:HGNC:2240]
ENSSSCT00000022809	mRNA	-0.727326	0.00655605	-0.862462	0.00119245	0.135136	0.829188	ENSSSCG00000020909	--	protein_coding	--
ENSSSCT00000007950	mRNA	0.86018	0.017463	1.13955	0.00119245	-0.279366	0.576578	ENSSSCG00000007265	SNTA1	protein_coding	syntrophin alpha 1 [Source:HGNC Symbol;Acc:HGNC:11167]
ENSSSCT00000031470	mRNA	-1.79014	0.0451959	-1.40501	0.0592256	-0.385132	1	ENSSSCG00000029730	--	protein_coding	--
ENSSSCT00000011540	mRNA	-0.800476	0.0594848	-0.984384	0.0412761	0.183907	0.873574	ENSSSCG00000010548	CHUK	protein_coding	inhibitor of nuclear factor kappa-B kinase subunit alpha [Source:RefSeq peptide;Acc:NP_001107751]
ENSSSCT00000010818	mRNA	1.80205	0.00119245	2.20825	0.00119245	-0.406197	0.33559	ENSSSCG00000009870	SDSL	protein_coding	serine dehydratase like [Source:HGNC Symbol;Acc:HGNC:30404]
ENSSSCT00000004318	mRNA	0.63112	0.0352729	0.786699	0.0058827	-0.155578	0.797253	ENSSSCG00000003903	--	protein_coding	--
ENSSSCT00000024625	mRNA	-0.701952	0.00778241	-0.641725	0.0238111	-0.0602269	0.945829	ENSSSCG00000021844	--	protein_coding	--
ENSSSCT00000012360	mRNA	0.35282	0.381601	0.790922	0.0266091	-0.438102	0.287052	ENSSSCG00000011290	--	protein_coding	--
ENSSSCT00000010367	mRNA	-0.69593	0.0205452	-0.645703	0.0339068	-0.0502275	0.960609	ENSSSCG00000009457	--	protein_coding	--
ENSSSCT00000016269	mRNA	-0.489022	0.121461	-0.702565	0.0106787	0.213543	0.648194	ENSSSCG00000014913	-	protein_coding	phosphatidylinositol-binding clathrin assembly protein [Source:RefSeq peptide;Acc:NP_001233199]
ENSSSCT00000010812	mRNA	-1.1729	0.00119245	-1.1245	0.00119245	-0.0483934	0.95852	ENSSSCG00000009864	--	protein_coding	--
ENSSSCT00000007420	mRNA	1.25701	0.0689499	1.56114	0.0234086	-0.304127	0.746338	ENSSSCG00000006774	PPM1J	protein_coding	protein phosphatase, Mg2+/Mn2+ dependent 1J [Source:HGNC Symbol;Acc:HGNC:20785]
ENSSSCT00000025461	mRNA	-0.642311	0.015631	-0.561809	0.0436516	-0.080502	0.909908	ENSSSCG00000028904	--	protein_coding	--
ENSSSCT00000022668	mRNA	0.863742	0.00119245	0.929641	0.00119245	-0.0658993	0.934799	ENSSSCG00000021750	MEX3D	protein_coding	mex-3 RNA binding family member D [Source:HGNC Symbol;Acc:HGNC:16734]
ENSSSCT00000018550	mRNA	1.50581	0.00119245	1.70118	0.00119245	-0.195369	0.877432	ENSSSCG00000017037	FABP6	protein_coding	gastrotropin [Source:RefSeq peptide;Acc:NP_999380]
ENSSSCT00000004030	mRNA	1.17092	0.00119245	1.34429	0.00119245	-0.173364	0.740881	ENSSSCG00000003634	ADPRHL2	protein_coding	ADP-ribosylhydrolase like 2 [Source:HGNC Symbol;Acc:HGNC:21304]
ENSSSCT00000025600	mRNA	-2.50236	0.00119245	-2.38841	0.00119245	-0.113955	0.952326	ENSSSCG00000025370	--	protein_coding	--
ENSSSCT00000018559	mRNA	-1.32181	0.00119245	-1.33359	0.00119245	0.0117768	0.989282	ENSSSCG00000017046	--	protein_coding	--
ENSSSCT00000010381	mRNA	0.544046	0.119218	0.725798	0.02262	-0.181752	0.742104	ENSSSCG00000009468	KCTD12	protein_coding	potassium channel tetramerization domain containing 12 [Source:HGNC Symbol;Acc:HGNC:14678]
ENSSSCT00000018398	mRNA	1.21541	0.00119245	1.34714	0.00119245	-0.131729	0.831436	ENSSSCG00000016893	--	protein_coding	--
ENSSSCT00000018399	mRNA	-1.00365	0.00297337	-0.67086	0.0530437	-0.332793	0.513941	ENSSSCG00000016894	ARL15	protein_coding	ADP ribosylation factor like GTPase 15 [Source:HGNC Symbol;Acc:HGNC:25945]
ENSSSCT00000008160	mRNA	-0.883808	0.0269681	-0.70999	0.0705685	-0.173818	0.834323	ENSSSCG00000007456	--	protein_coding	--
ENSSSCT00000029552	mRNA	-0.706618	0.0127118	-0.698073	0.015631	-0.00854435	0.991671	ENSSSCG00000024978	--	protein_coding	--
ENSSSCT00000027810	mRNA	0.676399	0.0160896	0.660129	0.0201145	0.0162696	0.985399	ENSSSCG00000029774	RNF7	protein_coding	ring finger protein 7 [Source:HGNC Symbol;Acc:HGNC:10070]
ENSSSCT00000010389	mRNA	-1.37556	0.0122346	-0.979328	0.0553826	-0.396228	0.676087	ENSSSCG00000009476	--	protein_coding	--
ENSSSCT00000004047	mRNA	-0.624249	0.111008	-1.00022	0.00449095	0.375973	0.491357	ENSSSCG00000003651	RHBDL2	protein_coding	rhomboid like 2 [Source:HGNC Symbol;Acc:HGNC:16083]
ENSSSCT00000009511	mRNA	0.653116	0.02262	0.789367	0.00297337	-0.13625	0.813702	ENSSSCG00000008693	NOP14	protein_coding	NOP14 nucleolar protein [Source:HGNC Symbol;Acc:HGNC:16821]
ENSSSCT00000018397	mRNA	1.56512	0.0464359	1.73463	0.0909862	-0.169509	0.933794	ENSSSCG00000016892	FST	protein_coding	Follistatin FS-303 [Source:UniProtKB/Swiss-Prot;Acc:P10669]
ENSSSCT00000031506	mRNA	0.728736	0.00719494	1.03069	0.00119245	-0.301956	0.417707	ENSSSCG00000024550	UQCR10	protein_coding	ubiquinol-cytochrome c reductase, complex III subunit X [Source:HGNC Symbol;Acc:HGNC:30863]
ENSSSCT00000031507	mRNA	0.647523	0.0609473	0.925742	0.003754	-0.278219	0.557462	ENSSSCG00000021210	--	protein_coding	--
ENSSSCT00000008014	mRNA	0.528252	0.103306	0.775897	0.00449095	-0.247646	0.574612	ENSSSCG00000007324	SOGA1	protein_coding	suppressor of glucose, autophagy associated 1 [Source:HGNC Symbol;Acc:HGNC:16111]
ENSSSCT00000028554	mRNA	-0.732468	0.00838524	-0.760213	0.00778241	0.0277449	0.97661	ENSSSCG00000029806	--	protein_coding	--
ENSSSCT00000025667	mRNA	-0.558477	0.222487	-0.894884	0.0273669	0.336407	0.595004	ENSSSCG00000024021	--	protein_coding	--
ENSSSCT00000000020	mRNA	-1.53764	0.00119245	-1.81743	0.00119245	0.279786	0.50084	ENSSSCG00000000019	--	protein_coding	--
ENSSSCT00000025669	mRNA	-0.839865	0.00214362	-0.956524	0.00119245	0.116659	0.887325	ENSSSCG00000023205	--	protein_coding	--
ENSSSCT00000022777	mRNA	0.584594	0.0412761	0.535152	0.0618213	0.049442	0.958956	ENSSSCG00000029573	NASP	protein_coding	nuclear autoantigenic sperm protein [Source:HGNC Symbol;Acc:HGNC:7644]
ENSSSCT00000022504	mRNA	0.628668	0.0402804	0.74543	0.0127118	-0.116762	0.865465	ENSSSCG00000028593	TEPSIN	protein_coding	TEPSIN, adaptor related protein complex 4 accessory protein [Source:HGNC Symbol;Acc:HGNC:26458]
ENSSSCT00000004780	mRNA	1.43855	0.0169856	1.67627	0.00719494	-0.237714	0.812855	ENSSSCG00000004324	LYRM2	protein_coding	LYR motif containing 2 [Source:HGNC Symbol;Acc:HGNC:25229]
ENSSSCT00000003692	mRNA	0.787121	0.0485518	1.10752	0.00119245	-0.320397	0.519368	ENSSSCG00000003326	PEG3	protein_coding	paternally expressed 3 [Source:HGNC Symbol;Acc:HGNC:8826]
ENSSSCT00000017934	mRNA	-0.709964	0.229675	-1.22529	0.0285611	0.515325	0.511722	ENSSSCG00000016470	--	protein_coding	--
ENSSSCT00000010036	mRNA	1.14105	0.00119245	1.34817	0.00119245	-0.207123	0.736508	ENSSSCG00000009164	CISD2	protein_coding	CDGSH iron sulfur domain 2 [Source:HGNC Symbol;Acc:HGNC:24212]
ENSSSCT00000030410	mRNA	0.555525	0.435602	1.12461	0.0383737	-0.569086	0.348264	ENSSSCG00000029067	CCDC24	protein_coding	coiled-coil domain containing 24 [Source:HGNC Symbol;Acc:HGNC:28688]
ENSSSCT00000010636	mRNA	1.33791	0.12509	1.69867	0.0461548	-0.360757	0.726772	ENSSSCG00000009701	--	protein_coding	--
ENSSSCT00000010639	mRNA	-1.12867	1	1.42143	0.117767	-2.5501	0.0409193	ENSSSCG00000009704	HMGB2	protein_coding	Sus scrofa high mobility group box 2 (HMGB2), mRNA. [Source:RefSeq mRNA;Acc:NM_214063]
ENSSSCT00000025850	mRNA	-1.15879	0.00214362	-1.61848	0.00119245	0.459693	0.397039	ENSSSCG00000022361	--	protein_coding	--
ENSSSCT00000032285	mRNA	-1.09319	0.00119245	-1.19013	0.00119245	0.0969375	0.924676	ENSSSCG00000021080	--	protein_coding	--
ENSSSCT00000014709	mRNA	0.554937	0.0586606	0.687322	0.0106787	-0.132385	0.825873	ENSSSCG00000013464	SPPL2B	protein_coding	signal peptide peptidase like 2B [Source:HGNC Symbol;Acc:HGNC:30627]
ENSSSCT00000004141	mRNA	1.25774	0.0494723	1.59643	0.0127118	-0.338699	0.696334	ENSSSCG00000003740	ZSCAN30	protein_coding	zinc finger and SCAN domain containing 30 [Source:HGNC Symbol;Acc:HGNC:33517]
ENSSSCT00000009495	mRNA	0.747583	0.153234	1.032	0.0254043	-0.284415	0.708041	ENSSSCG00000008678	TMEM129	protein_coding	transmembrane protein 129 [Source:HGNC Symbol;Acc:HGNC:25137]
ENSSSCT00000016884	mRNA	-0.827219	0.00119245	-0.747973	0.00520502	-0.0792459	0.914965	ENSSSCG00000015498	RC3H1	protein_coding	ring finger and CCCH-type domains 1 [Source:HGNC Symbol;Acc:HGNC:29434]
ENSSSCT00000016886	mRNA	-0.875009	0.00119245	-1.03802	0.00119245	0.163015	0.759186	ENSSSCG00000015499	--	protein_coding	--
ENSSSCT00000016888	mRNA	-0.737569	0.0370382	-1.0999	0.00119245	0.362335	0.486765	ENSSSCG00000015501	GPR52	protein_coding	G protein-coupled receptor 52 [Source:HGNC Symbol;Acc:HGNC:4508]
ENSSSCT00000005149	mRNA	-0.43441	0.172951	-0.647353	0.0178968	0.212943	0.643647	ENSSSCG00000004663	SEMA6D	protein_coding	semaphorin 6D [Source:HGNC Symbol;Acc:HGNC:16770]
ENSSSCT00000033656	mRNA	1.02682	0.00214362	1.33059	0.00119245	-0.303761	0.460557	ENSSSCG00000007718	CLDN4	protein_coding	claudin 4 [Source:HGNC Symbol;Acc:HGNC:2046]
ENSSSCT00000022963	mRNA	-0.710068	0.0451959	-0.646135	0.0811054	-0.0639327	0.956353	ENSSSCG00000025311	--	protein_coding	--
ENSSSCT00000022259	mRNA	-0.561236	0.0559327	-0.651197	0.0165389	0.0899612	0.901963	ENSSSCG00000028962	--	protein_coding	--
ENSSSCT00000000809	mRNA	0.888426	0.015631	0.963736	0.0058827	-0.0753094	0.941857	ENSSSCG00000000745	DDX11	protein_coding	DEAD/H-box helicase 11 [Source:HGNC Symbol;Acc:HGNC:2736]
ENSSSCT00000009651	mRNA	-0.873991	0.00119245	-0.862413	0.00119245	-0.0115781	0.988901	ENSSSCG00000008821	SLAIN2	protein_coding	SLAIN motif family member 2 [Source:HGNC Symbol;Acc:HGNC:29282]
ENSSSCT00000009301	mRNA	-0.484744	0.108725	-0.578091	0.0433301	0.0933476	0.894689	ENSSSCG00000008499	STRN	protein_coding	striatin [Source:HGNC Symbol;Acc:HGNC:11424]
ENSSSCT00000009300	mRNA	-0.52616	0.0755668	-0.689261	0.0183734	0.163101	0.756596	ENSSSCG00000008498	HEATR5B	protein_coding	HEAT repeat containing 5B [Source:HGNC Symbol;Acc:HGNC:29273]
ENSSSCT00000026762	mRNA	0.732776	0.0111573	0.815469	0.00214362	-0.0826938	0.919506	ENSSSCG00000030131	C15orf40	protein_coding	chromosome 15 open reading frame 40 [Source:HGNC Symbol;Acc:HGNC:28443]
ENSSSCT00000026811	mRNA	-0.724419	0.00895758	-0.879968	0.00119245	0.15555	0.791821	ENSSSCG00000020757	--	protein_coding	--
ENSSSCT00000002653	mRNA	1.50119	0.0058827	1.40956	0.00778241	0.0916301	0.949609	ENSSSCG00000002386	IFT43	protein_coding	intraflagellar transport 43 [Source:HGNC Symbol;Acc:HGNC:29669]
ENSSSCT00000026814	mRNA	-0.79543	0.00297337	-1.10637	0.00119245	0.310938	0.41553	ENSSSCG00000025034	LAPTM5	protein_coding	lysosomal protein transmembrane 5 [Source:HGNC Symbol;Acc:HGNC:29612]
ENSSSCT00000026767	mRNA	-0.250811	0.559865	-0.672747	0.0238111	0.421937	0.223456	ENSSSCG00000024115	--	protein_coding	--
ENSSSCT00000019455	mRNA	-0.604165	0.0356116	-0.703215	0.0111573	0.0990495	0.886814	ENSSSCG00000017878	UBE2G1	protein_coding	ubiquitin conjugating enzyme E2 G1 [Source:HGNC Symbol;Acc:HGNC:12482]
ENSSSCT00000009010	mRNA	0.800491	0.0470618	1.07984	0.00297337	-0.279346	0.623277	ENSSSCG00000008228	GNLY	protein_coding	antimicrobial peptide NK-lysin precursor [Source:RefSeq peptide;Acc:NP_001265684]
ENSSSCT00000026187	mRNA	-0.451442	0.137496	-0.591742	0.0400203	0.140299	0.795139	ENSSSCG00000029547	--	protein_coding	--
ENSSSCT00000001265	mRNA	1.11811	0.0058827	1.88449	0.00119245	-0.766383	0.0775791	ENSSSCG00000024918	--	protein_coding	--
ENSSSCT00000031892	mRNA	0.656413	0.0898377	0.735069	0.0482378	-0.0786562	0.940561	ENSSSCG00000026141	ZNF71	protein_coding	zinc finger protein 71 [Source:HGNC Symbol;Acc:HGNC:13141]
ENSSSCT00000004575	mRNA	-0.919524	0.00119245	-1.10163	0.00119245	0.182103	0.720258	ENSSSCG00000004140	VTA1	protein_coding	vesicle trafficking 1 [Source:HGNC Symbol;Acc:HGNC:20954]
ENSSSCT00000010256	mRNA	-1.23395	0.00119245	-1.38013	0.00119245	0.146187	0.809231	ENSSSCG00000009359	--	protein_coding	--
ENSSSCT00000005787	mRNA	-0.750875	0.0058827	-0.669508	0.01472	-0.0813674	0.916907	ENSSSCG00000005252	PTAR1	protein_coding	protein prenyltransferase alpha subunit repeat containing 1 [Source:HGNC Symbol;Acc:HGNC:30449]
ENSSSCT00000004573	mRNA	-0.581744	0.0396727	-0.745541	0.00449095	0.163797	0.750757	ENSSSCG00000004138	HIVEP2	protein_coding	human immunodeficiency virus type I enhancer binding protein 2 [Source:HGNC Symbol;Acc:HGNC:4921]
ENSSSCT00000025163	mRNA	-0.904454	0.00119245	-0.844114	0.00119245	-0.0603402	0.945352	ENSSSCG00000030469	--	protein_coding	--
ENSSSCT00000012895	mRNA	0.843197	0.0931659	1.21339	0.00119245	-0.370198	0.505266	ENSSSCG00000011783	EIF2B5	protein_coding	eukaryotic translation initiation factor 2B subunit epsilon [Source:HGNC Symbol;Acc:HGNC:3261]
ENSSSCT00000012894	mRNA	0.646544	0.0419265	0.763242	0.01472	-0.116698	0.867367	ENSSSCG00000011782	ABCC5	protein_coding	ATP binding cassette subfamily C member 5 [Source:HGNC Symbol;Acc:HGNC:56]
ENSSSCT00000030878	mRNA	-0.544726	0.0684333	-0.593011	0.0419265	0.0482847	0.959852	ENSSSCG00000024419	--	protein_coding	--
ENSSSCT00000009278	mRNA	0.504978	0.172809	0.702498	0.0277757	-0.19752	0.723269	ENSSSCG00000008476	--	protein_coding	--
ENSSSCT00000031876	mRNA	1.01023	0.00520502	1.2014	0.00119245	-0.191168	0.757062	ENSSSCG00000023164	--	protein_coding	--
ENSSSCT00000031875	mRNA	-0.833868	0.003754	-0.920038	0.00119245	0.0861705	0.915789	ENSSSCG00000027248	--	protein_coding	--
ENSSSCT00000023197	mRNA	-0.588941	0.406622	-1.1491	0.0409193	0.560157	0.507354	ENSSSCG00000026311	--	protein_coding	--
ENSSSCT00000023194	mRNA	2.51995	0.0669865	2.98745	0.0396727	-0.467507	0.67064	ENSSSCG00000024732	--	protein_coding	--
ENSSSCT00000009270	mRNA	0.697064	0.013215	0.629823	0.02262	0.0672407	0.935165	ENSSSCG00000008468	PKDCC	protein_coding	protein kinase domain containing, cytoplasmic [Source:HGNC Symbol;Acc:HGNC:25123]
ENSSSCT00000030875	mRNA	1.08175	0.00119245	1.01477	0.00119245	0.0669783	0.935165	ENSSSCG00000028033	--	protein_coding	--
ENSSSCT00000013042	mRNA	-2.17486	0.00119245	-1.7323	0.0137227	-0.442558	0.717771	ENSSSCG00000011918	USF3	protein_coding	upstream transcription factor family member 3 [Source:HGNC Symbol;Acc:HGNC:30494]
ENSSSCT00000002799	mRNA	1.31451	0.00119245	1.29406	0.00119245	0.0204592	0.985054	ENSSSCG00000002520	SLC25A29	protein_coding	solute carrier family 25 member 29 [Source:HGNC Symbol;Acc:HGNC:20116]
ENSSSCT00000007310	mRNA	1.61361	0.0246104	1.23892	0.0666842	0.374687	0.762332	ENSSSCG00000026938	HIST2H2AA4	protein_coding	histone cluster 2, H2aa4 [Source:HGNC Symbol;Acc:HGNC:29668]
ENSSSCT00000002794	mRNA	-0.592616	0.104722	-0.84439	0.0137227	0.251774	0.58051	ENSSSCG00000002516	WARS	protein_coding	tryptophanyl-tRNA synthetase [Source:HGNC Symbol;Acc:HGNC:12729]
ENSSSCT00000026104	mRNA	-0.891225	0.00119245	-0.938617	0.00119245	0.047392	0.959852	ENSSSCG00000026393	MRPS15	protein_coding	mitochondrial ribosomal protein S15 [Source:HGNC Symbol;Acc:HGNC:14504]
ENSSSCT00000005853	mRNA	0.828824	0.0656296	1.06936	0.0142222	-0.240536	0.713672	ENSSSCG00000005315	CA9	protein_coding	carbonic anhydrase 9 [Source:HGNC Symbol;Acc:HGNC:1383]
ENSSSCT00000004761	mRNA	-0.579316	0.0380764	-0.702422	0.0116991	0.123107	0.842485	ENSSSCG00000004306	ORC3	protein_coding	origin recognition complex subunit 3 [Source:HGNC Symbol;Acc:HGNC:8489]
ENSSSCT00000005852	mRNA	0.557284	0.106862	0.669652	0.0405666	-0.112369	0.875925	ENSSSCG00000005314	ARHGEF39	protein_coding	Rho guanine nucleotide exchange factor 39 [Source:HGNC Symbol;Acc:HGNC:25909]
ENSSSCT00000026561	mRNA	0.853662	0.034246	0.527931	0.307066	0.32573	0.57488	ENSSSCG00000023598	--	protein_coding	--
ENSSSCT00000002663	mRNA	0.738954	0.0429592	0.951578	0.00449095	-0.212624	0.719562	ENSSSCG00000002395	TMED8	protein_coding	transmembrane p24 trafficking protein family member 8 [Source:HGNC Symbol;Acc:HGNC:18633]
ENSSSCT00000023043	mRNA	-0.6375	0.0356116	-0.893658	0.00119245	0.256158	0.57694	ENSSSCG00000025551	--	protein_coding	--
ENSSSCT00000025004	mRNA	-1.62337	0.00520502	-1.88803	0.00214362	0.264655	0.862727	ENSSSCG00000025251	--	protein_coding	--
ENSSSCT00000014806	mRNA	-0.958508	0.062101	-1.48045	0.00297337	0.521939	0.481228	ENSSSCG00000013556	ADGRE1	protein_coding	adhesion G protein-coupled receptor E1 [Source:HGNC Symbol;Acc:HGNC:3336]
ENSSSCT00000001042	mRNA	-0.699867	0.225155	-1.1058	0.0308875	0.405935	0.637909	ENSSSCG00000000953	--	protein_coding	--
ENSSSCT00000035578	mRNA	-0.817035	0.0254043	-0.788893	0.0356116	-0.0281413	0.982533	ENSSSCG00000003410	CH242-449E16.1	protein_coding	mannan-binding lectin serine protease 2 precursor [Source:RefSeq peptide;Acc:NP_001157120]
ENSSSCT00000014802	mRNA	0.692554	0.0169856	0.742263	0.00953497	-0.049709	0.957265	ENSSSCG00000013552	--	protein_coding	--
ENSSSCT00000015441	mRNA	0.756347	0.0178968	0.461341	0.23916	0.295006	0.506962	ENSSSCG00000014137	HAPLN1	protein_coding	hyaluronan and proteoglycan link protein 1 [Source:HGNC Symbol;Acc:HGNC:2380]
ENSSSCT00000009783	mRNA	-0.551946	0.369449	0.627399	0.247145	-1.17935	0.00119245	ENSSSCG00000008935	--	protein_coding	--
ENSSSCT00000002064	mRNA	-0.831446	0.0178968	-0.898514	0.00895758	0.0670684	0.954461	ENSSSCG00000001842	--	protein_coding	--
ENSSSCT00000009785	mRNA	1.02374	0.00119245	0.713913	0.025797	0.309827	0.537051	ENSSSCG00000025226	UGT2A3	protein_coding	UDP glucuronosyltransferase family 2 member A3 [Source:HGNC Symbol;Acc:HGNC:28528]
ENSSSCT00000009784	mRNA	0.475345	0.593163	1.3338	0.0300926	-0.858456	0.0826211	ENSSSCG00000025786	--	protein_coding	--
ENSSSCT00000026582	mRNA	0.547676	0.0559327	0.636493	0.0201145	-0.0888164	0.903746	ENSSSCG00000030150	UGDH	protein_coding	UDP-glucose 6-dehydrogenase [Source:HGNC Symbol;Acc:HGNC:12525]
ENSSSCT00000012428	mRNA	0.809908	0.00214362	1.13937	0.00119245	-0.329465	0.401516	ENSSSCG00000011351	TMA7	protein_coding	translation machinery associated 7 homolog [Source:HGNC Symbol;Acc:HGNC:26932]
ENSSSCT00000006488	mRNA	1.11074	0.068158	1.47614	0.0127118	-0.365404	0.616631	ENSSSCG00000005908	CU468594.8	protein_coding	-
ENSSSCT00000013139	mRNA	-0.725712	0.0178968	-0.798436	0.0111573	0.0727238	0.939324	ENSSSCG00000012008	--	protein_coding	--
ENSSSCT00000005854	mRNA	2.15562	0.00119245	1.26858	0.00119245	0.887035	0.0277757	ENSSSCG00000005316	TPM2	protein_coding	tropomyosin 2 (beta) [Source:HGNC Symbol;Acc:HGNC:12011]
ENSSSCT00000000941	mRNA	-1.8181	0.00119245	-1.93475	0.00119245	0.116651	0.942434	ENSSSCG00000000862	--	protein_coding	--
ENSSSCT00000026613	mRNA	-0.612016	0.0442407	-0.814881	0.00297337	0.202864	0.700246	ENSSSCG00000027147	CENPH	protein_coding	centromere protein H [Source:HGNC Symbol;Acc:HGNC:17268]
ENSSSCT00000027748	mRNA	0.839756	0.00119245	0.87072	0.00119245	-0.030964	0.973207	ENSSSCG00000023619	SLC12A9	protein_coding	solute carrier family 12 member 9 [Source:HGNC Symbol;Acc:HGNC:17435]
ENSSSCT00000026616	mRNA	1.31639	0.00119245	1.56244	0.00119245	-0.246049	0.716236	ENSSSCG00000026626	--	protein_coding	--
ENSSSCT00000002084	mRNA	0.433279	0.229349	0.731366	0.0127118	-0.298087	0.45344	ENSSSCG00000001859	GDPGP1	protein_coding	GDP-D-glucose phosphorylase 1 [Source:HGNC Symbol;Acc:HGNC:34360]
ENSSSCT00000002087	mRNA	0.578774	0.0482378	0.519666	0.092896	0.0591078	0.94703	ENSSSCG00000001862	ETFA	protein_coding	electron transfer flavoprotein alpha subunit [Source:HGNC Symbol;Acc:HGNC:3481]
ENSSSCT00000026615	mRNA	0.565715	0.140652	0.779244	0.0192591	-0.213529	0.71971	ENSSSCG00000029036	--	protein_coding	--
ENSSSCT00000027743	mRNA	1.05466	0.003754	0.996809	0.00778241	0.0578486	0.96135	ENSSSCG00000025023	--	protein_coding	--
ENSSSCT00000027964	mRNA	0.596168	0.162067	-0.653604	0.145879	1.24977	0.00214362	ENSSSCG00000022385	--	protein_coding	--
ENSSSCT00000023998	mRNA	0.85868	0.00119245	1.00142	0.00119245	-0.142744	0.803696	ENSSSCG00000021472	POLR2E	protein_coding	RNA polymerase II subunit E [Source:HGNC Symbol;Acc:HGNC:9192]
ENSSSCT00000017033	mRNA	1.25756	0.00119245	1.23965	0.00119245	0.0179093	0.985121	ENSSSCG00000015637	SEC61G	protein_coding	Sec61 translocon gamma subunit [Source:HGNC Symbol;Acc:HGNC:18277]
ENSSSCT00000027365	mRNA	-0.252311	0.6673	-0.746366	0.0390669	0.494056	0.272479	ENSSSCG00000021341	--	protein_coding	--
ENSSSCT00000027367	mRNA	-1.68388	0.00119245	-2.01199	0.00119245	0.328112	0.622559	ENSSSCG00000026957	RNASE6	protein_coding	ribonuclease A family member k6 [Source:HGNC Symbol;Acc:HGNC:10048]
ENSSSCT00000001689	mRNA	0.480848	0.108028	0.712547	0.00719494	-0.231699	0.58894	ENSSSCG00000001516	BAK1	protein_coding	BCL2 antagonist/killer 1 [Source:HGNC Symbol;Acc:HGNC:949]
ENSSSCT00000001683	mRNA	0.64013	0.0273669	0.759431	0.00778241	-0.119301	0.852471	ENSSSCG00000001510	--	protein_coding	--
ENSSSCT00000012423	mRNA	0.590224	0.1461	0.869256	0.0169856	-0.279031	0.599503	ENSSSCG00000011346	--	protein_coding	--
ENSSSCT00000014641	mRNA	0.836926	0.00655605	0.563209	0.0818143	0.273716	0.514341	ENSSSCG00000013401	DKK3	protein_coding	dickkopf WNT signaling pathway inhibitor 3 [Source:HGNC Symbol;Acc:HGNC:2893]
ENSSSCT00000001685	mRNA	0.461442	0.136936	0.585727	0.0405666	-0.124285	0.839533	ENSSSCG00000001512	CUTA	protein_coding	cutA divalent cation tolerance homolog [Source:HGNC Symbol;Acc:HGNC:21101]
ENSSSCT00000032528	mRNA	-0.806458	0.013215	-0.632423	0.069199	-0.174035	0.792426	ENSSSCG00000026996	--	protein_coding	--
ENSSSCT00000009879	mRNA	1.56033	0.00449095	1.07744	0.0556722	0.482891	0.424049	ENSSSCG00000009020	--	protein_coding	--
ENSSSCT00000028631	mRNA	-0.666655	0.326738	1.01782	0.0390669	-1.68447	0.00119245	ENSSSCG00000029144	--	protein_coding	--
ENSSSCT00000005545	mRNA	0.630942	0.0218749	0.650963	0.0183734	-0.0200215	0.984039	ENSSSCG00000005029	C14orf166	protein_coding	chromosome 14 open reading frame 166 [Source:HGNC Symbol;Acc:HGNC:23169]
ENSSSCT00000009877	mRNA	-0.430629	0.167544	-0.704628	0.00778241	0.273998	0.481423	ENSSSCG00000009018	SH3D19	protein_coding	SH3 domain containing 19 [Source:HGNC Symbol;Acc:HGNC:30418]
ENSSSCT00000003931	mRNA	-0.922164	0.0324458	-0.767848	0.0663967	-0.154316	0.885623	ENSSSCG00000003539	GRHL3	protein_coding	grainyhead like transcription factor 3 [Source:HGNC Symbol;Acc:HGNC:25839]
ENSSSCT00000009871	mRNA	-1.29233	0.00119245	-1.3379	0.00119245	0.0455727	0.971252	ENSSSCG00000009012	TMEM154	protein_coding	transmembrane protein 154 [Source:HGNC Symbol;Acc:HGNC:26489]
ENSSSCT00000031279	mRNA	-1.40749	0.0127118	-1.20016	0.0178968	-0.207331	0.886814	ENSSSCG00000029450	HDAC1	protein_coding	histone deacetylase 1 [Source:HGNC Symbol;Acc:HGNC:4852]
ENSSSCT00000029903	mRNA	-0.578762	0.0426166	-0.606628	0.0324458	0.0278665	0.976631	ENSSSCG00000030488	--	protein_coding	--
ENSSSCT00000025147	mRNA	0.922841	0.00214362	1.4691	0.00119245	-0.546261	0.112151	ENSSSCG00000021411	HIST1H2BD	protein_coding	histone cluster 1, H2bd [Source:HGNC Symbol;Acc:HGNC:4747]
ENSSSCT00000023335	mRNA	0.356102	0.85732	2.1841	0.0196705	-1.82799	0.0205452	ENSSSCG00000021699	--	protein_coding	--
ENSSSCT00000029907	mRNA	-0.518421	0.209592	-0.804273	0.0317013	0.285852	0.654988	ENSSSCG00000021893	ROCK1	protein_coding	Rho associated coiled-coil containing protein kinase 1 [Source:HGNC Symbol;Acc:HGNC:10251]
ENSSSCT00000030452	mRNA	0.719961	0.0415674	0.62657	0.0854646	0.0933908	0.91578	ENSSSCG00000027928	TMEM9	protein_coding	transmembrane protein 9 [Source:HGNC Symbol;Acc:HGNC:18823]
ENSSSCT00000017745	mRNA	-0.74623	0.029011	-0.858516	0.013215	0.112286	0.906798	ENSSSCG00000016296	--	protein_coding	--
ENSSSCT00000035160	mRNA	-0.543243	0.0905414	-0.732129	0.0205452	0.188885	0.746094	ENSSSCG00000015889	TANK	protein_coding	TRAF family member associated NFKB activator [Source:HGNC Symbol;Acc:HGNC:11562]
ENSSSCT00000035165	mRNA	-0.735342	0.0405666	-1.01017	0.00297337	0.274825	0.662201	ENSSSCG00000000475	IRAK3	protein_coding	interleukin 1 receptor associated kinase 3 [Source:HGNC Symbol;Acc:HGNC:17020]
ENSSSCT00000024984	mRNA	-1.23155	0.00119245	-1.23521	0.00119245	0.00365872	0.995691	ENSSSCG00000023198	--	protein_coding	--
ENSSSCT00000024986	mRNA	0.521988	0.0896176	0.690809	0.0183734	-0.168821	0.74517	ENSSSCG00000030578	MRPL15	protein_coding	mitochondrial ribosomal protein L15 [Source:HGNC Symbol;Acc:HGNC:14054]
ENSSSCT00000024987	mRNA	-3.89893	0.128741	#NAME?	0.0111573	inf	1	ENSSSCG00000025559	--	protein_coding	--
ENSSSCT00000024980	mRNA	0.625851	0.167906	1.14483	0.00119245	-0.518976	0.299382	ENSSSCG00000029864	EIF1AY	protein_coding	eukaryotic translation initiation factor 1A, Y-linked [Source:HGNC Symbol;Acc:HGNC:3252]
ENSSSCT00000003848	mRNA	0.481536	0.11237	0.622518	0.0250032	-0.140982	0.808279	ENSSSCG00000003462	DDI2	protein_coding	DNA damage inducible 1 homolog 2 [Source:HGNC Symbol;Acc:HGNC:24578]
ENSSSCT00000024982	mRNA	-0.775614	0.0127118	-0.781438	0.00655605	0.00582409	0.99492	ENSSSCG00000026158	RAD18	protein_coding	RAD18, E3 ubiquitin protein ligase [Source:HGNC Symbol;Acc:HGNC:18278]
ENSSSCT00000017469	mRNA	0.814555	0.00214362	0.955427	0.00297337	-0.140872	0.834168	ENSSSCG00000016044	ORMDL1	protein_coding	ORMDL sphingolipid biosynthesis regulator 1 [Source:HGNC Symbol;Acc:HGNC:16036]
ENSSSCT00000024323	mRNA	-1.30001	0.0335647	-2.07977	0.00520502	0.779759	0.409519	ENSSSCG00000023016	--	protein_coding	--
ENSSSCT00000025457	mRNA	-0.705101	0.00953497	-0.794379	0.00449095	0.0892781	0.906889	ENSSSCG00000028821	SASS6	protein_coding	SAS-6 centriolar assembly protein [Source:HGNC Symbol;Acc:HGNC:25403]
ENSSSCT00000005211	mRNA	0.575129	0.0533632	0.783088	0.003754	-0.207959	0.658201	ENSSSCG00000004719	CDAN1	protein_coding	codanin 1 [Source:HGNC Symbol;Acc:HGNC:1713]
ENSSSCT00000002537	mRNA	-0.689253	0.0507239	0.112235	0.890251	-0.801488	0.00119245	ENSSSCG00000002279	GPX2	protein_coding	glutathione peroxidase 2 [Source:HGNC Symbol;Acc:HGNC:4554]
ENSSSCT00000002240	mRNA	-0.418563	0.193203	-0.589014	0.0426166	0.17045	0.751566	ENSSSCG00000002002	IRF9	protein_coding	interferon regulatory factor 9 [Source:HGNC Symbol;Acc:HGNC:6131]
ENSSSCT00000005218	mRNA	-0.544786	0.0640856	-0.575034	0.0419265	0.0302484	0.972682	ENSSSCG00000004725	ZNF106	protein_coding	zinc finger protein 106 [Source:HGNC Symbol;Acc:HGNC:12886]
ENSSSCT00000003330	mRNA	-0.584825	0.0458347	-0.565592	0.0485518	-0.0192331	0.984006	ENSSSCG00000002998	SNRPA	protein_coding	small nuclear ribonucleoprotein polypeptide A [Source:HGNC Symbol;Acc:HGNC:11151]
ENSSSCT00000003331	mRNA	-0.694107	0.0370382	-0.826298	0.00895758	0.132191	0.865181	ENSSSCG00000002999	C19orf54	protein_coding	chromosome 19 open reading frame 54 [Source:HGNC Symbol;Acc:HGNC:24758]
ENSSSCT00000002248	mRNA	1.16018	0.00119245	1.00657	0.00119245	0.153609	0.797802	ENSSSCG00000002009	PCK2	protein_coding	phosphoenolpyruvate carboxykinase 2, mitochondrial [Source:HGNC Symbol;Acc:HGNC:8725]
ENSSSCT00000028188	mRNA	-0.634164	0.0262156	-0.644495	0.0250032	0.0103302	0.989282	ENSSSCG00000024592	ANKRD17	protein_coding	ankyrin repeat domain-containing protein 17 [Source:RefSeq peptide;Acc:NP_001188312]
ENSSSCT00000006403	mRNA	0.732699	0.0356116	0.969997	0.00655605	-0.237298	0.642507	ENSSSCG00000005826	PHPT1	protein_coding	phosphohistidine phosphatase 1 [Source:HGNC Symbol;Acc:HGNC:30033]
ENSSSCT00000011811	mRNA	0.409179	0.204777	0.549226	0.0473756	-0.140047	0.798559	ENSSSCG00000010795	NDUFAB1	protein_coding	NADH:ubiquinone oxidoreductase subunit AB1 [Source:HGNC Symbol;Acc:HGNC:7694]
ENSSSCT00000011816	mRNA	1.15393	0.00297337	0.788604	0.0600435	0.365326	0.458655	ENSSSCG00000010800	B3GALT2	protein_coding	beta-1,3-galactosyltransferase 2 [Source:HGNC Symbol;Acc:HGNC:917]
ENSSSCT00000011817	mRNA	-1.08217	0.00119245	-1.08107	0.00119245	-0.00110538	0.997595	ENSSSCG00000010801	--	protein_coding	--
ENSSSCT00000018940	mRNA	0.605954	0.0373974	0.492556	0.123041	0.113398	0.862148	ENSSSCG00000017400	NAGLU	protein_coding	N-acetyl-alpha-glucosaminidase [Source:HGNC Symbol;Acc:HGNC:7632]
ENSSSCT00000028180	mRNA	0.811966	0.18282	1.11655	0.0458347	-0.304583	0.721482	ENSSSCG00000029143	--	protein_coding	--
ENSSSCT00000017635	mRNA	-0.835222	0.00119245	-0.914094	0.00119245	0.078872	0.927838	ENSSSCG00000016194	USP37	protein_coding	ubiquitin specific peptidase 37 [Source:HGNC Symbol;Acc:HGNC:20063]
ENSSSCT00000028182	mRNA	-0.856207	0.00119245	-0.915697	0.00119245	0.0594898	0.948833	ENSSSCG00000026959	NPAT	protein_coding	nuclear protein, coactivator of histone transcription [Source:HGNC Symbol;Acc:HGNC:7896]
ENSSSCT00000035361	mRNA	-0.489828	0.232169	-0.715609	0.0485518	0.22578	0.695835	ENSSSCG00000012241	BCOR	protein_coding	BCL6 corepressor [Source:HGNC Symbol;Acc:HGNC:20893]
ENSSSCT00000016697	mRNA	0.746403	0.00520502	0.63416	0.0205452	0.112243	0.858152	ENSSSCG00000015324	GNG11	protein_coding	G protein subunit gamma 11 [Source:HGNC Symbol;Acc:HGNC:4403]
ENSSSCT00000007131	mRNA	0.582673	0.0846299	0.640183	0.049169	-0.0575106	0.955644	ENSSSCG00000006511	RUSC1	protein_coding	RUN and SH3 domain containing 1 [Source:HGNC Symbol;Acc:HGNC:17153]
ENSSSCT00000015049	mRNA	0.645134	0.0377656	0.802156	0.00214362	-0.157022	0.775975	ENSSSCG00000013774	--	protein_coding	--
ENSSSCT00000012839	mRNA	0.803896	0.0415674	0.0928858	0.940759	0.711011	0.103773	ENSSSCG00000011729	--	protein_coding	--
ENSSSCT00000008974	mRNA	0.552441	0.085721	0.60176	0.0393907	-0.0493197	0.961176	ENSSSCG00000008195	COX5B	protein_coding	Cytochrome c oxidase subunit 5B, mitochondrial [Source:UniProtKB/Swiss-Prot;Acc:Q5S3G4]
ENSSSCT00000024434	mRNA	-0.988648	0.00119245	-1.18726	0.00119245	0.198608	0.673261	ENSSSCG00000027722	--	protein_coding	--
ENSSSCT00000017748	mRNA	-1.18376	0.00119245	-1.20517	0.00119245	0.021411	0.981897	ENSSSCG00000016298	INPP5D	protein_coding	inositol polyphosphate-5-phosphatase D [Source:HGNC Symbol;Acc:HGNC:6079]
ENSSSCT00000031649	mRNA	1.20186	0.00119245	1.48263	0.00119245	-0.280777	0.474222	ENSSSCG00000024390	--	protein_coding	--
ENSSSCT00000031648	mRNA	-0.688171	0.068158	-0.975842	0.013215	0.287671	0.664626	ENSSSCG00000029426	--	protein_coding	--
ENSSSCT00000015047	mRNA	-0.643161	0.0238111	-0.649474	0.0192591	0.0063132	0.993557	ENSSSCG00000013772	ASF1B	protein_coding	anti-silencing function 1B histone chaperone [Source:HGNC Symbol;Acc:HGNC:20996]
ENSSSCT00000003114	mRNA	0.82756	1	1.43928	0.0238111	-0.611718	0.33809	ENSSSCG00000002814	ADGRG3	protein_coding	adhesion G protein-coupled receptor G3 [Source:HGNC Symbol;Acc:HGNC:13728]
ENSSSCT00000008828	mRNA	-0.718316	0.00655605	-0.543658	0.0666842	-0.174658	0.73439	ENSSSCG00000008056	ATP6V0C	protein_coding	ATPase H+ transporting V0 subunit c [Source:HGNC Symbol;Acc:HGNC:855]
ENSSSCT00000023797	mRNA	-0.421776	0.363779	-0.775472	0.0415674	0.353697	0.54268	ENSSSCG00000010644	--	protein_coding	--
ENSSSCT00000025121	mRNA	-0.570337	0.0445568	-0.420841	0.181197	-0.149497	0.7889	ENSSSCG00000022714	--	protein_coding	--
ENSSSCT00000008971	mRNA	-0.695074	0.0390669	-0.74687	0.0214646	0.051796	0.957333	ENSSSCG00000008192	TMEM131	protein_coding	transmembrane protein 131 [Source:HGNC Symbol;Acc:HGNC:30366]
ENSSSCT00000008539	mRNA	0.610656	0.0654003	0.708619	0.0222139	-0.0979634	0.907017	ENSSSCG00000007791	CD2BP2	protein_coding	CD2 cytoplasmic tail binding protein 2 [Source:HGNC Symbol;Acc:HGNC:1656]
ENSSSCT00000025122	mRNA	0.564604	0.060642	0.581445	0.0482378	-0.0168415	0.985511	ENSSSCG00000026990	FAM162A	protein_coding	family with sequence similarity 162 member A [Source:HGNC Symbol;Acc:HGNC:17865]
ENSSSCT00000005721	mRNA	-0.904224	0.00214362	-0.926525	0.00119245	0.0223009	0.981897	ENSSSCG00000005190	NFIB	protein_coding	nuclear factor I B [Source:HGNC Symbol;Acc:HGNC:7785]
ENSSSCT00000013957	mRNA	1.34979	0.00119245	1.38308	0.00119245	-0.0332963	0.975852	ENSSSCG00000012767	HAUS7	protein_coding	HAUS augmin like complex subunit 7 [Source:HGNC Symbol;Acc:HGNC:32979]
ENSSSCT00000012515	mRNA	0.601781	0.0400203	0.706669	0.013215	-0.104888	0.874313	ENSSSCG00000011435	--	protein_coding	--
ENSSSCT00000005813	mRNA	0.702634	0.0402804	0.21069	0.705871	0.491944	0.201989	ENSSSCG00000005278	PRUNE2	protein_coding	prune homolog 2 [Source:HGNC Symbol;Acc:HGNC:25209]
ENSSSCT00000015282	mRNA	0.862885	0.0058827	0.777227	0.0137227	0.085658	0.915827	ENSSSCG00000013991	C1orf35	protein_coding	chromosome 1 open reading frame 35 [Source:HGNC Symbol;Acc:HGNC:19032]
ENSSSCT00000005811	mRNA	1.02034	0.00119245	1.15957	0.00119245	-0.139227	0.805807	ENSSSCG00000005276	RFK	protein_coding	riboflavin kinase [Source:HGNC Symbol;Acc:HGNC:30324]
ENSSSCT00000028568	mRNA	1.8732	0.00119245	2.03804	0.00119245	-0.164839	0.872153	ENSSSCG00000029058	C14H10orf116	protein_coding	-
ENSSSCT00000012397	mRNA	-0.686727	0.0504261	-0.759169	0.0266091	0.0724418	0.938808	ENSSSCG00000011322	CCR1	protein_coding	chemokine (C-C motif) receptor 1 [Source:HGNC Symbol;Acc:HGNC:1602]
ENSSSCT00000018832	mRNA	-0.53902	0.095043	-0.643677	0.0269681	0.104657	0.890402	ENSSSCG00000017298	TANC2	protein_coding	tetratricopeptide repeat, ankyrin repeat and coiled-coil containing 2 [Source:HGNC Symbol;Acc:HGNC:30212]
ENSSSCT00000028296	mRNA	-0.706894	0.00297337	-0.837907	0.00119245	0.131013	0.822271	ENSSSCG00000030507	SMNDC1	protein_coding	survival motor neuron domain containing 1 [Source:HGNC Symbol;Acc:HGNC:16900]
ENSSSCT00000028562	mRNA	3.44686	0.00119245	2.65248	0.00119245	0.794375	0.104299	ENSSSCG00000025268	CKM	protein_coding	creatine kinase M-type [Source:RefSeq peptide;Acc:NP_001123421]
ENSSSCT00000016659	mRNA	-0.730266	0.00778241	-0.653577	0.0205452	-0.0766892	0.921909	ENSSSCG00000015288	RBBP5	protein_coding	RB binding protein 5, histone lysine methyltransferase complex subunit [Source:HGNC Symbol;Acc:HGNC:9888]
ENSSSCT00000017701	mRNA	-0.830902	0.0127118	-0.182474	0.781152	-0.648428	0.0889263	ENSSSCG00000016256	SPHKAP	protein_coding	SPHK1 interactor, AKAP domain containing [Source:HGNC Symbol;Acc:HGNC:30619]
ENSSSCT00000027983	mRNA	0.40946	0.432791	0.778245	0.0470618	-0.368785	0.466901	ENSSSCG00000021848	--	protein_coding	--
ENSSSCT00000000798	mRNA	0.785168	0.00655605	0.81197	0.00449095	-0.0268025	0.978919	ENSSSCG00000000735	TSPAN9	protein_coding	tetraspanin 9 [Source:HGNC Symbol;Acc:HGNC:21640]
ENSSSCT00000006548	mRNA	-0.656861	0.0137227	-0.686154	0.00953497	0.0292931	0.974755	ENSSSCG00000005965	MYC	protein_coding	myc proto-oncogene protein [Source:RefSeq peptide;Acc:NP_001005154]
ENSSSCT00000023239	mRNA	-0.732227	0.00449095	-0.723452	0.0058827	-0.00877556	0.991671	ENSSSCG00000025293	HLTF	protein_coding	helicase like transcription factor [Source:HGNC Symbol;Acc:HGNC:11099]
ENSSSCT00000011607	mRNA	0.457813	0.138006	0.897453	0.00119245	-0.43964	0.172694	ENSSSCG00000022351	GSTO1	protein_coding	Glutathione S-transferase omega-1 [Source:UniProtKB/Swiss-Prot;Acc:Q9N1F5]
ENSSSCT00000016650	mRNA	1.28298	0.00119245	1.32312	0.00119245	-0.0401453	0.971133	ENSSSCG00000015279	GOLT1A	protein_coding	golgi transport 1A [Source:HGNC Symbol;Acc:HGNC:24766]
ENSSSCT00000000791	mRNA	-0.390349	0.261159	-0.687388	0.015631	0.297039	0.479708	ENSSSCG00000000728	PARP11	protein_coding	poly(ADP-ribose) polymerase family member 11 [Source:HGNC Symbol;Acc:HGNC:1186]
ENSSSCT00000011604	mRNA	1.18563	0.013215	1.12915	0.0205452	0.0564776	0.965762	ENSSSCG00000010608	SFR1	protein_coding	SWI5 dependent homologous recombination repair protein 1 [Source:HGNC Symbol;Acc:HGNC:29574]
ENSSSCT00000029349	mRNA	-1.09851	0.0122346	-1.83072	0.00214362	0.732201	0.247017	ENSSSCG00000024677	--	protein_coding	--
ENSSSCT00000006542	mRNA	-0.656857	0.0246104	-0.754735	0.0111573	0.0978783	0.894306	ENSSSCG00000005959	FAM49B	protein_coding	family with sequence similarity 49 member B [Source:HGNC Symbol;Acc:HGNC:25216]
ENSSSCT00000024052	mRNA	-0.241068	0.636443	-0.667047	0.0383737	0.425979	0.283992	ENSSSCG00000022950	--	protein_coding	--
ENSSSCT00000010959	mRNA	-0.936094	0.0058827	-1.01237	0.00214362	0.0762763	0.94863	ENSSSCG00000010002	--	protein_coding	--
ENSSSCT00000019168	mRNA	0.780126	0.103773	1.09099	0.0142222	-0.310865	0.625057	ENSSSCG00000017607	TMEM100	protein_coding	transmembrane protein 100 [Source:HGNC Symbol;Acc:HGNC:25607]
ENSSSCT00000016380	mRNA	-0.789421	0.00838524	-0.679088	0.0262156	-0.110334	0.869356	ENSSSCG00000015016	POU2AF1	protein_coding	POU domain class 2-associating factor 1 [Source:RefSeq peptide;Acc:NP_001230989]
ENSSSCT00000006892	mRNA	-0.883306	0.00214362	-1.13298	0.00119245	0.249674	0.658201	ENSSSCG00000006289	F5	protein_coding	coagulation factor V (proaccelerin, labile factor) [Source:HGNC Symbol;Acc:HGNC:3542]
ENSSSCT00000007549	mRNA	-0.544577	0.054876	-0.594933	0.0297356	0.0503553	0.953674	ENSSSCG00000006894	FNBP1L	protein_coding	formin binding protein 1 like [Source:HGNC Symbol;Acc:HGNC:20851]
ENSSSCT00000007548	mRNA	0.440244	0.209454	0.745044	0.0111573	-0.3048	0.44626	ENSSSCG00000006893	BCAR3	protein_coding	breast cancer anti-estrogen resistance 3 [Source:HGNC Symbol;Acc:HGNC:973]
ENSSSCT00000025051	mRNA	0.847418	0.003754	1.01446	0.00119245	-0.167041	0.761176	ENSSSCG00000028992	--	protein_coding	--
ENSSSCT00000007546	mRNA	0.65584	0.0501269	0.743062	0.0246104	-0.0872221	0.915496	ENSSSCG00000006891	GCLM	protein_coding	glutamate-cysteine ligase modifier subunit [Source:HGNC Symbol;Acc:HGNC:4312]
ENSSSCT00000024059	mRNA	0.914019	0.0488708	1.57595	0.00119245	-0.661931	0.140118	ENSSSCG00000024430	HES4	protein_coding	hes family bHLH transcription factor 4 [Source:HGNC Symbol;Acc:HGNC:24149]
ENSSSCT00000025056	mRNA	-0.87844	0.0137227	-0.737082	0.0501269	-0.141358	0.874502	ENSSSCG00000026887	--	protein_coding	--
ENSSSCT00000014248	mRNA	0.953397	0.00119245	0.989375	0.00119245	-0.0359777	0.969404	ENSSSCG00000013035	PPP1R14B	protein_coding	Protein phosphatase 1 regulatory subunit 14B [Source:UniProtKB/Swiss-Prot;Acc:Q8MIK9]
ENSSSCT00000014249	mRNA	1.43274	0.00119245	1.42695	0.00119245	0.0057908	0.993782	ENSSSCG00000013036	FKBP2	protein_coding	FK506 binding protein 2 [Source:HGNC Symbol;Acc:HGNC:3718]
ENSSSCT00000012778	mRNA	-1.43109	0.0464359	2.91829	0.00119245	-4.34938	0.00119245	ENSSSCG00000011673	--	protein_coding	--
ENSSSCT00000025872	mRNA	0.684112	0.0461548	0.622772	0.0745279	0.0613405	0.953044	ENSSSCG00000026087	GKAP1	protein_coding	G kinase anchoring protein 1 [Source:HGNC Symbol;Acc:HGNC:17496]
ENSSSCT00000014243	mRNA	1.50637	0.00119245	1.76431	0.00119245	-0.257942	0.536627	ENSSSCG00000013030	PRDX5	protein_coding	peroxiredoxin 5 [Source:HGNC Symbol;Acc:HGNC:9355]
ENSSSCT00000025690	mRNA	-0.81827	0.0551543	-0.929913	0.0324458	0.111643	0.92749	ENSSSCG00000023808	--	protein_coding	--
ENSSSCT00000012175	mRNA	-0.839525	0.0345772	-1.32778	0.00119245	0.48825	0.400866	ENSSSCG00000011125	GATA3	protein_coding	GATA binding protein 3 [Source:HGNC Symbol;Acc:HGNC:4172]
ENSSSCT00000028362	mRNA	0.384827	0.26254	0.698	0.00953497	-0.313174	0.400768	ENSSSCG00000029519	CIAPIN1	protein_coding	cytokine induced apoptosis inhibitor 1 [Source:HGNC Symbol;Acc:HGNC:28050]
ENSSSCT00000012170	mRNA	-0.605017	0.0246104	-0.595654	0.0269681	-0.00936243	0.990766	ENSSSCG00000011120	USP6NL	protein_coding	USP6 N-terminal like [Source:HGNC Symbol;Acc:HGNC:16858]
ENSSSCT00000010025	mRNA	-0.780891	0.00655605	-0.717014	0.0122346	-0.0638779	0.945165	ENSSSCG00000023548	--	protein_coding	--
ENSSSCT00000009347	mRNA	-0.77592	0.0445568	-1.05066	0.00655605	0.274743	0.70214	ENSSSCG00000008542	--	protein_coding	--
ENSSSCT00000029761	mRNA	-0.562334	0.106862	0.143624	0.861332	-0.705958	0.049169	ENSSSCG00000021006	--	protein_coding	--
ENSSSCT00000012178	mRNA	-1.05414	0.00119245	-0.996669	0.00119245	-0.0574731	0.959127	ENSSSCG00000011127	TAF3	protein_coding	TATA-box binding protein associated factor 3 [Source:HGNC Symbol;Acc:HGNC:17303]
ENSSSCT00000019569	mRNA	0.646464	0.579248	1.96315	0.00838524	-1.31669	0.060642	ENSSSCG00000017983	PER1	protein_coding	period circadian clock 1 [Source:HGNC Symbol;Acc:HGNC:8845]
ENSSSCT00000011777	mRNA	0.513464	0.109729	0.692618	0.0127118	-0.179154	0.728013	ENSSSCG00000010765	--	protein_coding	--
ENSSSCT00000002000	mRNA	0.558463	0.19763	0.949784	0.0116991	-0.391321	0.407099	ENSSSCG00000001785	MESDC1	protein_coding	mesoderm development candidate 1 [Source:HGNC Symbol;Acc:HGNC:13519]
ENSSSCT00000034567	mRNA	0.603104	0.188084	0.836444	0.038713	-0.23334	0.76652	ENSSSCG00000015390	ABCB1	protein_coding	ATP-binding cassette, sub-family B (MDR/TAP), member 1 [Source:RefSeq peptide;Acc:NP_001295175]
ENSSSCT00000001693	mRNA	1.20707	0.00119245	1.32712	0.00119245	-0.120055	0.847129	ENSSSCG00000001520	LEMD2	protein_coding	LEM domain containing 2 [Source:HGNC Symbol;Acc:HGNC:21244]
ENSSSCT00000015467	mRNA	-0.474268	0.267079	-0.774655	0.0436516	0.300387	0.594409	ENSSSCG00000014159	--	protein_coding	--
ENSSSCT00000008316	mRNA	0.694341	0.0572935	0.760153	0.0335647	-0.0658123	0.942017	ENSSSCG00000007577	AP5Z1	protein_coding	adaptor related protein complex 5 zeta 1 subunit [Source:HGNC Symbol;Acc:HGNC:22197]
ENSSSCT00000002925	mRNA	0.619449	0.0269681	0.565714	0.0542606	0.0537343	0.952564	ENSSSCG00000002636	--	protein_coding	--
ENSSSCT00000008310	mRNA	0.927211	0.00655605	0.179569	0.819761	0.747642	0.0458347	ENSSSCG00000007574	SDK1	protein_coding	sidekick cell adhesion molecule 1 [Source:HGNC Symbol;Acc:HGNC:19307]
ENSSSCT00000033120	mRNA	1.8812	0.00297337	1.27936	0.0527433	0.601837	0.332078	ENSSSCG00000022372	SLC6A14	protein_coding	sodium- and chloride-dependent neutral and basic amino acid transporter B(0+) [Source:RefSeq peptide;Acc:NP_001159514]
ENSSSCT00000022471	mRNA	1.15354	0.00119245	1.17203	0.00119245	-0.0184943	0.984052	ENSSSCG00000026517	-	protein_coding	Sus scrofa calmodulin-like 4 (CALML4), mRNA. [Source:RefSeq mRNA;Acc:NM_001244619]
ENSSSCT00000012603	mRNA	-1.07074	0.00119245	-1.29863	0.00119245	0.227891	0.761104	ENSSSCG00000011516	EIF4E3	protein_coding	eukaryotic translation initiation factor 4E family member 3 [Source:HGNC Symbol;Acc:HGNC:31837]
ENSSSCT00000012600	mRNA	-1.06925	0.0941752	-1.36547	0.0277757	0.296227	0.839151	ENSSSCG00000011513	--	protein_coding	--
ENSSSCT00000010856	mRNA	0.73002	0.00838524	0.815537	0.00214362	-0.0855171	0.907282	ENSSSCG00000009906	SRSF9	protein_coding	serine/arginine-rich splicing factor 9 [Source:HGNC Symbol;Acc:HGNC:10791]
ENSSSCT00000018161	mRNA	0.740519	0.316549	1.31061	0.0345772	-0.570096	0.390721	ENSSSCG00000016680	--	protein_coding	--
ENSSSCT00000014679	mRNA	0.693087	0.013215	0.868447	0.00119245	-0.175361	0.731084	ENSSSCG00000013435	MBD3	protein_coding	methyl-CpG binding domain protein 3 [Source:HGNC Symbol;Acc:HGNC:6918]
ENSSSCT00000029017	mRNA	inf	0.00119245	inf	1	0.344871	0.920056	ENSSSCG00000026028	--	protein_coding	--
ENSSSCT00000034589	mRNA	-0.77685	0.0106787	-1.07243	0.00119245	0.295579	0.539513	ENSSSCG00000026173	ABCA1	protein_coding	-
ENSSSCT00000011151	mRNA	0.534264	0.0556722	0.662948	0.0142222	-0.128684	0.827451	ENSSSCG00000010185	GALNT2	protein_coding	polypeptide N-acetylgalactosaminyltransferase 2 [Source:HGNC Symbol;Acc:HGNC:4124]
ENSSSCT00000013608	mRNA	-0.884206	0.013215	-1.23549	0.00119245	0.351281	0.563062	ENSSSCG00000012443	CYSLTR1	protein_coding	cysteinyl leukotriene receptor 1 [Source:HGNC Symbol;Acc:HGNC:17451]
ENSSSCT00000025308	mRNA	0.569061	0.423774	1.32037	0.015631	-0.751309	0.133482	ENSSSCG00000030456	--	protein_coding	--
ENSSSCT00000005744	mRNA	-1.05397	0.00449095	-1.57304	0.00119245	0.519066	0.326687	ENSSSCG00000005211	CD274	protein_coding	CD274 molecule [Source:HGNC Symbol;Acc:HGNC:17635]
ENSSSCT00000008791	mRNA	0.611499	0.0317013	0.58308	0.0409193	0.0284191	0.975066	ENSSSCG00000008022	TELO2	protein_coding	telomere maintenance 2 [Source:HGNC Symbol;Acc:HGNC:29099]
ENSSSCT00000008790	mRNA	1.30344	0.0196705	1.53886	0.00297337	-0.235419	0.771291	ENSSSCG00000008021	TMEM204	protein_coding	transmembrane protein 204 [Source:HGNC Symbol;Acc:HGNC:14158]
ENSSSCT00000022873	mRNA	inf	1	inf	0.00520502	-0.675669	0.83279	ENSSSCG00000021360	--	protein_coding	--
ENSSSCT00000018765	mRNA	0.530895	0.176422	0.802559	0.0205452	-0.271665	0.564102	ENSSSCG00000017236	CD300C	protein_coding	-
ENSSSCT00000010557	mRNA	-1.29502	0.0370382	-1.62093	0.003754	0.325906	0.808989	ENSSSCG00000009630	EGR3	protein_coding	early growth response 3 [Source:HGNC Symbol;Acc:HGNC:3240]
ENSSSCT00000010550	mRNA	-1.30292	0.00119245	-1.54999	0.00119245	0.247072	0.591052	ENSSSCG00000009624	--	protein_coding	--
[truncated: 1,670 more rows]
