# Supplementary material for: Integrative Analyses of Long Non-coding RNA and mRNA Involved in Piglet Ileum Immune Response to Clostridium perfringens Type C Infection
Source: Front Cell Infect Microbiol. 2019 Apr 30;9:130. doi: 10.3389/fcimb.2019.00130 (PMC6503642; doi:10.3389/fcimb.2019.00130)
Supplement: Table S6 — Target genes prediction of significantly differentially expressed lncRNAs in cis and trans. [file Table_6.XLSX]

## Sheet: Table S6-1
Chromosome	lncRNA_ID	lncRNA_Gene_ID	lncRNA_Gene_Symbol	lncRNA_Status	lncRNA_Start	lncRNA_End	lncRNA_Strand	mRNA_ID	mRNA_Gene_Id	mRNA_Gene_Symbol	mRNA_Gene_Description	mRNA_Start	mRNA_End	mRNA_Strand	Distance	Location
chr3	ALDBSSCT0000007358	ALDBSSCG0000004468	--	Annotated_lncRNA	135035044	135036145	-	ENSSSCT00000009448	ENSSSCG00000008636	--	--	135029578	135034074	-	969	upstream
chr3	ALDBSSCT0000007358	ALDBSSCG0000004468	--	Annotated_lncRNA	135035044	135036145	-	ENSSSCT00000027907	ENSSSCG00000026068	--	--	135023542	135028706	+	6337	downstream
chr10	ALDBSSCT0000001128	ALDBSSCG0000000701	--	Annotated_lncRNA	14062764	14065076	+	ENSSSCT00000011865	ENSSSCG00000010844	CHML	CHM like, Rab escort protein 2 [Source:HGNC Symbol;Acc:HGNC:1941]	14057448	14059955	+	2808	downstream
chr10	ALDBSSCT0000001128	ALDBSSCG0000000701	--	Annotated_lncRNA	14062764	14065076	+	ENSSSCT00000011864	ENSSSCG00000010843	--	--	14071143	14071848	-	6066	downstream
chr10	ALDBSSCT0000001128	ALDBSSCG0000000701	--	Annotated_lncRNA	14062764	14065076	+	ENSSSCT00000011863	ENSSSCG00000010842	--	--	14073173	14079400	-	8096	downstream
JH118788.1	LNC_000215	XLOC_011951	--	Novel_lncRNA	100423	130109	+	ENSSSCT00000032066	ENSSSCG00000028647	--	--	97388	109630	-	-9208	antisense
JH118787.1	LNC_000214	XLOC_011943	--	Novel_lncRNA	56949	57774	-	ENSSSCT00000031749	ENSSSCG00000029451	--	--	30355	56669	-	279	upstream
JH118641.1	LNC_000210	XLOC_011442	--	Novel_lncRNA	36351	37221	+	ENSSSCT00000011298	ENSSSCG00000010321	COMTD1	catechol-O-methyltransferase domain containing 1 [Source:HGNC Symbol;Acc:HGNC:26309]	25839	27820	-	8530	upstream
JH118641.1	LNC_000210	XLOC_011442	--	Novel_lncRNA	36351	37221	+	ENSSSCT00000026484	ENSSSCG00000010321	COMTD1	catechol-O-methyltransferase domain containing 1 [Source:HGNC Symbol;Acc:HGNC:26309]	25839	27820	-	8530	upstream
chr4	LNC_001346	XLOC_072301	--	Novel_lncRNA	138664674	138670532	-	ENSSSCT00000007573	ENSSSCG00000024047	--	--	138672479	138675055	-	1946	downstream
chr4	LNC_001347	XLOC_072368	--	Novel_lncRNA	139788065	139791159	-	ENSSSCT00000007587	ENSSSCG00000006926	GTF2B	general transcription factor IIB [Source:HGNC Symbol;Acc:HGNC:4648]	139748001	139784472	+	3592	downstream
chr4	LNC_001345	XLOC_072301	--	Novel_lncRNA	138662277	138671506	-	ENSSSCT00000007573	ENSSSCG00000024047	--	--	138672479	138675055	-	972	downstream
chr10	ALDBSSCT0000001124	ALDBSSCG0000000697	--	Annotated_lncRNA	11930984	11931694	+	ENSSSCT00000026014	ENSSSCG00000027748	--	--	11933317	11968657	-	1622	downstream
chr10	ALDBSSCT0000001124	ALDBSSCG0000000697	--	Annotated_lncRNA	11930984	11931694	+	ENSSSCT00000011842	ENSSSCG00000010824	RAB3GAP2	RAB3 GTPase activating non-catalytic protein subunit 2 [Source:HGNC Symbol;Acc:HGNC:17168]	11838697	11930420	+	563	downstream
chr16	ALDBSSCT0000004957	ALDBSSCG0000003000	--	Annotated_lncRNA	42881401	42882711	-	ENSSSCT00000025662	ENSSSCG00000027763	--	--	42832716	42874957	+	6443	downstream
chr16	ALDBSSCT0000004957	ALDBSSCG0000003000	--	Annotated_lncRNA	42881401	42882711	-	ENSSSCT00000018443	ENSSSCG00000016935	SMIM15	small integral membrane protein 15 [Source:HGNC Symbol;Acc:HGNC:33861]	42880067	42880291	-	1109	upstream
chr4	LNC_001341	XLOC_072254	--	Novel_lncRNA	135055560	135061367	-	ENSSSCT00000007547	ENSSSCG00000006892	DNTTIP2	deoxynucleotidyltransferase, terminal, interacting protein 2 [Source:HGNC Symbol;Acc:HGNC:24013]	135040475	135055556	+	3	downstream
chr3	ALDBSSCT0000007171	ALDBSSCG0000004358	--	Annotated_lncRNA	54764201	54821564	-	ENSSSCT00000032991	ENSSSCG00000008162	IL1R1	interleukin 1 receptor type 1 [Source:HGNC Symbol;Acc:HGNC:5993]	54745413	54757579	-	6621	upstream
chr3	ALDBSSCT0000007171	ALDBSSCG0000004358	--	Annotated_lncRNA	54764201	54821564	-	ENSSSCT00000008939	ENSSSCG00000008162	IL1R1	interleukin 1 receptor type 1 [Source:HGNC Symbol;Acc:HGNC:5993]	54729098	54758580	-	5620	upstream
chr3	LNC_001181	XLOC_064720	--	Novel_lncRNA	134606522	134614968	+	ENSSSCT00000009445	ENSSSCG00000008633	PDIA6	protein disulfide isomerase family A member 6 [Source:HGNC Symbol;Acc:HGNC:30168]	134581676	134604304	-	2217	upstream
chr18	ALDBSSCT0000005553	ALDBSSCG0000003361	--	Annotated_lncRNA	50987038	50991384	+	ENSSSCT00000027225	ENSSSCG00000026894	NFE2L3	nuclear factor, erythroid 2 like 3 [Source:HGNC Symbol;Acc:HGNC:7783]	50993767	51025144	-	2382	downstream
chr18	ALDBSSCT0000005553	ALDBSSCG0000003361	--	Annotated_lncRNA	50987038	50991384	+	ENSSSCT00000018192	ENSSSCG00000016711	CBX3	chromobox 3 [Source:HGNC Symbol;Acc:HGNC:1553]	50968278	50979509	-	7528	upstream
GL894425.2	LNC_000109	XLOC_005373	--	Novel_lncRNA	3876	6229	-	ENSSSCT00000029785	ENSSSCG00000029957	--	--	11111	15453	-	4881	downstream
GL894425.2	LNC_000109	XLOC_005373	--	Novel_lncRNA	3876	6229	-	ENSSSCT00000030335	ENSSSCG00000028644	--	--	219	3681	-	194	upstream
GL894261.2	LNC_000103	XLOC_005028	--	Novel_lncRNA	102222	112006	+	ENSSSCT00000024049	ENSSSCG00000020878	HNRNPLL	heterogeneous nuclear ribonucleoprotein L like [Source:HGNC Symbol;Acc:HGNC:25127]	63343	101878	-	343	upstream
GL894261.2	LNC_000102	XLOC_005028	--	Novel_lncRNA	102216	115418	+	ENSSSCT00000024049	ENSSSCG00000020878	HNRNPLL	heterogeneous nuclear ribonucleoprotein L like [Source:HGNC Symbol;Acc:HGNC:25127]	63343	101878	-	337	upstream
GL894261.2	LNC_000101	XLOC_005028	--	Novel_lncRNA	102216	112006	+	ENSSSCT00000024049	ENSSSCG00000020878	HNRNPLL	heterogeneous nuclear ribonucleoprotein L like [Source:HGNC Symbol;Acc:HGNC:25127]	63343	101878	-	337	upstream
GL894399.1	LNC_000107	XLOC_005305	--	Novel_lncRNA	27271	32896	+	ENSSSCT00000005433	ENSSSCG00000004923	SLC51B	solute carrier family 51 beta subunit [Source:HGNC Symbol;Acc:HGNC:29956]	19207	23149	-	4121	upstream
GL894399.1	LNC_000107	XLOC_005305	--	Novel_lncRNA	27271	32896	+	ENSSSCT00000005434	ENSSSCG00000004924	RASL12	RAS like family 12 [Source:HGNC Symbol;Acc:HGNC:30289]	7203	17480	+	9790	downstream
GL894261.2	LNC_000104	XLOC_005028	--	Novel_lncRNA	105357	112006	+	ENSSSCT00000024049	ENSSSCG00000020878	HNRNPLL	heterogeneous nuclear ribonucleoprotein L like [Source:HGNC Symbol;Acc:HGNC:25127]	63343	101878	-	3478	upstream
chr2	ALDBSSCT0000006047	ALDBSSCG0000003702	--	Annotated_lncRNA	142447471	142462284	+	ENSSSCT00000015629	ENSSSCG00000014305	SAR1B	GTP-binding protein SAR1b [Source:UniProtKB/Swiss-Prot;Acc:Q5PYH3]	142463692	142489104	-	1407	downstream
chr2	ALDBSSCT0000006047	ALDBSSCG0000003702	--	Annotated_lncRNA	142447471	142462284	+	ENSSSCT00000015626	ENSSSCG00000014303	JADE2	jade family PHD finger 2 [Source:HGNC Symbol;Acc:HGNC:22984]	142398393	142446363	+	1107	downstream
chr2	ALDBSSCT0000006041	ALDBSSCG0000003697	--	Annotated_lncRNA	140090714	140094314	+	ENSSSCT00000015599	ENSSSCG00000014276	SLC22A5	solute carrier family 22 member 5 [Source:HGNC Symbol;Acc:HGNC:10969]	140064534	140089511	+	1202	downstream
chr4	LNC_001298	XLOC_069967	--	Novel_lncRNA	136578362	136578947	+	ENSSSCT00000025249	ENSSSCG00000029522	--	--	136586653	136592592	+	7705	upstream
chr4	LNC_001299	XLOC_069971	--	Novel_lncRNA	136938834	136952270	+	ENSSSCT00000025161	ENSSSCG00000027251	CDC7	cell division cycle 7 [Source:HGNC Symbol;Acc:HGNC:1745]	136913190	136938642	+	191	downstream
chr4	LNC_001294	XLOC_069813	--	Novel_lncRNA	121486816	121488095	+	ENSSSCT00000007490	ENSSSCG00000006839	--	--	121475247	121485101	+	1714	downstream
chr4	LNC_001295	XLOC_069820	--	Novel_lncRNA	121846179	121849803	+	ENSSSCT00000007497	ENSSSCG00000006845	PRPF38B	pre-mRNA processing factor 38B [Source:HGNC Symbol;Acc:HGNC:25512]	121836332	121846084	-	94	upstream
chr4	LNC_001296	XLOC_069820	--	Novel_lncRNA	121846184	121849803	+	ENSSSCT00000007497	ENSSSCG00000006845	PRPF38B	pre-mRNA processing factor 38B [Source:HGNC Symbol;Acc:HGNC:25512]	121836332	121846084	-	99	upstream
chr4	LNC_001297	XLOC_069820	--	Novel_lncRNA	121846211	121849803	+	ENSSSCT00000007497	ENSSSCG00000006845	PRPF38B	pre-mRNA processing factor 38B [Source:HGNC Symbol;Acc:HGNC:25512]	121836332	121846084	-	126	upstream
chr4	LNC_001293	XLOC_069733	--	Novel_lncRNA	116889260	116890935	+	ENSSSCT00000007409	ENSSSCG00000006763	BCL2L15	BCL2 like 15 [Source:HGNC Symbol;Acc:HGNC:33624]	116879922	116887481	+	1778	downstream
chr4	LNC_001293	XLOC_069733	--	Novel_lncRNA	116889260	116890935	+	ENSSSCT00000025586	ENSSSCG00000006763	BCL2L15	BCL2 like 15 [Source:HGNC Symbol;Acc:HGNC:33624]	116879922	116887481	+	1778	downstream
chr1	ALDBSSCT0000000658	ALDBSSCG0000000394	--	Annotated_lncRNA	17264640	17267867	-	ENSSSCT00000004520	ENSSSCG00000004089	RMND1	required for meiotic nuclear division 1 homolog [Source:HGNC Symbol;Acc:HGNC:21176]	17207038	17262700	+	1939	downstream
chr4	LNC_001348	XLOC_072387	--	Novel_lncRNA	141544344	141545583	-	ENSSSCT00000029591	ENSSSCG00000022032	HS2ST1	heparan sulfate 2-O-sulfotransferase 1 [Source:HGNC Symbol;Acc:HGNC:5193]	141550197	141705839	-	4613	downstream
chr6	ALDBSSCT0000008921	ALDBSSCG0000005453	--	Annotated_lncRNA	64595123	64595908	+	ENSSSCT00000003773	ENSSSCG00000003401	KIF1B	kinesin family member 1B [Source:HGNC Symbol;Acc:HGNC:16636]	64444216	64593489	+	1633	downstream
chr4	LNC_001342	XLOC_072254	--	Novel_lncRNA	135055560	135067300	-	ENSSSCT00000007547	ENSSSCG00000006892	DNTTIP2	deoxynucleotidyltransferase, terminal, interacting protein 2 [Source:HGNC Symbol;Acc:HGNC:24013]	135040475	135055556	+	3	downstream
chr4	LNC_001340	XLOC_072254	--	Novel_lncRNA	135055560	135061273	-	ENSSSCT00000007547	ENSSSCG00000006892	DNTTIP2	deoxynucleotidyltransferase, terminal, interacting protein 2 [Source:HGNC Symbol;Acc:HGNC:24013]	135040475	135055556	+	3	downstream
JH118996.1	ALDBSSCT0000011890	ALDBSSCG0000007231	--	Annotated_lncRNA	109324	115278	+	ENSSSCT00000024404	ENSSSCG00000023892	--	--	122284	126308	+	7005	upstream
chr17	LNC_000966	XLOC_053505	--	Novel_lncRNA	65092065	65094604	-	ENSSSCT00000034470	ENSSSCG00000007507	PCK1	phosphoenolpyruvate carboxykinase 1 [Source:HGNC Symbol;Acc:HGNC:8724]	65094814	65100747	+	209	upstream
chr17	LNC_000966	XLOC_053505	--	Novel_lncRNA	65092065	65094604	-	ENSSSCT00000008222	ENSSSCG00000007507	PCK1	phosphoenolpyruvate carboxykinase 1 [Source:HGNC Symbol;Acc:HGNC:8724]	65094783	65100751	+	178	upstream
chr17	LNC_000961	XLOC_053290	--	Novel_lncRNA	51423559	51512712	-	ENSSSCT00000008057	ENSSSCG00000007362	SRSF6	serine/arginine-rich splicing factor 6 [Source:HGNC Symbol;Acc:HGNC:10788]	51512995	51516682	+	282	upstream
chr17	LNC_000960	XLOC_053290	--	Novel_lncRNA	51419009	51512887	-	ENSSSCT00000008057	ENSSSCG00000007362	SRSF6	serine/arginine-rich splicing factor 6 [Source:HGNC Symbol;Acc:HGNC:10788]	51512995	51516682	+	107	upstream
chr17	LNC_000963	XLOC_053328	--	Novel_lncRNA	51642825	51650659	-	ENSSSCT00000023856	ENSSSCG00000007364	IFT52	intraflagellar transport 52 [Source:HGNC Symbol;Acc:HGNC:15901]	51651198	51686994	+	538	upstream
chr17	LNC_000963	XLOC_053328	--	Novel_lncRNA	51642825	51650659	-	ENSSSCT00000023818	ENSSSCG00000024325	SGK2	SGK2, serine/threonine kinase 2 [Source:HGNC Symbol;Acc:HGNC:13900]	51634482	51646486	+	-3662	antisense
chr17	LNC_000963	XLOC_053328	--	Novel_lncRNA	51642825	51650659	-	ENSSSCT00000008060	ENSSSCG00000007364	IFT52	intraflagellar transport 52 [Source:HGNC Symbol;Acc:HGNC:15901]	51651198	51686994	+	538	upstream
chr17	LNC_000962	XLOC_053290	--	Novel_lncRNA	51434659	51512823	-	ENSSSCT00000008057	ENSSSCG00000007362	SRSF6	serine/arginine-rich splicing factor 6 [Source:HGNC Symbol;Acc:HGNC:10788]	51512995	51516682	+	171	upstream
chr6	ALDBSSCT0000009340	ALDBSSCG0000005696	--	Annotated_lncRNA	51913729	51917512	-	ENSSSCT00000003599	ENSSSCG00000003240	--	--	51907469	51911185	-	2543	upstream
chr6	ALDBSSCT0000009341	ALDBSSCG0000005697	--	Annotated_lncRNA	51995849	52001371	-	ENSSSCT00000003604	ENSSSCG00000003244	--	--	51959390	51992422	-	3426	upstream
chr18	LNC_000969	XLOC_053621	--	Novel_lncRNA	355375	381743	+	ENSSSCT00000026338	ENSSSCG00000027174	--	--	332983	365339	-	-9965	antisense
chr8	LNC_001678	XLOC_091425	--	Novel_lncRNA	74074101	74082847	-	ENSSSCT00000009807	ENSSSCG00000008953	CXCL8	Interleukin-8 [Source:UniProtKB/Swiss-Prot;Acc:P26894]	74083530	74086750	+	682	upstream
chr7	ALDBSSCT0000010316	ALDBSSCG0000006274	--	Annotated_lncRNA	122222654	122224641	-	ENSSSCT00000002743	ENSSSCG00000002471	ISG12(A)	interferon, alpha-inducible protein 27 [Source:HGNC Symbol;Acc:HGNC:5397]	122215478	122220545	+	2108	downstream
chr7	ALDBSSCT0000010316	ALDBSSCG0000006274	--	Annotated_lncRNA	122222654	122224641	-	ENSSSCT00000002745	ENSSSCG00000002472	--	--	122228313	122229025	-	3671	downstream
chr9	ENSSSCT00000021723	ENSSSCG00000020128	7SK	Annotated_lncRNA	138727106	138727335	+	ENSSSCT00000016959	ENSSSCG00000015568	RNF2	ring finger protein 2 [Source:HGNC Symbol;Acc:HGNC:10061]	138670291	138732074	+	-230	sense_overlapping
chr5	ALDBSSCT0000008293	ALDBSSCG0000005036	--	Annotated_lncRNA	26710368	26807270	+	ENSSSCT00000000492	ENSSSCG00000000456	SLC16A7	solute carrier family 16 member 7 [Source:HGNC Symbol;Acc:HGNC:10928]	26810232	26867980	+	2961	upstream
chr15	ALDBSSCT0000004175	ALDBSSCG0000002524	--	Annotated_lncRNA	45544397	45547058	+	ENSSSCT00000017172	ENSSSCG00000015771	NEIL3	nei like DNA glycosylase 3 [Source:HGNC Symbol;Acc:HGNC:24573]	45495291	45542560	+	1836	downstream
chr3	ALDBSSCT0000006856	ALDBSSCG0000004178	--	Annotated_lncRNA	120659769	120663895	+	ENSSSCT00000023785	ENSSSCG00000029413	DNMT3A	DNA methyltransferase 3 alpha [Source:HGNC Symbol;Acc:HGNC:2978]	120640567	120657717	+	2051	downstream
chr14	LNC_000818	XLOC_043608	--	Novel_lncRNA	150597770	150606940	-	ENSSSCT00000011768	ENSSSCG00000010756	MGMT	O-6-methylguanine-DNA methyltransferase [Source:HGNC Symbol;Acc:HGNC:7059]	150607123	150887541	+	182	upstream
chr1	ALDBSSCT0000000275	ALDBSSCG0000000161	--	Annotated_lncRNA	137503449	137507949	+	ENSSSCT00000005145	ENSSSCG00000004659	SLC12A1	solute carrier family 12 member 1 [Source:HGNC Symbol;Acc:HGNC:10910]	137510941	137599735	-	2991	downstream
chr6	LNC_001433	XLOC_077663	--	Novel_lncRNA	57744292	57750434	+	ENSSSCT00000027815	ENSSSCG00000027987	ZNF132	zinc finger protein 132 [Source:HGNC Symbol;Acc:HGNC:12916]	57737839	57741481	-	2810	upstream
chr6	LNC_001433	XLOC_077663	--	Novel_lncRNA	57744292	57750434	+	ENSSSCT00000029564	ENSSSCG00000027987	ZNF132	zinc finger protein 132 [Source:HGNC Symbol;Acc:HGNC:12916]	57737791	57741493	-	2798	upstream
chr1	ALDBSSCT0000000273	ALDBSSCG0000000161	--	Annotated_lncRNA	137493050	137507949	+	ENSSSCT00000005145	ENSSSCG00000004659	SLC12A1	solute carrier family 12 member 1 [Source:HGNC Symbol;Acc:HGNC:10910]	137510941	137599735	-	2991	downstream
chr4	ALDBSSCT0000007806	ALDBSSCG0000004727	--	Annotated_lncRNA	142931157	142938433	+	ENSSSCT00000007604	ENSSSCG00000006940	CYR61	cysteine rich angiogenic inducer 61 [Source:HGNC Symbol;Acc:HGNC:2654]	142924366	142927632	-	3524	upstream
chr14	LNC_000810	XLOC_043041	--	Novel_lncRNA	108498589	108506955	-	ENSSSCT00000011420	ENSSSCG00000010435	MINPP1	multiple inositol-polyphosphate phosphatase 1 [Source:HGNC Symbol;Acc:HGNC:7102]	108506965	108560998	+	9	upstream
chr14	LNC_000813	XLOC_043380	--	Novel_lncRNA	133623590	133636777	-	ENSSSCT00000011628	ENSSSCG00000010632	TECTB	tectorin beta [Source:HGNC Symbol;Acc:HGNC:11721]	133604759	133622389	+	1200	downstream
chr14	LNC_000814	XLOC_043497	--	Novel_lncRNA	144113778	144118013	-	ENSSSCT00000027406	ENSSSCG00000023865	--	--	144096064	144108956	-	4821	upstream
chr14	LNC_000814	XLOC_043497	--	Novel_lncRNA	144113778	144118013	-	ENSSSCT00000011732	ENSSSCG00000010721	PSTK	phosphoseryl-tRNA kinase [Source:HGNC Symbol;Acc:HGNC:28578]	144118544	144126472	+	530	upstream
chr14	LNC_000817	XLOC_043599	--	Novel_lncRNA	148961177	148975777	-	ENSSSCT00000011765	ENSSSCG00000010753	--	--	148976961	148991377	-	1183	downstream
chr14	LNC_000816	XLOC_043599	--	Novel_lncRNA	148961177	148975777	-	ENSSSCT00000011765	ENSSSCG00000010753	--	--	148976961	148991377	-	1183	downstream
chr5	ALDBSSCT0000008299	ALDBSSCG0000005041	--	Annotated_lncRNA	35847668	35852074	+	ENSSSCT00000000525	ENSSSCG00000000487	SLC35E3	solute carrier family 35 member E3 [Source:HGNC Symbol;Acc:HGNC:20864]	35833340	35837850	+	9817	downstream
chr7	ALDBSSCT0000010089	ALDBSSCG0000006142	--	Annotated_lncRNA	24746290	24747141	-	ENSSSCT00000001334	ENSSSCG00000001231	SLA-1	-	24748105	24751642	-	963	downstream
chr7	ALDBSSCT0000010089	ALDBSSCG0000006142	--	Annotated_lncRNA	24746290	24747141	-	ENSSSCT00000036412	ENSSSCG00000001231	SLA-1	-	24748105	24751627	-	963	downstream
chr5	ALDBSSCT0000008527	ALDBSSCG0000005189	--	Annotated_lncRNA	22960884	22963504	-	ENSSSCT00000027288	ENSSSCG00000020725	--	--	22968087	23092644	+	4582	upstream
chr7	ALDBSSCT0000009749	ALDBSSCG0000005948	--	Annotated_lncRNA	44057391	44076573	+	ENSSSCT00000001884	ENSSSCG00000001688	--	--	44077255	44082602	+	681	upstream
chr7	ALDBSSCT0000009749	ALDBSSCG0000005948	--	Annotated_lncRNA	44057391	44076573	+	ENSSSCT00000001870	ENSSSCG00000001676	LRRC73	leucine rich repeat containing 73 [Source:HGNC Symbol;Acc:HGNC:21375]	44083009	44086372	-	6435	downstream
chr7	ALDBSSCT0000010081	ALDBSSCG0000006137	--	Annotated_lncRNA	22478372	22480123	-	ENSSSCT00000023495	ENSSSCG00000021863	--	--	22473137	22474072	+	4299	downstream
chr7	ALDBSSCT0000010080	ALDBSSCG0000006137	--	Annotated_lncRNA	22478372	22480123	-	ENSSSCT00000023495	ENSSSCG00000021863	--	--	22473137	22474072	+	4299	downstream
chr6	ALDBSSCT0000009294	ALDBSSCG0000005668	--	Annotated_lncRNA	40588563	40590604	-	ENSSSCT00000003213	ENSSSCG00000002908	ZBTB32	zinc finger and BTB domain containing 32 [Source:HGNC Symbol;Acc:HGNC:16763]	40597686	40601339	+	7081	upstream
chr6	ALDBSSCT0000009292	ALDBSSCG0000005667	--	Annotated_lncRNA	39985065	39993892	-	ENSSSCT00000030862	ENSSSCG00000002879	GRAMD1A	GRAM domain containing 1A [Source:HGNC Symbol;Acc:HGNC:29305]	39995624	40019940	+	1731	upstream
chr6	ALDBSSCT0000009292	ALDBSSCG0000005667	--	Annotated_lncRNA	39985065	39993892	-	ENSSSCT00000003181	ENSSSCG00000002879	GRAMD1A	GRAM domain containing 1A [Source:HGNC Symbol;Acc:HGNC:29305]	39999335	40019940	+	5442	upstream
chr6	ALDBSSCT0000009290	ALDBSSCG0000005665	--	Annotated_lncRNA	39927868	39938862	-	ENSSSCT00000003182	ENSSSCG00000002880	ZNF792	zinc finger protein 792 [Source:HGNC Symbol;Acc:HGNC:24751]	39944882	39950787	-	6019	downstream
chr4	ALDBSSCT0000007823	ALDBSSCG0000004738	--	Annotated_lncRNA	1319218	1324513	-	ENSSSCT00000007625	ENSSSCG00000006960	GLI4	GLI family zinc finger 4 [Source:HGNC Symbol;Acc:HGNC:4320]	1305245	1310216	-	9001	upstream
chr4	ALDBSSCT0000007823	ALDBSSCG0000004738	--	Annotated_lncRNA	1319218	1324513	-	ENSSSCT00000025104	ENSSSCG00000006960	GLI4	GLI family zinc finger 4 [Source:HGNC Symbol;Acc:HGNC:4320]	1305245	1310216	-	9001	upstream
chr1	ALDBSSCT0000000073	ALDBSSCG0000000042	--	Annotated_lncRNA	23666364	23683362	+	ENSSSCT00000004562	ENSSSCG00000004127	PLAGL1	PLAG1 like zinc finger 1 [Source:HGNC Symbol;Acc:HGNC:9046]	23687363	23707500	+	4000	upstream
chr14	ALDBSSCT0000003749	ALDBSSCG0000002245	--	Annotated_lncRNA	131421905	131430546	+	ENSSSCT00000011617	ENSSSCG00000010621	ADD3	adducin 3 [Source:HGNC Symbol;Acc:HGNC:245]	131288632	131418839	+	3065	downstream
chr1	ALDBSSCT0000000293	ALDBSSCG0000000168	--	Annotated_lncRNA	142577396	142578248	+	ENSSSCT00000005185	ENSSSCG00000004695	WDR76	WD repeat domain 76 [Source:HGNC Symbol;Acc:HGNC:25773]	142483492	142568978	-	8417	upstream
chr1	ALDBSSCT0000000293	ALDBSSCG0000000168	--	Annotated_lncRNA	142577396	142578248	+	ENSSSCT00000005187	ENSSSCG00000004697	HYPK	huntingtin interacting protein K [Source:HGNC Symbol;Acc:HGNC:18418]	142587865	142589341	-	9616	downstream
chr1	ALDBSSCT0000000293	ALDBSSCG0000000168	--	Annotated_lncRNA	142577396	142578248	+	ENSSSCT00000029233	ENSSSCG00000025604	--	--	142576041	142576181	+	1214	downstream
chr3	ALDBSSCT0000006732	ALDBSSCG0000004107	--	Annotated_lncRNA	56725274	56761776	+	ENSSSCT00000008955	ENSSSCG00000008177	--	--	56762717	57197007	+	940	upstream
chr5	ALDBSSCT0000008524	ALDBSSCG0000005186	--	Annotated_lncRNA	20659673	20662700	-	ENSSSCT00000023553	ENSSSCG00000026482	--	--	20667163	20670221	-	4462	downstream
chr6	LNC_001504	XLOC_080840	--	Novel_lncRNA	49720548	49721315	-	ENSSSCT00000024290	ENSSSCG00000030425	--	--	49730145	49734108	+	8829	upstream
chr6	LNC_001504	XLOC_080840	--	Novel_lncRNA	49720548	49721315	-	ENSSSCT00000027392	ENSSSCG00000023280	SULT2B1	sulfotransferase family, cytosolic, 2B, member 1 [Source:RefSeq peptide;Acc:NP_001230626]	49700287	49710764	+	9783	downstream
chr6	LNC_001504	XLOC_080840	--	Novel_lncRNA	49720548	49721315	-	ENSSSCT00000032098	ENSSSCG00000025975	FAM83E	family with sequence similarity 83 member E [Source:HGNC Symbol;Acc:HGNC:25972]	49711176	49719812	-	735	upstream
chr6	LNC_001504	XLOC_080840	--	Novel_lncRNA	49720548	49721315	-	ENSSSCT00000027696	ENSSSCG00000025928	RPL18	ribosomal protein L18 [Source:HGNC Symbol;Acc:HGNC:10310]	49721684	49725897	-	368	downstream
chr6	LNC_001504	XLOC_080840	--	Novel_lncRNA	49720548	49721315	-	ENSSSCT00000027139	ENSSSCG00000025441	SPACA4	sperm acrosome associated 4 [Source:HGNC Symbol;Acc:HGNC:16441]	49715807	49716187	+	4360	downstream
chr6	LNC_001506	XLOC_080956	--	Novel_lncRNA	52285236	52288884	-	ENSSSCT00000023230	ENSSSCG00000021592	--	--	52278473	52279426	-	5809	upstream
chr6	LNC_001507	XLOC_081080	--	Novel_lncRNA	55958201	55963252	-	ENSSSCT00000003688	ENSSSCG00000003322	ZNF582	zinc finger protein 582 [Source:HGNC Symbol;Acc:HGNC:26421]	55967482	55979140	+	4229	upstream
chr6	LNC_001507	XLOC_081080	--	Novel_lncRNA	55958201	55963252	-	ENSSSCT00000028805	ENSSSCG00000024113	ZNF583	zinc finger protein 583 [Source:HGNC Symbol;Acc:HGNC:26427]	55926966	55948965	-	9235	upstream
chr6	LNC_001500	XLOC_080515	--	Novel_lncRNA	40390122	40394269	-	ENSSSCT00000028034	ENSSSCG00000021139	--	--	40385885	40391977	+	-1856	antisense
chr6	LNC_001500	XLOC_080515	--	Novel_lncRNA	40390122	40394269	-	ENSSSCT00000003197	ENSSSCG00000002893	--	--	40343148	40385820	-	4301	upstream
chr6	LNC_001500	XLOC_080515	--	Novel_lncRNA	40390122	40394269	-	ENSSSCT00000003192	ENSSSCG00000002889	--	--	40381518	40382606	+	7515	downstream
chr6	LNC_001500	XLOC_080515	--	Novel_lncRNA	40390122	40394269	-	ENSSSCT00000033455	ENSSSCG00000002893	--	--	40383412	40385785	-	4336	upstream
chr6	LNC_001502	XLOC_080652	--	Novel_lncRNA	44273985	44298501	-	ENSSSCT00000022919	ENSSSCG00000028036	MAP3K10	mitogen-activated protein kinase kinase kinase 10 [Source:HGNC Symbol;Acc:HGNC:6849]	44298637	44316744	+	135	upstream
chr17	ENSSSCT00000035867	ENSSSCG00000007146	SIGLEC1	Annotated_lncRNA	36328314	36349591	+	ENSSSCT00000007817	ENSSSCG00000007145	ADAM33	ADAM metallopeptidase domain 33 [Source:HGNC Symbol;Acc:HGNC:15478]	36350319	36365013	+	727	upstream
chr9	ALDBSSCT0000011355	ALDBSSCG0000006897	--	Annotated_lncRNA	137659239	137671465	+	ENSSSCT00000016954	ENSSSCG00000015564	TSEN15	tRNA splicing endonuclease subunit 15 [Source:HGNC Symbol;Acc:HGNC:16791]	137621561	137657224	+	2014	downstream
chr6	LNC_001508	XLOC_081167	--	Novel_lncRNA	57926915	57928912	-	ENSSSCT00000031335	ENSSSCG00000030505	--	--	57934193	57942570	+	5280	upstream
chr8	LNC_001646	XLOC_089787	--	Novel_lncRNA	103876601	103898243	+	ENSSSCT00000009943	ENSSSCG00000009077	HSPA4L	heat shock protein family A (Hsp70) member 4 like [Source:HGNC Symbol;Acc:HGNC:17041]	103901031	103951701	-	2787	downstream
chr8	LNC_001646	XLOC_089787	--	Novel_lncRNA	103876601	103898243	+	ENSSSCT00000009942	ENSSSCG00000009076	PLK4	polo like kinase 4 [Source:HGNC Symbol;Acc:HGNC:11397]	103855199	103876539	-	61	upstream
chr7	ALDBSSCT0000009903	ALDBSSCG0000006026	--	Annotated_lncRNA	105420591	105421475	+	ENSSSCT00000002654	ENSSSCG00000002387	GPATCH2L	G-patch domain containing 2 like [Source:HGNC Symbol;Acc:HGNC:20210]	105370887	105416373	+	4217	downstream
chr7	ALDBSSCT0000009901	ALDBSSCG0000006024	--	Annotated_lncRNA	105215654	105229985	+	ENSSSCT00000035269	ENSSSCG00000002385	TGFB3	transforming growth factor beta 3 [Source:HGNC Symbol;Acc:HGNC:11769]	105178640	105206982	-	8671	upstream
chr8	LNC_001644	XLOC_089697	--	Novel_lncRNA	91980113	91981625	+	ENSSSCT00000009921	ENSSSCG00000009057	--	--	91990976	91991674	-	9350	downstream
chr8	LNC_001644	XLOC_089697	--	Novel_lncRNA	91980113	91981625	+	ENSSSCT00000009919	ENSSSCG00000009055	ELMOD2	ELMO domain containing 2 [Source:HGNC Symbol;Acc:HGNC:28111]	91963379	91976496	+	3616	downstream
chr5	ALDBSSCT0000008439	ALDBSSCG0000005125	--	Annotated_lncRNA	95094019	95434577	+	ENSSSCT00000000998	ENSSSCG00000000914	BTG1	B-cell translocation gene 1, anti-proliferative [Source:HGNC Symbol;Acc:HGNC:1130]	95088441	95091191	+	2827	downstream
chr8	LNC_001679	XLOC_091425	--	Novel_lncRNA	74074101	74082889	-	ENSSSCT00000009807	ENSSSCG00000008953	CXCL8	Interleukin-8 [Source:UniProtKB/Swiss-Prot;Acc:P26894]	74083530	74086750	+	640	upstream
chr2	ALDBSSCT0000005899	ALDBSSCG0000003598	--	Annotated_lncRNA	59878477	59880756	+	ENSSSCT00000028292	ENSSSCG00000013881	NXNL1	nucleoredoxin-like 1 [Source:HGNC Symbol;Acc:HGNC:25179]	59864886	59869393	-	9083	upstream
chr2	ALDBSSCT0000005899	ALDBSSCG0000003598	--	Annotated_lncRNA	59878477	59880756	+	ENSSSCT00000015167	ENSSSCG00000013881	NXNL1	nucleoredoxin-like 1 [Source:HGNC Symbol;Acc:HGNC:25179]	59864886	59869393	-	9083	upstream
chr6	ALDBSSCT0000009128	ALDBSSCG0000005566	--	Annotated_lncRNA	143488291	143489977	+	ENSSSCT00000004248	ENSSSCG00000003836	--	--	143478850	143485480	+	2810	downstream
chr2	ALDBSSCT0000005896	ALDBSSCG0000003595	--	Annotated_lncRNA	59265009	59273861	+	ENSSSCT00000015180	ENSSSCG00000013894	IL12RB1	interleukin 12 receptor subunit beta 1 [Source:HGNC Symbol;Acc:HGNC:5971]	59276712	59304741	+	2850	upstream
chr2	ALDBSSCT0000005896	ALDBSSCG0000003595	--	Annotated_lncRNA	59265009	59273861	+	ENSSSCT00000015181	ENSSSCG00000013895	--	--	59234170	59255713	+	9295	downstream
chr2	ALDBSSCT0000005897	ALDBSSCG0000003596	--	Annotated_lncRNA	59273927	59276067	+	ENSSSCT00000015180	ENSSSCG00000013894	IL12RB1	interleukin 12 receptor subunit beta 1 [Source:HGNC Symbol;Acc:HGNC:5971]	59276712	59304741	+	644	upstream
chr2	ALDBSSCT0000005892	ALDBSSCG0000003593	--	Annotated_lncRNA	58597014	58599722	+	ENSSSCT00000015213	ENSSSCG00000013927	ARMC6	armadillo repeat containing 6 [Source:HGNC Symbol;Acc:HGNC:25049]	58606501	58627845	-	6778	downstream
chr12	LNC_000587	XLOC_030246	--	Novel_lncRNA	50957289	50960239	-	ENSSSCT00000019419	ENSSSCG00000017843	--	--	50954397	50955059	-	2229	upstream
chr12	LNC_000586	XLOC_030207	--	Novel_lncRNA	49504919	49507544	-	ENSSSCT00000019388	ENSSSCG00000017814	--	--	49503228	49506132	+	-1214	antisense
chr12	LNC_000586	XLOC_030207	--	Novel_lncRNA	49504919	49507544	-	ENSSSCT00000030850	ENSSSCG00000024899	FAM101B	family with sequence similarity 101 member B [Source:HGNC Symbol;Acc:HGNC:28705]	49514985	49525727	-	7440	downstream
chr12	LNC_000585	XLOC_030207	--	Novel_lncRNA	49504919	49506570	-	ENSSSCT00000019388	ENSSSCG00000017814	--	--	49503228	49506132	+	-1214	antisense
chr12	LNC_000585	XLOC_030207	--	Novel_lncRNA	49504919	49506570	-	ENSSSCT00000030850	ENSSSCG00000024899	FAM101B	family with sequence similarity 101 member B [Source:HGNC Symbol;Acc:HGNC:28705]	49514985	49525727	-	8414	downstream
chr12	LNC_000582	XLOC_030091	--	Novel_lncRNA	44659770	44662576	-	ENSSSCT00000019308	ENSSSCG00000017741	TEFM	transcription elongation factor, mitochondrial [Source:HGNC Symbol;Acc:HGNC:26223]	44663316	44670761	+	739	upstream
chr12	LNC_000582	XLOC_030091	--	Novel_lncRNA	44659770	44662576	-	ENSSSCT00000019305	ENSSSCG00000017738	ADAP2	ArfGAP with dual PH domains 2 [Source:HGNC Symbol;Acc:HGNC:16487]	44622105	44653020	-	6749	upstream
chr12	LNC_000581	XLOC_029950	--	Novel_lncRNA	38615213	38622103	-	ENSSSCT00000019240	ENSSSCG00000017676	BCAS3	BCAS3, microtubule associated cell migration factor [Source:HGNC Symbol;Acc:HGNC:14347]	38622720	39039993	-	616	downstream
chr12	LNC_000580	XLOC_029835	--	Novel_lncRNA	34078826	34080870	-	ENSSSCT00000019177	ENSSSCG00000017615	DGKE	diacylglycerol kinase epsilon [Source:HGNC Symbol;Acc:HGNC:2852]	34090057	34117201	+	9186	upstream
chr12	LNC_000580	XLOC_029835	--	Novel_lncRNA	34078826	34080870	-	ENSSSCT00000019176	ENSSSCG00000017614	TRIM25	-	34081009	34087929	+	138	upstream
chr12	LNC_000580	XLOC_029835	--	Novel_lncRNA	34078826	34080870	-	ENSSSCT00000035478	ENSSSCG00000017614	TRIM25	-	34080929	34087674	+	58	upstream
chr12	LNC_000589	XLOC_030265	--	Novel_lncRNA	51152139	51164908	-	ENSSSCT00000027377	ENSSSCG00000025650	--	--	51165588	51166517	+	679	upstream
chr12	LNC_000589	XLOC_030265	--	Novel_lncRNA	51152139	51164908	-	ENSSSCT00000029388	ENSSSCG00000022583	--	--	51154743	51155669	+	-927	antisense
chr12	LNC_000588	XLOC_030246	--	Novel_lncRNA	50957289	50965962	-	ENSSSCT00000019419	ENSSSCG00000017843	--	--	50954397	50955059	-	2229	upstream
chr14	LNC_000741	XLOC_038557	--	Novel_lncRNA	37658902	37661897	+	ENSSSCT00000010808	ENSSSCG00000009860	FBXW8	F-box and WD repeat domain containing 8 [Source:HGNC Symbol;Acc:HGNC:13597]	37664700	37795303	-	2802	downstream
chr14	LNC_000741	XLOC_038557	--	Novel_lncRNA	37658902	37661897	+	ENSSSCT00000010807	ENSSSCG00000009859	TESC	tescalcin [Source:HGNC Symbol;Acc:HGNC:26065]	37601574	37658229	+	672	downstream
chr14	LNC_000742	XLOC_038557	--	Novel_lncRNA	37665998	37673166	+	ENSSSCT00000010808	ENSSSCG00000009860	FBXW8	F-box and WD repeat domain containing 8 [Source:HGNC Symbol;Acc:HGNC:13597]	37664700	37795303	-	-7169	antisense
chr14	LNC_000742	XLOC_038557	--	Novel_lncRNA	37665998	37673166	+	ENSSSCT00000010807	ENSSSCG00000009859	TESC	tescalcin [Source:HGNC Symbol;Acc:HGNC:26065]	37601574	37658229	+	7768	downstream
chr14	LNC_000745	XLOC_038930	--	Novel_lncRNA	47103983	47105850	+	ENSSSCT00000010921	ENSSSCG00000009965	CRYBA4	crystallin beta A4 [Source:HGNC Symbol;Acc:HGNC:2396]	47093329	47098866	+	5116	downstream
chr14	LNC_000747	XLOC_038989	--	Novel_lncRNA	50284876	50289183	+	ENSSSCT00000010954	ENSSSCG00000009997	OSM	oncostatin M [Source:HGNC Symbol;Acc:HGNC:8506]	50281701	50286188	-	-1313	antisense
chr14	LNC_000746	XLOC_038989	--	Novel_lncRNA	50284714	50289183	+	ENSSSCT00000010954	ENSSSCG00000009997	OSM	oncostatin M [Source:HGNC Symbol;Acc:HGNC:8506]	50281701	50286188	-	-1475	antisense
chr14	LNC_000749	XLOC_039078	--	Novel_lncRNA	53308904	53310448	+	ENSSSCT00000011030	ENSSSCG00000010069	DERL3	derlin 3 [Source:HGNC Symbol;Acc:HGNC:14236]	53313340	53315404	+	2891	upstream
chr14	LNC_000749	XLOC_039078	--	Novel_lncRNA	53308904	53310448	+	ENSSSCT00000011031	ENSSSCG00000010070	SMARCB1	SWI/SNF related, matrix associated, actin dependent regulator of chromatin, subfamily b, member 1 [Source:HGNC Symbol;Acc:HGNC:11103]	53317251	53348318	-	6802	downstream
chr14	LNC_000749	XLOC_039078	--	Novel_lncRNA	53308904	53310448	+	ENSSSCT00000011029	ENSSSCG00000010068	--	--	53288658	53301639	-	7264	upstream
chr14	LNC_000748	XLOC_038989	--	Novel_lncRNA	50285528	50289183	+	ENSSSCT00000010954	ENSSSCG00000009997	OSM	oncostatin M [Source:HGNC Symbol;Acc:HGNC:8506]	50281701	50286188	-	-661	antisense
chr7	LNC_001612	XLOC_087851	--	Novel_lncRNA	120128638	120131042	-	ENSSSCT00000002715	ENSSSCG00000002445	TRIP11	thyroid hormone receptor interactor 11 [Source:HGNC Symbol;Acc:HGNC:12305]	120135532	120208209	-	4489	downstream
chr7	LNC_001613	XLOC_087931	--	Novel_lncRNA	122210696	122211885	-	ENSSSCT00000002742	ENSSSCG00000002470	--	--	122186509	122207081	-	3614	upstream
chr7	LNC_001613	XLOC_087931	--	Novel_lncRNA	122210696	122211885	-	ENSSSCT00000002743	ENSSSCG00000002471	ISG12(A)	interferon, alpha-inducible protein 27 [Source:HGNC Symbol;Acc:HGNC:5397]	122215478	122220545	+	3592	upstream
chr7	LNC_001615	XLOC_088126	--	Novel_lncRNA	131257725	131260913	-	ENSSSCT00000002844	ENSSSCG00000002559	CDCA4	cell division cycle associated 4 [Source:HGNC Symbol;Acc:HGNC:14625]	131262824	131263462	-	1910	downstream
chr7	LNC_001615	XLOC_088126	--	Novel_lncRNA	131257725	131260913	-	ENSSSCT00000002842	ENSSSCG00000002557	NUDT14	nudix hydrolase 14 [Source:HGNC Symbol;Acc:HGNC:20141]	131249482	131253801	-	3923	upstream
chr14	ALDBSSCT0000003678	ALDBSSCG0000002200	--	Annotated_lncRNA	92302588	92338403	+	ENSSSCT00000011331	ENSSSCG00000010350	RGR	retinal G protein coupled receptor [Source:HGNC Symbol;Acc:HGNC:9990]	92290182	92300755	+	1832	downstream
chr7	ALDBSSCT0000009636	ALDBSSCG0000005880	--	Annotated_lncRNA	8178090	8190063	+	ENSSSCT00000030034	ENSSSCG00000028246	--	--	8171164	8171757	-	6332	upstream
chr6	ALDBSSCT0000009373	ALDBSSCG0000005716	--	Annotated_lncRNA	57694482	57698637	-	ENSSSCT00000004425	ENSSSCG00000004002	RPS5	ribosomal protein S5 [Source:HGNC Symbol;Acc:HGNC:10426]	57686353	57692238	+	2243	downstream
chr3	ALDBSSCT0000006605	ALDBSSCG0000004037	--	Annotated_lncRNA	25776844	25779795	+	ENSSSCT00000024054	ENSSSCG00000021955	--	--	25784628	25787435	+	4832	upstream
chr5	ALDBSSCT0000008231	ALDBSSCG0000004997	--	Annotated_lncRNA	1531036	1534106	+	ENSSSCT00000000020	ENSSSCG00000000019	--	--	1512925	1526924	-	4111	upstream
chr13	ALDBSSCT0000003255	ALDBSSCG0000001964	--	Annotated_lncRNA	124256574	124257178	-	ENSSSCT00000012871	ENSSSCG00000011760	--	--	124263007	124290987	-	5828	downstream
chr13	ALDBSSCT0000003250	ALDBSSCG0000001959	--	Annotated_lncRNA	120032423	120034875	-	ENSSSCT00000012866	ENSSSCG00000011755	NCEH1	neutral cholesterol ester hydrolase 1 [Source:HGNC Symbol;Acc:HGNC:29260]	120035744	120052855	-	868	downstream
chr3	ALDBSSCT0000006544	ALDBSSCG0000004000	--	Annotated_lncRNA	6572301	6573154	+	ENSSSCT00000008358	ENSSSCG00000007618	--	--	6577306	6623651	+	4151	upstream
chr12	ALDBSSCT0000002387	ALDBSSCG0000001446	--	Annotated_lncRNA	18663528	18671417	-	ENSSSCT00000018877	ENSSSCG00000017341	C1QL1	complement C1q like 1 [Source:HGNC Symbol;Acc:HGNC:24182]	18655010	18661516	+	2011	downstream
chr12	ALDBSSCT0000002387	ALDBSSCG0000001446	--	Annotated_lncRNA	18663528	18671417	-	ENSSSCT00000018878	ENSSSCG00000017342	KIF18B	kinesin family member 18B [Source:HGNC Symbol;Acc:HGNC:27102]	18681057	18692401	+	9639	upstream
chr3	ALDBSSCT0000006548	ALDBSSCG0000004002	--	Annotated_lncRNA	8501117	8511984	+	ENSSSCT00000008420	ENSSSCG00000007679	IFT22	intraflagellar transport 22 [Source:HGNC Symbol;Acc:HGNC:21895]	8491985	8496112	+	5004	downstream
chrX	ENSSSCT00000034733	ENSSSCG00000030846	CH242-358M12.6	Annotated_lncRNA	51779612	51780921	+	ENSSSCT00000035055	ENSSSCG00000012328	HUWE1	HECT, UBA and WWE domain containing 1, E3 ubiquitin protein ligase [Source:HGNC Symbol;Acc:HGNC:30892]	51780475	51942792	-	-447	antisense
chrX	ENSSSCT00000034733	ENSSSCG00000030846	CH242-358M12.6	Annotated_lncRNA	51779612	51780921	+	ENSSSCT00000036007	ENSSSCG00000012328	HUWE1	HECT, UBA and WWE domain containing 1, E3 ubiquitin protein ligase [Source:HGNC Symbol;Acc:HGNC:30892]	51784773	51791156	-	3851	downstream
chrX	ENSSSCT00000034733	ENSSSCG00000030846	CH242-358M12.6	Annotated_lncRNA	51779612	51780921	+	ENSSSCT00000032330	ENSSSCG00000012328	HUWE1	HECT, UBA and WWE domain containing 1, E3 ubiquitin protein ligase [Source:HGNC Symbol;Acc:HGNC:30892]	51780374	51942477	-	-548	antisense
chrX	ENSSSCT00000034733	ENSSSCG00000030846	CH242-358M12.6	Annotated_lncRNA	51779612	51780921	+	ENSSSCT00000013481	ENSSSCG00000012328	HUWE1	HECT, UBA and WWE domain containing 1, E3 ubiquitin protein ligase [Source:HGNC Symbol;Acc:HGNC:30892]	51780374	51942477	-	-548	antisense
chrX	ENSSSCT00000034731	ENSSSCG00000030806	CH242-445E7.1	Annotated_lncRNA	114048060	114051191	+	ENSSSCT00000013810	ENSSSCG00000012629	--	--	114059874	114061384	-	8682	downstream
chr9	LNC_001764	XLOC_095753	--	Novel_lncRNA	21847839	21855322	-	ENSSSCT00000016263	ENSSSCG00000014907	CREBZF	CREB/ATF bZIP transcription factor [Source:HGNC Symbol;Acc:HGNC:24905]	21863871	21864935	-	8548	downstream
chr9	LNC_001764	XLOC_095753	--	Novel_lncRNA	21847839	21855322	-	ENSSSCT00000023686	ENSSSCG00000025187	TMEM126A	transmembrane protein 126A [Source:HGNC Symbol;Acc:HGNC:25382]	21846378	21858442	+	-7484	antisense
chr9	LNC_001765	XLOC_095784	--	Novel_lncRNA	22508155	22515185	-	ENSSSCT00000031507	ENSSSCG00000021210	--	--	22493189	22501615	-	6539	upstream
chr9	LNC_001767	XLOC_095903	--	Novel_lncRNA	29559651	29560166	-	ENSSSCT00000026907	ENSSSCG00000025995	--	--	29559009	29559484	+	166	downstream
chr9	LNC_001760	XLOC_095526	--	Novel_lncRNA	9525473	9528926	-	ENSSSCT00000016190	ENSSSCG00000014838	PGM2L1	phosphoglucomutase 2 like 1 [Source:HGNC Symbol;Acc:HGNC:20898]	9531928	9564301	-	3001	downstream
chr9	LNC_001763	XLOC_095697	--	Novel_lncRNA	19238980	19247920	-	ENSSSCT00000016257	ENSSSCG00000014902	ANKRD42	ankyrin repeat domain 42 [Source:HGNC Symbol;Acc:HGNC:26752]	19247964	19320298	+	43	upstream
chr9	LNC_001763	XLOC_095697	--	Novel_lncRNA	19238980	19247920	-	ENSSSCT00000016256	ENSSSCG00000014901	PCF11	PCF11 cleavage and polyadenylation factor subunit [Source:HGNC Symbol;Acc:HGNC:30097]	19211763	19238971	+	8	downstream
chr3	ALDBSSCT0000007018	ALDBSSCG0000004267	--	Annotated_lncRNA	10914326	10921517	-	ENSSSCT00000032354	ENSSSCG00000025858	--	--	10929442	10935871	-	7924	downstream
chr5	ALDBSSCT0000008289	ALDBSSCG0000005033	--	Annotated_lncRNA	23093801	23095966	+	ENSSSCT00000027288	ENSSSCG00000020725	--	--	22968087	23092644	+	1156	downstream
chr5	ALDBSSCT0000008289	ALDBSSCG0000005033	--	Annotated_lncRNA	23093801	23095966	+	ENSSSCT00000000403	ENSSSCG00000000377	--	--	23103687	23107038	-	7720	downstream
chr5	ALDBSSCT0000008289	ALDBSSCG0000005033	--	Annotated_lncRNA	23093801	23095966	+	ENSSSCT00000031652	ENSSSCG00000021091	--	--	23083204	23085626	-	8174	upstream
chr3	ALDBSSCT0000007016	ALDBSSCG0000004265	--	Annotated_lncRNA	10575565	10578193	-	ENSSSCT00000008451	ENSSSCG00000007708	BCL7B	BCL tumor suppressor 7B [Source:HGNC Symbol;Acc:HGNC:1005]	10550014	10568958	-	6606	upstream
chr3	ALDBSSCT0000007016	ALDBSSCG0000004265	--	Annotated_lncRNA	10575565	10578193	-	ENSSSCT00000008452	ENSSSCG00000007709	TBL2	transducin beta like 2 [Source:HGNC Symbol;Acc:HGNC:11586]	10587095	10592168	-	8901	downstream
chr6	ALDBSSCT0000008954	ALDBSSCG0000005482	--	Annotated_lncRNA	81651843	81656743	+	ENSSSCT00000028948	ENSSSCG00000023946	--	--	81644269	81646622	-	5220	upstream
chrX	ALDBSSCT0000012013	ALDBSSCG0000007319	--	Annotated_lncRNA	18825553	18898207	-	ENSSSCT00000036130	ENSSSCG00000012164	CNKSR2	connector enhancer of kinase suppressor of Ras 2 [Source:HGNC Symbol;Acc:HGNC:19701]	18899326	19131462	+	1118	upstream
chrX	ALDBSSCT0000012013	ALDBSSCG0000007319	--	Annotated_lncRNA	18825553	18898207	-	ENSSSCT00000035336	ENSSSCG00000012164	CNKSR2	connector enhancer of kinase suppressor of Ras 2 [Source:HGNC Symbol;Acc:HGNC:19701]	18898825	19131462	+	617	upstream
chrX	ALDBSSCT0000012013	ALDBSSCG0000007319	--	Annotated_lncRNA	18825553	18898207	-	ENSSSCT00000013305	ENSSSCG00000012164	CNKSR2	connector enhancer of kinase suppressor of Ras 2 [Source:HGNC Symbol;Acc:HGNC:19701]	18899326	19131462	+	1118	upstream
chrX	ENSSSCT00000035641	ENSSSCG00000030934	CH242-156O11.3	Annotated_lncRNA	6807001	6811133	+	ENSSSCT00000034091	ENSSSCG00000012104	SHROOM2	shroom family member 2 [Source:HGNC Symbol;Acc:HGNC:630]	6595889	6801781	+	5219	downstream
chrX	ENSSSCT00000035641	ENSSSCG00000030934	CH242-156O11.3	Annotated_lncRNA	6807001	6811133	+	ENSSSCT00000013239	ENSSSCG00000012104	SHROOM2	shroom family member 2 [Source:HGNC Symbol;Acc:HGNC:630]	6723480	6801781	+	5219	downstream
chr1	LNC_000366	XLOC_020384	--	Novel_lncRNA	204885583	204886188	-	ENSSSCT00000005570	ENSSSCG00000005053	SOCS4	suppressor of cytokine signaling 4 [Source:HGNC Symbol;Acc:HGNC:19392]	204886220	204901845	+	31	upstream
chr1	LNC_000363	XLOC_020286	--	Novel_lncRNA	202243450	202256892	-	ENSSSCT00000005547	ENSSSCG00000005031	PTGDR	prostaglandin D2 receptor [Source:HGNC Symbol;Acc:HGNC:9591]	202228111	202235815	+	7634	downstream
chr1	LNC_000362	XLOC_020272	--	Novel_lncRNA	200880184	200882373	-	ENSSSCT00000005538	ENSSSCG00000005022	NIN	ninein [Source:HGNC Symbol;Acc:HGNC:14906]	200774577	200871792	-	8391	upstream
chr1	LNC_000362	XLOC_020272	--	Novel_lncRNA	200880184	200882373	-	ENSSSCT00000032295	ENSSSCG00000005022	NIN	ninein [Source:HGNC Symbol;Acc:HGNC:14906]	200781227	200871792	-	8391	upstream
chr1	LNC_000361	XLOC_020266	--	Novel_lncRNA	200589525	200589950	-	ENSSSCT00000005536	ENSSSCG00000005020	--	--	200589507	200695217	+	-426	antisense
chr1	LNC_000360	XLOC_020184	--	Novel_lncRNA	188391698	188401796	-	ENSSSCT00000022515	ENSSSCG00000022828	PNN	pinin, desmosome associated protein [Source:HGNC Symbol;Acc:HGNC:9162]	188402704	188411403	-	907	downstream
chr12	LNC_000569	XLOC_029487	--	Novel_lncRNA	15167094	15181543	-	ENSSSCT00000030857	ENSSSCG00000028698	CCDC47	coiled-coil domain containing 47 [Source:HGNC Symbol;Acc:HGNC:24856]	15155060	15174686	+	-7593	antisense
chr3	ALDBSSCT0000007128	ALDBSSCG0000004336	--	Annotated_lncRNA	44332952	44344012	-	ENSSSCT00000008852	ENSSSCG00000008079	FAM120A	family with sequence similarity 120A [Source:HGNC Symbol;Acc:HGNC:13247]	44241917	44330948	+	2003	downstream
chr3	ALDBSSCT0000007129	ALDBSSCG0000004336	--	Annotated_lncRNA	44332952	44344013	-	ENSSSCT00000008852	ENSSSCG00000008079	FAM120A	family with sequence similarity 120A [Source:HGNC Symbol;Acc:HGNC:13247]	44241917	44330948	+	2003	downstream
chr12	LNC_000561	XLOC_029278	--	Novel_lncRNA	2526028	2547604	-	ENSSSCT00000018683	ENSSSCG00000017159	TBC1D16	TBC1 domain family member 16 [Source:HGNC Symbol;Acc:HGNC:28356]	2454308	2526044	+	-17	antisense
chr12	LNC_000560	XLOC_029160	--	Novel_lncRNA	62367848	62375165	+	ENSSSCT00000019630	ENSSSCG00000018035	PIGL	phosphatidylinositol glycan anchor biosynthesis class L [Source:HGNC Symbol;Acc:HGNC:8966]	62343359	62381926	-	-7318	antisense
chr12	LNC_000563	XLOC_029278	--	Novel_lncRNA	2527946	2538901	-	ENSSSCT00000018683	ENSSSCG00000017159	TBC1D16	TBC1 domain family member 16 [Source:HGNC Symbol;Acc:HGNC:28356]	2454308	2526044	+	1901	downstream
chr12	LNC_000562	XLOC_029278	--	Novel_lncRNA	2526028	2547604	-	ENSSSCT00000018683	ENSSSCG00000017159	TBC1D16	TBC1 domain family member 16 [Source:HGNC Symbol;Acc:HGNC:28356]	2454308	2526044	+	-17	antisense
chr12	LNC_000565	XLOC_029346	--	Novel_lncRNA	6114904	6123012	-	ENSSSCT00000018738	ENSSSCG00000017213	HN1	hematological and neurological expressed 1 [Source:HGNC Symbol;Acc:HGNC:14569]	6101880	6120134	+	-5231	antisense
chr12	LNC_000565	XLOC_029346	--	Novel_lncRNA	6114904	6123012	-	ENSSSCT00000018739	ENSSSCG00000017214	ARMC7	armadillo repeat containing 7 [Source:HGNC Symbol;Acc:HGNC:26168]	6126601	6145548	-	3588	downstream
chr12	LNC_000565	XLOC_029346	--	Novel_lncRNA	6114904	6123012	-	ENSSSCT00000027165	ENSSSCG00000028210	NT5C	5', 3'-nucleotidase, cytosolic [Source:HGNC Symbol;Acc:HGNC:17144]	6124299	6128276	+	1286	upstream
chr12	LNC_000564	XLOC_029278	--	Novel_lncRNA	2527946	2547604	-	ENSSSCT00000018683	ENSSSCG00000017159	TBC1D16	TBC1 domain family member 16 [Source:HGNC Symbol;Acc:HGNC:28356]	2454308	2526044	+	1901	downstream
chr12	LNC_000566	XLOC_029346	--	Novel_lncRNA	6114904	6123106	-	ENSSSCT00000018738	ENSSSCG00000017213	HN1	hematological and neurological expressed 1 [Source:HGNC Symbol;Acc:HGNC:14569]	6101880	6120134	+	-5231	antisense
chr12	LNC_000566	XLOC_029346	--	Novel_lncRNA	6114904	6123106	-	ENSSSCT00000018739	ENSSSCG00000017214	ARMC7	armadillo repeat containing 7 [Source:HGNC Symbol;Acc:HGNC:26168]	6126601	6145548	-	3494	downstream
chr12	LNC_000566	XLOC_029346	--	Novel_lncRNA	6114904	6123106	-	ENSSSCT00000027165	ENSSSCG00000028210	NT5C	5', 3'-nucleotidase, cytosolic [Source:HGNC Symbol;Acc:HGNC:17144]	6124299	6128276	+	1192	upstream
chr5	LNC_001359	XLOC_072905	--	Novel_lncRNA	19017791	19023516	+	ENSSSCT00000000291	ENSSSCG00000000272	SP1	Sp1 transcription factor [Source:HGNC Symbol;Acc:HGNC:11205]	19024788	19065851	+	1271	upstream
chr5	LNC_001358	XLOC_072699	--	Novel_lncRNA	8594349	8599166	+	ENSSSCT00000000145	ENSSSCG00000000139	IFT27	intraflagellar transport 27 [Source:HGNC Symbol;Acc:HGNC:18626]	8602195	8616175	+	3028	upstream
chr8	ALDBSSCT0000010434	ALDBSSCG0000006339	--	Annotated_lncRNA	30782247	30784949	+	ENSSSCT00000029618	ENSSSCG00000027836	--	--	30793179	30793670	+	8229	upstream
chr5	LNC_001355	XLOC_072631	--	Novel_lncRNA	5278076	5282400	+	ENSSSCT00000000083	ENSSSCG00000000077	ADSL	adenylosuccinate lyase [Source:HGNC Symbol;Acc:HGNC:291]	5260047	5278063	-	12	upstream
chr5	LNC_001354	XLOC_072631	--	Novel_lncRNA	5278076	5282400	+	ENSSSCT00000000083	ENSSSCG00000000077	ADSL	adenylosuccinate lyase [Source:HGNC Symbol;Acc:HGNC:291]	5260047	5278063	-	12	upstream
chr5	LNC_001357	XLOC_072634	--	Novel_lncRNA	5663097	5671184	+	ENSSSCT00000000086	ENSSSCG00000000080	GRAP2	GRB2-related adaptor protein 2 [Source:HGNC Symbol;Acc:HGNC:4563]	5668592	5737551	-	-2593	antisense
chr5	LNC_001356	XLOC_072634	--	Novel_lncRNA	5661209	5671184	+	ENSSSCT00000000086	ENSSSCG00000000080	GRAP2	GRB2-related adaptor protein 2 [Source:HGNC Symbol;Acc:HGNC:4563]	5668592	5737551	-	-2593	antisense
chr4	LNC_001351	XLOC_072417	--	Novel_lncRNA	143227962	143234953	-	ENSSSCT00000034416	ENSSSCG00000025691	BCL10	-	143236778	143245781	+	1824	upstream
chr4	LNC_001351	XLOC_072417	--	Novel_lncRNA	143227962	143234953	-	ENSSSCT00000007607	ENSSSCG00000025691	BCL10	-	143236778	143245781	+	1824	upstream
chr17	LNC_000945	XLOC_052220	--	Novel_lncRNA	52134645	52136162	+	ENSSSCT00000030158	ENSSSCG00000025757	--	--	52126197	52134377	-	267	upstream
chr5	LNC_001352	XLOC_072467	--	Novel_lncRNA	584798	589633	+	ENSSSCT00000000001	ENSSSCG00000000001	--	--	588811	596477	-	-823	antisense
chr5	LNC_001352	XLOC_072467	--	Novel_lncRNA	584798	589633	+	ENSSSCT00000000008	ENSSSCG00000000007	TRMU	tRNA 5-methylaminomethyl-2-thiouridylate methyltransferase [Source:HGNC Symbol;Acc:HGNC:25481]	569581	583238	-	1559	upstream
chr3	LNC_001199	XLOC_065548	--	Novel_lncRNA	32122320	32134606	-	ENSSSCT00000008643	ENSSSCG00000007888	TNFRSF17	TNF receptor superfamily member 17 [Source:HGNC Symbol;Acc:HGNC:11913]	32126183	32130379	+	-4197	antisense
chr3	LNC_001199	XLOC_065548	--	Novel_lncRNA	32122320	32134606	-	ENSSSCT00000033868	ENSSSCG00000007888	TNFRSF17	TNF receptor superfamily member 17 [Source:HGNC Symbol;Acc:HGNC:11913]	32126206	32130324	+	-4119	antisense
chr3	LNC_001199	XLOC_065548	--	Novel_lncRNA	32122320	32134606	-	ENSSSCT00000036463	ENSSSCG00000007888	TNFRSF17	TNF receptor superfamily member 17 [Source:HGNC Symbol;Acc:HGNC:11913]	32127021	32130374	+	-3354	antisense
chr3	LNC_001199	XLOC_065548	--	Novel_lncRNA	32122320	32134606	-	ENSSSCT00000031677	ENSSSCG00000007888	TNFRSF17	TNF receptor superfamily member 17 [Source:HGNC Symbol;Acc:HGNC:11913]	32126190	32130214	+	-4025	antisense
chr3	LNC_001198	XLOC_065253	--	Novel_lncRNA	17396637	17398139	-	ENSSSCT00000036477	ENSSSCG00000024091	--	--	17405914	17415132	+	7774	upstream
chr3	LNC_001198	XLOC_065253	--	Novel_lncRNA	17396637	17398139	-	ENSSSCT00000036546	ENSSSCG00000024091	--	--	17405916	17410465	+	7776	upstream
chr3	LNC_001198	XLOC_065253	--	Novel_lncRNA	17396637	17398139	-	ENSSSCT00000035103	ENSSSCG00000024091	--	--	17401350	17404346	+	3210	upstream
chr3	LNC_001198	XLOC_065253	--	Novel_lncRNA	17396637	17398139	-	ENSSSCT00000027708	ENSSSCG00000025688	COX6A2	cytochrome c oxidase subunit 6A2 [Source:HGNC Symbol;Acc:HGNC:2279]	17385587	17389044	-	7592	upstream
chr3	LNC_001198	XLOC_065253	--	Novel_lncRNA	17396637	17398139	-	ENSSSCT00000030557	ENSSSCG00000024091	--	--	17401301	17415367	+	3161	upstream
chr3	LNC_001198	XLOC_065253	--	Novel_lncRNA	17396637	17398139	-	ENSSSCT00000032893	ENSSSCG00000024091	--	--	17405916	17410804	+	7776	upstream
chr3	LNC_001197	XLOC_065223	--	Novel_lncRNA	16930753	16933801	-	ENSSSCT00000025455	ENSSSCG00000028513	--	--	16941559	17016837	-	7757	downstream
chr3	LNC_001197	XLOC_065223	--	Novel_lncRNA	16930753	16933801	-	ENSSSCT00000008484	ENSSSCG00000007739	GUSB	glucuronidase beta [Source:HGNC Symbol;Acc:HGNC:4696]	16924757	16939447	+	-3049	antisense
chr3	LNC_001196	XLOC_065222	--	Novel_lncRNA	16920755	16924527	-	ENSSSCT00000008484	ENSSSCG00000007739	GUSB	glucuronidase beta [Source:HGNC Symbol;Acc:HGNC:4696]	16924757	16939447	+	229	upstream
chr3	LNC_001195	XLOC_065063	--	Novel_lncRNA	7924656	7926111	-	ENSSSCT00000031465	ENSSSCG00000025096	FBXO24	F-box protein 24 [Source:HGNC Symbol;Acc:HGNC:13595]	7908385	7916953	+	7702	downstream
chr3	LNC_001195	XLOC_065063	--	Novel_lncRNA	7924656	7926111	-	ENSSSCT00000025262	ENSSSCG00000025096	FBXO24	F-box protein 24 [Source:HGNC Symbol;Acc:HGNC:13595]	7906563	7916953	+	7702	downstream
chr3	LNC_001195	XLOC_065063	--	Novel_lncRNA	7924656	7926111	-	ENSSSCT00000026611	ENSSSCG00000023255	MOSPD3	motile sperm domain containing 3 [Source:HGNC Symbol;Acc:HGNC:25078]	7926002	7928776	+	-110	antisense
chr3	LNC_001195	XLOC_065063	--	Novel_lncRNA	7924656	7926111	-	ENSSSCT00000029137	ENSSSCG00000027466	PCOLCE	procollagen C-endopeptidase enhancer [Source:HGNC Symbol;Acc:HGNC:8738]	7918398	7923583	+	1072	downstream
chr3	LNC_001195	XLOC_065063	--	Novel_lncRNA	7924656	7926111	-	ENSSSCT00000008411	ENSSSCG00000007671	TFR2	transferrin receptor 2 [Source:HGNC Symbol;Acc:HGNC:11762]	7934750	7948981	-	8638	downstream
chr2	ALDBSSCT0000006049	ALDBSSCG0000003703	--	Annotated_lncRNA	142664365	142665527	+	ENSSSCT00000032271	ENSSSCG00000030393	C5orf24	chromosome 5 open reading frame 24 [Source:HGNC Symbol;Acc:HGNC:26746]	142660878	142661444	+	2920	downstream
chr3	LNC_001193	XLOC_064942	--	Novel_lncRNA	2225547	2226782	-	ENSSSCT00000008308	ENSSSCG00000007572	LFNG	LFNG O-fucosylpeptide 3-beta-N-acetylglucosaminyltransferase [Source:HGNC Symbol;Acc:HGNC:6560]	2208308	2216863	-	8683	upstream
chr3	LNC_001192	XLOC_064922	--	Novel_lncRNA	1085948	1087392	-	ENSSSCT00000008289	ENSSSCG00000007557	MICALL2	MICAL like 2 [Source:HGNC Symbol;Acc:HGNC:29672]	1066675	1085568	-	379	upstream
chr3	LNC_001192	XLOC_064922	--	Novel_lncRNA	1085948	1087392	-	ENSSSCT00000008290	ENSSSCG00000007558	--	--	1094016	1120273	-	6623	downstream
chr14	ALDBSSCT0000003920	ALDBSSCG0000002358	--	Annotated_lncRNA	55226184	55227443	-	ENSSSCT00000011101	ENSSSCG00000010140	RTN4R	reticulon 4 receptor [Source:HGNC Symbol;Acc:HGNC:18601]	55216378	55217799	-	8384	upstream
chr17	LNC_000941	XLOC_052054	--	Novel_lncRNA	43140292	43143328	+	ENSSSCT00000007964	ENSSSCG00000007279	DYNLRB1	dynein light chain roadblock-type 1 [Source:HGNC Symbol;Acc:HGNC:15468]	43121869	43139869	+	422	downstream
chr14	ALDBSSCT0000003928	ALDBSSCG0000002363	--	Annotated_lncRNA	58486483	58496124	-	ENSSSCT00000011105	ENSSSCG00000010143	MTR	5-methyltetrahydrofolate-homocysteine methyltransferase [Source:HGNC Symbol;Acc:HGNC:7468]	58497683	58618862	-	1558	downstream
chrX	LNC_001821	XLOC_098960	--	Novel_lncRNA	72513220	72545327	+	ENSSSCT00000031915	ENSSSCG00000030020	--	--	72545720	72546721	+	392	upstream
chrX	LNC_001827	XLOC_099841	--	Novel_lncRNA	143696239	143699430	+	ENSSSCT00000027724	ENSSSCG00000030421	GDI1	GDP dissociation inhibitor 1 [Source:HGNC Symbol;Acc:HGNC:4226]	143687111	143693195	-	3043	upstream
chr18	ALDBSSCT0000005568	ALDBSSCG0000003370	--	Annotated_lncRNA	53406194	53422408	+	ENSSSCT00000018201	ENSSSCG00000016720	PGAM2	phosphoglycerate mutase 2 [Source:HGNC Symbol;Acc:HGNC:8889]	53423634	53425884	+	1225	upstream
chr18	ALDBSSCT0000005568	ALDBSSCG0000003370	--	Annotated_lncRNA	53406194	53422408	+	ENSSSCT00000018202	ENSSSCG00000016721	DBNL	drebrin like [Source:HGNC Symbol;Acc:HGNC:2696]	53426424	53438727	-	4015	downstream
chr2	ALDBSSCT0000006043	ALDBSSCG0000003699	--	Annotated_lncRNA	140258327	140267757	+	ENSSSCT00000015600	ENSSSCG00000014277	IRF1	Interferon regulatory factor 1 [Source:UniProtKB/Swiss-Prot;Acc:A0FIN4]	140229794	140252687	-	5639	upstream
chr10	ALDBSSCT0000001623	ALDBSSCG0000000984	--	Annotated_lncRNA	75572233	75573245	-	ENSSSCT00000023947	ENSSSCG00000028602	--	--	75547614	75565717	-	6515	upstream
GL896302.1	LNC_000179	XLOC_009597	--	Novel_lncRNA	11873	13318	-	ENSSSCT00000026242	ENSSSCG00000025887	--	--	6828	10849	-	1023	upstream
GL896213.1	LNC_000177	XLOC_009198	--	Novel_lncRNA	16421	16738	+	ENSSSCT00000027013	ENSSSCG00000021717	SUV39H1	suppressor of variegation 3-9 homolog 1 [Source:HGNC Symbol;Acc:HGNC:11479]	5447	15425	+	995	downstream
GL895923.1	LNC_000170	XLOC_008498	--	Novel_lncRNA	11959	14561	+	ENSSSCT00000025698	ENSSSCG00000022389	TPPP	tubulin polymerization promoting protein [Source:HGNC Symbol;Acc:HGNC:24164]	20860	27070	+	6298	upstream
chr2	ALDBSSCT0000006055	ALDBSSCG0000003709	--	Annotated_lncRNA	146225357	146226000	+	ENSSSCT00000015665	ENSSSCG00000014338	HSPA9	heat shock protein family A (Hsp70) member 9 [Source:HGNC Symbol;Acc:HGNC:5244]	146229842	146246784	-	3841	downstream
chr2	ALDBSSCT0000006055	ALDBSSCG0000003709	--	Annotated_lncRNA	146225357	146226000	+	ENSSSCT00000015664	ENSSSCG00000014337	ETF1	eukaryotic translation termination factor 1 [Source:HGNC Symbol;Acc:HGNC:3477]	146186428	146219318	-	6038	upstream
chr2	ALDBSSCT0000006054	ALDBSSCG0000003708	--	Annotated_lncRNA	146175633	146178456	+	ENSSSCT00000015664	ENSSSCG00000014337	ETF1	eukaryotic translation termination factor 1 [Source:HGNC Symbol;Acc:HGNC:3477]	146186428	146219318	-	7971	downstream
chr2	ALDBSSCT0000006057	ALDBSSCG0000003710	--	Annotated_lncRNA	147016292	147018606	+	ENSSSCT00000015671	ENSSSCG00000014343	--	--	147027901	147059819	+	9294	upstream
chr4	LNC_001289	XLOC_069429	--	Novel_lncRNA	103593815	103597821	+	ENSSSCT00000007161	ENSSSCG00000006539	SHC1	SHC adaptor protein 1 [Source:HGNC Symbol;Acc:HGNC:10840]	103579365	103587021	+	6793	downstream
chr4	LNC_001289	XLOC_069429	--	Novel_lncRNA	103593815	103597821	+	ENSSSCT00000034547	ENSSSCG00000006539	SHC1	SHC adaptor protein 1 [Source:HGNC Symbol;Acc:HGNC:10840]	103579365	103587021	+	6793	downstream
chr4	LNC_001289	XLOC_069429	--	Novel_lncRNA	103593815	103597821	+	ENSSSCT00000007163	ENSSSCG00000006541	DCST2	DC-STAMP domain containing 2 [Source:HGNC Symbol;Acc:HGNC:26562]	103595760	103608443	-	-2062	antisense
chr4	LNC_001289	XLOC_069429	--	Novel_lncRNA	103593815	103597821	+	ENSSSCT00000007162	ENSSSCG00000006540	PYGO2	pygopus homolog 2 [Source:RefSeq peptide;Acc:NP_001172104]	103588676	103592945	+	869	downstream
chr13	ALDBSSCT0000002829	ALDBSSCG0000001723	--	Annotated_lncRNA	142784611	142787041	+	ENSSSCT00000012954	ENSSSCG00000011842	--	--	142776353	142777381	+	7229	downstream
chr15	ALDBSSCT0000004335	ALDBSSCG0000002624	--	Annotated_lncRNA	139179859	139181574	+	ENSSSCT00000017674	ENSSSCG00000016232	MRPL44	mitochondrial ribosomal protein L44 [Source:HGNC Symbol;Acc:HGNC:16650]	139167795	139175783	+	4075	downstream
chr15	ALDBSSCT0000004335	ALDBSSCG0000002624	--	Annotated_lncRNA	139179859	139181574	+	ENSSSCT00000017676	ENSSSCG00000016233	SERPINE2	serpin family E member 2 [Source:HGNC Symbol;Acc:HGNC:8951]	139183910	139248957	-	2335	downstream
chr15	ALDBSSCT0000004335	ALDBSSCG0000002624	--	Annotated_lncRNA	139179859	139181574	+	ENSSSCT00000036636	ENSSSCG00000016233	SERPINE2	serpin family E member 2 [Source:HGNC Symbol;Acc:HGNC:8951]	139183910	139249592	-	2335	downstream
chr11	ALDBSSCT0000001711	ALDBSSCG0000001032	--	Annotated_lncRNA	18208881	18210956	+	ENSSSCT00000010289	ENSSSCG00000009390	SPRYD7	SPRY domain containing 7 [Source:HGNC Symbol;Acc:HGNC:14297]	18186983	18208062	+	818	downstream
chr4	ALDBSSCT0000008100	ALDBSSCG0000004915	--	Annotated_lncRNA	113095857	113096844	-	ENSSSCT00000007371	ENSSSCG00000006729	FAM46C	family with sequence similarity 46 member C [Source:HGNC Symbol;Acc:HGNC:24712]	113099056	113117657	-	2211	downstream
chr10	ALDBSSCT0000001248	ALDBSSCG0000000756	--	Annotated_lncRNA	47712356	47727977	+	ENSSSCT00000030761	ENSSSCG00000023200	--	--	47710052	47710749	+	1606	downstream
chr15	ALDBSSCT0000004658	ALDBSSCG0000002837	--	Annotated_lncRNA	154469269	154471155	-	ENSSSCT00000017821	ENSSSCG00000028180	DUSP28	dual specificity phosphatase 28 [Source:HGNC Symbol;Acc:HGNC:33237]	154464704	154466314	-	2954	upstream
chr15	ALDBSSCT0000004658	ALDBSSCG0000002837	--	Annotated_lncRNA	154469269	154471155	-	ENSSSCT00000024935	ENSSSCG00000028180	DUSP28	dual specificity phosphatase 28 [Source:HGNC Symbol;Acc:HGNC:33237]	154461747	154466314	-	2954	upstream
chr15	ALDBSSCT0000004658	ALDBSSCG0000002837	--	Annotated_lncRNA	154469269	154471155	-	ENSSSCT00000017820	ENSSSCG00000016365	ANKMY1	ankyrin repeat and MYND domain containing 1 [Source:HGNC Symbol;Acc:HGNC:20987]	154473743	154507383	+	2587	upstream
GL892316.1	LNC_000002	XLOC_000163	--	Novel_lncRNA	15644	16463	-	ENSSSCT00000026922	ENSSSCG00000021742	--	--	25774	31862	-	9310	downstream
GL892334.1	LNC_000003	XLOC_000224	--	Novel_lncRNA	13062	19444	-	ENSSSCT00000025033	ENSSSCG00000022771	--	--	10448	23051	+	-6383	antisense
GL892404.2	LNC_000007	XLOC_000417	--	Novel_lncRNA	31381	49131	+	ENSSSCT00000026614	ENSSSCG00000029257	-	Sus scrofa acrosin inhibitor (LOC396905), mRNA. [Source:RefSeq mRNA;Acc:NM_213877]	37682	41138	-	-3457	antisense
GL892334.1	LNC_000004	XLOC_000224	--	Novel_lncRNA	17206	21165	-	ENSSSCT00000025033	ENSSSCG00000022771	--	--	10448	23051	+	-3960	antisense
GL892381.1	LNC_000005	XLOC_000346	--	Novel_lncRNA	80345	80788	-	ENSSSCT00000026843	ENSSSCG00000023576	--	--	13876	71487	-	8857	upstream
GL892447.1	LNC_000008	XLOC_000518	--	Novel_lncRNA	45420	46480	-	ENSSSCT00000030370	ENSSSCG00000021371	ZNF300	zinc finger protein 300 [Source:HGNC Symbol;Acc:HGNC:13091]	33602	45324	-	95	upstream
chr2	LNC_001034	XLOC_056445	--	Novel_lncRNA	19876915	19878189	+	ENSSSCT00000014507	ENSSSCG00000013283	ACCSL	1-aminocyclopropane-1-carboxylate synthase homolog (inactive) like [Source:HGNC Symbol;Acc:HGNC:34391]	19881728	19891819	-	3538	downstream
chr2	LNC_001034	XLOC_056445	--	Novel_lncRNA	19876915	19878189	+	ENSSSCT00000014506	ENSSSCG00000013282	ACCS	1-aminocyclopropane-1-carboxylate synthase homolog (inactive) [Source:HGNC Symbol;Acc:HGNC:23989]	19858835	19877379	-	-465	antisense
chr2	LNC_001034	XLOC_056445	--	Novel_lncRNA	19876915	19878189	+	ENSSSCT00000031096	ENSSSCG00000013282	ACCS	1-aminocyclopropane-1-carboxylate synthase homolog (inactive) [Source:HGNC Symbol;Acc:HGNC:23989]	19858835	19877379	-	-465	antisense
chr2	LNC_001036	XLOC_056447	--	Novel_lncRNA	20048441	20061460	+	ENSSSCT00000031374	ENSSSCG00000021739	HSD17B12	hydroxysteroid 17-beta dehydrogenase 12 [Source:HGNC Symbol;Acc:HGNC:18646]	20061566	20211950	-	105	downstream
chr2	LNC_001036	XLOC_056447	--	Novel_lncRNA	20048441	20061460	+	ENSSSCT00000027104	ENSSSCG00000021739	HSD17B12	hydroxysteroid 17-beta dehydrogenase 12 [Source:HGNC Symbol;Acc:HGNC:18646]	20061566	20211950	-	105	downstream
chr2	LNC_001036	XLOC_056447	--	Novel_lncRNA	20048441	20061460	+	ENSSSCT00000029840	ENSSSCG00000025731	ALKBH3	alkB homolog 3, alpha-ketoglutaratedependent dioxygenase [Source:HGNC Symbol;Acc:HGNC:30141]	20010994	20048322	-	118	upstream
chr9	LNC_001739	XLOC_094827	--	Novel_lncRNA	127927545	127929228	+	ENSSSCT00000016884	ENSSSCG00000015498	RC3H1	ring finger and CCCH-type domains 1 [Source:HGNC Symbol;Acc:HGNC:29434]	127846797	127927451	-	93	upstream
chr3	ALDBSSCT0000007166	ALDBSSCG0000004354	--	Annotated_lncRNA	51850718	51853752	-	ENSSSCT00000024727	ENSSSCG00000024636	TGFBRAP1	transforming growth factor beta receptor associated protein 1 [Source:HGNC Symbol;Acc:HGNC:16836]	51797666	51848992	-	1725	upstream
chr3	ALDBSSCT0000007166	ALDBSSCG0000004354	--	Annotated_lncRNA	51850718	51853752	-	ENSSSCT00000023410	ENSSSCG00000029999	--	--	51854371	51857245	+	618	upstream
chr12	LNC_000529	XLOC_028016	--	Novel_lncRNA	15060582	15068487	+	ENSSSCT00000018817	ENSSSCG00000017285	--	--	15065867	15073324	-	-2621	antisense
chr12	LNC_000529	XLOC_028016	--	Novel_lncRNA	15060582	15068487	+	ENSSSCT00000018816	ENSSSCG00000017284	GH1	somatotropin precursor [Source:RefSeq peptide;Acc:NP_999034]	15056359	15058095	+	2486	downstream
chr6	ALDBSSCT0000009353	ALDBSSCG0000005707	--	Annotated_lncRNA	56163372	56165498	-	ENSSSCT00000031892	ENSSSCG00000026141	ZNF71	zinc finger protein 71 [Source:HGNC Symbol;Acc:HGNC:13141]	56148963	56159821	-	3550	upstream
chr12	LNC_000528	XLOC_028016	--	Novel_lncRNA	15060546	15077039	+	ENSSSCT00000018817	ENSSSCG00000017285	--	--	15065867	15073324	-	-7458	antisense
chr12	LNC_000528	XLOC_028016	--	Novel_lncRNA	15060546	15077039	+	ENSSSCT00000018816	ENSSSCG00000017284	GH1	somatotropin precursor [Source:RefSeq peptide;Acc:NP_999034]	15056359	15058095	+	2450	downstream
chr12	LNC_000528	XLOC_028016	--	Novel_lncRNA	15060546	15077039	+	ENSSSCT00000018818	ENSSSCG00000017286	SMARCD2	SWI/SNF related, matrix associated, actin dependent regulator of chromatin, subfamily d, member 2 [Source:HGNC Symbol;Acc:HGNC:11107]	15083307	15092204	+	6267	upstream
chr1	ALDBSSCT0000000910	ALDBSSCG0000000556	--	Annotated_lncRNA	204871942	204878724	-	ENSSSCT00000005570	ENSSSCG00000005053	SOCS4	suppressor of cytokine signaling 4 [Source:HGNC Symbol;Acc:HGNC:19392]	204886220	204901845	+	7495	upstream
chr1	ALDBSSCT0000000916	ALDBSSCG0000000562	--	Annotated_lncRNA	208285764	208288239	-	ENSSSCT00000005589	ENSSSCG00000005072	PSMA3	proteasome subunit alpha 3 [Source:HGNC Symbol;Acc:HGNC:9532]	208247111	208275880	+	9883	downstream
chr1	ALDBSSCT0000000916	ALDBSSCG0000000562	--	Annotated_lncRNA	208285764	208288239	-	ENSSSCT00000005590	ENSSSCG00000005073	ARID4A	AT-rich interaction domain 4A [Source:HGNC Symbol;Acc:HGNC:9885]	208288849	208356182	+	609	upstream
chr3	ALDBSSCT0000006947	ALDBSSCG0000004219	--	Annotated_lncRNA	135806238	135806876	+	ENSSSCT00000009458	ENSSSCG00000008645	ID2	DNA-binding protein inhibitor ID-2 [Source:UniProtKB/Swiss-Prot;Acc:Q2VIU1]	135801780	135804369	-	1868	upstream
chr3	ALDBSSCT0000006946	ALDBSSCG0000004218	--	Annotated_lncRNA	135776733	135778771	+	ENSSSCT00000009457	ENSSSCG00000008644	--	--	135751097	135775896	+	836	downstream
chr7	ALDBSSCT0000010255	ALDBSSCG0000006234	--	Annotated_lncRNA	92004978	92018623	-	ENSSSCT00000025402	ENSSSCG00000002266	CHD2	chromodomain helicase DNA binding protein 2 [Source:HGNC Symbol;Acc:HGNC:1917]	91884281	92002591	-	2386	upstream
chr7	ALDBSSCT0000010255	ALDBSSCG0000006234	--	Annotated_lncRNA	92004978	92018623	-	ENSSSCT00000027293	ENSSSCG00000002266	CHD2	chromodomain helicase DNA binding protein 2 [Source:HGNC Symbol;Acc:HGNC:1917]	91906024	92002591	-	2386	upstream
chr7	ALDBSSCT0000010255	ALDBSSCG0000006234	--	Annotated_lncRNA	92004978	92018623	-	ENSSSCT00000002524	ENSSSCG00000002266	CHD2	chromodomain helicase DNA binding protein 2 [Source:HGNC Symbol;Acc:HGNC:1917]	91877498	92002591	-	2386	upstream
chr4	ALDBSSCT0000007923	ALDBSSCG0000004799	--	Annotated_lncRNA	31069908	31337339	-	ENSSSCT00000006620	ENSSSCG00000006031	TMEM74	transmembrane protein 74 [Source:HGNC Symbol;Acc:HGNC:26409]	31065427	31066527	+	3380	downstream
chr4	ALDBSSCT0000007923	ALDBSSCG0000004799	--	Annotated_lncRNA	31069908	31337339	-	ENSSSCT00000034120	ENSSSCG00000006031	TMEM74	transmembrane protein 74 [Source:HGNC Symbol;Acc:HGNC:26409]	31062936	31067473	+	2434	downstream
chr15	ALDBSSCT0000004160	ALDBSSCG0000002511	--	Annotated_lncRNA	34935634	34937734	+	ENSSSCT00000024092	ENSSSCG00000027791	--	--	34740914	34928241	+	7392	downstream
chr15	ALDBSSCT0000004160	ALDBSSCG0000002511	--	Annotated_lncRNA	34935634	34937734	+	ENSSSCT00000017131	ENSSSCG00000015731	--	--	34947026	34976543	+	9291	upstream
chr10	ALDBSSCT0000001404	ALDBSSCG0000000854	--	Annotated_lncRNA	13117133	13422754	-	ENSSSCT00000011850	ENSSSCG00000010832	HHIPL2	HHIP like 2 [Source:HGNC Symbol;Acc:HGNC:25842]	13425274	13444208	-	2519	downstream
chr6	LNC_001427	XLOC_077056	--	Novel_lncRNA	36049202	36054056	+	ENSSSCT00000024971	ENSSSCG00000029234	ZNF536	zinc finger protein 536 [Source:HGNC Symbol;Acc:HGNC:29025]	35981469	36039550	+	9651	downstream
chr6	LNC_001425	XLOC_076997	--	Novel_lncRNA	31903780	31917711	+	ENSSSCT00000024009	ENSSSCG00000028289	--	--	31883697	31903668	+	111	downstream
chr6	LNC_001424	XLOC_076918	--	Novel_lncRNA	26789035	26791475	+	ENSSSCT00000003123	ENSSSCG00000002823	GNAO1	G protein subunit alpha o1 [Source:HGNC Symbol;Acc:HGNC:4389]	26768844	26787552	-	1482	upstream
chr6	LNC_001421	XLOC_076840	--	Novel_lncRNA	17752806	17761506	+	ENSSSCT00000003112	ENSSSCG00000002812	KIFC3	kinesin family member C3 [Source:HGNC Symbol;Acc:HGNC:6326]	17719919	17751388	-	1417	upstream
chr6	LNC_001420	XLOC_076797	--	Novel_lncRNA	14503589	14505942	+	ENSSSCT00000003037	ENSSSCG00000002741	--	--	14509988	14525239	-	4045	downstream
chr15	LNC_000826	XLOC_043798	--	Novel_lncRNA	8583230	8630092	+	ENSSSCT00000017069	ENSSSCG00000015670	GTDC1	glycosyltransferase like domain containing 1 [Source:HGNC Symbol;Acc:HGNC:20887]	8511221	8578458	+	4771	downstream
chr15	LNC_000827	XLOC_043798	--	Novel_lncRNA	8583347	8591887	+	ENSSSCT00000017069	ENSSSCG00000015670	GTDC1	glycosyltransferase like domain containing 1 [Source:HGNC Symbol;Acc:HGNC:20887]	8511221	8578458	+	4888	downstream
chr2	LNC_001041	XLOC_056663	--	Novel_lncRNA	44888783	44892922	+	ENSSSCT00000014614	ENSSSCG00000013380	NUCB2	nucleobindin 2 [Source:HGNC Symbol;Acc:HGNC:8044]	44840131	44888595	-	187	upstream
chr9	ALDBSSCT0000011237	ALDBSSCG0000006822	--	Annotated_lncRNA	70867594	70868740	+	ENSSSCT00000016643	ENSSSCG00000015274	ZBED6	zinc finger BED-type containing 6 [Source:HGNC Symbol;Acc:HGNC:33273]	70869462	70872407	+	721	upstream
chr9	ALDBSSCT0000011237	ALDBSSCG0000006822	--	Annotated_lncRNA	70867594	70868740	+	ENSSSCT00000027953	ENSSSCG00000028035	--	--	70877652	70903649	+	8911	upstream
chr9	ALDBSSCT0000011239	ALDBSSCG0000006824	--	Annotated_lncRNA	72046908	72055167	+	ENSSSCT00000016657	ENSSSCG00000015286	DSTYK	dual serine/threonine and tyrosine protein kinase [Source:HGNC Symbol;Acc:HGNC:29043]	72057962	72117189	-	2794	downstream
chr17	LNC_000959	XLOC_053290	--	Novel_lncRNA	51378060	51512887	-	ENSSSCT00000008057	ENSSSCG00000007362	SRSF6	serine/arginine-rich splicing factor 6 [Source:HGNC Symbol;Acc:HGNC:10788]	51512995	51516682	+	107	upstream
chr17	LNC_000952	XLOC_052878	--	Novel_lncRNA	30247351	30249559	-	ENSSSCT00000007769	ENSSSCG00000007097	SEC23B	Sec23 homolog B, coat complex II component [Source:HGNC Symbol;Acc:HGNC:10702]	30249630	30291237	+	70	upstream
chr17	LNC_000952	XLOC_052878	--	Novel_lncRNA	30247351	30249559	-	ENSSSCT00000029409	ENSSSCG00000029494	RBBP9	RB binding protein 9, serine hydrolase [Source:HGNC Symbol;Acc:HGNC:9892]	30230129	30239286	-	8064	upstream
chr17	LNC_000953	XLOC_052927	--	Novel_lncRNA	35127152	35137232	-	ENSSSCT00000025915	ENSSSCG00000022124	NANP	N-acetylneuraminic acid phosphatase [Source:HGNC Symbol;Acc:HGNC:16140]	35137342	35149722	+	109	upstream
chr17	LNC_000954	XLOC_052927	--	Novel_lncRNA	35127152	35137257	-	ENSSSCT00000025915	ENSSSCG00000022124	NANP	N-acetylneuraminic acid phosphatase [Source:HGNC Symbol;Acc:HGNC:16140]	35137342	35149722	+	84	upstream
chr17	LNC_000957	XLOC_053185	--	Novel_lncRNA	45632497	45635094	-	ENSSSCT00000008022	ENSSSCG00000007331	RBL1	RB transcriptional corepressor like 1 [Source:HGNC Symbol;Acc:HGNC:9893]	45642978	45716789	-	7883	downstream
chr15	ALDBSSCT0000004578	ALDBSSCG0000002782	--	Annotated_lncRNA	116425426	116435610	-	ENSSSCT00000024437	ENSSSCG00000022805	--	--	116436598	116437899	+	987	upstream
chr15	ALDBSSCT0000004578	ALDBSSCG0000002782	--	Annotated_lncRNA	116425426	116435610	-	ENSSSCT00000017534	ENSSSCG00000016104	TRAK2	trafficking kinesin protein 2 [Source:HGNC Symbol;Acc:HGNC:13206]	116383931	116416265	-	9160	upstream
chr2	ALDBSSCT0000005881	ALDBSSCG0000003583	--	Annotated_lncRNA	48909275	48929108	+	ENSSSCT00000025883	ENSSSCG00000021170	FAR1	fatty acyl-CoA reductase 1 [Source:HGNC Symbol;Acc:HGNC:26222]	48831842	48904569	-	4705	upstream
chr6	LNC_001518	XLOC_082202	--	Novel_lncRNA	113836401	113847538	-	ENSSSCT00000004150	ENSSSCG00000003748	CELF4	CUGBP, Elav-like family member 4 [Source:HGNC Symbol;Acc:HGNC:14015]	113847684	113867827	-	145	downstream
chr2	ALDBSSCT0000005886	ALDBSSCG0000003588	--	Annotated_lncRNA	51984530	52003458	+	ENSSSCT00000014644	ENSSSCG00000013404	--	--	51975728	51976828	+	7701	downstream
chr2	ALDBSSCT0000005886	ALDBSSCG0000003588	--	Annotated_lncRNA	51984530	52003458	+	ENSSSCT00000014645	ENSSSCG00000013405	EIF4G2	eukaryotic translation initiation factor 4 gamma 2 [Source:HGNC Symbol;Acc:HGNC:3297]	52013091	52024509	+	9632	upstream
chr6	LNC_001513	XLOC_081513	--	Novel_lncRNA	75815172	75824834	-	ENSSSCT00000003935	ENSSSCG00000003543	NIPAL3	NIPA like domain containing 3 [Source:HGNC Symbol;Acc:HGNC:25233]	75801838	75853525	+	-9663	antisense
chr6	LNC_001510	XLOC_081282	--	Novel_lncRNA	63497468	63504951	-	ENSSSCT00000027646	ENSSSCG00000025445	--	--	63443136	63496147	-	1320	upstream
chr6	LNC_001516	XLOC_081988	--	Novel_lncRNA	100909349	100913802	-	ENSSSCT00000023192	ENSSSCG00000021338	--	--	100922052	100926335	-	8249	downstream
chr6	LNC_001515	XLOC_081565	--	Novel_lncRNA	77759023	77761148	-	ENSSSCT00000003955	ENSSSCG00000003561	ZDHHC18	zinc finger DHHC-type containing 18 [Source:HGNC Symbol;Acc:HGNC:20712]	77724043	77750762	+	8260	downstream
chr6	LNC_001515	XLOC_081565	--	Novel_lncRNA	77759023	77761148	-	ENSSSCT00000003956	ENSSSCG00000003562	SFN	stratifin [Source:HGNC Symbol;Acc:HGNC:10773]	77758724	77760027	+	-1005	antisense
chr3	ENSSSCT00000034217	ENSSSCG00000008496	EIF2AK2	Annotated_lncRNA	109622369	109667785	+	ENSSSCT00000009299	ENSSSCG00000008497	GPATCH11	G-patch domain containing 11 [Source:HGNC Symbol;Acc:HGNC:26768]	109677473	109691729	-	9687	downstream
chr5	ALDBSSCT0000008407	ALDBSSCG0000005106	--	Annotated_lncRNA	86263829	86268052	+	ENSSSCT00000035178	ENSSSCG00000023972	DRAM1	DNA damage regulated autophagy modulator 1 [Source:HGNC Symbol;Acc:HGNC:25645]	86274166	86288364	-	6113	downstream
chr5	ALDBSSCT0000008407	ALDBSSCG0000005106	--	Annotated_lncRNA	86263829	86268052	+	ENSSSCT00000036399	ENSSSCG00000023972	DRAM1	DNA damage regulated autophagy modulator 1 [Source:HGNC Symbol;Acc:HGNC:25645]	86273946	86292147	-	5893	downstream
chr5	ALDBSSCT0000008407	ALDBSSCG0000005106	--	Annotated_lncRNA	86263829	86268052	+	ENSSSCT00000034650	ENSSSCG00000023972	DRAM1	DNA damage regulated autophagy modulator 1 [Source:HGNC Symbol;Acc:HGNC:25645]	86272194	86292147	-	4141	downstream
chr5	ALDBSSCT0000008407	ALDBSSCG0000005106	--	Annotated_lncRNA	86263829	86268052	+	ENSSSCT00000029052	ENSSSCG00000023972	DRAM1	DNA damage regulated autophagy modulator 1 [Source:HGNC Symbol;Acc:HGNC:25645]	86272186	86308016	-	4133	downstream
chr5	ALDBSSCT0000008403	ALDBSSCG0000005104	--	Annotated_lncRNA	86209540	86234219	+	ENSSSCT00000029179	ENSSSCG00000026250	--	--	86166626	86207763	+	1776	downstream
chr3	ALDBSSCT0000007092	ALDBSSCG0000004311	--	Annotated_lncRNA	34638450	34639357	-	ENSSSCT00000008668	ENSSSCG00000007909	ABAT	4-aminobutyrate aminotransferase [Source:HGNC Symbol;Acc:HGNC:23]	34642449	34682259	-	3091	downstream
chr14	LNC_000774	XLOC_040340	--	Novel_lncRNA	117670726	117674448	+	ENSSSCT00000011498	ENSSSCG00000010508	TM9SF3	transmembrane 9 superfamily member 3 [Source:HGNC Symbol;Acc:HGNC:21529]	117602612	117670613	-	112	upstream
chr14	LNC_000774	XLOC_040340	--	Novel_lncRNA	117670726	117674448	+	ENSSSCT00000011499	ENSSSCG00000010509	PIK3AP1	phosphoinositide-3-kinase adaptor protein 1 [Source:HGNC Symbol;Acc:HGNC:30034]	117674451	117788256	-	2	downstream
chr14	LNC_000775	XLOC_040340	--	Novel_lncRNA	117670825	117674448	+	ENSSSCT00000011498	ENSSSCG00000010508	TM9SF3	transmembrane 9 superfamily member 3 [Source:HGNC Symbol;Acc:HGNC:21529]	117602612	117670613	-	211	upstream
chr14	LNC_000775	XLOC_040340	--	Novel_lncRNA	117670825	117674448	+	ENSSSCT00000011499	ENSSSCG00000010509	PIK3AP1	phosphoinositide-3-kinase adaptor protein 1 [Source:HGNC Symbol;Acc:HGNC:30034]	117674451	117788256	-	2	downstream
chr14	LNC_000776	XLOC_040340	--	Novel_lncRNA	117670851	117674448	+	ENSSSCT00000011498	ENSSSCG00000010508	TM9SF3	transmembrane 9 superfamily member 3 [Source:HGNC Symbol;Acc:HGNC:21529]	117602612	117670613	-	237	upstream
chr14	LNC_000776	XLOC_040340	--	Novel_lncRNA	117670851	117674448	+	ENSSSCT00000011499	ENSSSCG00000010509	PIK3AP1	phosphoinositide-3-kinase adaptor protein 1 [Source:HGNC Symbol;Acc:HGNC:30034]	117674451	117788256	-	2	downstream
chr14	LNC_000777	XLOC_040444	--	Novel_lncRNA	120174391	120249711	+	ENSSSCT00000011528	ENSSSCG00000010538	NKX2-3	NK2 homeobox 3 [Source:HGNC Symbol;Acc:HGNC:7836]	120166270	120169121	+	5269	downstream
chr14	LNC_000777	XLOC_040444	--	Novel_lncRNA	120174391	120249711	+	ENSSSCT00000011529	ENSSSCG00000010539	SLC25A28	solute carrier family 25 member 28 [Source:HGNC Symbol;Acc:HGNC:23472]	120241402	120251848	-	-8310	antisense
chr7	LNC_001609	XLOC_087572	--	Novel_lncRNA	101412004	101444268	-	ENSSSCT00000002595	ENSSSCG00000002332	SIPA1L1	signal induced proliferation associated 1 like 1 [Source:HGNC Symbol;Acc:HGNC:20284]	101270247	101416122	+	-4119	antisense
chr14	LNC_000773	XLOC_040191	--	Novel_lncRNA	108570744	108574759	+	ENSSSCT00000011420	ENSSSCG00000010435	MINPP1	multiple inositol-polyphosphate phosphatase 1 [Source:HGNC Symbol;Acc:HGNC:7102]	108506965	108560998	+	9745	downstream
chr7	LNC_001606	XLOC_087350	--	Novel_lncRNA	83467834	83474961	-	ENSSSCT00000002388	ENSSSCG00000002135	PNP	purine nucleoside phosphorylase [Source:HGNC Symbol;Acc:HGNC:7892]	83454640	83459911	-	7922	upstream
chr7	LNC_001606	XLOC_087350	--	Novel_lncRNA	83467834	83474961	-	ENSSSCT00000002389	ENSSSCG00000002136	TMEM55B	transmembrane protein 55B [Source:HGNC Symbol;Acc:HGNC:19299]	83475130	83482179	+	168	upstream
chr7	LNC_001606	XLOC_087350	--	Novel_lncRNA	83467834	83474961	-	ENSSSCT00000002390	ENSSSCG00000002137	APEX1	DNA-(apurinic or apyrimidinic site) lyase [Source:RefSeq peptide;Acc:NP_001132943]	83479683	83482135	-	4721	downstream
chr7	LNC_001606	XLOC_087350	--	Novel_lncRNA	83467834	83474961	-	ENSSSCT00000002392	ENSSSCG00000002138	OSGEP	O-sialoglycoprotein endopeptidase [Source:HGNC Symbol;Acc:HGNC:18028]	83482372	83490089	+	7410	upstream
chr7	LNC_001605	XLOC_087322	--	Novel_lncRNA	82517944	82518386	-	ENSSSCT00000030274	ENSSSCG00000027075	--	--	82524888	82530870	-	6501	downstream
chr7	LNC_001605	XLOC_087322	--	Novel_lncRNA	82517944	82518386	-	ENSSSCT00000002321	ENSSSCG00000002077	--	--	82511135	82512175	-	5768	upstream
chr7	LNC_001604	XLOC_087290	--	Novel_lncRNA	81759704	81763696	-	ENSSSCT00000002290	ENSSSCG00000002047	--	--	81755607	81755669	-	4034	upstream
chr7	LNC_001604	XLOC_087290	--	Novel_lncRNA	81759704	81763696	-	ENSSSCT00000002291	ENSSSCG00000002048	--	--	81755107	81755166	-	4537	upstream
chr7	LNC_001604	XLOC_087290	--	Novel_lncRNA	81759704	81763696	-	ENSSSCT00000002292	ENSSSCG00000002049	--	--	81751565	81751624	-	8079	upstream
chr7	LNC_001604	XLOC_087290	--	Novel_lncRNA	81759704	81763696	-	ENSSSCT00000002289	ENSSSCG00000002046	--	--	81757485	81757544	-	2159	upstream
chr14	LNC_000778	XLOC_040556	--	Novel_lncRNA	131627439	131629047	+	ENSSSCT00000028296	ENSSSCG00000030507	SMNDC1	survival motor neuron domain containing 1 [Source:HGNC Symbol;Acc:HGNC:16900]	131613231	131627243	-	195	upstream
chr7	LNC_001601	XLOC_087114	--	Novel_lncRNA	72962365	72969153	-	ENSSSCT00000023087	ENSSSCG00000025131	GPR33	G protein-coupled receptor 33 (gene/pseudogene) [Source:HGNC Symbol;Acc:HGNC:4489]	72965166	72969813	+	-3988	antisense
chr7	LNC_001600	XLOC_087114	--	Novel_lncRNA	72962365	72966992	-	ENSSSCT00000023087	ENSSSCG00000025131	GPR33	G protein-coupled receptor 33 (gene/pseudogene) [Source:HGNC Symbol;Acc:HGNC:4489]	72965166	72969813	+	-1827	antisense
chr4	ALDBSSCT0000008083	ALDBSSCG0000004905	--	Annotated_lncRNA	108784575	108785508	-	ENSSSCT00000007316	ENSSSCG00000006678	FCGR1A	-	108773581	108782557	+	2017	downstream
chr4	ALDBSSCT0000008083	ALDBSSCG0000004905	--	Annotated_lncRNA	108784575	108785508	-	ENSSSCT00000033004	ENSSSCG00000006678	FCGR1A	-	108773581	108782557	+	2017	downstream
chr4	ALDBSSCT0000008083	ALDBSSCG0000004905	--	Annotated_lncRNA	108784575	108785508	-	ENSSSCT00000036011	ENSSSCG00000006678	FCGR1A	-	108759133	108774836	+	9738	downstream
chr4	ALDBSSCT0000008083	ALDBSSCG0000004905	--	Annotated_lncRNA	108784575	108785508	-	ENSSSCT00000036053	ENSSSCG00000006678	FCGR1A	-	108759669	108782158	+	2416	downstream
chr4	ALDBSSCT0000008084	ALDBSSCG0000004906	--	Annotated_lncRNA	109365513	109366713	-	ENSSSCT00000007331	ENSSSCG00000006692	--	--	109372724	109405678	-	6010	downstream
chr4	ALDBSSCT0000008085	ALDBSSCG0000004907	--	Annotated_lncRNA	109825189	109830902	-	ENSSSCT00000007337	ENSSSCG00000006698	BCL9	B-cell CLL/lymphoma 9 [Source:HGNC Symbol;Acc:HGNC:1008]	109803776	109819766	-	5422	upstream
chr4	ALDBSSCT0000008086	ALDBSSCG0000004908	--	Annotated_lncRNA	110221245	110255365	-	ENSSSCT00000034808	ENSSSCG00000006703	PRKAB2	protein kinase AMP-activated non-catalytic subunit beta 2 [Source:HGNC Symbol;Acc:HGNC:9379]	110208123	110219705	+	1539	downstream
chr4	ALDBSSCT0000008086	ALDBSSCG0000004908	--	Annotated_lncRNA	110221245	110255365	-	ENSSSCT00000007342	ENSSSCG00000006703	PRKAB2	protein kinase AMP-activated non-catalytic subunit beta 2 [Source:HGNC Symbol;Acc:HGNC:9379]	110208095	110219705	+	1539	downstream
chr4	ALDBSSCT0000008086	ALDBSSCG0000004908	--	Annotated_lncRNA	110221245	110255365	-	ENSSSCT00000032787	ENSSSCG00000006703	PRKAB2	protein kinase AMP-activated non-catalytic subunit beta 2 [Source:HGNC Symbol;Acc:HGNC:9379]	110208095	110219822	+	1422	downstream
chr4	ALDBSSCT0000008086	ALDBSSCG0000004908	--	Annotated_lncRNA	110221245	110255365	-	ENSSSCT00000034207	ENSSSCG00000006703	PRKAB2	protein kinase AMP-activated non-catalytic subunit beta 2 [Source:HGNC Symbol;Acc:HGNC:9379]	110208121	110217459	+	3785	downstream
chr4	ALDBSSCT0000008086	ALDBSSCG0000004908	--	Annotated_lncRNA	110221245	110255365	-	ENSSSCT00000036163	ENSSSCG00000006703	PRKAB2	protein kinase AMP-activated non-catalytic subunit beta 2 [Source:HGNC Symbol;Acc:HGNC:9379]	110207628	110219705	+	1539	downstream
chr15	ALDBSSCT0000004289	ALDBSSCG0000002598	--	Annotated_lncRNA	117382781	117384523	+	ENSSSCT00000029321	ENSSSCG00000022225	NOP58	NOP58 ribonucleoprotein [Source:HGNC Symbol;Acc:HGNC:29926]	117351067	117375010	+	7770	downstream
chr4	ALDBSSCT0000008088	ALDBSSCG0000004909	--	Annotated_lncRNA	110270405	110272230	-	ENSSSCT00000007343	ENSSSCG00000006704	--	--	110281179	110293011	-	8948	downstream
chr5	ALDBSSCT0000008244	ALDBSSCG0000005005	--	Annotated_lncRNA	3632849	3642673	+	ENSSSCT00000000040	ENSSSCG00000000038	CYB5R3	cytochrome b5 reductase 3 [Source:HGNC Symbol;Acc:HGNC:2873]	3610542	3628216	+	4632	downstream
chr5	ALDBSSCT0000008243	ALDBSSCG0000005004	--	Annotated_lncRNA	3509497	3518073	+	ENSSSCT00000000041	ENSSSCG00000000039	POLDIP3	DNA polymerase delta interacting protein 3 [Source:HGNC Symbol;Acc:HGNC:23782]	3524038	3534832	+	5964	upstream
chr4	LNC_001254	XLOC_068086	--	Novel_lncRNA	17226332	17227802	+	ENSSSCT00000027275	ENSSSCG00000021004	DERL1	derlin 1 [Source:HGNC Symbol;Acc:HGNC:28454]	17236603	17252337	-	8800	downstream
chr6	ALDBSSCT0000009363	ALDBSSCG0000005713	--	Annotated_lncRNA	57252939	57264728	-	ENSSSCT00000004416	ENSSSCG00000003994	C19orf18	chromosome 19 open reading frame 18 [Source:HGNC Symbol;Acc:HGNC:28642]	57272176	57281258	-	7447	downstream
chr5	ALDBSSCT0000008249	ALDBSSCG0000005005	--	Annotated_lncRNA	3632897	3642673	+	ENSSSCT00000000040	ENSSSCG00000000038	CYB5R3	cytochrome b5 reductase 3 [Source:HGNC Symbol;Acc:HGNC:2873]	3610542	3628216	+	4680	downstream
chr11	LNC_000485	XLOC_026375	--	Novel_lncRNA	6188838	6191158	-	ENSSSCT00000022568	ENSSSCG00000029456	--	--	6181362	6188211	-	626	upstream
chr11	LNC_000483	XLOC_026046	--	Novel_lncRNA	75532947	75533665	+	ENSSSCT00000010435	ENSSSCG00000009517	GPR183	G protein-coupled receptor 183 [Source:HGNC Symbol;Acc:HGNC:3128]	75527990	75542044	-	-719	antisense
chr11	LNC_000483	XLOC_026046	--	Novel_lncRNA	75532947	75533665	+	ENSSSCT00000010434	ENSSSCG00000009516	UBAC2	UBA domain containing 2 [Source:HGNC Symbol;Acc:HGNC:20486]	75379204	75555916	+	-719	sense_overlapping
chr13	ALDBSSCT0000002624	ALDBSSCG0000001596	--	Annotated_lncRNA	37144848	37184450	+	ENSSSCT00000032558	ENSSSCG00000024835	IQCF6	IQ motif containing F6 [Source:HGNC Symbol;Acc:HGNC:35158]	37188984	37189446	-	4533	downstream
chr13	ALDBSSCT0000002624	ALDBSSCG0000001596	--	Annotated_lncRNA	37144848	37184450	+	ENSSSCT00000012503	ENSSSCG00000011423	GRM2	glutamate metabotropic receptor 2 [Source:HGNC Symbol;Acc:HGNC:4594]	37132583	37140861	+	3986	downstream
chr13	ALDBSSCT0000002623	ALDBSSCG0000001595	--	Annotated_lncRNA	36881156	36886431	+	ENSSSCT00000012501	ENSSSCG00000011421	MANF	mesencephalic astrocyte-derived neurotrophic factor [Source:HGNC Symbol;Acc:HGNC:15461]	36895068	36899306	-	8636	downstream
chr13	ALDBSSCT0000002623	ALDBSSCG0000001595	--	Annotated_lncRNA	36881156	36886431	+	ENSSSCT00000012500	ENSSSCG00000011420	RBM15B	RNA binding motif protein 15B [Source:HGNC Symbol;Acc:HGNC:24303]	36890397	36893078	-	3965	downstream
chr13	ALDBSSCT0000002620	ALDBSSCG0000001593	--	Annotated_lncRNA	35883429	35885697	+	ENSSSCT00000012475	ENSSSCG00000011397	SLC38A3	solute carrier family 38 member 3 [Source:HGNC Symbol;Acc:HGNC:18044]	35863386	35878405	+	5023	downstream
chr13	ALDBSSCT0000002620	ALDBSSCG0000001593	--	Annotated_lncRNA	35883429	35885697	+	ENSSSCT00000012477	ENSSSCG00000011399	GNAI2	G protein subunit alpha i2 [Source:HGNC Symbol;Acc:HGNC:4385]	35891302	35911741	+	5604	upstream
chr3	LNC_001152	XLOC_062604	--	Novel_lncRNA	17942139	17944808	+	ENSSSCT00000008523	ENSSSCG00000007776	BCL7C	BCL tumor suppressor 7C [Source:HGNC Symbol;Acc:HGNC:1006]	17949269	17953736	-	4460	downstream
chrX	ENSSSCT00000035380	ENSSSCG00000031004	CH242-227G20.3	Annotated_lncRNA	22075081	22076913	+	ENSSSCT00000013325	ENSSSCG00000012181	PDK3	pyruvate dehydrogenase kinase 3 [Source:HGNC Symbol;Acc:HGNC:8811]	21997037	22067142	+	7938	downstream
chrX	ENSSSCT00000035380	ENSSSCG00000031004	CH242-227G20.3	Annotated_lncRNA	22075081	22076913	+	ENSSSCT00000035302	ENSSSCG00000012182	PCYT1B	phosphate cytidylyltransferase 1, choline, beta [Source:HGNC Symbol;Acc:HGNC:8755]	22086567	22221164	-	9653	downstream
chrX	ENSSSCT00000035380	ENSSSCG00000031004	CH242-227G20.3	Annotated_lncRNA	22075081	22076913	+	ENSSSCT00000033023	ENSSSCG00000012182	PCYT1B	phosphate cytidylyltransferase 1, choline, beta [Source:HGNC Symbol;Acc:HGNC:8755]	22084381	22126280	-	7467	downstream
chr15	ALDBSSCT0000004590	ALDBSSCG0000002792	--	Annotated_lncRNA	122882410	122883897	-	ENSSSCT00000026412	ENSSSCG00000023264	IDH1	isocitrate dehydrogenase (NADP(+)) 1, cytosolic [Source:HGNC Symbol;Acc:HGNC:5382]	122861672	122879852	-	2557	upstream
chr9	LNC_001779	XLOC_096360	--	Novel_lncRNA	53480287	53564249	-	ENSSSCT00000026020	ENSSSCG00000028517	SC5D	sterol-C5-desaturase [Source:HGNC Symbol;Acc:HGNC:10547]	53564367	53580784	+	117	upstream
chr9	LNC_001778	XLOC_096360	--	Novel_lncRNA	53480287	53564228	-	ENSSSCT00000026020	ENSSSCG00000028517	SC5D	sterol-C5-desaturase [Source:HGNC Symbol;Acc:HGNC:10547]	53564367	53580784	+	138	upstream
chr6	ALDBSSCT0000008885	ALDBSSCG0000005431	--	Annotated_lncRNA	57187590	57192986	+	ENSSSCT00000004411	ENSSSCG00000003989	--	--	57195271	57211183	+	2284	upstream
chr6	ALDBSSCT0000008887	ALDBSSCG0000005432	--	Annotated_lncRNA	57219932	57255344	+	ENSSSCT00000004411	ENSSSCG00000003989	--	--	57195271	57211183	+	8748	downstream
chr3	ALDBSSCT0000007002	ALDBSSCG0000004255	--	Annotated_lncRNA	6629750	6639048	-	ENSSSCT00000008358	ENSSSCG00000007618	--	--	6577306	6623651	+	6098	downstream
chr3	ALDBSSCT0000007004	ALDBSSCG0000004257	--	Annotated_lncRNA	7833571	7836983	-	ENSSSCT00000008404	ENSSSCG00000007664	AGFG2	ArfGAP with FG repeats 2 [Source:HGNC Symbol;Acc:HGNC:5177]	7811252	7833017	+	553	downstream
chr3	ALDBSSCT0000007004	ALDBSSCG0000004257	--	Annotated_lncRNA	7833571	7836983	-	ENSSSCT00000008407	ENSSSCG00000007667	LRCH4	leucine rich repeats and calponin homology domain containing 4 [Source:HGNC Symbol;Acc:HGNC:6691]	7843516	7906079	-	6532	downstream
chr3	ALDBSSCT0000007004	ALDBSSCG0000004257	--	Annotated_lncRNA	7833571	7836983	-	ENSSSCT00000008405	ENSSSCG00000007665	--	--	7837929	7839602	+	945	upstream
chr6	ALDBSSCT0000008767	ALDBSSCG0000005352	--	Annotated_lncRNA	26755882	26758968	+	ENSSSCT00000003123	ENSSSCG00000002823	GNAO1	G protein subunit alpha o1 [Source:HGNC Symbol;Acc:HGNC:4389]	26768844	26787552	-	9875	downstream
chr6	ALDBSSCT0000008767	ALDBSSCG0000005352	--	Annotated_lncRNA	26755882	26758968	+	ENSSSCT00000003122	ENSSSCG00000002822	--	--	26738903	26754724	+	1157	downstream
chr12	ALDBSSCT0000002284	ALDBSSCG0000001378	--	Annotated_lncRNA	55458790	55465075	+	ENSSSCT00000019546	ENSSSCG00000017962	KDM6B	lysine demethylase 6B [Source:HGNC Symbol;Acc:HGNC:29012]	55465577	55474333	+	501	upstream
chr12	ALDBSSCT0000002284	ALDBSSCG0000001378	--	Annotated_lncRNA	55458790	55465075	+	ENSSSCT00000019547	ENSSSCG00000017963	--	--	55438911	55452302	+	6487	downstream
chr12	ALDBSSCT0000002285	ALDBSSCG0000001379	--	Annotated_lncRNA	56043891	56046091	+	ENSSSCT00000019571	ENSSSCG00000017985	RNF222	ring finger protein 222 [Source:HGNC Symbol;Acc:HGNC:34517]	56036550	56037200	-	6690	upstream
chr12	ALDBSSCT0000002539	ALDBSSCG0000001537	--	Annotated_lncRNA	62737412	62747740	-	ENSSSCT00000019641	ENSSSCG00000018046	SLC47A1	solute carrier family 47 member 1 [Source:HGNC Symbol;Acc:HGNC:25588]	62686585	62728885	+	8526	downstream
chr6	ALDBSSCT0000008868	ALDBSSCG0000005418	--	Annotated_lncRNA	51947964	51953151	+	ENSSSCT00000003604	ENSSSCG00000003244	--	--	51959390	51992422	-	6238	downstream
chr6	ALDBSSCT0000008869	ALDBSSCG0000005419	--	Annotated_lncRNA	52001497	52003237	+	ENSSSCT00000003604	ENSSSCG00000003244	--	--	51959390	51992422	-	9074	upstream
chr6	ALDBSSCT0000008869	ALDBSSCG0000005419	--	Annotated_lncRNA	52001497	52003237	+	ENSSSCT00000003603	ENSSSCG00000003243	--	--	52011706	52051380	+	8468	upstream
chr12	ALDBSSCT0000002536	ALDBSSCG0000001534	--	Annotated_lncRNA	62218614	62219745	-	ENSSSCT00000029947	ENSSSCG00000021252	LRRC75A	leucine rich repeat containing 75A [Source:HGNC Symbol;Acc:HGNC:32403]	62221542	62261407	+	1796	upstream
chr1	LNC_000392	XLOC_021615	--	Novel_lncRNA	307543365	307545232	-	ENSSSCT00000023586	ENSSSCG00000024912	WDR5	WD repeat domain 5 [Source:HGNC Symbol;Acc:HGNC:12757]	307533212	307551074	+	-1868	antisense
chr1	LNC_000393	XLOC_021751	--	Novel_lncRNA	314140576	314143559	-	ENSSSCT00000006435	ENSSSCG00000005856	RNF224	ring finger protein 224 [Source:HGNC Symbol;Acc:HGNC:41912]	314145387	314145860	-	1827	downstream
chr1	LNC_000393	XLOC_021751	--	Novel_lncRNA	314140576	314143559	-	ENSSSCT00000006436	ENSSSCG00000005857	CYSRT1	cysteine rich tail 1 [Source:HGNC Symbol;Acc:HGNC:30529]	314147913	314151525	-	4353	downstream
chr1	LNC_000393	XLOC_021751	--	Novel_lncRNA	314140576	314143559	-	ENSSSCT00000006428	ENSSSCG00000005849	TUBB4B	tubulin beta 4B class IVb [Source:HGNC Symbol;Acc:HGNC:20771]	314135326	314137894	-	2681	upstream
chr1	LNC_000393	XLOC_021751	--	Novel_lncRNA	314140576	314143559	-	ENSSSCT00000006437	ENSSSCG00000005858	RNF208	ring finger protein 208 [Source:HGNC Symbol;Acc:HGNC:25420]	314152677	314153474	+	9117	upstream
chr1	LNC_000393	XLOC_021751	--	Novel_lncRNA	314140576	314143559	-	ENSSSCT00000006427	ENSSSCG00000005848	FAM166A	family with sequence similarity 166 member A [Source:HGNC Symbol;Acc:HGNC:33818]	314131997	314135358	+	5217	downstream
chr1	LNC_000390	XLOC_021614	--	Novel_lncRNA	307531261	307532707	-	ENSSSCT00000023586	ENSSSCG00000024912	WDR5	WD repeat domain 5 [Source:HGNC Symbol;Acc:HGNC:12757]	307533212	307551074	+	504	upstream
chr1	LNC_000391	XLOC_021614	--	Novel_lncRNA	307531261	307532721	-	ENSSSCT00000023586	ENSSSCG00000024912	WDR5	WD repeat domain 5 [Source:HGNC Symbol;Acc:HGNC:12757]	307533212	307551074	+	490	upstream
chr10	LNC_000394	XLOC_021817	--	Novel_lncRNA	63878	64427	+	ENSSSCT00000011811	ENSSSCG00000010795	NDUFAB1	NADH:ubiquinone oxidoreductase subunit AB1 [Source:HGNC Symbol;Acc:HGNC:7694]	50589	62614	+	1263	downstream
chr10	LNC_000398	XLOC_022041	--	Novel_lncRNA	14881548	14883156	+	ENSSSCT00000032127	ENSSSCG00000025686	KMO	kynurenine 3-monooxygenase [Source:HGNC Symbol;Acc:HGNC:6381]	14889942	14937373	+	6785	upstream
chr10	LNC_000398	XLOC_022041	--	Novel_lncRNA	14881548	14883156	+	ENSSSCT00000030683	ENSSSCG00000028178	FH	fumarate hydratase [Source:RefSeq peptide;Acc:NP_001230517]	14852719	14879014	-	2533	upstream
chr10	LNC_000399	XLOC_022047	--	Novel_lncRNA	14993119	14997804	+	ENSSSCT00000027577	ENSSSCG00000026705	--	--	15003501	15040170	+	5696	upstream
chr12	LNC_000559	XLOC_029160	--	Novel_lncRNA	62365216	62372377	+	ENSSSCT00000019630	ENSSSCG00000018035	PIGL	phosphatidylinositol glycan anchor biosynthesis class L [Source:HGNC Symbol;Acc:HGNC:8966]	62343359	62381926	-	-7162	antisense
chr12	LNC_000554	XLOC_029016	--	Novel_lncRNA	55532678	55535177	+	ENSSSCT00000019548	ENSSSCG00000021363	CHD3	chromodomain helicase DNA binding protein 3 [Source:HGNC Symbol;Acc:HGNC:1918]	55506216	55528405	+	4272	downstream
chr12	LNC_000554	XLOC_029016	--	Novel_lncRNA	55532678	55535177	+	ENSSSCT00000023461	ENSSSCG00000023166	--	--	55530186	55532845	-	-168	antisense
chr12	LNC_000554	XLOC_029016	--	Novel_lncRNA	55532678	55535177	+	ENSSSCT00000026438	ENSSSCG00000029940	KCNAB3	potassium voltage-gated channel subfamily A regulatory beta subunit 3 [Source:HGNC Symbol;Acc:HGNC:6230]	55536758	55545091	-	1580	downstream
chr12	LNC_000555	XLOC_029016	--	Novel_lncRNA	55532679	55543692	+	ENSSSCT00000019548	ENSSSCG00000021363	CHD3	chromodomain helicase DNA binding protein 3 [Source:HGNC Symbol;Acc:HGNC:1918]	55506216	55528405	+	4273	downstream
chr12	LNC_000555	XLOC_029016	--	Novel_lncRNA	55532679	55543692	+	ENSSSCT00000023461	ENSSSCG00000023166	--	--	55530186	55532845	-	-167	antisense
chr12	LNC_000555	XLOC_029016	--	Novel_lncRNA	55532679	55543692	+	ENSSSCT00000019553	ENSSSCG00000017968	CNTROB	centrobin, centriole duplication and spindle assembly protein [Source:HGNC Symbol;Acc:HGNC:29616]	55548339	55568067	+	4646	upstream
chr12	LNC_000555	XLOC_029016	--	Novel_lncRNA	55532679	55543692	+	ENSSSCT00000026438	ENSSSCG00000029940	KCNAB3	potassium voltage-gated channel subfamily A regulatory beta subunit 3 [Source:HGNC Symbol;Acc:HGNC:6230]	55536758	55545091	-	-6935	antisense
chr12	LNC_000555	XLOC_029016	--	Novel_lncRNA	55532679	55543692	+	ENSSSCT00000031070	ENSSSCG00000029679	TRAPPC1	trafficking protein particle complex 1 [Source:HGNC Symbol;Acc:HGNC:19894]	55545614	55547253	-	1921	downstream
chr12	LNC_000556	XLOC_029154	--	Novel_lncRNA	62288947	62297976	+	ENSSSCT00000019628	ENSSSCG00000018033	UBB	ubiquitin B [Source:HGNC Symbol;Acc:HGNC:12463]	62297983	62299883	-	6	downstream
chr12	LNC_000550	XLOC_028965	--	Novel_lncRNA	54703137	54704452	+	ENSSSCT00000019510	ENSSSCG00000017927	BCL6B	B-cell CLL/lymphoma 6B [Source:HGNC Symbol;Acc:HGNC:1002]	54708169	54711360	-	3716	downstream
chr12	LNC_000550	XLOC_028965	--	Novel_lncRNA	54703137	54704452	+	ENSSSCT00000019508	ENSSSCG00000017925	--	--	54696976	54699411	+	3725	downstream
chr12	LNC_000550	XLOC_028965	--	Novel_lncRNA	54703137	54704452	+	ENSSSCT00000019509	ENSSSCG00000017926	--	--	54699426	54703238	-	-102	antisense
chr12	LNC_000551	XLOC_028965	--	Novel_lncRNA	54703170	54704452	+	ENSSSCT00000019510	ENSSSCG00000017927	BCL6B	B-cell CLL/lymphoma 6B [Source:HGNC Symbol;Acc:HGNC:1002]	54708169	54711360	-	3716	downstream
chr12	LNC_000551	XLOC_028965	--	Novel_lncRNA	54703170	54704452	+	ENSSSCT00000019508	ENSSSCG00000017925	--	--	54696976	54699411	+	3758	downstream
chr12	LNC_000551	XLOC_028965	--	Novel_lncRNA	54703170	54704452	+	ENSSSCT00000019509	ENSSSCG00000017926	--	--	54699426	54703238	-	-69	antisense
chr12	LNC_000552	XLOC_028965	--	Novel_lncRNA	54703716	54704452	+	ENSSSCT00000019510	ENSSSCG00000017927	BCL6B	B-cell CLL/lymphoma 6B [Source:HGNC Symbol;Acc:HGNC:1002]	54708169	54711360	-	3716	downstream
chr12	LNC_000552	XLOC_028965	--	Novel_lncRNA	54703716	54704452	+	ENSSSCT00000019508	ENSSSCG00000017925	--	--	54696976	54699411	+	4304	downstream
chr12	LNC_000552	XLOC_028965	--	Novel_lncRNA	54703716	54704452	+	ENSSSCT00000019509	ENSSSCG00000017926	--	--	54699426	54703238	-	477	upstream
chr12	LNC_000553	XLOC_028966	--	Novel_lncRNA	54706166	54708590	+	ENSSSCT00000019511	ENSSSCG00000017928	--	--	54717498	54720452	-	8907	downstream
chr12	LNC_000553	XLOC_028966	--	Novel_lncRNA	54706166	54708590	+	ENSSSCT00000019510	ENSSSCG00000017927	BCL6B	B-cell CLL/lymphoma 6B [Source:HGNC Symbol;Acc:HGNC:1002]	54708169	54711360	-	-422	antisense
chr12	LNC_000553	XLOC_028966	--	Novel_lncRNA	54706166	54708590	+	ENSSSCT00000019508	ENSSSCG00000017925	--	--	54696976	54699411	+	6754	downstream
chr12	LNC_000553	XLOC_028966	--	Novel_lncRNA	54706166	54708590	+	ENSSSCT00000019509	ENSSSCG00000017926	--	--	54699426	54703238	-	2927	upstream
chr2	ALDBSSCT0000006448	ALDBSSCG0000003935	--	Annotated_lncRNA	139000762	139021650	-	ENSSSCT00000015588	ENSSSCG00000014266	CDC42SE2	CDC42 small effector 2 [Source:HGNC Symbol;Acc:HGNC:18547]	138992124	138999352	+	1409	downstream
chr2	ALDBSSCT0000006448	ALDBSSCG0000003935	--	Annotated_lncRNA	139000762	139021650	-	ENSSSCT00000015589	ENSSSCG00000014267	--	--	139027023	139128129	-	5372	downstream
chr6	ALDBSSCT0000009044	ALDBSSCG0000005523	--	Annotated_lncRNA	110652467	110734909	+	ENSSSCT00000024859	ENSSSCG00000028047	--	--	110739417	110858569	-	4507	downstream
chr6	ALDBSSCT0000009348	ALDBSSCG0000005702	--	Annotated_lncRNA	53304623	53305156	-	ENSSSCT00000027911	ENSSSCG00000029785	RPS9	ribosomal protein S9 [Source:HGNC Symbol;Acc:HGNC:10442]	53292339	53298246	+	6376	downstream
chr6	ALDBSSCT0000009348	ALDBSSCG0000005702	--	Annotated_lncRNA	53304623	53305156	-	ENSSSCT00000023496	ENSSSCG00000028802	--	--	53299112	53303684	-	938	upstream
chr13	ALDBSSCT0000002757	ALDBSSCG0000001672	--	Annotated_lncRNA	107046764	107049932	+	ENSSSCT00000024213	ENSSSCG00000022054	--	--	107041446	107043539	-	3224	upstream
chr13	ALDBSSCT0000002757	ALDBSSCG0000001672	--	Annotated_lncRNA	107046764	107049932	+	ENSSSCT00000024239	ENSSSCG00000022054	--	--	107041040	107043539	-	3224	upstream
chr17	ALDBSSCT0000005157	ALDBSSCG0000003111	--	Annotated_lncRNA	40668304	40670547	+	ENSSSCT00000007921	ENSSSCG00000007240	--	--	40656380	40667247	+	1056	downstream
chr5	LNC_001363	XLOC_073277	--	Novel_lncRNA	45582661	45597114	+	ENSSSCT00000032100	ENSSSCG00000030616	KIAA1551	KIAA1551 [Source:HGNC Symbol;Acc:HGNC:25559]	45546617	45582548	-	112	upstream
chr17	ALDBSSCT0000005151	ALDBSSCG0000003106	--	Annotated_lncRNA	36275202	36282755	+	ENSSSCT00000007820	ENSSSCG00000007147	--	--	36285534	36305348	-	2778	downstream
chr17	ALDBSSCT0000005151	ALDBSSCG0000003106	--	Annotated_lncRNA	36275202	36282755	+	ENSSSCT00000007821	ENSSSCG00000007148	--	--	36283270	36283745	+	514	upstream
chr17	ALDBSSCT0000005151	ALDBSSCG0000003106	--	Annotated_lncRNA	36275202	36282755	+	ENSSSCT00000007822	ENSSSCG00000007149	SPEF1	sperm flagellar 1 [Source:HGNC Symbol;Acc:HGNC:15874]	36267030	36270635	+	4566	downstream
chr5	LNC_001366	XLOC_073609	--	Novel_lncRNA	64998978	65016954	+	ENSSSCT00000000713	ENSSSCG00000000657	CLEC2D	-	65026880	65062702	-	9925	downstream
chr5	LNC_001366	XLOC_073609	--	Novel_lncRNA	64998978	65016954	+	ENSSSCT00000033596	ENSSSCG00000000657	CLEC2D	-	65023787	65062481	-	6832	downstream
chr5	LNC_001366	XLOC_073609	--	Novel_lncRNA	64998978	65016954	+	ENSSSCT00000034328	ENSSSCG00000000657	CLEC2D	-	65023651	65062465	-	6696	downstream
chr5	LNC_001367	XLOC_073647	--	Novel_lncRNA	66658985	66661342	+	ENSSSCT00000000766	ENSSSCG00000000704	TAPBPL	TAP binding protein like [Source:HGNC Symbol;Acc:HGNC:30683]	66647211	66658624	-	360	upstream
chr5	LNC_001367	XLOC_073647	--	Novel_lncRNA	66658985	66661342	+	ENSSSCT00000000767	ENSSSCG00000000705	CD27	CD27 molecule [Source:HGNC Symbol;Acc:HGNC:11922]	66658752	66664135	-	-2358	antisense
chr5	LNC_001367	XLOC_073647	--	Novel_lncRNA	66658985	66661342	+	ENSSSCT00000033152	ENSSSCG00000000705	CD27	CD27 molecule [Source:HGNC Symbol;Acc:HGNC:11922]	66658787	66663973	-	-2358	antisense
chr7	ENSSSCT00000035481	ENSSSCG00000030916	CH242-136A20.1	Annotated_lncRNA	106551501	106552738	-	ENSSSCT00000033132	ENSSSCG00000002396	GSTZ1	glutathione S-transferase zeta 1 [Source:HGNC Symbol;Acc:HGNC:4643]	106553043	106561411	-	304	downstream
chr7	ENSSSCT00000035481	ENSSSCG00000030916	CH242-136A20.1	Annotated_lncRNA	106551501	106552738	-	ENSSSCT00000002664	ENSSSCG00000002396	GSTZ1	glutathione S-transferase zeta 1 [Source:HGNC Symbol;Acc:HGNC:4643]	106553162	106564932	-	423	downstream
chr7	ENSSSCT00000035481	ENSSSCG00000030916	CH242-136A20.1	Annotated_lncRNA	106551501	106552738	-	ENSSSCT00000033055	ENSSSCG00000002396	GSTZ1	glutathione S-transferase zeta 1 [Source:HGNC Symbol;Acc:HGNC:4643]	106554247	106561133	-	1508	downstream
chr7	ENSSSCT00000035481	ENSSSCG00000030916	CH242-136A20.1	Annotated_lncRNA	106551501	106552738	-	ENSSSCT00000033148	ENSSSCG00000002396	GSTZ1	glutathione S-transferase zeta 1 [Source:HGNC Symbol;Acc:HGNC:4643]	106554247	106559336	-	1508	downstream
chr7	ENSSSCT00000035481	ENSSSCG00000030916	CH242-136A20.1	Annotated_lncRNA	106551501	106552738	-	ENSSSCT00000036355	ENSSSCG00000002396	GSTZ1	glutathione S-transferase zeta 1 [Source:HGNC Symbol;Acc:HGNC:4643]	106554247	106561133	-	1508	downstream
chr7	ENSSSCT00000035481	ENSSSCG00000030916	CH242-136A20.1	Annotated_lncRNA	106551501	106552738	-	ENSSSCT00000036020	ENSSSCG00000002396	GSTZ1	glutathione S-transferase zeta 1 [Source:HGNC Symbol;Acc:HGNC:4643]	106554530	106561133	-	1791	downstream
chr7	ENSSSCT00000035481	ENSSSCG00000030916	CH242-136A20.1	Annotated_lncRNA	106551501	106552738	-	ENSSSCT00000036281	ENSSSCG00000002396	GSTZ1	glutathione S-transferase zeta 1 [Source:HGNC Symbol;Acc:HGNC:4643]	106554049	106564927	-	1310	downstream
chr7	ENSSSCT00000035481	ENSSSCG00000030916	CH242-136A20.1	Annotated_lncRNA	106551501	106552738	-	ENSSSCT00000035937	ENSSSCG00000002396	GSTZ1	glutathione S-transferase zeta 1 [Source:HGNC Symbol;Acc:HGNC:4643]	106554762	106564932	-	2023	downstream
chr18	ALDBSSCT0000005753	ALDBSSCG0000003491	--	Annotated_lncRNA	55987408	55989754	-	ENSSSCT00000018237	ENSSSCG00000016755	POLM	DNA polymerase mu [Source:HGNC Symbol;Acc:HGNC:9185]	55973064	55984105	+	3302	downstream
chr16	ALDBSSCT0000004973	ALDBSSCG0000003010	--	Annotated_lncRNA	52627785	52635265	-	ENSSSCT00000018485	ENSSSCG00000016975	PTCD2	pentatricopeptide repeat domain 2 [Source:HGNC Symbol;Acc:HGNC:25734]	52593639	52620444	+	7340	downstream
chr3	LNC_001163	XLOC_063795	--	Novel_lncRNA	81131886	81144802	+	ENSSSCT00000009156	ENSSSCG00000008362	SERTAD2	SERTA domain containing 2 [Source:HGNC Symbol;Acc:HGNC:30784]	81150521	81151459	+	5718	upstream
chr13	ALDBSSCT0000003121	ALDBSSCG0000001873	--	Annotated_lncRNA	43546067	43546609	-	ENSSSCT00000012550	ENSSSCG00000011468	--	--	43455340	43545275	-	791	upstream
chr3	LNC_001164	XLOC_063922	--	Novel_lncRNA	82783292	82794595	+	ENSSSCT00000022908	ENSSSCG00000021291	--	--	82781257	82781400	+	1891	downstream
chr14	ALDBSSCT0000003937	ALDBSSCG0000002370	--	Annotated_lncRNA	64958884	64973480	-	ENSSSCT00000011151	ENSSSCG00000010185	GALNT2	polypeptide N-acetylgalactosaminyltransferase 2 [Source:HGNC Symbol;Acc:HGNC:4124]	64772892	64953135	-	5748	upstream
chr2	ALDBSSCT0000006191	ALDBSSCG0000003785	--	Annotated_lncRNA	18181478	18195388	-	ENSSSCT00000014497	ENSSSCG00000013273	CHST1	carbohydrate sulfotransferase 1 [Source:HGNC Symbol;Acc:HGNC:1969]	18179200	18180435	-	1042	upstream
chr1	ALDBSSCT0000001091	ALDBSSCG0000000675	--	Annotated_lncRNA	313791077	313792321	-	ENSSSCT00000006417	ENSSSCG00000005838	TRAF2	TNF receptor associated factor 2 [Source:HGNC Symbol;Acc:HGNC:12032]	313771803	313782852	-	8224	upstream
chr4	ALDBSSCT0000007700	ALDBSSCG0000004677	--	Annotated_lncRNA	122131377	122192138	+	ENSSSCT00000007500	ENSSSCG00000006848	SLC25A24	solute carrier family 25 member 24 [Source:HGNC Symbol;Acc:HGNC:20662]	122094476	122127835	+	3541	downstream
chr11	ALDBSSCT0000001873	ALDBSSCG0000001134	--	Annotated_lncRNA	5163849	5173214	-	ENSSSCT00000010210	ENSSSCG00000009319	PAN3	PAN3 poly(A) specific ribonuclease subunit [Source:HGNC Symbol;Acc:HGNC:29991]	5173861	5301089	+	646	upstream
chr11	ALDBSSCT0000001874	ALDBSSCG0000001134	--	Annotated_lncRNA	5168964	5173221	-	ENSSSCT00000010210	ENSSSCG00000009319	PAN3	PAN3 poly(A) specific ribonuclease subunit [Source:HGNC Symbol;Acc:HGNC:29991]	5173861	5301089	+	639	upstream
GL895677.2	LNC_000164	XLOC_008029	--	Novel_lncRNA	103571	106623	-	ENSSSCT00000012130	ENSSSCG00000011083	--	--	93147	102918	-	652	upstream
chr1	ALDBSSCT0000000705	ALDBSSCG0000000419	--	Annotated_lncRNA	40968874	40973200	-	ENSSSCT00000027938	ENSSSCG00000004222	NCOA7	nuclear receptor coactivator 7 [Source:HGNC Symbol;Acc:HGNC:21081]	40815279	40964113	-	4760	upstream
chr11	ALDBSSCT0000001879	ALDBSSCG0000001137	--	Annotated_lncRNA	5762208	5770778	-	ENSSSCT00000025196	ENSSSCG00000029470	--	--	5755487	5758255	-	3952	upstream
GL895677.2	LNC_000163	XLOC_008029	--	Novel_lncRNA	103571	106558	-	ENSSSCT00000012130	ENSSSCG00000011083	--	--	93147	102918	-	652	upstream
chr2	ALDBSSCT0000006060	ALDBSSCG0000003711	--	Annotated_lncRNA	147186389	147192155	+	ENSSSCT00000015685	ENSSSCG00000014356	DNAJC18	DnaJ heat shock protein family (Hsp40) member C18 [Source:HGNC Symbol;Acc:HGNC:28429]	147196150	147212221	-	3994	downstream
chr2	ALDBSSCT0000006060	ALDBSSCG0000003711	--	Annotated_lncRNA	147186389	147192155	+	ENSSSCT00000032759	ENSSSCG00000014349	TMEM173	transmembrane protein 173 [Source:HGNC Symbol;Acc:HGNC:27962]	147171864	147176560	-	9828	upstream
chr2	ALDBSSCT0000006060	ALDBSSCG0000003711	--	Annotated_lncRNA	147186389	147192155	+	ENSSSCT00000033067	ENSSSCG00000014349	TMEM173	transmembrane protein 173 [Source:HGNC Symbol;Acc:HGNC:27962]	147175086	147176637	-	9751	upstream
chr2	ALDBSSCT0000006060	ALDBSSCG0000003711	--	Annotated_lncRNA	147186389	147192155	+	ENSSSCT00000035934	ENSSSCG00000014349	TMEM173	transmembrane protein 173 [Source:HGNC Symbol;Acc:HGNC:27962]	147169469	147176446	-	9942	upstream
chr2	ALDBSSCT0000006060	ALDBSSCG0000003711	--	Annotated_lncRNA	147186389	147192155	+	ENSSSCT00000033615	ENSSSCG00000014349	TMEM173	transmembrane protein 173 [Source:HGNC Symbol;Acc:HGNC:27962]	147175198	147177252	-	9136	upstream
chr2	ALDBSSCT0000006061	ALDBSSCG0000003711	--	Annotated_lncRNA	147189076	147192155	+	ENSSSCT00000015685	ENSSSCG00000014356	DNAJC18	DnaJ heat shock protein family (Hsp40) member C18 [Source:HGNC Symbol;Acc:HGNC:28429]	147196150	147212221	-	3994	downstream
chr2	ALDBSSCT0000006063	ALDBSSCG0000003712	--	Annotated_lncRNA	147213525	147228563	+	ENSSSCT00000015685	ENSSSCG00000014356	DNAJC18	DnaJ heat shock protein family (Hsp40) member C18 [Source:HGNC Symbol;Acc:HGNC:28429]	147196150	147212221	-	1303	upstream
chr3	ALDBSSCT0000006970	ALDBSSCG0000004231	--	Annotated_lncRNA	140648268	140655068	+	ENSSSCT00000030705	ENSSSCG00000028755	TSSC1	tumor suppressing subtransferable candidate 1 [Source:HGNC Symbol;Acc:HGNC:12383]	140570745	140645632	+	2635	downstream
chr16	ALDBSSCT0000005086	ALDBSSCG0000003065	--	Annotated_lncRNA	82411093	82413437	-	ENSSSCT00000029358	ENSSSCG00000025115	--	--	82398052	82401790	-	9302	upstream
chr13	ALDBSSCT0000002836	ALDBSSCG0000001730	--	Annotated_lncRNA	150023878	150025327	+	ENSSSCT00000033659	ENSSSCG00000011899	CD80	CD80 molecule [Source:HGNC Symbol;Acc:HGNC:1700]	150034412	150044259	-	9084	downstream
chr13	ALDBSSCT0000002836	ALDBSSCG0000001730	--	Annotated_lncRNA	150023878	150025327	+	ENSSSCT00000013021	ENSSSCG00000011899	CD80	CD80 molecule [Source:HGNC Symbol;Acc:HGNC:1700]	150034412	150044259	-	9084	downstream
chr13	ALDBSSCT0000002835	ALDBSSCG0000001729	--	Annotated_lncRNA	147427560	147428834	+	ENSSSCT00000012987	ENSSSCG00000011873	HSPBAP1	HSPB1 associated protein 1 [Source:HGNC Symbol;Acc:HGNC:16389]	147363862	147426629	+	930	downstream
chr13	ALDBSSCT0000002835	ALDBSSCG0000001729	--	Annotated_lncRNA	147427560	147428834	+	ENSSSCT00000012988	ENSSSCG00000011874	PARP14	poly(ADP-ribose) polymerase family member 14 [Source:HGNC Symbol;Acc:HGNC:29232]	147430046	147483562	-	1211	downstream
chr13	ALDBSSCT0000002830	ALDBSSCG0000001724	--	Annotated_lncRNA	143232213	143236928	+	ENSSSCT00000012957	ENSSSCG00000011845	PCYT1A	phosphate cytidylyltransferase 1, choline, alpha [Source:HGNC Symbol;Acc:HGNC:8754]	143238518	143288872	+	1589	upstream
chr4	ALDBSSCT0000007957	ALDBSSCG0000004823	--	Annotated_lncRNA	55302085	55304394	-	ENSSSCT00000006730	ENSSSCG00000006137	WWP1	WW domain containing E3 ubiquitin protein ligase 1 [Source:HGNC Symbol;Acc:HGNC:17004]	55305131	55403541	-	736	downstream
chr4	ALDBSSCT0000007957	ALDBSSCG0000004823	--	Annotated_lncRNA	55302085	55304394	-	ENSSSCT00000006729	ENSSSCG00000006136	RMDN1	regulator of microtubule dynamics 1 [Source:HGNC Symbol;Acc:HGNC:24285]	55260809	55298662	+	3422	downstream
chr1	ALDBSSCT0000000679	ALDBSSCG0000000409	--	Annotated_lncRNA	31515310	31522414	-	ENSSSCT00000004602	ENSSSCG00000004163	BCLAF1	BCL2 associated transcription factor 1 [Source:HGNC Symbol;Acc:HGNC:16863]	31490843	31513300	-	2009	upstream
GL892477.1	LNC_000011	XLOC_000546	--	Novel_lncRNA	95232	98624	+	ENSSSCT00000026634	ENSSSCG00000021513	--	--	81700	85418	-	9813	upstream
GL892477.1	LNC_000011	XLOC_000546	--	Novel_lncRNA	95232	98624	+	ENSSSCT00000012144	ENSSSCG00000011097	--	--	78415	88255	+	6976	downstream
GL892477.1	LNC_000010	XLOC_000546	--	Novel_lncRNA	95197	98624	+	ENSSSCT00000026634	ENSSSCG00000021513	--	--	81700	85418	-	9778	upstream
GL892477.1	LNC_000010	XLOC_000546	--	Novel_lncRNA	95197	98624	+	ENSSSCT00000012144	ENSSSCG00000011097	--	--	78415	88255	+	6941	downstream
GL892477.1	LNC_000012	XLOC_000546	--	Novel_lncRNA	95232	113479	+	ENSSSCT00000026634	ENSSSCG00000021513	--	--	81700	85418	-	9813	upstream
GL892477.1	LNC_000012	XLOC_000546	--	Novel_lncRNA	95232	113479	+	ENSSSCT00000012144	ENSSSCG00000011097	--	--	78415	88255	+	6976	downstream
GL892541.1	LNC_000019	XLOC_000681	--	Novel_lncRNA	1849	10710	+	ENSSSCT00000009900	ENSSSCG00000009040	SMAD1	SMAD family member 1 [Source:HGNC Symbol;Acc:HGNC:6767]	11931	31371	-	1220	downstream
GL892541.1	LNC_000018	XLOC_000681	--	Novel_lncRNA	1849	10710	+	ENSSSCT00000009900	ENSSSCG00000009040	SMAD1	SMAD family member 1 [Source:HGNC Symbol;Acc:HGNC:6767]	11931	31371	-	1220	downstream
chr5	LNC_001388	XLOC_074915	--	Novel_lncRNA	16324775	16330375	-	ENSSSCT00000000229	ENSSSCG00000000214	GPD1	glycerol-3-phosphate dehydrogenase 1 [Source:HGNC Symbol;Acc:HGNC:4455]	16330758	16334499	-	382	downstream
chr5	LNC_001388	XLOC_074915	--	Novel_lncRNA	16324775	16330375	-	ENSSSCT00000000230	ENSSSCG00000000215	SMARCD1	SWI/SNF related, matrix associated, actin dependent regulator of chromatin, subfamily d, member 1 [Source:HGNC Symbol;Acc:HGNC:11106]	16338621	16354632	-	8245	downstream
chr5	LNC_001389	XLOC_074915	--	Novel_lncRNA	16324775	16330591	-	ENSSSCT00000000229	ENSSSCG00000000214	GPD1	glycerol-3-phosphate dehydrogenase 1 [Source:HGNC Symbol;Acc:HGNC:4455]	16330758	16334499	-	166	downstream
chr5	LNC_001389	XLOC_074915	--	Novel_lncRNA	16324775	16330591	-	ENSSSCT00000000230	ENSSSCG00000000215	SMARCD1	SWI/SNF related, matrix associated, actin dependent regulator of chromatin, subfamily d, member 1 [Source:HGNC Symbol;Acc:HGNC:11106]	16338621	16354632	-	8029	downstream
chr5	LNC_001387	XLOC_074760	--	Novel_lncRNA	7061374	7063113	-	ENSSSCT00000022302	ENSSSCG00000000110	PLA2G6	phospholipase A2 group VI [Source:HGNC Symbol;Acc:HGNC:9039]	6996414	7059756	+	1617	downstream
chr5	LNC_001387	XLOC_074760	--	Novel_lncRNA	7061374	7063113	-	ENSSSCT00000000116	ENSSSCG00000000110	PLA2G6	phospholipase A2 group VI [Source:HGNC Symbol;Acc:HGNC:9039]	6996414	7059756	+	1617	downstream
chr5	LNC_001385	XLOC_074552	--	Novel_lncRNA	110922661	110925664	+	ENSSSCT00000033311	ENSSSCG00000000983	IL17REL	interleukin 17 receptor E like [Source:HGNC Symbol;Acc:HGNC:33808]	110908481	110919490	+	3170	downstream
chr5	LNC_001385	XLOC_074552	--	Novel_lncRNA	110922661	110925664	+	ENSSSCT00000001073	ENSSSCG00000000983	IL17REL	interleukin 17 receptor E like [Source:HGNC Symbol;Acc:HGNC:33808]	110908366	110919494	+	3166	downstream
chr5	ALDBSSCT0000008507	ALDBSSCG0000005173	--	Annotated_lncRNA	11962122	11963744	-	ENSSSCT00000000163	ENSSSCG00000000155	TIMP3	TIMP metallopeptidase inhibitor 3 [Source:HGNC Symbol;Acc:HGNC:11822]	11965791	11975326	-	2046	downstream
chr5	ALDBSSCT0000008252	ALDBSSCG0000005007	--	Annotated_lncRNA	6039841	6041673	+	ENSSSCT00000000089	ENSSSCG00000000083	RPS19BP1	ribosomal protein S19 binding protein 1 [Source:HGNC Symbol;Acc:HGNC:28749]	6034982	6038546	+	1294	downstream
chr5	ALDBSSCT0000008252	ALDBSSCG0000005007	--	Annotated_lncRNA	6039841	6041673	+	ENSSSCT00000000090	ENSSSCG00000000084	ATF4	-	6042582	6044659	-	908	downstream
chr5	ALDBSSCT0000008252	ALDBSSCG0000005007	--	Annotated_lncRNA	6039841	6041673	+	ENSSSCT00000031655	ENSSSCG00000024216	MIEF1	mitochondrial elongation factor 1 [Source:HGNC Symbol;Acc:HGNC:25979]	6047798	6054120	-	6124	downstream
chr4	ALDBSSCT0000007482	ALDBSSCG0000004536	--	Annotated_lncRNA	21846600	21851209	+	ENSSSCT00000006592	ENSSSCG00000006008	--	--	21861054	21861897	-	9844	downstream
chr7	ALDBSSCT0000010248	ALDBSSCG0000006234	--	Annotated_lncRNA	92003906	92018372	-	ENSSSCT00000025402	ENSSSCG00000002266	CHD2	chromodomain helicase DNA binding protein 2 [Source:HGNC Symbol;Acc:HGNC:1917]	91884281	92002591	-	1314	upstream
chr7	ALDBSSCT0000010248	ALDBSSCG0000006234	--	Annotated_lncRNA	92003906	92018372	-	ENSSSCT00000027293	ENSSSCG00000002266	CHD2	chromodomain helicase DNA binding protein 2 [Source:HGNC Symbol;Acc:HGNC:1917]	91906024	92002591	-	1314	upstream
chr7	ALDBSSCT0000010248	ALDBSSCG0000006234	--	Annotated_lncRNA	92003906	92018372	-	ENSSSCT00000002524	ENSSSCG00000002266	CHD2	chromodomain helicase DNA binding protein 2 [Source:HGNC Symbol;Acc:HGNC:1917]	91877498	92002591	-	1314	upstream
chr10	ALDBSSCT0000001476	ALDBSSCG0000000892	--	Annotated_lncRNA	30841605	30845210	-	ENSSSCT00000029331	ENSSSCG00000027312	PTCH1	patched 1 [Source:HGNC Symbol;Acc:HGNC:9585]	30847386	30915236	+	2175	upstream
chr10	ALDBSSCT0000001475	ALDBSSCG0000000892	--	Annotated_lncRNA	30841605	30844841	-	ENSSSCT00000029331	ENSSSCG00000027312	PTCH1	patched 1 [Source:HGNC Symbol;Acc:HGNC:9585]	30847386	30915236	+	2544	upstream
chr15	LNC_000833	XLOC_044619	--	Novel_lncRNA	61920887	61941026	+	ENSSSCT00000017253	ENSSSCG00000015845	GTF2E2	general transcription factor IIE subunit 2 [Source:HGNC Symbol;Acc:HGNC:4651]	61816694	61920619	+	267	downstream
chr15	LNC_000835	XLOC_044794	--	Novel_lncRNA	79827549	79864607	+	ENSSSCT00000029568	ENSSSCG00000015903	SLC38A11	solute carrier family 38 member 11 [Source:HGNC Symbol;Acc:HGNC:26836]	79859559	79997023	-	-5049	antisense
chr15	LNC_000835	XLOC_044794	--	Novel_lncRNA	79827549	79864607	+	ENSSSCT00000017316	ENSSSCG00000015903	SLC38A11	solute carrier family 38 member 11 [Source:HGNC Symbol;Acc:HGNC:26836]	79859475	79961035	-	-5133	antisense
chr15	LNC_000834	XLOC_044794	--	Novel_lncRNA	79825840	79864607	+	ENSSSCT00000029568	ENSSSCG00000015903	SLC38A11	solute carrier family 38 member 11 [Source:HGNC Symbol;Acc:HGNC:26836]	79859559	79997023	-	-5049	antisense
chr15	LNC_000834	XLOC_044794	--	Novel_lncRNA	79825840	79864607	+	ENSSSCT00000017316	ENSSSCG00000015903	SLC38A11	solute carrier family 38 member 11 [Source:HGNC Symbol;Acc:HGNC:26836]	79859475	79961035	-	-5133	antisense
chr1	ALDBSSCT0000000291	ALDBSSCG0000000166	--	Annotated_lncRNA	140666265	140667876	+	ENSSSCT00000005152	ENSSSCG00000004666	--	--	140670863	140706384	+	2986	upstream
chr4	ALDBSSCT0000007822	ALDBSSCG0000004737	--	Annotated_lncRNA	1310864	1311340	-	ENSSSCT00000007625	ENSSSCG00000006960	GLI4	GLI family zinc finger 4 [Source:HGNC Symbol;Acc:HGNC:4320]	1305245	1310216	-	647	upstream
chr4	ALDBSSCT0000007822	ALDBSSCG0000004737	--	Annotated_lncRNA	1310864	1311340	-	ENSSSCT00000031224	ENSSSCG00000006960	GLI4	GLI family zinc finger 4 [Source:HGNC Symbol;Acc:HGNC:4320]	1305245	1306958	-	3905	upstream
chr4	ALDBSSCT0000007822	ALDBSSCG0000004737	--	Annotated_lncRNA	1310864	1311340	-	ENSSSCT00000025104	ENSSSCG00000006960	GLI4	GLI family zinc finger 4 [Source:HGNC Symbol;Acc:HGNC:4320]	1305245	1310216	-	647	upstream
chr1	ALDBSSCT0000000295	ALDBSSCG0000000169	--	Annotated_lncRNA	142835400	142837817	+	ENSSSCT00000005197	ENSSSCG00000004706	--	--	142814194	142825616	+	9783	downstream
chr4	ALDBSSCT0000007826	ALDBSSCG0000004741	--	Annotated_lncRNA	2405507	2424721	-	ENSSSCT00000006513	ENSSSCG00000005933	CHRAC1	chromatin accessibility complex 1 [Source:HGNC Symbol;Acc:HGNC:13544]	2425325	2427426	+	603	upstream
chr14	ENSSSCT00000021277	ENSSSCG00000019682	7SK	Annotated_lncRNA	115787973	115788244	-	ENSSSCT00000011474	ENSSSCG00000010486	HELLS	helicase, lymphoid-specific [Source:HGNC Symbol;Acc:HGNC:4861]	115768792	115812890	-	-272	sense_overlapping
chr9	ALDBSSCT0000011118	ALDBSSCG0000006750	--	Annotated_lncRNA	30728057	30732233	+	ENSSSCT00000016321	ENSSSCG00000014960	AMOTL1	angiomotin like 1 [Source:HGNC Symbol;Acc:HGNC:17811]	30651655	30726848	+	1208	downstream
chr9	ALDBSSCT0000011110	ALDBSSCG0000006744	--	Annotated_lncRNA	24125745	24169526	+	ENSSSCT00000016280	ENSSSCG00000014924	CTSC	cathepsin C [Source:HGNC Symbol;Acc:HGNC:2528]	24081771	24116601	-	9143	upstream
chr14	ALDBSSCT0000003729	ALDBSSCG0000002231	--	Annotated_lncRNA	117227502	117243637	+	ENSSSCT00000011492	ENSSSCG00000010503	ZNF518A	zinc finger protein 518A [Source:HGNC Symbol;Acc:HGNC:29009]	117246696	117251171	+	3058	upstream
chr9	ALDBSSCT0000011201	ALDBSSCG0000006801	--	Annotated_lncRNA	59043535	59050625	+	ENSSSCT00000028018	ENSSSCG00000022413	TIRAP	TIR domain containing adaptor protein [Source:HGNC Symbol;Acc:HGNC:17192]	59051622	59056203	+	996	upstream
chr9	ALDBSSCT0000011201	ALDBSSCG0000006801	--	Annotated_lncRNA	59043535	59050625	+	ENSSSCT00000023210	ENSSSCG00000030017	FOXRED1	FAD dependent oxidoreductase domain containing 1 [Source:HGNC Symbol;Acc:HGNC:26927]	59028736	59036373	+	7161	downstream
chr9	ALDBSSCT0000011207	ALDBSSCG0000006805	--	Annotated_lncRNA	61707516	61709121	+	ENSSSCT00000016603	ENSSSCG00000015237	--	--	61716477	61811066	+	7355	upstream
chr14	ALDBSSCT0000004024	ALDBSSCG0000002425	--	Annotated_lncRNA	110488911	110494551	-	ENSSSCT00000011443	ENSSSCG00000010457	KIF20B	kinesin family member 20B [Source:HGNC Symbol;Acc:HGNC:7212]	110499118	110581337	+	4566	upstream
chr17	LNC_000948	XLOC_052668	--	Novel_lncRNA	14861984	15040389	-	ENSSSCT00000024298	ENSSSCG00000023504	--	--	14843106	14859601	+	2382	downstream
chr17	LNC_000947	XLOC_052436	--	Novel_lncRNA	65154426	65159856	+	ENSSSCT00000008223	ENSSSCG00000007508	ZBP1	Z-DNA binding protein 1 [Source:HGNC Symbol;Acc:HGNC:16176]	65136536	65146713	-	7712	upstream
chr17	LNC_000947	XLOC_052436	--	Novel_lncRNA	65154426	65159856	+	ENSSSCT00000008224	ENSSSCG00000007509	PMEPA1	prostate transmembrane protein, androgen induced 1 [Source:HGNC Symbol;Acc:HGNC:14107]	65159876	65214347	-	19	downstream
chr17	LNC_000944	XLOC_052206	--	Novel_lncRNA	51729290	51742856	+	ENSSSCT00000008063	ENSSSCG00000007367	GTSF1L	Sus scrofa gametocyte specific factor 1-like (GTSF1L), mRNA. [Source:RefSeq mRNA;Acc:NM_001258404]	51734658	51736143	-	-1486	antisense
chr17	LNC_000944	XLOC_052206	--	Novel_lncRNA	51729290	51742856	+	ENSSSCT00000008062	ENSSSCG00000007366	MYBL2	MYB proto-oncogene like 2 [Source:HGNC Symbol;Acc:HGNC:7548]	51696566	51726535	+	2754	downstream
chr17	LNC_000943	XLOC_052190	--	Novel_lncRNA	49613377	49613867	+	ENSSSCT00000027570	ENSSSCG00000023698	--	--	49619218	49630879	+	5350	upstream
chr17	LNC_000942	XLOC_052104	--	Novel_lncRNA	45718977	45720985	+	ENSSSCT00000008022	ENSSSCG00000007331	RBL1	RB transcriptional corepressor like 1 [Source:HGNC Symbol;Acc:HGNC:9893]	45642978	45716789	-	2187	upstream
chr1	ALDBSSCT0000000055	ALDBSSCG0000000035	--	Annotated_lncRNA	18470168	18473816	+	ENSSSCT00000004538	ENSSSCG00000004103	PCMT1	protein-L-isoaspartate(D-aspartate) O-methyltransferase [Source:RefSeq peptide;Acc:NP_001182709]	18440912	18462186	+	7981	downstream
chr1	ALDBSSCT0000000055	ALDBSSCG0000000035	--	Annotated_lncRNA	18470168	18473816	+	ENSSSCT00000004536	ENSSSCG00000004101	LRP11	LDL receptor related protein 11 [Source:HGNC Symbol;Acc:HGNC:16936]	18476457	18536993	-	2640	downstream
chr17	LNC_000940	XLOC_051945	--	Novel_lncRNA	38433627	38448305	+	ENSSSCT00000007866	ENSSSCG00000007189	SDCBP2	syndecan binding protein 2 [Source:HGNC Symbol;Acc:HGNC:15756]	38419447	38437273	-	-3647	antisense
chr17	LNC_000940	XLOC_051945	--	Novel_lncRNA	38433627	38448305	+	ENSSSCT00000023137	ENSSSCG00000007189	SDCBP2	syndecan binding protein 2 [Source:HGNC Symbol;Acc:HGNC:15756]	38419447	38437273	-	-3647	antisense
chr4	ALDBSSCT0000007632	ALDBSSCG0000004629	--	Annotated_lncRNA	98215676	98216484	+	ENSSSCT00000007002	ENSSSCG00000006389	PEA15	phosphoprotein enriched in astrocytes 15 [Source:HGNC Symbol;Acc:HGNC:8822]	98206891	98208904	-	6771	upstream
chr4	ALDBSSCT0000007632	ALDBSSCG0000004629	--	Annotated_lncRNA	98215676	98216484	+	ENSSSCT00000007003	ENSSSCG00000006390	CASQ1	calsequestrin 1 [Source:HGNC Symbol;Acc:HGNC:1512]	98218159	98228804	-	1674	downstream
chr7	LNC_001564	XLOC_084708	--	Novel_lncRNA	82097968	82168955	+	ENSSSCT00000029132	ENSSSCG00000022761	--	--	82116195	82116640	-	-446	antisense
chr7	LNC_001564	XLOC_084708	--	Novel_lncRNA	82097968	82168955	+	ENSSSCT00000002301	ENSSSCG00000002057	--	--	82089753	82090341	-	7626	upstream
chr7	LNC_001564	XLOC_084708	--	Novel_lncRNA	82097968	82168955	+	ENSSSCT00000002306	ENSSSCG00000002062	--	--	82159659	82160227	-	-569	antisense
chr7	LNC_001564	XLOC_084708	--	Novel_lncRNA	82097968	82168955	+	ENSSSCT00000002307	ENSSSCG00000002063	--	--	82172829	82173582	-	3873	downstream
chr7	LNC_001564	XLOC_084708	--	Novel_lncRNA	82097968	82168955	+	ENSSSCT00000032165	ENSSSCG00000027788	TRAV36DV7	T cell receptor alpha variable 36/delta variable 7 [Source:HGNC Symbol;Acc:HGNC:12135]	82120489	82121030	-	-542	antisense
chr7	LNC_001564	XLOC_084708	--	Novel_lncRNA	82097968	82168955	+	ENSSSCT00000029423	ENSSSCG00000022057	--	--	82145275	82145807	-	-533	antisense
chr7	LNC_001562	XLOC_084650	--	Novel_lncRNA	80438542	80439131	+	ENSSSCT00000002247	ENSSSCG00000002008	DCAF11	DDB1 and CUL4 associated factor 11 [Source:HGNC Symbol;Acc:HGNC:20258]	80440322	80452301	-	1190	downstream
chr7	LNC_001562	XLOC_084650	--	Novel_lncRNA	80438542	80439131	+	ENSSSCT00000002246	ENSSSCG00000002007	FITM1	fat storage-inducing transmembrane protein 1 [Source:RefSeq peptide;Acc:NP_001121942]	80438284	80439930	-	-590	antisense
chr7	LNC_001562	XLOC_084650	--	Novel_lncRNA	80438542	80439131	+	ENSSSCT00000002244	ENSSSCG00000002006	PSME1	proteasome activator subunit 1 [Source:HGNC Symbol;Acc:HGNC:9568]	80433126	80435858	-	2683	upstream
chr7	LNC_001562	XLOC_084650	--	Novel_lncRNA	80438542	80439131	+	ENSSSCT00000002243	ENSSSCG00000002005	EMC9	ER membrane protein complex subunit 9 [Source:HGNC Symbol;Acc:HGNC:20273]	80430403	80435921	+	2620	downstream
chr7	LNC_001562	XLOC_084650	--	Novel_lncRNA	80438542	80439131	+	ENSSSCT00000002242	ENSSSCG00000002004	PSME2	proteasome activator subunit 2 [Source:HGNC Symbol;Acc:HGNC:9569]	80425840	80429278	+	9263	downstream
chr7	LNC_001563	XLOC_084692	--	Novel_lncRNA	81695125	81705265	+	ENSSSCT00000002293	ENSSSCG00000002050	DAD1	Dolichyl-diphosphooligosaccharide--protein glycosyltransferase subunit DAD1 [Source:UniProtKB/Swiss-Prot;Acc:Q29036]	81668565	81693978	+	1146	downstream
chr7	LNC_001560	XLOC_084425	--	Novel_lncRNA	63701912	63734541	+	ENSSSCT00000002136	ENSSSCG00000001907	--	--	63686694	63700113	-	1798	upstream
chr14	ALDBSSCT0000004075	ALDBSSCG0000002465	--	Annotated_lncRNA	145078716	145089537	-	ENSSSCT00000024468	ENSSSCG00000029482	CHST15	carbohydrate sulfotransferase 15 [Source:HGNC Symbol;Acc:HGNC:18137]	145096700	145179039	-	7162	downstream
chr9	ALDBSSCT0000011574	ALDBSSCG0000007028	--	Annotated_lncRNA	71197447	71198297	-	ENSSSCT00000016652	ENSSSCG00000015281	PLEKHA6	pleckstrin homology domain containing A6 [Source:HGNC Symbol;Acc:HGNC:17053]	71201635	71282250	-	3337	downstream
chrX	ALDBSSCT0000011950	ALDBSSCG0000007272	--	Annotated_lncRNA	86697706	86698443	+	ENSSSCT00000028335	ENSSSCG00000027552	--	--	86412496	86693109	+	4596	downstream
chr3	ALDBSSCT0000007307	ALDBSSCG0000004435	--	Annotated_lncRNA	117294000	117297829	-	ENSSSCT00000009343	ENSSSCG00000008539	--	--	117279555	117287358	+	6641	downstream
chr6	ALDBSSCT0000009432	ALDBSSCG0000005754	--	Annotated_lncRNA	78193363	78195251	-	ENSSSCT00000029793	ENSSSCG00000003577	WASF2	WAS protein family, member 2 [Source:RefSeq peptide;Acc:NP_001245373]	78196658	78289075	-	1406	downstream
chr6	ALDBSSCT0000009432	ALDBSSCG0000005754	--	Annotated_lncRNA	78193363	78195251	-	ENSSSCT00000003970	ENSSSCG00000003576	GPR3	G protein-coupled receptor 3 [Source:HGNC Symbol;Acc:HGNC:4484]	78181307	78184402	+	8960	downstream
chr6	ALDBSSCT0000009432	ALDBSSCG0000005754	--	Annotated_lncRNA	78193363	78195251	-	ENSSSCT00000003971	ENSSSCG00000003577	WASF2	WAS protein family, member 2 [Source:RefSeq peptide;Acc:NP_001245373]	78196522	78289075	-	1270	downstream
chr7	ALDBSSCT0000009923	ALDBSSCG0000006042	--	Annotated_lncRNA	114362057	114364091	+	ENSSSCT00000002687	ENSSSCG00000002418	FLRT2	fibronectin leucine rich transmembrane protein 2 [Source:HGNC Symbol;Acc:HGNC:3761]	114357205	114359187	+	2869	downstream
chr17	LNC_000938	XLOC_051844	--	Novel_lncRNA	34427229	34429932	+	ENSSSCT00000007791	ENSSSCG00000007119	NXT1	nuclear transport factor 2 like export factor 1 [Source:HGNC Symbol;Acc:HGNC:15913]	34429985	34430407	+	52	upstream
chr15	ALDBSSCT0000004368	ALDBSSCG0000002649	--	Annotated_lncRNA	152405023	152412240	+	ENSSSCT00000017795	ENSSSCG00000016340	ASB1	ankyrin repeat and SOCS box containing 1 [Source:HGNC Symbol;Acc:HGNC:16011]	152382675	152398097	+	6925	downstream
chr3	ALDBSSCT0000006997	ALDBSSCG0000004251	--	Annotated_lncRNA	4727106	4728670	-	ENSSSCT00000008324	ENSSSCG00000007585	ACTB	actin beta [Source:HGNC Symbol;Acc:HGNC:132]	4729276	4732654	-	605	downstream
chr3	ALDBSSCT0000006997	ALDBSSCG0000004251	--	Annotated_lncRNA	4727106	4728670	-	ENSSSCT00000026431	ENSSSCG00000027807	--	--	4712389	4722083	-	5022	upstream
chr15	ALDBSSCT0000004367	ALDBSSCG0000002648	--	Annotated_lncRNA	152402601	152403285	+	ENSSSCT00000017795	ENSSSCG00000016340	ASB1	ankyrin repeat and SOCS box containing 1 [Source:HGNC Symbol;Acc:HGNC:16011]	152382675	152398097	+	4503	downstream
chr4	ALDBSSCT0000007728	ALDBSSCG0000004693	--	Annotated_lncRNA	135322155	135322614	+	ENSSSCT00000007549	ENSSSCG00000006894	FNBP1L	formin binding protein 1 like [Source:HGNC Symbol;Acc:HGNC:20851]	135331060	135387213	-	8445	downstream
chr4	ALDBSSCT0000007728	ALDBSSCG0000004693	--	Annotated_lncRNA	135322155	135322614	+	ENSSSCT00000007548	ENSSSCG00000006893	BCAR3	breast cancer anti-estrogen resistance 3 [Source:HGNC Symbol;Acc:HGNC:973]	135280375	135321500	+	654	downstream
chr4	ALDBSSCT0000007729	ALDBSSCG0000004694	--	Annotated_lncRNA	135582252	135584928	+	ENSSSCT00000007551	ENSSSCG00000006896	TMED5	transmembrane p24 trafficking protein 5 [Source:HGNC Symbol;Acc:HGNC:24251]	135564674	135581598	+	653	downstream
chr14	LNC_000769	XLOC_039750	--	Novel_lncRNA	82500401	82518489	+	ENSSSCT00000011275	ENSSSCG00000010302	USP54	ubiquitin specific peptidase 54 [Source:HGNC Symbol;Acc:HGNC:23513]	82433503	82495889	-	4511	upstream
chr14	LNC_000768	XLOC_039750	--	Novel_lncRNA	82500366	82518489	+	ENSSSCT00000011275	ENSSSCG00000010302	USP54	ubiquitin specific peptidase 54 [Source:HGNC Symbol;Acc:HGNC:23513]	82433503	82495889	-	4476	upstream
chr14	LNC_000767	XLOC_039750	--	Novel_lncRNA	82499486	82518489	+	ENSSSCT00000011275	ENSSSCG00000010302	USP54	ubiquitin specific peptidase 54 [Source:HGNC Symbol;Acc:HGNC:23513]	82433503	82495889	-	3596	upstream
chr14	LNC_000766	XLOC_039749	--	Novel_lncRNA	82430963	82437459	+	ENSSSCT00000011275	ENSSSCG00000010302	USP54	ubiquitin specific peptidase 54 [Source:HGNC Symbol;Acc:HGNC:23513]	82433503	82495889	-	-3957	antisense
chr14	LNC_000766	XLOC_039749	--	Novel_lncRNA	82430963	82437459	+	ENSSSCT00000035374	ENSSSCG00000010301	PPP3CB	protein phosphatase 3 catalytic subunit beta [Source:HGNC Symbol;Acc:HGNC:9315]	82383330	82430844	-	118	upstream
chr14	LNC_000766	XLOC_039749	--	Novel_lncRNA	82430963	82437459	+	ENSSSCT00000035106	ENSSSCG00000010301	PPP3CB	protein phosphatase 3 catalytic subunit beta [Source:HGNC Symbol;Acc:HGNC:9315]	82376236	82430844	-	118	upstream
chr14	LNC_000766	XLOC_039749	--	Novel_lncRNA	82430963	82437459	+	ENSSSCT00000035011	ENSSSCG00000010301	PPP3CB	protein phosphatase 3 catalytic subunit beta [Source:HGNC Symbol;Acc:HGNC:9315]	82376236	82430844	-	118	upstream
chr14	LNC_000766	XLOC_039749	--	Novel_lncRNA	82430963	82437459	+	ENSSSCT00000011274	ENSSSCG00000010301	PPP3CB	protein phosphatase 3 catalytic subunit beta [Source:HGNC Symbol;Acc:HGNC:9315]	82376236	82430748	-	214	upstream
chr14	LNC_000766	XLOC_039749	--	Novel_lncRNA	82430963	82437459	+	ENSSSCT00000036513	ENSSSCG00000010301	PPP3CB	protein phosphatase 3 catalytic subunit beta [Source:HGNC Symbol;Acc:HGNC:9315]	82376236	82430844	-	118	upstream
chr14	LNC_000765	XLOC_039734	--	Novel_lncRNA	82003733	82011292	+	ENSSSCT00000011264	ENSSSCG00000010292	P4HA1	prolyl 4-hydroxylase subunit alpha 1 [Source:HGNC Symbol;Acc:HGNC:8546]	81892549	82002822	-	910	upstream
chr14	LNC_000765	XLOC_039734	--	Novel_lncRNA	82003733	82011292	+	ENSSSCT00000011267	ENSSSCG00000010294	--	--	82017349	82047951	-	6056	downstream
chr14	LNC_000764	XLOC_039654	--	Novel_lncRNA	81512278	81515150	+	ENSSSCT00000011261	ENSSSCG00000010289	MICU1	mitochondrial calcium uptake 1 [Source:HGNC Symbol;Acc:HGNC:1530]	81253334	81512159	-	118	upstream
chr4	ALDBSSCT0000007805	ALDBSSCG0000004727	--	Annotated_lncRNA	142929995	142938433	+	ENSSSCT00000007604	ENSSSCG00000006940	CYR61	cysteine rich angiogenic inducer 61 [Source:HGNC Symbol;Acc:HGNC:2654]	142924366	142927632	-	2362	upstream
chr14	ALDBSSCT0000003654	ALDBSSCG0000002185	--	Annotated_lncRNA	78355021	78382745	+	ENSSSCT00000011222	ENSSSCG00000010252	HKDC1	hexokinase domain containing 1 [Source:HGNC Symbol;Acc:HGNC:23302]	78302417	78353321	+	1699	downstream
chr14	ALDBSSCT0000003655	ALDBSSCG0000002186	--	Annotated_lncRNA	80158050	80168486	+	ENSSSCT00000011249	ENSSSCG00000010277	SLC29A3	solute carrier family 29 member 3 [Source:HGNC Symbol;Acc:HGNC:23096]	80113947	80157534	+	515	downstream
chr5	ALDBSSCT0000008384	ALDBSSCG0000005096	--	Annotated_lncRNA	80791830	80798490	+	ENSSSCT00000000880	ENSSSCG00000000811	--	--	80803505	80804803	+	5014	upstream
chr4	ALDBSSCT0000008091	ALDBSSCG0000004910	--	Annotated_lncRNA	110294879	110298186	-	ENSSSCT00000007343	ENSSSCG00000006704	--	--	110281179	110293011	-	1867	upstream
chr4	ALDBSSCT0000008090	ALDBSSCG0000004910	--	Annotated_lncRNA	110294879	110297693	-	ENSSSCT00000007343	ENSSSCG00000006704	--	--	110281179	110293011	-	1867	upstream
chr2	LNC_001062	XLOC_057967	--	Novel_lncRNA	107656599	107772991	+	ENSSSCT00000015487	ENSSSCG00000014175	RIOK2	RIO kinase 2 [Source:HGNC Symbol;Acc:HGNC:18999]	107632387	107655950	-	648	upstream
chr6	ALDBSSCT0000008703	ALDBSSCG0000005310	--	Annotated_lncRNA	1761731	1765861	+	ENSSSCT00000002944	ENSSSCG00000002653	JPH3	junctophilin 3 [Source:HGNC Symbol;Acc:HGNC:14203]	1766996	1855700	-	1134	downstream
chr6	ALDBSSCT0000008703	ALDBSSCG0000005310	--	Annotated_lncRNA	1761731	1765861	+	ENSSSCT00000002943	ENSSSCG00000002652	KLHDC4	kelch domain containing 4 [Source:HGNC Symbol;Acc:HGNC:25272]	1750798	1760656	+	1074	downstream
chr13	ALDBSSCT0000003339	ALDBSSCG0000002009	--	Annotated_lncRNA	157173775	157175427	-	ENSSSCT00000024809	ENSSSCG00000027820	CD200	CD200 molecule [Source:HGNC Symbol;Acc:HGNC:7203]	157180878	157193543	-	5450	downstream
chr3	ALDBSSCT0000006667	ALDBSSCG0000004076	--	Annotated_lncRNA	41484115	41494049	+	ENSSSCT00000008779	ENSSSCG00000008011	GNG13	G protein subunit gamma 13 [Source:HGNC Symbol;Acc:HGNC:14131]	41476392	41476740	-	7374	upstream
chr3	ALDBSSCT0000006667	ALDBSSCG0000004076	--	Annotated_lncRNA	41484115	41494049	+	ENSSSCT00000008778	ENSSSCG00000008010	CHTF18	chromosome transmission fidelity factor 18 [Source:HGNC Symbol;Acc:HGNC:18435]	41468380	41476142	+	7972	downstream
chr3	ALDBSSCT0000006667	ALDBSSCG0000004076	--	Annotated_lncRNA	41484115	41494049	+	ENSSSCT00000031631	ENSSSCG00000008010	CHTF18	chromosome transmission fidelity factor 18 [Source:HGNC Symbol;Acc:HGNC:18435]	41468267	41476142	+	7972	downstream
chr12	ALDBSSCT0000002203	ALDBSSCG0000001319	--	Annotated_lncRNA	19118854	19122759	+	ENSSSCT00000026388	ENSSSCG00000027042	--	--	19125548	19139401	-	2788	downstream
chr2	ALDBSSCT0000005984	ALDBSSCG0000003655	--	Annotated_lncRNA	112804220	112818666	+	ENSSSCT00000025743	ENSSSCG00000024089	C5orf30	chromosome 5 open reading frame 30 [Source:HGNC Symbol;Acc:HGNC:25052]	112821401	112822024	+	2734	upstream
chr3	ALDBSSCT0000006661	ALDBSSCG0000004073	--	Annotated_lncRNA	40681007	40683071	+	ENSSSCT00000030725	ENSSSCG00000028381	--	--	40659339	40673509	-	7497	upstream
chr3	ALDBSSCT0000006661	ALDBSSCG0000004073	--	Annotated_lncRNA	40681007	40683071	+	ENSSSCT00000028658	ENSSSCG00000022630	FLYWCH2	FLYWCH family member 2 [Source:HGNC Symbol;Acc:HGNC:25178]	40683844	40693545	+	772	upstream
chr8	LNC_001669	XLOC_091029	--	Novel_lncRNA	41136449	41159350	-	ENSSSCT00000009666	ENSSSCG00000008831	DCUN1D4	defective in cullin neddylation 1 domain containing 4 [Source:HGNC Symbol;Acc:HGNC:28998]	41159617	41236217	+	266	upstream
chr11	LNC_000495	XLOC_026699	--	Novel_lncRNA	14710058	14710606	-	ENSSSCT00000010266	ENSSSCG00000009369	COG6	component of oligomeric golgi complex 6 [Source:HGNC Symbol;Acc:HGNC:18621]	14710678	14892681	+	71	upstream
chr3	ALDBSSCT0000006528	ALDBSSCG0000003991	--	Annotated_lncRNA	4187348	4200527	+	ENSSSCT00000008315	ENSSSCG00000007576	FOXK1	forkhead box K1 [Source:HGNC Symbol;Acc:HGNC:23480]	4204875	4263940	+	4347	upstream
chr14	ALDBSSCT0000003723	ALDBSSCG0000002226	--	Annotated_lncRNA	113384170	113403926	+	ENSSSCT00000011457	ENSSSCG00000010469	2017-03-05	membrane associated ring-CH-type finger 5 [Source:HGNC Symbol;Acc:HGNC:26025]	113406896	113435560	+	2969	upstream
chr6	ALDBSSCT0000008955	ALDBSSCG0000005482	--	Annotated_lncRNA	81651843	81660219	+	ENSSSCT00000028948	ENSSSCG00000023946	--	--	81644269	81646622	-	5220	upstream
chr15	ALDBSSCT0000004580	ALDBSSCG0000002784	--	Annotated_lncRNA	117344949	117350079	-	ENSSSCT00000029321	ENSSSCG00000022225	NOP58	NOP58 ribonucleoprotein [Source:HGNC Symbol;Acc:HGNC:29926]	117351067	117375010	+	987	upstream
chr15	ALDBSSCT0000004582	ALDBSSCG0000002786	--	Annotated_lncRNA	117750910	117756770	-	ENSSSCT00000017546	ENSSSCG00000016115	ICA1L	islet cell autoantigen 1 like [Source:HGNC Symbol;Acc:HGNC:14442]	117764322	117800801	-	7551	downstream
chr8	LNC_001702	XLOC_092665	--	Novel_lncRNA	144501190	144507192	-	ENSSSCT00000010119	ENSSSCG00000009239	--	--	144504872	144531061	+	-2321	antisense
chr8	LNC_001700	XLOC_092644	--	Novel_lncRNA	143417993	143420430	-	ENSSSCT00000010109	ENSSSCG00000009230	WDFY3	WD repeat and FYVE domain containing 3 [Source:HGNC Symbol;Acc:HGNC:20751]	143175327	143414703	+	3289	downstream
chr8	LNC_001701	XLOC_092661	--	Novel_lncRNA	144410778	144424495	-	ENSSSCT00000010116	ENSSSCG00000009237	HPSE	heparanase [Source:HGNC Symbol;Acc:HGNC:5164]	144378355	144417268	+	-6491	antisense
chr8	LNC_001701	XLOC_092661	--	Novel_lncRNA	144410778	144424495	-	ENSSSCT00000010118	ENSSSCG00000009238	COQ2	coenzyme Q2, polyprenyltransferase [Source:HGNC Symbol;Acc:HGNC:25223]	144426539	144445997	+	2043	upstream
chr6	ALDBSSCT0000008896	ALDBSSCG0000005437	--	Annotated_lncRNA	57734638	57735914	+	ENSSSCT00000027815	ENSSSCG00000027987	ZNF132	zinc finger protein 132 [Source:HGNC Symbol;Acc:HGNC:12916]	57737839	57741481	-	1924	downstream
chr6	ALDBSSCT0000008896	ALDBSSCG0000005437	--	Annotated_lncRNA	57734638	57735914	+	ENSSSCT00000029564	ENSSSCG00000027987	ZNF132	zinc finger protein 132 [Source:HGNC Symbol;Acc:HGNC:12916]	57737791	57741493	-	1876	downstream
chr8	LNC_001661	XLOC_090344	--	Novel_lncRNA	139333281	139341905	+	ENSSSCT00000010080	ENSSSCG00000009206	GPRIN3	GPRIN family member 3 [Source:HGNC Symbol;Acc:HGNC:27733]	139330555	139332882	+	398	downstream
chrX	ALDBSSCT0000011977	ALDBSSCG0000007292	--	Annotated_lncRNA	131140564	131288647	+	ENSSSCT00000024126	ENSSSCG00000022501	SOX3	SRY-box 3 [Source:HGNC Symbol;Acc:HGNC:11199]	131290256	131292430	-	1608	downstream
chr3	ALDBSSCT0000007037	ALDBSSCG0000004283	--	Annotated_lncRNA	18045080	18049993	-	ENSSSCT00000008527	ENSSSCG00000007780	ZNF629	zinc finger protein 629 [Source:HGNC Symbol;Acc:HGNC:29008]	18056271	18065361	+	6277	upstream
chr6	ALDBSSCT0000008870	ALDBSSCG0000005420	--	Annotated_lncRNA	52055851	52063194	+	ENSSSCT00000003603	ENSSSCG00000003243	--	--	52011706	52051380	+	4470	downstream
chr6	ALDBSSCT0000008779	ALDBSSCG0000005360	--	Annotated_lncRNA	28706266	28712003	+	ENSSSCT00000003135	ENSSSCG00000002834	--	--	28712771	28713019	+	767	upstream
chr13	ALDBSSCT0000003347	ALDBSSCG0000002013	--	Annotated_lncRNA	160470294	160477475	-	ENSSSCT00000013068	ENSSSCG00000011942	CD47	leukocyte surface antigen CD47 precursor [Source:RefSeq peptide;Acc:NP_999147]	160478687	160518107	-	1211	downstream
chrX	ALDBSSCT0000012079	ALDBSSCG0000007367	--	Annotated_lncRNA	126642324	126648211	-	ENSSSCT00000030460	ENSSSCG00000026763	--	--	126657810	126659061	+	9598	upstream
chr6	ALDBSSCT0000008879	ALDBSSCG0000005426	--	Annotated_lncRNA	54602687	54608041	+	ENSSSCT00000022447	ENSSSCG00000029007	--	--	54614150	54617236	-	6108	downstream
chr1	LNC_000383	XLOC_021105	--	Novel_lncRNA	266617960	266625860	-	ENSSSCT00000005896	ENSSSCG00000005356	DCAF10	DDB1 and CUL4 associated factor 10 [Source:HGNC Symbol;Acc:HGNC:23686]	266502565	266612327	+	5632	downstream
chr1	LNC_000382	XLOC_021069	--	Novel_lncRNA	264972244	264976520	-	ENSSSCT00000005882	ENSSSCG00000005343	RNF38	ring finger protein 38 [Source:HGNC Symbol;Acc:HGNC:18052]	264874645	264971644	-	599	upstream
chr1	LNC_000385	XLOC_021398	--	Novel_lncRNA	294032988	294038088	-	ENSSSCT00000006075	ENSSSCG00000005524	DAB2IP	DAB2 interacting protein [Source:HGNC Symbol;Acc:HGNC:17294]	294001795	294026582	-	6405	upstream
chr1	LNC_000386	XLOC_021544	--	Novel_lncRNA	302603887	302606482	-	ENSSSCT00000006202	ENSSSCG00000005640	CIZ1	CDKN1A interacting zinc finger protein 1 [Source:HGNC Symbol;Acc:HGNC:16744]	302611531	302631544	-	5048	downstream
chr1	LNC_000386	XLOC_021544	--	Novel_lncRNA	302603887	302606482	-	ENSSSCT00000006200	ENSSSCG00000005638	LCN2	lipocalin 2 [Source:HGNC Symbol;Acc:HGNC:6526]	302600679	302605199	+	-1313	antisense
chr1	LNC_000386	XLOC_021544	--	Novel_lncRNA	302603887	302606482	-	ENSSSCT00000026071	ENSSSCG00000022295	C9orf16	chromosome 9 open reading frame 16 [Source:HGNC Symbol;Acc:HGNC:17823]	302606724	302610204	+	241	upstream
chr1	LNC_000389	XLOC_021613	--	Novel_lncRNA	307528683	307531087	-	ENSSSCT00000023586	ENSSSCG00000024912	WDR5	WD repeat domain 5 [Source:HGNC Symbol;Acc:HGNC:12757]	307533212	307551074	+	2124	upstream
chr1	LNC_000388	XLOC_021613	--	Novel_lncRNA	307528683	307530845	-	ENSSSCT00000023586	ENSSSCG00000024912	WDR5	WD repeat domain 5 [Source:HGNC Symbol;Acc:HGNC:12757]	307533212	307551074	+	2366	upstream
chr12	LNC_000542	XLOC_028600	--	Novel_lncRNA	43744815	43749299	+	ENSSSCT00000019294	ENSSSCG00000017727	TMEM98	transmembrane protein 98 [Source:HGNC Symbol;Acc:HGNC:24529]	43758792	43771796	-	9492	downstream
chr12	LNC_000541	XLOC_028565	--	Novel_lncRNA	41586241	41587110	+	ENSSSCT00000023297	ENSSSCG00000026989	RAD51D	RAD51 paralog D [Source:HGNC Symbol;Acc:HGNC:9823]	41565317	41577892	+	8348	downstream
chr12	LNC_000540	XLOC_028564	--	Novel_lncRNA	41578552	41583876	+	ENSSSCT00000023297	ENSSSCG00000026989	RAD51D	RAD51 paralog D [Source:HGNC Symbol;Acc:HGNC:9823]	41565317	41577892	+	659	downstream
chr12	LNC_000546	XLOC_028778	--	Novel_lncRNA	48106855	48114841	+	ENSSSCT00000019369	ENSSSCG00000017797	SLC6A4	solute carrier family 6 member 4 [Source:HGNC Symbol;Acc:HGNC:11050]	48106436	48148808	-	-7987	antisense
chr12	LNC_000545	XLOC_028763	--	Novel_lncRNA	47694481	47698918	+	ENSSSCT00000019361	ENSSSCG00000017789	ABHD15	abhydrolase domain containing 15 [Source:HGNC Symbol;Acc:HGNC:26971]	47708133	47713196	-	9214	downstream
chr12	LNC_000545	XLOC_028763	--	Novel_lncRNA	47694481	47698918	+	ENSSSCT00000019362	ENSSSCG00000017790	TAOK1	TAO kinase 1 [Source:HGNC Symbol;Acc:HGNC:29259]	47550963	47693761	+	719	downstream
chr12	LNC_000544	XLOC_028720	--	Novel_lncRNA	46616023	46617397	+	ENSSSCT00000031888	ENSSSCG00000021719	--	--	46603411	46609839	+	6183	downstream
chr12	LNC_000544	XLOC_028720	--	Novel_lncRNA	46616023	46617397	+	ENSSSCT00000019335	ENSSSCG00000017763	--	--	46617996	46629150	-	598	downstream
chr18	LNC_001013	XLOC_055706	--	Novel_lncRNA	55290505	55304163	-	ENSSSCT00000018220	ENSSSCG00000016738	H2AFZ	histone H2A.Z [Source:RefSeq peptide;Acc:NP_001116594]	55305335	55314890	-	1171	downstream
chr18	LNC_001013	XLOC_055706	--	Novel_lncRNA	55290505	55304163	-	ENSSSCT00000018219	ENSSSCG00000016737	--	--	55287036	55290463	+	41	downstream
chr12	LNC_000549	XLOC_028965	--	Novel_lncRNA	54703022	54704452	+	ENSSSCT00000019510	ENSSSCG00000017927	BCL6B	B-cell CLL/lymphoma 6B [Source:HGNC Symbol;Acc:HGNC:1002]	54708169	54711360	-	3716	downstream
chr12	LNC_000549	XLOC_028965	--	Novel_lncRNA	54703022	54704452	+	ENSSSCT00000019508	ENSSSCG00000017925	--	--	54696976	54699411	+	3610	downstream
chr12	LNC_000549	XLOC_028965	--	Novel_lncRNA	54703022	54704452	+	ENSSSCT00000019509	ENSSSCG00000017926	--	--	54699426	54703238	-	-217	antisense
chr12	LNC_000548	XLOC_028950	--	Novel_lncRNA	54252842	54258546	+	ENSSSCT00000035152	ENSSSCG00000017920	CXCL16	C-X-C motif chemokine ligand 16 [Source:HGNC Symbol;Acc:HGNC:16642]	54264906	54269592	+	6359	upstream
chr12	LNC_000548	XLOC_028950	--	Novel_lncRNA	54252842	54258546	+	ENSSSCT00000032974	ENSSSCG00000017920	CXCL16	C-X-C motif chemokine ligand 16 [Source:HGNC Symbol;Acc:HGNC:16642]	54264906	54269066	+	6359	upstream
chr12	LNC_000548	XLOC_028950	--	Novel_lncRNA	54252842	54258546	+	ENSSSCT00000019504	ENSSSCG00000017921	ZMYND15	zinc finger MYND-type containing 15 [Source:HGNC Symbol;Acc:HGNC:20997]	54258634	54264295	-	87	downstream
chr12	LNC_000548	XLOC_028950	--	Novel_lncRNA	54252842	54258546	+	ENSSSCT00000019503	ENSSSCG00000017920	CXCL16	C-X-C motif chemokine ligand 16 [Source:HGNC Symbol;Acc:HGNC:16642]	54265516	54269345	+	6969	upstream
chr18	LNC_001014	XLOC_055725	--	Novel_lncRNA	56190496	56192660	-	ENSSSCT00000018239	ENSSSCG00000016757	--	--	56195631	56205539	+	2970	upstream
chr18	LNC_001015	XLOC_055728	--	Novel_lncRNA	56213292	56219157	-	ENSSSCT00000018240	ENSSSCG00000016758	--	--	56219324	56255521	-	166	downstream
chr18	LNC_001015	XLOC_055728	--	Novel_lncRNA	56213292	56219157	-	ENSSSCT00000018239	ENSSSCG00000016757	--	--	56195631	56205539	+	7752	downstream
chr3	ALDBSSCT0000007104	ALDBSSCG0000004320	--	Annotated_lncRNA	38671575	38672086	-	ENSSSCT00000008694	ENSSSCG00000007932	ROGDI	rogdi homolog [Source:HGNC Symbol;Acc:HGNC:29478]	38665047	38671059	+	515	downstream
chr3	ALDBSSCT0000007104	ALDBSSCG0000004320	--	Annotated_lncRNA	38671575	38672086	-	ENSSSCT00000008695	ENSSSCG00000007933	2017-09-12	septin 12 [Source:HGNC Symbol;Acc:HGNC:26348]	38677800	38688095	+	5713	upstream
chr3	ALDBSSCT0000007104	ALDBSSCG0000004320	--	Annotated_lncRNA	38671575	38672086	-	ENSSSCT00000008693	ENSSSCG00000007931	GLYR1	glyoxylate reductase 1 homolog [Source:HGNC Symbol;Acc:HGNC:24434]	38626505	38662506	+	9068	downstream
chr3	ALDBSSCT0000007104	ALDBSSCG0000004320	--	Annotated_lncRNA	38671575	38672086	-	ENSSSCT00000030382	ENSSSCG00000007931	GLYR1	glyoxylate reductase 1 homolog [Source:HGNC Symbol;Acc:HGNC:24434]	38626505	38662506	+	9068	downstream
GL893006.1	ALDBSSCT0000011804	ALDBSSCG0000007163	--	Annotated_lncRNA	27220	28222	+	ENSSSCT00000022719	ENSSSCG00000026670	--	--	1371	22655	+	4564	downstream
chr3	ALDBSSCT0000007107	ALDBSSCG0000004323	--	Annotated_lncRNA	39866204	39914443	-	ENSSSCT00000008716	ENSSSCG00000007953	DNASE1	deoxyribonuclease 1 [Source:HGNC Symbol;Acc:HGNC:2956]	39862785	39865618	-	585	upstream
chr3	ALDBSSCT0000007107	ALDBSSCG0000004323	--	Annotated_lncRNA	39866204	39914443	-	ENSSSCT00000008715	ENSSSCG00000007952	TRAP1	TNF receptor-associated protein 1 [Source:RefSeq peptide;Acc:NP_001230874]	39804652	39862836	+	3367	downstream
chr2	ALDBSSCT0000006453	ALDBSSCG0000003937	--	Annotated_lncRNA	140550670	140552295	-	ENSSSCT00000015607	ENSSSCG00000014284	CCNI2	cyclin I family member 2 [Source:HGNC Symbol;Acc:HGNC:33869]	140542665	140547652	+	3017	downstream
chr2	ALDBSSCT0000006453	ALDBSSCG0000003937	--	Annotated_lncRNA	140550670	140552295	-	ENSSSCT00000015608	ENSSSCG00000014285	2017-09-08	septin 8 [Source:HGNC Symbol;Acc:HGNC:16511]	140556381	140561689	-	4085	downstream
chr2	ALDBSSCT0000006453	ALDBSSCG0000003937	--	Annotated_lncRNA	140550670	140552295	-	ENSSSCT00000029548	ENSSSCG00000014284	CCNI2	cyclin I family member 2 [Source:HGNC Symbol;Acc:HGNC:33869]	140542665	140547652	+	3017	downstream
chr2	ALDBSSCT0000006452	ALDBSSCG0000003936	--	Annotated_lncRNA	140091523	140105914	-	ENSSSCT00000015599	ENSSSCG00000014276	SLC22A5	solute carrier family 22 member 5 [Source:HGNC Symbol;Acc:HGNC:10969]	140064534	140089511	+	2011	downstream
chr2	ALDBSSCT0000006180	ALDBSSCG0000003778	--	Annotated_lncRNA	12903561	12909123	-	ENSSSCT00000014398	ENSSSCG00000013178	ZDHHC5	zinc finger DHHC-type containing 5 [Source:HGNC Symbol;Acc:HGNC:18472]	12884998	12902901	-	659	upstream
chr2	ALDBSSCT0000006180	ALDBSSCG0000003778	--	Annotated_lncRNA	12903561	12909123	-	ENSSSCT00000014399	ENSSSCG00000013179	CLP1	cleavage and polyadenylation factor I subunit 1 [Source:HGNC Symbol;Acc:HGNC:16999]	12915354	12918379	-	6230	downstream
chr2	ALDBSSCT0000006186	ALDBSSCG0000003783	--	Annotated_lncRNA	17279820	17308005	-	ENSSSCT00000014482	ENSSSCG00000013258	HARBI1	harbinger transposase derived 1 [Source:HGNC Symbol;Acc:HGNC:26522]	17267858	17277462	+	2357	downstream
chr2	ALDBSSCT0000006186	ALDBSSCG0000003783	--	Annotated_lncRNA	17279820	17308005	-	ENSSSCT00000014486	ENSSSCG00000013262	AMBRA1	autophagy and beclin 1 regulator 1 [Source:HGNC Symbol;Acc:HGNC:25990]	17313888	17465140	+	5882	upstream
chr17	ALDBSSCT0000005366	ALDBSSCG0000003248	--	Annotated_lncRNA	52233255	52265122	-	ENSSSCT00000008067	ENSSSCG00000007371	HNF4A	hepatocyte nuclear factor 4 alpha [Source:HGNC Symbol;Acc:HGNC:5024]	52270043	52296713	+	4920	upstream
chr17	ALDBSSCT0000005366	ALDBSSCG0000003248	--	Annotated_lncRNA	52233255	52265122	-	ENSSSCT00000008066	ENSSSCG00000007370	R3HDML	R3H domain containing like [Source:HGNC Symbol;Acc:HGNC:16249]	52213809	52224989	+	8265	downstream
chr13	ALDBSSCT0000002740	ALDBSSCG0000001661	--	Annotated_lncRNA	98830069	98837979	+	ENSSSCT00000012820	ENSSSCG00000011710	EIF2A	eukaryotic translation initiation factor 2A [Source:HGNC Symbol;Acc:HGNC:3254]	98845701	98862686	-	7721	downstream
chr13	ALDBSSCT0000002740	ALDBSSCG0000001661	--	Annotated_lncRNA	98830069	98837979	+	ENSSSCT00000028119	ENSSSCG00000028477	SERP1	stress-associated endoplasmic reticulum protein 1 [Source:HGNC Symbol;Acc:HGNC:10759]	98827874	98829536	-	532	upstream
chr5	LNC_001377	XLOC_074086	--	Novel_lncRNA	87070440	87118400	+	ENSSSCT00000000951	ENSSSCG00000000871	SLC5A8	solute carrier family 5 member 8 [Source:HGNC Symbol;Acc:HGNC:19119]	87013251	87067058	+	3381	downstream
chr5	LNC_001376	XLOC_074038	--	Novel_lncRNA	84013210	84023780	+	ENSSSCT00000000926	ENSSSCG00000000849	HSP90B1	endoplasmin precursor [Source:RefSeq peptide;Acc:NP_999268]	84016446	84084086	-	-7335	antisense
chr5	LNC_001375	XLOC_074020	--	Novel_lncRNA	83124012	83124578	+	ENSSSCT00000000911	ENSSSCG00000000838	SLC41A2	solute carrier family 41 member 2 [Source:HGNC Symbol;Acc:HGNC:31045]	83018171	83117985	+	6026	downstream
chr5	LNC_001374	XLOC_074003	--	Novel_lncRNA	82747851	82753069	+	ENSSSCT00000000916	ENSSSCG00000000842	KANSL2	KAT8 regulatory NSL complex subunit 2 [Source:HGNC Symbol;Acc:HGNC:26024]	82757351	82779984	+	4281	upstream
chr5	LNC_001371	XLOC_073793	--	Novel_lncRNA	72119619	72123168	+	ENSSSCT00000000833	ENSSSCG00000000769	BID	BH3 interacting domain death agonist [Source:HGNC Symbol;Acc:HGNC:1050]	72118717	72143297	-	-3550	antisense
chr5	LNC_001371	XLOC_073793	--	Novel_lncRNA	72119619	72123168	+	ENSSSCT00000031909	ENSSSCG00000023043	BCL2L13	BCL2 like 13 [Source:HGNC Symbol;Acc:HGNC:17164]	72062877	72116345	+	3273	downstream
chr17	ALDBSSCT0000005162	ALDBSSCG0000003115	--	Annotated_lncRNA	42200943	42205609	+	ENSSSCT00000007957	ENSSSCG00000007272	CHMP4B	charged multivesicular body protein 4B [Source:HGNC Symbol;Acc:HGNC:16171]	42213869	42262682	+	8259	upstream
chr17	ALDBSSCT0000005164	ALDBSSCG0000003117	--	Annotated_lncRNA	45145513	45150937	+	ENSSSCT00000008006	ENSSSCG00000026071	--	--	45160728	45165060	-	9790	downstream
chr5	LNC_001379	XLOC_074152	--	Novel_lncRNA	92127962	92146108	+	ENSSSCT00000000981	ENSSSCG00000000897	--	--	92144117	92145461	-	-1345	antisense
chr5	LNC_001379	XLOC_074152	--	Novel_lncRNA	92127962	92146108	+	ENSSSCT00000031290	ENSSSCG00000030608	METAP2	methionyl aminopeptidase 2 [Source:HGNC Symbol;Acc:HGNC:16672]	92089309	92127703	-	258	upstream
chr3	LNC_001174	XLOC_064574	--	Novel_lncRNA	122110125	122122558	+	ENSSSCT00000009403	ENSSSCG00000008592	--	--	122067142	122107317	+	2807	downstream
chr2	ALDBSSCT0000005769	ALDBSSCG0000003505	--	Annotated_lncRNA	1464623	1467783	+	ENSSSCT00000028464	ENSSSCG00000022579	--	--	1469314	1477594	+	1530	upstream
chr14	ALDBSSCT0000003905	ALDBSSCG0000002347	--	Annotated_lncRNA	49655106	49657660	-	ENSSSCT00000010945	ENSSSCG00000009988	NIPSNAP1	nipsnap homolog 1 (C. elegans) [Source:HGNC Symbol;Acc:HGNC:7827]	49658212	49675678	-	551	downstream
chr14	ALDBSSCT0000003907	ALDBSSCG0000002348	--	Annotated_lncRNA	49679350	49685602	-	ENSSSCT00000010945	ENSSSCG00000009988	NIPSNAP1	nipsnap homolog 1 (C. elegans) [Source:HGNC Symbol;Acc:HGNC:7827]	49658212	49675678	-	3671	upstream
chr14	ALDBSSCT0000003907	ALDBSSCG0000002348	--	Annotated_lncRNA	49679350	49685602	-	ENSSSCT00000010943	ENSSSCG00000028707	--	--	49688038	49758063	+	2435	upstream
chr18	ALDBSSCT0000005639	ALDBSSCG0000003418	--	Annotated_lncRNA	8696569	8697092	-	ENSSSCT00000017956	ENSSSCG00000016492	AGK	acylglycerol kinase [Source:HGNC Symbol;Acc:HGNC:21869]	8555431	8689368	-	7200	upstream
chr14	ALDBSSCT0000003903	ALDBSSCG0000002347	--	Annotated_lncRNA	49655106	49657382	-	ENSSSCT00000010945	ENSSSCG00000009988	NIPSNAP1	nipsnap homolog 1 (C. elegans) [Source:HGNC Symbol;Acc:HGNC:7827]	49658212	49675678	-	829	downstream
chr11	ALDBSSCT0000001886	ALDBSSCG0000001141	--	Annotated_lncRNA	6809063	6819486	-	ENSSSCT00000010220	ENSSSCG00000009326	KATNAL1	katanin catalytic subunit A1 like 1 [Source:HGNC Symbol;Acc:HGNC:28361]	6760617	6803995	-	5067	upstream
chr11	ALDBSSCT0000001885	ALDBSSCG0000001141	--	Annotated_lncRNA	6809063	6819245	-	ENSSSCT00000010220	ENSSSCG00000009326	KATNAL1	katanin catalytic subunit A1 like 1 [Source:HGNC Symbol;Acc:HGNC:28361]	6760617	6803995	-	5067	upstream
chr4	ALDBSSCT0000007639	ALDBSSCG0000004635	--	Annotated_lncRNA	100769977	100782327	+	ENSSSCT00000007072	ENSSSCG00000006456	FCRL1	Fc receptor like 1 [Source:HGNC Symbol;Acc:HGNC:18509]	100760769	100769333	+	643	downstream
GL895469.1	LNC_000153	XLOC_007700	--	Novel_lncRNA	7826	12991	+	ENSSSCT00000031321	ENSSSCG00000023748	FAM96B	family with sequence similarity 96 member B [Source:HGNC Symbol;Acc:HGNC:24261]	5098	7914	-	-89	antisense
GL895469.1	LNC_000153	XLOC_007700	--	Novel_lncRNA	7826	12991	+	ENSSSCT00000029416	ENSSSCG00000023748	FAM96B	family with sequence similarity 96 member B [Source:HGNC Symbol;Acc:HGNC:24261]	5098	9898	-	-2073	antisense
chr11	ALDBSSCT0000001865	ALDBSSCG0000001128	--	Annotated_lncRNA	3470218	3471113	-	ENSSSCT00000024194	ENSSSCG00000024064	RNF6	ring finger protein 6 [Source:HGNC Symbol;Acc:HGNC:10069]	3460894	3467502	-	2715	upstream
chr11	ALDBSSCT0000001868	ALDBSSCG0000001131	--	Annotated_lncRNA	4112459	4192013	-	ENSSSCT00000010191	ENSSSCG00000009303	--	--	4197546	4202234	+	5532	upstream
chr1	ALDBSSCT0000000847	ALDBSSCG0000000512	--	Annotated_lncRNA	154049974	154057648	-	ENSSSCT00000023715	ENSSSCG00000029613	SYNM	synemin [Source:HGNC Symbol;Acc:HGNC:24466]	154019851	154044632	+	5341	downstream
chr1	ALDBSSCT0000000847	ALDBSSCG0000000512	--	Annotated_lncRNA	154049974	154057648	-	ENSSSCT00000005313	ENSSSCG00000004813	TTC23	tetratricopeptide repeat domain 23 [Source:HGNC Symbol;Acc:HGNC:25730]	154058346	154169686	-	697	downstream
chr2	ALDBSSCT0000006272	ALDBSSCG0000003834	--	Annotated_lncRNA	49220742	49256853	-	ENSSSCT00000014632	ENSSSCG00000013395	BTBD10	BTB domain containing 10 [Source:HGNC Symbol;Acc:HGNC:21445]	49163323	49215258	-	5483	upstream
chr2	ALDBSSCT0000006070	ALDBSSCG0000003717	--	Annotated_lncRNA	149151793	149156337	+	ENSSSCT00000029957	ENSSSCG00000028168	TAF7	TATA-box binding protein associated factor 7 [Source:HGNC Symbol;Acc:HGNC:11541]	149149921	149150970	-	822	upstream
chr2	ALDBSSCT0000006070	ALDBSSCG0000003717	--	Annotated_lncRNA	149151793	149156337	+	ENSSSCT00000029817	ENSSSCG00000027371	PCDHGA1	protocadherin gamma subfamily A, 1 [Source:HGNC Symbol;Acc:HGNC:8696]	149165262	149168015	+	8924	upstream
chr6	ALDBSSCT0000009461	ALDBSSCG0000005770	--	Annotated_lncRNA	90721672	90724653	-	ENSSSCT00000027299	ENSSSCG00000028126	MPPE1	metallophosphoesterase 1 [Source:HGNC Symbol;Acc:HGNC:15988]	90704267	90714316	-	7355	upstream
GL894621.1	LNC_000121	XLOC_005912	--	Novel_lncRNA	30733	31128	-	ENSSSCT00000026402	ENSSSCG00000021195	SYF2	SYF2 pre-mRNA splicing factor [Source:HGNC Symbol;Acc:HGNC:19824]	13166	20767	-	9965	upstream
GL894621.1	LNC_000121	XLOC_005912	--	Novel_lncRNA	30733	31128	-	ENSSSCT00000029072	ENSSSCG00000030242	RSRP1	arginine and serine rich protein 1 [Source:HGNC Symbol;Acc:HGNC:25234]	28009	30628	-	104	upstream
chr12	ALDBSSCT0000002295	ALDBSSCG0000001381	--	Annotated_lncRNA	58106679	58109606	+	ENSSSCT00000019601	ENSSSCG00000018007	MYH3	myosin heavy chain 3 [Source:HGNC Symbol;Acc:HGNC:7573]	58110959	58132945	+	1352	upstream
GL892859.2	LNC_000026	XLOC_001301	--	Novel_lncRNA	79093	96263	-	ENSSSCT00000024570	ENSSSCG00000028518	--	--	98094	98946	-	1830	downstream
GL892933.2	LNC_000028	XLOC_001511	--	Novel_lncRNA	9732	11058	-	ENSSSCT00000029939	ENSSSCG00000020697	-	Inactive ribonuclease-like protein 10 [Source:UniProtKB/Swiss-Prot;Acc:Q8SPJ0]	20508	23006	+	9449	upstream
chr11	ALDBSSCT0000001928	ALDBSSCG0000001164	--	Annotated_lncRNA	16092898	16097427	-	ENSSSCT00000010275	ENSSSCG00000009378	CKAP2	cytoskeleton associated protein 2 [Source:HGNC Symbol;Acc:HGNC:1990]	16075401	16089519	+	3378	downstream
chr11	ALDBSSCT0000001928	ALDBSSCG0000001164	--	Annotated_lncRNA	16092898	16097427	-	ENSSSCT00000010276	ENSSSCG00000009379	NEK3	NIMA related kinase 3 [Source:HGNC Symbol;Acc:HGNC:7746]	16100090	16123524	+	2662	upstream
chr17	ALDBSSCT0000005180	ALDBSSCG0000003126	--	Annotated_lncRNA	47214004	47215890	+	ENSSSCT00000008041	ENSSSCG00000007349	ACTR5	ARP5 actin-related protein 5 homolog [Source:HGNC Symbol;Acc:HGNC:14671]	47193722	47213176	+	827	downstream
chr5	LNC_001391	XLOC_075007	--	Novel_lncRNA	19253039	19277349	-	ENSSSCT00000026162	ENSSSCG00000026548	--	--	19267782	19272713	+	-4932	antisense
chr5	LNC_001390	XLOC_074957	--	Novel_lncRNA	17766835	17768986	-	ENSSSCT00000000245	ENSSSCG00000000228	SCN8A	sodium voltage-gated channel alpha subunit 8 [Source:HGNC Symbol;Acc:HGNC:10596]	17559778	17766806	+	28	downstream
chr5	LNC_001393	XLOC_075107	--	Novel_lncRNA	23111518	23114495	-	ENSSSCT00000000417	ENSSSCG00000025467	-	Myosin light polypeptide 6 [Source:UniProtKB/Swiss-Prot;Acc:P60662]	23123886	23127111	+	9390	upstream
chr5	LNC_001393	XLOC_075107	--	Novel_lncRNA	23111518	23114495	-	ENSSSCT00000000418	ENSSSCG00000025467	-	Myosin light polypeptide 6 [Source:UniProtKB/Swiss-Prot;Acc:P60662]	23123886	23127111	+	9390	upstream
chr5	LNC_001393	XLOC_075107	--	Novel_lncRNA	23111518	23114495	-	ENSSSCT00000000419	ENSSSCG00000028808	--	--	23121867	23123593	+	7371	upstream
chr5	LNC_001393	XLOC_075107	--	Novel_lncRNA	23111518	23114495	-	ENSSSCT00000000403	ENSSSCG00000000377	--	--	23103687	23107038	-	4479	upstream
chr5	LNC_001395	XLOC_075109	--	Novel_lncRNA	23117836	23119164	-	ENSSSCT00000000417	ENSSSCG00000025467	-	Myosin light polypeptide 6 [Source:UniProtKB/Swiss-Prot;Acc:P60662]	23123886	23127111	+	4721	upstream
chr5	LNC_001395	XLOC_075109	--	Novel_lncRNA	23117836	23119164	-	ENSSSCT00000000418	ENSSSCG00000025467	-	Myosin light polypeptide 6 [Source:UniProtKB/Swiss-Prot;Acc:P60662]	23123886	23127111	+	4721	upstream
chr5	LNC_001395	XLOC_075109	--	Novel_lncRNA	23117836	23119164	-	ENSSSCT00000000419	ENSSSCG00000028808	--	--	23121867	23123593	+	2702	upstream
chr5	LNC_001395	XLOC_075109	--	Novel_lncRNA	23117836	23119164	-	ENSSSCT00000032096	ENSSSCG00000022002	--	--	23127539	23149097	-	8374	downstream
chr5	LNC_001394	XLOC_075109	--	Novel_lncRNA	23117836	23119079	-	ENSSSCT00000000417	ENSSSCG00000025467	-	Myosin light polypeptide 6 [Source:UniProtKB/Swiss-Prot;Acc:P60662]	23123886	23127111	+	4806	upstream
chr5	LNC_001394	XLOC_075109	--	Novel_lncRNA	23117836	23119079	-	ENSSSCT00000000418	ENSSSCG00000025467	-	Myosin light polypeptide 6 [Source:UniProtKB/Swiss-Prot;Acc:P60662]	23123886	23127111	+	4806	upstream
chr5	LNC_001394	XLOC_075109	--	Novel_lncRNA	23117836	23119079	-	ENSSSCT00000000419	ENSSSCG00000028808	--	--	23121867	23123593	+	2787	upstream
chr5	LNC_001394	XLOC_075109	--	Novel_lncRNA	23117836	23119079	-	ENSSSCT00000032096	ENSSSCG00000022002	--	--	23127539	23149097	-	8459	downstream
chr5	LNC_001397	XLOC_075109	--	Novel_lncRNA	23117836	23119180	-	ENSSSCT00000000417	ENSSSCG00000025467	-	Myosin light polypeptide 6 [Source:UniProtKB/Swiss-Prot;Acc:P60662]	23123886	23127111	+	4705	upstream
chr5	LNC_001397	XLOC_075109	--	Novel_lncRNA	23117836	23119180	-	ENSSSCT00000000418	ENSSSCG00000025467	-	Myosin light polypeptide 6 [Source:UniProtKB/Swiss-Prot;Acc:P60662]	23123886	23127111	+	4705	upstream
chr5	LNC_001397	XLOC_075109	--	Novel_lncRNA	23117836	23119180	-	ENSSSCT00000000419	ENSSSCG00000028808	--	--	23121867	23123593	+	2686	upstream
chr5	LNC_001397	XLOC_075109	--	Novel_lncRNA	23117836	23119180	-	ENSSSCT00000032096	ENSSSCG00000022002	--	--	23127539	23149097	-	8358	downstream
chr5	LNC_001396	XLOC_075109	--	Novel_lncRNA	23117836	23119175	-	ENSSSCT00000000417	ENSSSCG00000025467	-	Myosin light polypeptide 6 [Source:UniProtKB/Swiss-Prot;Acc:P60662]	23123886	23127111	+	4710	upstream
chr5	LNC_001396	XLOC_075109	--	Novel_lncRNA	23117836	23119175	-	ENSSSCT00000000418	ENSSSCG00000025467	-	Myosin light polypeptide 6 [Source:UniProtKB/Swiss-Prot;Acc:P60662]	23123886	23127111	+	4710	upstream
chr5	LNC_001396	XLOC_075109	--	Novel_lncRNA	23117836	23119175	-	ENSSSCT00000000419	ENSSSCG00000028808	--	--	23121867	23123593	+	2691	upstream
chr5	LNC_001396	XLOC_075109	--	Novel_lncRNA	23117836	23119175	-	ENSSSCT00000032096	ENSSSCG00000022002	--	--	23127539	23149097	-	8363	downstream
chr1	ALDBSSCT0000000937	ALDBSSCG0000000578	--	Annotated_lncRNA	223964885	223969102	-	ENSSSCT00000005658	ENSSSCG00000005132	CDKN2B	cyclin dependent kinase inhibitor 2B [Source:HGNC Symbol;Acc:HGNC:1788]	223956057	223958921	+	5963	downstream
chr7	ALDBSSCT0000010184	ALDBSSCG0000006202	--	Annotated_lncRNA	63763302	63772012	-	ENSSSCT00000002134	ENSSSCG00000001905	--	--	63774840	63775439	+	2827	upstream
chr1	ALDBSSCT0000000939	ALDBSSCG0000000579	--	Annotated_lncRNA	225086908	225089819	-	ENSSSCT00000031529	ENSSSCG00000027736	IFN-ALPHA-15	-	225090349	225139200	+	529	upstream
chr17	ALDBSSCT0000005312	ALDBSSCG0000003216	--	Annotated_lncRNA	29866786	29870712	-	ENSSSCT00000007761	ENSSSCG00000007089	MGME1	mitochondrial genome maintenance exonuclease 1 [Source:HGNC Symbol;Acc:HGNC:16205]	29871217	29884809	+	504	upstream
chr15	LNC_000846	XLOC_045063	--	Novel_lncRNA	89700049	89706148	+	ENSSSCT00000017384	ENSSSCG00000015965	GPR155	G protein-coupled receptor 155 [Source:HGNC Symbol;Acc:HGNC:22951]	89587688	89695502	-	4546	upstream
chr4	ALDBSSCT0000007853	ALDBSSCG0000004754	--	Annotated_lncRNA	6127958	6134540	-	ENSSSCT00000035168	ENSSSCG00000005941	CU151851.1	-	6135474	6218979	-	933	downstream
chr4	ALDBSSCT0000007853	ALDBSSCG0000004754	--	Annotated_lncRNA	6127958	6134540	-	ENSSSCT00000006524	ENSSSCG00000005941	CU151851.1	-	6135478	6237881	-	937	downstream
chr3	ALDBSSCT0000006852	ALDBSSCG0000004175	--	Annotated_lncRNA	119943334	119949945	+	ENSSSCT00000009381	ENSSSCG00000008574	KIF3C	kinesin family member 3C [Source:HGNC Symbol;Acc:HGNC:6321]	119956164	120015781	+	6218	upstream
chr7	LNC_001598	XLOC_086966	--	Novel_lncRNA	64096637	64098337	-	ENSSSCT00000002143	ENSSSCG00000001914	LOXL1	lysyl oxidase like 1 [Source:HGNC Symbol;Acc:HGNC:6665]	64102994	64126775	-	4656	downstream
chr8	ALDBSSCT0000010618	ALDBSSCG0000006441	--	Annotated_lncRNA	119934739	119950298	+	ENSSSCT00000009999	ENSSSCG00000009131	PITX2	paired like homeodomain 2 [Source:HGNC Symbol;Acc:HGNC:9005]	119920838	119926111	+	8627	downstream
chr8	ALDBSSCT0000010619	ALDBSSCG0000006442	--	Annotated_lncRNA	120497121	120513271	+	ENSSSCT00000035235	ENSSSCG00000009138	CFI	complement factor I [Source:HGNC Symbol;Acc:HGNC:5394]	120517217	120554318	+	3945	upstream
chr8	ALDBSSCT0000010619	ALDBSSCG0000006442	--	Annotated_lncRNA	120497121	120513271	+	ENSSSCT00000022770	ENSSSCG00000020907	--	--	120483790	120496430	-	690	upstream
chr8	ALDBSSCT0000010619	ALDBSSCG0000006442	--	Annotated_lncRNA	120497121	120513271	+	ENSSSCT00000010006	ENSSSCG00000009138	CFI	complement factor I [Source:HGNC Symbol;Acc:HGNC:5394]	120517326	120554337	+	4054	upstream
chr4	ALDBSSCT0000007945	ALDBSSCG0000004816	--	Annotated_lncRNA	46416246	46419945	-	ENSSSCT00000006702	ENSSSCG00000006110	RBM12B	RNA binding motif protein 12B [Source:HGNC Symbol;Acc:HGNC:32310]	46412679	46415639	-	606	upstream
chr4	ALDBSSCT0000007945	ALDBSSCG0000004816	--	Annotated_lncRNA	46416246	46419945	-	ENSSSCT00000006701	ENSSSCG00000006109	FAM92A1	family with sequence similarity 92 member A1 [Source:HGNC Symbol;Acc:HGNC:30452]	46381629	46407866	+	8379	downstream
chr5	ALDBSSCT0000008512	ALDBSSCG0000005177	--	Annotated_lncRNA	15435883	15436735	-	ENSSSCT00000000195	ENSSSCG00000000185	PRKAG1	protein kinase AMP-activated non-catalytic subunit gamma 1 [Source:HGNC Symbol;Acc:HGNC:9385]	15443377	15522457	-	6641	downstream
chr5	ALDBSSCT0000008512	ALDBSSCG0000005177	--	Annotated_lncRNA	15435883	15436735	-	ENSSSCT00000000194	ENSSSCG00000000184	DDN	dendrin [Source:HGNC Symbol;Acc:HGNC:24458]	15437406	15439936	-	670	downstream
chr14	ALDBSSCT0000004034	ALDBSSCG0000002433	--	Annotated_lncRNA	117177510	117199078	-	ENSSSCT00000011491	ENSSSCG00000010502	CCNJ	cyclin J [Source:HGNC Symbol;Acc:HGNC:23434]	117154842	117176840	+	669	downstream
chr10	ALDBSSCT0000001519	ALDBSSCG0000000923	--	Annotated_lncRNA	46141748	46143030	-	ENSSSCT00000012065	ENSSSCG00000011023	ZNF438	zinc finger protein 438 [Source:HGNC Symbol;Acc:HGNC:21029]	46149334	46153140	-	6303	downstream
chr14	ALDBSSCT0000004038	ALDBSSCG0000002436	--	Annotated_lncRNA	120712244	120713987	-	ENSSSCT00000011537	ENSSSCG00000010546	--	--	120679544	120708029	-	4214	upstream
chr14	ALDBSSCT0000004038	ALDBSSCG0000002436	--	Annotated_lncRNA	120712244	120713987	-	ENSSSCT00000011538	ENSSSCG00000010547	ERLIN1	ER lipid raft associated 1 [Source:HGNC Symbol;Acc:HGNC:16947]	120718816	120753902	-	4828	downstream
chr18	LNC_001010	XLOC_055621	--	Novel_lncRNA	50074516	50076274	-	ENSSSCT00000018184	ENSSSCG00000016703	HOXA5	homeobox A5 [Source:HGNC Symbol;Acc:HGNC:5106]	50062880	50065910	+	8605	downstream
chr18	LNC_001010	XLOC_055621	--	Novel_lncRNA	50074516	50076274	-	ENSSSCT00000018185	ENSSSCG00000016704	HOXA4	homeobox A4 [Source:HGNC Symbol;Acc:HGNC:5105]	50076596	50078137	+	321	upstream
chr9	ALDBSSCT0000011581	ALDBSSCG0000007032	--	Annotated_lncRNA	72663396	72666726	-	ENSSSCT00000030608	ENSSSCG00000022398	NUCKS1	nuclear casein kinase and cyclin dependent kinase substrate 1 [Source:HGNC Symbol;Acc:HGNC:29923]	72668703	72701471	-	1976	downstream
chr1	ALDBSSCT0000000021	ALDBSSCG0000000013	--	Annotated_lncRNA	4742967	4743535	+	ENSSSCT00000004453	ENSSSCG00000004027	PDE10A	phosphodiesterase 10A [Source:HGNC Symbol;Acc:HGNC:8772]	4635847	4742048	+	918	downstream
chr18	LNC_001011	XLOC_055625	--	Novel_lncRNA	50390508	50398689	-	ENSSSCT00000026237	ENSSSCG00000023695	--	--	50399930	50607277	-	1240	downstream
chr7	LNC_001575	XLOC_085383	--	Novel_lncRNA	120278595	120282488	+	ENSSSCT00000002717	ENSSSCG00000002447	--	--	120262137	120278332	-	262	upstream
chr7	LNC_001575	XLOC_085383	--	Novel_lncRNA	120278595	120282488	+	ENSSSCT00000002718	ENSSSCG00000002448	--	--	120287748	120294465	-	5259	downstream
chr18	LNC_001016	XLOC_055728	--	Novel_lncRNA	56213292	56219254	-	ENSSSCT00000018240	ENSSSCG00000016758	--	--	56219324	56255521	-	69	downstream
chr18	LNC_001016	XLOC_055728	--	Novel_lncRNA	56213292	56219254	-	ENSSSCT00000018239	ENSSSCG00000016757	--	--	56195631	56205539	+	7752	downstream
chr7	LNC_001577	XLOC_085515	--	Novel_lncRNA	129704300	129730901	+	ENSSSCT00000002813	ENSSSCG00000002533	WDR20	WD repeat domain 20 [Source:HGNC Symbol;Acc:HGNC:19667]	129587567	129704081	-	218	upstream
chr7	LNC_001573	XLOC_085263	--	Novel_lncRNA	102791288	102822650	+	ENSSSCT00000002613	ENSSSCG00000002349	ACOT4	acyl-CoA thioesterase 4 [Source:HGNC Symbol;Acc:HGNC:19748]	102786805	102791429	-	-142	antisense
chr7	LNC_001573	XLOC_085263	--	Novel_lncRNA	102791288	102822650	+	ENSSSCT00000002614	ENSSSCG00000002350	--	--	102828131	102831810	-	5480	downstream
chr9	ALDBSSCT0000011054	ALDBSSCG0000006710	--	Annotated_lncRNA	6145060	6145925	+	ENSSSCT00000016119	ENSSSCG00000014768	TRIM68	tripartite motif containing 68 [Source:HGNC Symbol;Acc:HGNC:21161]	6136129	6143878	+	1181	downstream
chr9	ALDBSSCT0000011567	ALDBSSCG0000007022	--	Annotated_lncRNA	63784783	63785630	-	ENSSSCT00000016621	ENSSSCG00000015252	SNX19	sorting nexin 19 [Source:HGNC Symbol;Acc:HGNC:21532]	63790485	63829935	-	4854	downstream
chr2	LNC_001048	XLOC_057139	--	Novel_lncRNA	70010018	70016700	+	ENSSSCT00000014886	ENSSSCG00000013631	TMED1	transmembrane p24 trafficking protein 1 [Source:HGNC Symbol;Acc:HGNC:17291]	70007508	70009635	-	382	upstream
chr2	LNC_001048	XLOC_057139	--	Novel_lncRNA	70010018	70016700	+	ENSSSCT00000014887	ENSSSCG00000013632	C19orf38	chromosome 19 open reading frame 38 [Source:HGNC Symbol;Acc:HGNC:34073]	70020224	70035675	+	3523	upstream
chr2	LNC_001048	XLOC_057139	--	Novel_lncRNA	70010018	70016700	+	ENSSSCT00000014885	ENSSSCG00000013630	DNM2	dynamin 2 [Source:HGNC Symbol;Acc:HGNC:2974]	69941412	70005318	+	4699	downstream
chr6	ALDBSSCT0000009391	ALDBSSCG0000005725	--	Annotated_lncRNA	62305181	62318904	-	ENSSSCT00000027328	ENSSSCG00000030253	NOL9	nucleolar protein 9 [Source:HGNC Symbol;Acc:HGNC:26265]	62328372	62349683	-	9467	downstream
chr6	ALDBSSCT0000009395	ALDBSSCG0000005729	--	Annotated_lncRNA	63399478	63402978	-	ENSSSCT00000003759	ENSSSCG00000003388	--	--	63403590	63412859	-	611	downstream
chr15	ALDBSSCT0000004350	ALDBSSCG0000002636	--	Annotated_lncRNA	146196551	146197936	+	ENSSSCT00000023412	ENSSSCG00000022392	COPS7B	COP9 signalosome subunit 7B [Source:HGNC Symbol;Acc:HGNC:16760]	146199014	146263180	+	1077	upstream
chr15	ALDBSSCT0000004352	ALDBSSCG0000002638	--	Annotated_lncRNA	147200874	147223254	+	ENSSSCT00000017740	ENSSSCG00000016291	--	--	147145312	147196329	-	4544	upstream
chr3	ALDBSSCT0000007106	ALDBSSCG0000004322	--	Annotated_lncRNA	38938179	38940065	-	ENSSSCT00000008705	ENSSSCG00000007943	NMRAL1	NmrA like redox sensor 1 [Source:HGNC Symbol;Acc:HGNC:24987]	38927264	38934243	+	3935	downstream
chr3	ALDBSSCT0000007106	ALDBSSCG0000004322	--	Annotated_lncRNA	38938179	38940065	-	ENSSSCT00000025145	ENSSSCG00000022874	DNAJA3	DnaJ heat shock protein family (Hsp40) member A3 [Source:HGNC Symbol;Acc:HGNC:11808]	38944891	38974098	-	4825	downstream
chr13	LNC_000718	XLOC_037207	--	Novel_lncRNA	155813752	155815376	-	ENSSSCT00000025186	ENSSSCG00000011918	USF3	upstream transcription factor family member 3 [Source:HGNC Symbol;Acc:HGNC:30494]	155815450	155865635	+	73	upstream
chr13	LNC_000718	XLOC_037207	--	Novel_lncRNA	155813752	155815376	-	ENSSSCT00000013042	ENSSSCG00000011918	USF3	upstream transcription factor family member 3 [Source:HGNC Symbol;Acc:HGNC:30494]	155815450	155865635	+	73	upstream
chr13	LNC_000718	XLOC_037207	--	Novel_lncRNA	155813752	155815376	-	ENSSSCT00000028762	ENSSSCG00000011918	USF3	upstream transcription factor family member 3 [Source:HGNC Symbol;Acc:HGNC:30494]	155815450	155865635	+	73	upstream
chr13	LNC_000717	XLOC_037123	--	Novel_lncRNA	149966080	149968948	-	ENSSSCT00000013017	ENSSSCG00000011895	PLA1A	phospholipase A1 member A [Source:HGNC Symbol;Acc:HGNC:17661]	149969016	149996425	-	67	downstream
chr13	LNC_000711	XLOC_036825	--	Novel_lncRNA	133015030	133017496	-	ENSSSCT00000035397	ENSSSCG00000011795	IGF2BP2	insulin like growth factor 2 mRNA binding protein 2 [Source:HGNC Symbol;Acc:HGNC:28867]	133024294	133064281	-	6797	downstream
chr13	LNC_000711	XLOC_036825	--	Novel_lncRNA	133015030	133017496	-	ENSSSCT00000033522	ENSSSCG00000011795	IGF2BP2	insulin like growth factor 2 mRNA binding protein 2 [Source:HGNC Symbol;Acc:HGNC:28867]	133022551	133064281	-	5054	downstream
chr13	LNC_000711	XLOC_036825	--	Novel_lncRNA	133015030	133017496	-	ENSSSCT00000024072	ENSSSCG00000011794	SENP2	SUMO1/sentrin/SMT3 specific peptidase 2 [Source:HGNC Symbol;Acc:HGNC:23116]	132965675	133008636	+	6393	downstream
chr13	LNC_000711	XLOC_036825	--	Novel_lncRNA	133015030	133017496	-	ENSSSCT00000012907	ENSSSCG00000011795	IGF2BP2	insulin like growth factor 2 mRNA binding protein 2 [Source:HGNC Symbol;Acc:HGNC:28867]	133022540	133065865	-	5043	downstream
chr13	LNC_000711	XLOC_036825	--	Novel_lncRNA	133015030	133017496	-	ENSSSCT00000012906	ENSSSCG00000011794	SENP2	SUMO1/sentrin/SMT3 specific peptidase 2 [Source:HGNC Symbol;Acc:HGNC:23116]	132968204	133008636	+	6393	downstream
chr13	LNC_000711	XLOC_036825	--	Novel_lncRNA	133015030	133017496	-	ENSSSCT00000035698	ENSSSCG00000011795	IGF2BP2	insulin like growth factor 2 mRNA binding protein 2 [Source:HGNC Symbol;Acc:HGNC:28867]	133022783	133064281	-	5286	downstream
chr13	LNC_000711	XLOC_036825	--	Novel_lncRNA	133015030	133017496	-	ENSSSCT00000034893	ENSSSCG00000011795	IGF2BP2	insulin like growth factor 2 mRNA binding protein 2 [Source:HGNC Symbol;Acc:HGNC:28867]	133023265	133035885	-	5768	downstream
chr13	LNC_000711	XLOC_036825	--	Novel_lncRNA	133015030	133017496	-	ENSSSCT00000029102	ENSSSCG00000011794	SENP2	SUMO1/sentrin/SMT3 specific peptidase 2 [Source:HGNC Symbol;Acc:HGNC:23116]	132968204	133008636	+	6393	downstream
chr9	ALDBSSCT0000011365	ALDBSSCG0000006904	--	Annotated_lncRNA	142137537	142144029	+	ENSSSCT00000016975	ENSSSCG00000015582	--	--	142083587	142135830	+	1706	downstream
chr4	ALDBSSCT0000008066	ALDBSSCG0000004892	--	Annotated_lncRNA	102627639	102632551	-	ENSSSCT00000007114	ENSSSCG00000006495	--	--	102610616	102625450	-	2188	upstream
chr4	ALDBSSCT0000008066	ALDBSSCG0000004892	--	Annotated_lncRNA	102627639	102632551	-	ENSSSCT00000007115	ENSSSCG00000006496	LMNA	lamin A/C [Source:HGNC Symbol;Acc:HGNC:6636]	102642366	102661829	-	9814	downstream
chr7	ALDBSSCT0000009643	ALDBSSCG0000005884	--	Annotated_lncRNA	9955764	9957965	+	ENSSSCT00000001146	ENSSSCG00000001052	PHACTR1	phosphatase and actin regulator 1 [Source:HGNC Symbol;Acc:HGNC:20990]	9509245	9954959	+	804	downstream
chr3	ALDBSSCT0000006678	ALDBSSCG0000004079	--	Annotated_lncRNA	41640834	41646919	+	ENSSSCT00000028167	ENSSSCG00000021467	EME2	essential meiotic structure-specific endonuclease subunit 2 [Source:HGNC Symbol;Acc:HGNC:27289]	41654997	41657904	-	8077	downstream
chr3	ALDBSSCT0000006678	ALDBSSCG0000004079	--	Annotated_lncRNA	41640834	41646919	+	ENSSSCT00000008780	ENSSSCG00000008012	HAGH	-	41648938	41649925	-	2018	downstream
chr3	ALDBSSCT0000006678	ALDBSSCG0000004079	--	Annotated_lncRNA	41640834	41646919	+	ENSSSCT00000008781	ENSSSCG00000008013	IGFALS	insulin like growth factor binding protein acid labile subunit [Source:HGNC Symbol;Acc:HGNC:5468]	41634233	41637223	-	3610	upstream
chr3	ALDBSSCT0000006678	ALDBSSCG0000004079	--	Annotated_lncRNA	41640834	41646919	+	ENSSSCT00000008782	ENSSSCG00000008014	NUBP2	nucleotide binding protein 2 [Source:HGNC Symbol;Acc:HGNC:8042]	41631025	41633605	+	7228	downstream
chr5	ALDBSSCT0000008263	ALDBSSCG0000005013	--	Annotated_lncRNA	13220029	13223917	+	ENSSSCT00000000174	ENSSSCG00000000165	MTERF2	mitochondrial transcription termination factor 2 [Source:HGNC Symbol;Acc:HGNC:30779]	13226840	13227997	+	2922	upstream
chr5	ALDBSSCT0000008263	ALDBSSCG0000005013	--	Annotated_lncRNA	13220029	13223917	+	ENSSSCT00000000173	ENSSSCG00000000164	CRY1	cryptochrome circadian clock 1 [Source:HGNC Symbol;Acc:HGNC:2384]	13127782	13215788	+	4240	downstream
chr5	ALDBSSCT0000008264	ALDBSSCG0000005014	--	Annotated_lncRNA	13255669	13258956	+	ENSSSCT00000000175	ENSSSCG00000000166	TMEM263	transmembrane protein 263 [Source:HGNC Symbol;Acc:HGNC:28281]	13234050	13250894	-	4774	upstream
chr2	ALDBSSCT0000006518	ALDBSSCG0000003982	--	Annotated_lncRNA	159681410	159682521	-	ENSSSCT00000015889	ENSSSCG00000014539	ZFP62	ZFP62 zinc finger protein [Source:HGNC Symbol;Acc:HGNC:23241]	159692094	159694808	+	9572	upstream
chr2	ALDBSSCT0000006510	ALDBSSCG0000003978	--	Annotated_lncRNA	157383171	157384842	-	ENSSSCT00000015780	ENSSSCG00000014435	CSNK1A1	casein kinase 1 alpha 1 [Source:HGNC Symbol;Acc:HGNC:2451]	157388251	157428464	-	3408	downstream
chr13	ALDBSSCT0000003220	ALDBSSCG0000001936	--	Annotated_lncRNA	86560421	86562722	-	ENSSSCT00000024254	ENSSSCG00000027467	DZIP1L	DAZ interacting zinc finger protein 1 like [Source:HGNC Symbol;Acc:HGNC:26551]	86563372	86599606	-	649	downstream
chr13	ALDBSSCT0000003220	ALDBSSCG0000001936	--	Annotated_lncRNA	86560421	86562722	-	ENSSSCT00000027665	ENSSSCG00000027467	DZIP1L	DAZ interacting zinc finger protein 1 like [Source:HGNC Symbol;Acc:HGNC:26551]	86563372	86599606	-	649	downstream
chr2	ALDBSSCT0000006517	ALDBSSCG0000003981	--	Annotated_lncRNA	158335769	158339045	-	ENSSSCT00000015794	ENSSSCG00000014447	SLC6A7	solute carrier family 6 member 7 [Source:HGNC Symbol;Acc:HGNC:11054]	158310614	158328356	+	7412	downstream
chr13	ALDBSSCT0000002609	ALDBSSCG0000001587	--	Annotated_lncRNA	33878497	33888233	+	ENSSSCT00000012419	ENSSSCG00000011342	DHX30	DEAH-box helicase 30 [Source:HGNC Symbol;Acc:HGNC:16716]	33893740	33908861	+	5506	upstream
chr13	LNC_000620	XLOC_031543	--	Novel_lncRNA	49987787	49994329	+	ENSSSCT00000012577	ENSSSCG00000011494	--	--	49972522	49978066	-	9720	upstream
chr13	LNC_000620	XLOC_031543	--	Novel_lncRNA	49987787	49994329	+	ENSSSCT00000026325	ENSSSCG00000025202	--	--	49993011	49999769	-	-1319	antisense
chr5	ALDBSSCT0000008287	ALDBSSCG0000005032	--	Annotated_lncRNA	22948750	22950461	+	ENSSSCT00000000402	ENSSSCG00000000376	--	--	22937054	22941076	-	7673	upstream
chr5	ALDBSSCT0000008287	ALDBSSCG0000005032	--	Annotated_lncRNA	22948750	22950461	+	ENSSSCT00000000398	ENSSSCG00000000373	CDK2	cyclin dependent kinase 2 [Source:HGNC Symbol;Acc:HGNC:1771]	22941174	22946754	+	1995	downstream
chr13	LNC_000624	XLOC_031668	--	Novel_lncRNA	58098951	58152213	+	ENSSSCT00000022793	ENSSSCG00000027675	FOXP1	forkhead box P1 [Source:HGNC Symbol;Acc:HGNC:3823]	57861430	58095391	-	3559	upstream
chr14	ALDBSSCT0000003739	ALDBSSCG0000002238	--	Annotated_lncRNA	121740298	121742697	+	ENSSSCT00000028927	ENSSSCG00000021798	LZTS2	leucine zipper tumor suppressor 2 [Source:HGNC Symbol;Acc:HGNC:29381]	121737039	121739569	+	728	downstream
chr13	ALDBSSCT0000002605	ALDBSSCG0000001584	--	Annotated_lncRNA	28517576	28518856	+	ENSSSCT00000012347	ENSSSCG00000011278	TRAK1	trafficking kinesin protein 1 [Source:HGNC Symbol;Acc:HGNC:29947]	28523492	28605085	+	4635	upstream
chr9	LNC_001715	XLOC_093411	--	Novel_lncRNA	37244385	37249897	+	ENSSSCT00000016345	ENSSSCG00000014983	MMP20	Matrix metalloproteinase-20 [Source:UniProtKB/Swiss-Prot;Acc:P79287]	37208035	37254669	-	-5513	antisense
chr9	LNC_001716	XLOC_093413	--	Novel_lncRNA	37138512	37142101	+	ENSSSCT00000016344	ENSSSCG00000014982	MMP7	matrix metallopeptidase 7 [Source:HGNC Symbol;Acc:HGNC:7174]	37133037	37143584	-	-3590	antisense
chr9	LNC_001711	XLOC_093411	--	Novel_lncRNA	37132181	37304808	+	ENSSSCT00000016346	ENSSSCG00000014984	MMP27	matrix metallopeptidase 27 [Source:HGNC Symbol;Acc:HGNC:14250]	37313392	37326432	-	8583	downstream
chr9	LNC_001711	XLOC_093411	--	Novel_lncRNA	37132181	37304808	+	ENSSSCT00000022911	ENSSSCG00000014984	MMP27	matrix metallopeptidase 27 [Source:HGNC Symbol;Acc:HGNC:14250]	37312453	37326432	-	7644	downstream
chr9	LNC_001710	XLOC_093232	--	Novel_lncRNA	22040749	22046833	+	ENSSSCT00000016266	ENSSSCG00000014910	--	--	22044873	22045202	-	-330	antisense
chr9	LNC_001710	XLOC_093232	--	Novel_lncRNA	22040749	22046833	+	ENSSSCT00000016267	ENSSSCG00000014911	--	--	22044181	22044483	-	-303	antisense
chr9	LNC_001712	XLOC_093411	--	Novel_lncRNA	37132181	37338398	+	ENSSSCT00000016347	ENSSSCG00000029675	MMP8	matrix metallopeptidase 8 [Source:HGNC Symbol;Acc:HGNC:7175]	37332088	37343577	-	-6311	antisense
chr9	LNC_001719	XLOC_093600	--	Novel_lncRNA	43906673	43911969	+	ENSSSCT00000016383	ENSSSCG00000015019	COLCA2	colorectal cancer associated 2 [Source:HGNC Symbol;Acc:HGNC:26978]	43906148	43909875	-	-3203	antisense
chr9	LNC_001718	XLOC_093598	--	Novel_lncRNA	43883350	43901527	+	ENSSSCT00000016383	ENSSSCG00000015019	COLCA2	colorectal cancer associated 2 [Source:HGNC Symbol;Acc:HGNC:26978]	43906148	43909875	-	4620	downstream
chrX	ALDBSSCT0000011965	ALDBSSCG0000007282	--	Annotated_lncRNA	113105761	113109306	+	ENSSSCT00000035805	ENSSSCG00000012608	ZBTB33	zinc finger and BTB domain containing 33 [Source:HGNC Symbol;Acc:HGNC:16682]	113089380	113097850	-	7910	upstream
chrX	LNC_001815	XLOC_098813	--	Novel_lncRNA	58749163	58752100	+	ENSSSCT00000027782	ENSSSCG00000028241	--	--	58756065	58763172	-	3964	downstream
chr6	ALDBSSCT0000008844	ALDBSSCG0000005404	--	Annotated_lncRNA	47664343	47665991	+	ENSSSCT00000003437	ENSSSCG00000003098	PPP5C	protein phosphatase 5 catalytic subunit [Source:HGNC Symbol;Acc:HGNC:9322]	47637123	47660597	+	3745	downstream
chr6	ALDBSSCT0000008849	ALDBSSCG0000005406	--	Annotated_lncRNA	48452344	48455032	+	ENSSSCT00000026006	ENSSSCG00000024240	CCDC9	coiled-coil domain containing 9 [Source:HGNC Symbol;Acc:HGNC:24560]	48439235	48450630	+	1713	downstream
chr12	LNC_000536	XLOC_028545	--	Novel_lncRNA	40846661	40851430	+	ENSSSCT00000023424	ENSSSCG00000022417	HNF1B	hepatocyte nuclear factor 1-beta [Source:RefSeq peptide;Acc:NP_999121]	40788316	40846408	-	252	upstream
chr12	LNC_000537	XLOC_028547	--	Novel_lncRNA	40902442	40908746	+	ENSSSCT00000029546	ENSSSCG00000025952	--	--	40895831	40901482	-	959	upstream
chr12	LNC_000533	XLOC_028366	--	Novel_lncRNA	32237267	32241197	+	ENSSSCT00000019165	ENSSSCG00000017604	--	--	32241076	32244866	-	-122	antisense
chr12	LNC_000530	XLOC_028301	--	Novel_lncRNA	25352214	25353717	+	ENSSSCT00000032589	ENSSSCG00000030269	B4GALNT2	beta-1,4-N-acetyl-galactosaminyltransferase 2 [Source:HGNC Symbol;Acc:HGNC:24136]	25313095	25352176	-	37	upstream
chr12	LNC_000531	XLOC_028345	--	Novel_lncRNA	27207856	27208888	+	ENSSSCT00000019114	ENSSSCG00000017559	--	--	27206825	27207659	+	196	downstream
chr18	LNC_001001	XLOC_055407	--	Novel_lncRNA	36551903	36554881	-	ENSSSCT00000029218	ENSSSCG00000025602	--	--	36256530	36652335	+	-2979	antisense
chr18	LNC_001000	XLOC_055407	--	Novel_lncRNA	36551903	36554164	-	ENSSSCT00000029218	ENSSSCG00000025602	--	--	36256530	36652335	+	-2262	antisense
chr18	LNC_001003	XLOC_055431	--	Novel_lncRNA	41424462	41430504	-	ENSSSCT00000018137	ENSSSCG00000016659	--	--	41381362	41416004	+	8457	downstream
chr18	LNC_001002	XLOC_055423	--	Novel_lncRNA	40207219	40218857	-	ENSSSCT00000018131	ENSSSCG00000016653	DNAJB9	DnaJ heat shock protein family (Hsp40) member B9 [Source:HGNC Symbol;Acc:HGNC:6968]	40219849	40224536	-	991	downstream
chr18	LNC_001002	XLOC_055423	--	Novel_lncRNA	40207219	40218857	-	ENSSSCT00000032081	ENSSSCG00000026122	THAP5	THAP domain containing 5 [Source:HGNC Symbol;Acc:HGNC:23188]	40224723	40232714	+	5865	upstream
chr18	LNC_001004	XLOC_055431	--	Novel_lncRNA	41424564	41430679	-	ENSSSCT00000018137	ENSSSCG00000016659	--	--	41381362	41416004	+	8559	downstream
chr12	LNC_000538	XLOC_028547	--	Novel_lncRNA	40902442	40908746	+	ENSSSCT00000029546	ENSSSCG00000025952	--	--	40895831	40901482	-	959	upstream
chr12	LNC_000539	XLOC_028547	--	Novel_lncRNA	40903171	40908746	+	ENSSSCT00000029546	ENSSSCG00000025952	--	--	40895831	40901482	-	1688	upstream
chr3	ALDBSSCT0000007114	ALDBSSCG0000004330	--	Annotated_lncRNA	40884942	40888371	-	ENSSSCT00000008731	ENSSSCG00000007968	RHBDF1	-	40869648	40876103	-	8838	upstream
chr3	ALDBSSCT0000007114	ALDBSSCG0000004330	--	Annotated_lncRNA	40884942	40888371	-	ENSSSCT00000008745	ENSSSCG00000007982	MPG	N-methylpurine DNA glycosylase [Source:HGNC Symbol;Acc:HGNC:7211]	40892304	40898426	+	3932	upstream
chr3	ALDBSSCT0000007114	ALDBSSCG0000004330	--	Annotated_lncRNA	40884942	40888371	-	ENSSSCT00000008744	ENSSSCG00000007981	NPRL3	NPR3 like, GATOR1 complex subunit [Source:HGNC Symbol;Acc:HGNC:14124]	40898075	40931888	-	9703	downstream
chr3	ALDBSSCT0000007113	ALDBSSCG0000004329	--	Annotated_lncRNA	40455347	40456030	-	ENSSSCT00000008730	ENSSSCG00000007967	ZNF213	zinc finger protein 213 [Source:HGNC Symbol;Acc:HGNC:13005]	40461244	40465155	-	5213	downstream
GL893620.1	ALDBSSCT0000011814	ALDBSSCG0000007171	--	Annotated_lncRNA	40044	41980	+	ENSSSCT00000004401	ENSSSCG00000003979	ZNF684	zinc finger protein 684 [Source:HGNC Symbol;Acc:HGNC:28418]	46671	51609	+	4690	upstream
GL893620.1	ALDBSSCT0000011814	ALDBSSCG0000007171	--	Annotated_lncRNA	40044	41980	+	ENSSSCT00000027325	ENSSSCG00000003979	ZNF684	zinc finger protein 684 [Source:HGNC Symbol;Acc:HGNC:28418]	46692	51603	+	4711	upstream
GL893689.1	ALDBSSCT0000011818	ALDBSSCG0000007174	--	Annotated_lncRNA	63126	81187	+	ENSSSCT00000032078	ENSSSCG00000022145	RPF1	ribosome production factor 1 homolog [Source:HGNC Symbol;Acc:HGNC:30350]	45030	60086	-	3039	upstream
chr17	ALDBSSCT0000005376	ALDBSSCG0000003252	--	Annotated_lncRNA	54412732	54419444	-	ENSSSCT00000008149	ENSSSCG00000007445	ZNF334	zinc finger protein 334 [Source:HGNC Symbol;Acc:HGNC:15806]	54403919	54405741	-	6990	upstream
chr17	ALDBSSCT0000005376	ALDBSSCG0000003252	--	Annotated_lncRNA	54412732	54419444	-	ENSSSCT00000008151	ENSSSCG00000029293	--	--	54424384	54428317	-	4939	downstream
chr4	LNC_001277	XLOC_069257	--	Novel_lncRNA	97450959	97459175	+	ENSSSCT00000033993	ENSSSCG00000006378	SLAMF7	SLAM family member 7 [Source:HGNC Symbol;Acc:HGNC:21394]	97461923	97476795	+	2747	upstream
chr4	LNC_001277	XLOC_069257	--	Novel_lncRNA	97450959	97459175	+	ENSSSCT00000028387	ENSSSCG00000026861	--	--	97441026	97449365	+	1593	downstream
chr2	LNC_001141	XLOC_061973	--	Novel_lncRNA	157264058	157276485	-	ENSSSCT00000015777	ENSSSCG00000014432	GRPEL2	GrpE-like 2, mitochondrial [Source:RefSeq peptide;Acc:NP_001231799]	157276623	157283073	+	137	upstream
chr2	LNC_001141	XLOC_061973	--	Novel_lncRNA	157264058	157276485	-	ENSSSCT00000015776	ENSSSCG00000014431	AFAP1L1	actin filament associated protein 1 like 1 [Source:HGNC Symbol;Acc:HGNC:26714]	157208702	157273006	+	-8949	antisense
chr10	LNC_000442	XLOC_024254	--	Novel_lncRNA	33113816	33118512	-	ENSSSCT00000011987	ENSSSCG00000010952	ZCCHC6	zinc finger CCHC-type containing 6 [Source:HGNC Symbol;Acc:HGNC:25817]	33038181	33105176	+	8639	downstream
chr10	LNC_000442	XLOC_024254	--	Novel_lncRNA	33113816	33118512	-	ENSSSCT00000011988	ENSSSCG00000010953	ISCA1	iron-sulfur cluster assembly 1 [Source:HGNC Symbol;Acc:HGNC:28660]	33108928	33123610	+	-4697	antisense
chr10	LNC_000442	XLOC_024254	--	Novel_lncRNA	33113816	33118512	-	ENSSSCT00000035632	ENSSSCG00000010952	ZCCHC6	zinc finger CCHC-type containing 6 [Source:HGNC Symbol;Acc:HGNC:25817]	33038189	33103965	+	9850	downstream
chr10	LNC_000440	XLOC_024192	--	Novel_lncRNA	31706544	31712440	-	ENSSSCT00000011979	ENSSSCG00000010944	FBP1	fructose-1,6-bisphosphatase 1 [Source:RefSeq peptide;Acc:NP_999144]	31712488	31830025	+	47	upstream
chr10	LNC_000441	XLOC_024254	--	Novel_lncRNA	33113816	33118446	-	ENSSSCT00000011987	ENSSSCG00000010952	ZCCHC6	zinc finger CCHC-type containing 6 [Source:HGNC Symbol;Acc:HGNC:25817]	33038181	33105176	+	8639	downstream
chr10	LNC_000441	XLOC_024254	--	Novel_lncRNA	33113816	33118446	-	ENSSSCT00000011988	ENSSSCG00000010953	ISCA1	iron-sulfur cluster assembly 1 [Source:HGNC Symbol;Acc:HGNC:28660]	33108928	33123610	+	-4631	antisense
chr10	LNC_000441	XLOC_024254	--	Novel_lncRNA	33113816	33118446	-	ENSSSCT00000035632	ENSSSCG00000010952	ZCCHC6	zinc finger CCHC-type containing 6 [Source:HGNC Symbol;Acc:HGNC:25817]	33038189	33103965	+	9850	downstream
chr10	LNC_000445	XLOC_024512	--	Novel_lncRNA	47738787	47740803	-	ENSSSCT00000012072	ENSSSCG00000011030	--	--	47746354	47995946	-	5550	downstream
chr17	ALDBSSCT0000005166	ALDBSSCG0000003118	--	Annotated_lncRNA	45252820	45254941	+	ENSSSCT00000023008	ENSSSCG00000024230	MYL9	Myosin regulatory light polypeptide 9 [Source:UniProtKB/Swiss-Prot;Acc:P29269]	45264861	45272225	+	9919	upstream
chr17	ALDBSSCT0000005166	ALDBSSCG0000003118	--	Annotated_lncRNA	45252820	45254941	+	ENSSSCT00000008007	ENSSSCG00000007317	DLGAP4	DLG associated protein 4 [Source:HGNC Symbol;Acc:HGNC:24476]	45198643	45251078	+	1741	downstream
chr9	ALDBSSCT0000011244	ALDBSSCG0000006828	--	Annotated_lncRNA	74084568	74089028	+	ENSSSCT00000017058	ENSSSCG00000015660	PFKFB2	6-phosphofructo-2-kinase/fructose-2,6-biphosphatase 2 [Source:HGNC Symbol;Acc:HGNC:8873]	74062411	74081066	+	3501	downstream
chr9	ALDBSSCT0000011244	ALDBSSCG0000006828	--	Annotated_lncRNA	74084568	74089028	+	ENSSSCT00000017059	ENSSSCG00000015661	C4BPB	complement component 4 binding protein beta [Source:HGNC Symbol;Acc:HGNC:1328]	74096099	74105705	+	7070	upstream
GL896432.1	LNC_000198	XLOC_010146	--	Novel_lncRNA	26083	28241	+	ENSSSCT00000029119	ENSSSCG00000023114	PDP2	pyruvate dehyrogenase phosphatase catalytic subunit 2 [Source:HGNC Symbol;Acc:HGNC:30263]	35446	37133	-	7204	downstream
GL896432.1	LNC_000198	XLOC_010146	--	Novel_lncRNA	26083	28241	+	ENSSSCT00000027639	ENSSSCG00000022721	CDH16	cadherin 16 [Source:HGNC Symbol;Acc:HGNC:1755]	7591	16267	+	9815	downstream
chr14	ALDBSSCT0000003917	ALDBSSCG0000002355	--	Annotated_lncRNA	54510427	54511319	-	ENSSSCT00000011075	ENSSSCG00000010114	DGCR14	DiGeorge syndrome critical region gene 14 [Source:HGNC Symbol;Acc:HGNC:16817]	54512217	54522916	-	897	downstream
chr14	ALDBSSCT0000003915	ALDBSSCG0000002354	--	Annotated_lncRNA	52322075	52323011	-	ENSSSCT00000011003	ENSSSCG00000010042	ZNF280B	zinc finger protein 280B [Source:HGNC Symbol;Acc:HGNC:23022]	52311349	52313144	-	8930	upstream
chr14	ALDBSSCT0000003914	ALDBSSCG0000002353	--	Annotated_lncRNA	51015689	51017214	-	ENSSSCT00000010974	ENSSSCG00000010017	SMTN	smoothelin [Source:HGNC Symbol;Acc:HGNC:11126]	50990976	51014415	+	1273	downstream
chr14	ALDBSSCT0000003914	ALDBSSCG0000002353	--	Annotated_lncRNA	51015689	51017214	-	ENSSSCT00000024173	ENSSSCG00000030345	INPP5J	inositol polyphosphate-5-phosphatase J [Source:HGNC Symbol;Acc:HGNC:8956]	51025169	51034345	+	7954	upstream
chr14	ALDBSSCT0000003914	ALDBSSCG0000002353	--	Annotated_lncRNA	51015689	51017214	-	ENSSSCT00000029493	ENSSSCG00000029781	--	--	51014465	51015046	-	642	upstream
chr3	ALDBSSCT0000007064	ALDBSSCG0000004295	--	Annotated_lncRNA	24810368	24816978	-	ENSSSCT00000008594	ENSSSCG00000007844	--	--	24800580	24807504	+	2863	downstream
chr3	ALDBSSCT0000007063	ALDBSSCG0000004294	--	Annotated_lncRNA	24272678	24280784	-	ENSSSCT00000008589	ENSSSCG00000007839	EEF2K	eukaryotic elongation factor 2 kinase [Source:HGNC Symbol;Acc:HGNC:24615]	24287300	24412658	-	6515	downstream
chr11	ALDBSSCT0000001850	ALDBSSCG0000001115	--	Annotated_lncRNA	203640	220289	-	ENSSSCT00000030327	ENSSSCG00000025308	IL17D	interleukin 17D [Source:HGNC Symbol;Acc:HGNC:5984]	150179	193919	+	9720	downstream
chr11	ALDBSSCT0000001850	ALDBSSCG0000001115	--	Annotated_lncRNA	203640	220289	-	ENSSSCT00000010159	ENSSSCG00000009276	XPO4	exportin 4 [Source:HGNC Symbol;Acc:HGNC:17796]	230115	288910	-	9825	downstream
chr11	ALDBSSCT0000001850	ALDBSSCG0000001115	--	Annotated_lncRNA	203640	220289	-	ENSSSCT00000024896	ENSSSCG00000025308	IL17D	interleukin 17D [Source:HGNC Symbol;Acc:HGNC:5984]	150055	193919	+	9720	downstream
chr11	ALDBSSCT0000001671	ALDBSSCG0000001009	--	Annotated_lncRNA	5702271	5703161	+	ENSSSCT00000010214	ENSSSCG00000009322	SLC46A3	solute carrier family 46 member 3 [Source:HGNC Symbol;Acc:HGNC:27501]	5678755	5692527	+	9743	downstream
chr11	ALDBSSCT0000001858	ALDBSSCG0000001121	--	Annotated_lncRNA	2259071	2266658	-	ENSSSCT00000010181	ENSSSCG00000009293	--	--	2163384	2256282	-	2788	upstream
chr2	ALDBSSCT0000006249	ALDBSSCG0000003815	--	Annotated_lncRNA	30980287	30986006	-	ENSSSCT00000030193	ENSSSCG00000024950	--	--	30987742	31245698	+	1735	upstream
chr17	ALDBSSCT0000005203	ALDBSSCG0000003140	--	Annotated_lncRNA	54621851	54622450	+	ENSSSCT00000008156	ENSSSCG00000007452	TP53RK	TP53 regulating kinase [Source:HGNC Symbol;Acc:HGNC:16197]	54610072	54612776	+	9074	downstream
GL893088.1	LNC_000039	XLOC_001863	--	Novel_lncRNA	84006	85100	-	ENSSSCT00000010466	ENSSSCG00000009548	ANKRD10	ankyrin repeat domain 10 [Source:HGNC Symbol;Acc:HGNC:20265]	47293	76078	-	7927	upstream
GL893088.1	LNC_000038	XLOC_001857	--	Novel_lncRNA	80522	81374	+	ENSSSCT00000010466	ENSSSCG00000009548	ANKRD10	ankyrin repeat domain 10 [Source:HGNC Symbol;Acc:HGNC:20265]	47293	76078	-	4443	upstream
GL893033.1	LNC_000033	XLOC_001714	--	Novel_lncRNA	11641	13602	+	ENSSSCT00000031708	ENSSSCG00000021020	--	--	252	9594	-	2046	upstream
GL893033.1	LNC_000032	XLOC_001714	--	Novel_lncRNA	11639	13764	+	ENSSSCT00000031708	ENSSSCG00000021020	--	--	252	9594	-	2044	upstream
GL893010.2	LNC_000030	XLOC_001654	--	Novel_lncRNA	1658	11028	-	ENSSSCT00000026175	ENSSSCG00000022050	--	--	10476	18463	+	-553	antisense
GL893033.1	LNC_000035	XLOC_001714	--	Novel_lncRNA	11658	14183	+	ENSSSCT00000031708	ENSSSCG00000021020	--	--	252	9594	-	2063	upstream
GL893033.1	LNC_000034	XLOC_001714	--	Novel_lncRNA	11655	13602	+	ENSSSCT00000031708	ENSSSCG00000021020	--	--	252	9594	-	2060	upstream
chrX	LNC_001812	XLOC_098530	--	Novel_lncRNA	39947317	39956526	+	ENSSSCT00000035361	ENSSSCG00000012241	BCOR	BCL6 corepressor [Source:HGNC Symbol;Acc:HGNC:20893]	39823458	39946501	-	815	upstream
chrX	LNC_001813	XLOC_098646	--	Novel_lncRNA	48084933	48091534	+	ENSSSCT00000035173	ENSSSCG00000012293	PRICKLE3	prickle planar cell polarity protein 3 [Source:HGNC Symbol;Acc:HGNC:6645]	48066410	48078254	-	6678	upstream
chrX	LNC_001813	XLOC_098646	--	Novel_lncRNA	48084933	48091534	+	ENSSSCT00000034645	ENSSSCG00000012292	SYP	synaptophysin [Source:HGNC Symbol;Acc:HGNC:11506]	48086297	48094623	-	-5238	antisense
chrX	LNC_001813	XLOC_098646	--	Novel_lncRNA	48084933	48091534	+	ENSSSCT00000036662	ENSSSCG00000012293	PRICKLE3	prickle planar cell polarity protein 3 [Source:HGNC Symbol;Acc:HGNC:6645]	48066375	48076996	-	7936	upstream
chrX	LNC_001813	XLOC_098646	--	Novel_lncRNA	48084933	48091534	+	ENSSSCT00000013441	ENSSSCG00000012292	SYP	synaptophysin [Source:HGNC Symbol;Acc:HGNC:11506]	48080132	48094633	-	-6602	antisense
chrX	LNC_001813	XLOC_098646	--	Novel_lncRNA	48084933	48091534	+	ENSSSCT00000032938	ENSSSCG00000012292	SYP	synaptophysin [Source:HGNC Symbol;Acc:HGNC:11506]	48081667	48094606	-	-6602	antisense
chrX	LNC_001813	XLOC_098646	--	Novel_lncRNA	48084933	48091534	+	ENSSSCT00000035417	ENSSSCG00000012292	SYP	synaptophysin [Source:HGNC Symbol;Acc:HGNC:11506]	48084126	48094629	-	-6602	antisense
chrX	LNC_001813	XLOC_098646	--	Novel_lncRNA	48084933	48091534	+	ENSSSCT00000013442	ENSSSCG00000012293	PRICKLE3	prickle planar cell polarity protein 3 [Source:HGNC Symbol;Acc:HGNC:6645]	48066410	48078264	-	6668	upstream
chrX	LNC_001811	XLOC_098530	--	Novel_lncRNA	39946838	39948359	+	ENSSSCT00000035361	ENSSSCG00000012241	BCOR	BCL6 corepressor [Source:HGNC Symbol;Acc:HGNC:20893]	39823458	39946501	-	336	upstream
chr7	LNC_001616	XLOC_088127	--	Novel_lncRNA	131267644	131270728	-	ENSSSCT00000002844	ENSSSCG00000002559	CDCA4	cell division cycle associated 4 [Source:HGNC Symbol;Acc:HGNC:14625]	131262824	131263462	-	4181	upstream
chrX	LNC_001814	XLOC_098813	--	Novel_lncRNA	58748967	58752100	+	ENSSSCT00000027782	ENSSSCG00000028241	--	--	58756065	58763172	-	3964	downstream
chrX	LNC_001818	XLOC_098960	--	Novel_lncRNA	72513045	72545327	+	ENSSSCT00000031915	ENSSSCG00000030020	--	--	72545720	72546721	+	392	upstream
chrX	LNC_001819	XLOC_098960	--	Novel_lncRNA	72513118	72545327	+	ENSSSCT00000031915	ENSSSCG00000030020	--	--	72545720	72546721	+	392	upstream
chr10	ALDBSSCT0000001454	ALDBSSCG0000000877	--	Annotated_lncRNA	19937230	19951293	-	ENSSSCT00000011900	ENSSSCG00000010877	HNRNPU	heterogeneous nuclear ribonucleoprotein U [Source:HGNC Symbol;Acc:HGNC:5048]	19918406	19928777	+	8452	downstream
chr10	ALDBSSCT0000001327	ALDBSSCG0000000810	--	Annotated_lncRNA	70856795	70857675	+	ENSSSCT00000012185	ENSSSCG00000011133	PFKFB3	6-phosphofructo-2-kinase/fructose-2,6-biphosphatase 3 [Source:HGNC Symbol;Acc:HGNC:8874]	70831452	70853803	+	2991	downstream
chr10	ALDBSSCT0000001456	ALDBSSCG0000000877	--	Annotated_lncRNA	19937230	19951293	-	ENSSSCT00000011900	ENSSSCG00000010877	HNRNPU	heterogeneous nuclear ribonucleoprotein U [Source:HGNC Symbol;Acc:HGNC:5048]	19918406	19928777	+	8452	downstream
chr8	LNC_001682	XLOC_091425	--	Novel_lncRNA	74074101	74082951	-	ENSSSCT00000009807	ENSSSCG00000008953	CXCL8	Interleukin-8 [Source:UniProtKB/Swiss-Prot;Acc:P26894]	74083530	74086750	+	578	upstream
chr7	ALDBSSCT0000010199	ALDBSSCG0000006209	--	Annotated_lncRNA	73152420	73196982	-	ENSSSCT00000002204	ENSSSCG00000001971	HECTD1	HECT domain E3 ubiquitin protein ligase 1 [Source:HGNC Symbol;Acc:HGNC:20157]	73199745	73302724	+	2762	upstream
chrX	LNC_001826	XLOC_099841	--	Novel_lncRNA	143696239	143699430	+	ENSSSCT00000027724	ENSSSCG00000030421	GDI1	GDP dissociation inhibitor 1 [Source:HGNC Symbol;Acc:HGNC:4226]	143687111	143693195	-	3043	upstream
chr1	ALDBSSCT0000000584	ALDBSSCG0000000349	--	Annotated_lncRNA	314141524	314143569	+	ENSSSCT00000006435	ENSSSCG00000005856	RNF224	ring finger protein 224 [Source:HGNC Symbol;Acc:HGNC:41912]	314145387	314145860	-	1817	downstream
chr1	ALDBSSCT0000000584	ALDBSSCG0000000349	--	Annotated_lncRNA	314141524	314143569	+	ENSSSCT00000006436	ENSSSCG00000005857	CYSRT1	cysteine rich tail 1 [Source:HGNC Symbol;Acc:HGNC:30529]	314147913	314151525	-	4343	downstream
chr1	ALDBSSCT0000000584	ALDBSSCG0000000349	--	Annotated_lncRNA	314141524	314143569	+	ENSSSCT00000006428	ENSSSCG00000005849	TUBB4B	tubulin beta 4B class IVb [Source:HGNC Symbol;Acc:HGNC:20771]	314135326	314137894	-	3629	upstream
chr1	ALDBSSCT0000000584	ALDBSSCG0000000349	--	Annotated_lncRNA	314141524	314143569	+	ENSSSCT00000006437	ENSSSCG00000005858	RNF208	ring finger protein 208 [Source:HGNC Symbol;Acc:HGNC:25420]	314152677	314153474	+	9107	upstream
chr1	ALDBSSCT0000000584	ALDBSSCG0000000349	--	Annotated_lncRNA	314141524	314143569	+	ENSSSCT00000006427	ENSSSCG00000005848	FAM166A	family with sequence similarity 166 member A [Source:HGNC Symbol;Acc:HGNC:33818]	314131997	314135358	+	6165	downstream
chr1	ALDBSSCT0000000583	ALDBSSCG0000000348	--	Annotated_lncRNA	314008021	314008585	+	ENSSSCT00000006431	ENSSSCG00000005852	ENTPD8	ectonucleoside triphosphate diphosphohydrolase 8 [Source:HGNC Symbol;Acc:HGNC:24860]	314009381	314012067	+	795	upstream
chr1	ALDBSSCT0000000583	ALDBSSCG0000000348	--	Annotated_lncRNA	314008021	314008585	+	ENSSSCT00000006432	ENSSSCG00000005853	NOXA1	NADPH oxidase activator 1 [Source:HGNC Symbol;Acc:HGNC:10668]	314012835	314022112	-	4249	downstream
chr9	ALDBSSCT0000011249	ALDBSSCG0000006831	--	Annotated_lncRNA	74914992	74920416	+	ENSSSCT00000016668	ENSSSCG00000015297	ADAM22	ADAM metallopeptidase domain 22 [Source:HGNC Symbol;Acc:HGNC:201]	74844064	74905640	+	9351	downstream
chr9	ALDBSSCT0000011249	ALDBSSCG0000006831	--	Annotated_lncRNA	74914992	74920416	+	ENSSSCT00000016669	ENSSSCG00000015298	SRI	Sus scrofa sorcin (SRI), transcript variant 2, mRNA. [Source:RefSeq mRNA;Acc:NM_001244143]	74928185	74944051	-	7768	downstream
chr15	LNC_000856	XLOC_046377	--	Novel_lncRNA	3348912	3349565	-	ENSSSCT00000017065	ENSSSCG00000015667	--	--	3354689	3361520	+	5123	upstream
chr15	LNC_000856	XLOC_046377	--	Novel_lncRNA	3348912	3349565	-	ENSSSCT00000017064	ENSSSCG00000015666	--	--	3344119	3346849	-	2062	upstream
chr15	LNC_000850	XLOC_045708	--	Novel_lncRNA	121020849	121087272	+	ENSSSCT00000017562	ENSSSCG00000016129	GPR1	G protein-coupled receptor 1 [Source:HGNC Symbol;Acc:HGNC:4463]	121014585	121015676	-	5172	upstream
chr15	LNC_000853	XLOC_046023	--	Novel_lncRNA	142937079	142943114	+	ENSSSCT00000026594	ENSSSCG00000021968	SLC19A3	solute carrier family 19 member 3 [Source:HGNC Symbol;Acc:HGNC:16266]	142948415	142973548	-	5300	downstream
chr15	LNC_000852	XLOC_045746	--	Novel_lncRNA	122430513	122444516	+	ENSSSCT00000017573	ENSSSCG00000016140	FZD5	frizzled class receptor 5 [Source:HGNC Symbol;Acc:HGNC:4043]	122425805	122428979	+	1533	downstream
chr15	LNC_000852	XLOC_045746	--	Novel_lncRNA	122430513	122444516	+	ENSSSCT00000031210	ENSSSCG00000024696	CCNYL1	cyclin Y like 1 [Source:HGNC Symbol;Acc:HGNC:26868]	122436419	122471437	-	-8098	antisense
chr8	ALDBSSCT0000010669	ALDBSSCG0000006475	--	Annotated_lncRNA	144715691	144727029	+	ENSSSCT00000010123	ENSSSCG00000009243	--	--	144699084	144708830	-	6860	upstream
chr4	ALDBSSCT0000007597	ALDBSSCG0000004606	--	Annotated_lncRNA	82595829	82604801	+	ENSSSCT00000006846	ENSSSCG00000006247	PLAG1	PLAG1 zinc finger [Source:HGNC Symbol;Acc:HGNC:9045]	82606862	82608850	+	2060	upstream
chr3	ALDBSSCT0000006862	ALDBSSCG0000004182	--	Annotated_lncRNA	122108731	122109367	+	ENSSSCT00000009403	ENSSSCG00000008592	--	--	122067142	122107317	+	1413	downstream
chr6	ALDBSSCT0000009252	ALDBSSCG0000005637	--	Annotated_lncRNA	17973487	17976984	-	ENSSSCT00000003105	ENSSSCG00000002805	CFAP20	cilia and flagella associated protein 20 [Source:HGNC Symbol;Acc:HGNC:29523]	17978591	17993262	-	1606	downstream
chr5	ALDBSSCT0000008475	ALDBSSCG0000005152	--	Annotated_lncRNA	1376827	1387457	-	ENSSSCT00000000016	ENSSSCG00000000015	UPK3A	uroplakin 3A [Source:HGNC Symbol;Acc:HGNC:12580]	1324340	1373617	-	3209	upstream
chr7	LNC_001541	XLOC_083631	--	Novel_lncRNA	21119118	21124721	+	ENSSSCT00000001195	ENSSSCG00000001099	CMAH	cytidine monophosphate-N-acetylneuraminic acid hydroxylase [Source:RefSeq peptide;Acc:NP_001106486]	21032289	21109183	-	9934	upstream
chr15	ALDBSSCT0000004346	ALDBSSCG0000002632	--	Annotated_lncRNA	145073729	145100991	+	ENSSSCT00000017711	ENSSSCG00000016265	--	--	145104683	145130125	-	3691	downstream
chr15	ALDBSSCT0000004346	ALDBSSCG0000002632	--	Annotated_lncRNA	145073729	145100991	+	ENSSSCT00000017710	ENSSSCG00000016265	--	--	145104683	145130125	-	3691	downstream
chr15	ALDBSSCT0000004345	ALDBSSCG0000002632	--	Annotated_lncRNA	145073723	145100991	+	ENSSSCT00000017711	ENSSSCG00000016265	--	--	145104683	145130125	-	3691	downstream
chr15	ALDBSSCT0000004345	ALDBSSCG0000002632	--	Annotated_lncRNA	145073723	145100991	+	ENSSSCT00000017710	ENSSSCG00000016265	--	--	145104683	145130125	-	3691	downstream
chr7	LNC_001548	XLOC_083669	--	Novel_lncRNA	22547774	22549627	+	ENSSSCT00000001251	ENSSSCG00000027958	--	--	22544483	22547649	-	124	upstream
chr7	LNC_001549	XLOC_083818	--	Novel_lncRNA	27555280	27560215	+	ENSSSCT00000001533	ENSSSCG00000001404	TNF	Tumor necrosis factor Tumor necrosis factor, membrane form Intracellular domain 1 Intracellular domain 2 C-domain 1 C-domain 2 Tumor necrosis factor, soluble form [Source:UniProtKB/Swiss-Prot;Acc:P23563]	27549596	27552338	-	2941	upstream
chr7	LNC_001549	XLOC_083818	--	Novel_lncRNA	27555280	27560215	+	ENSSSCT00000032883	ENSSSCG00000001405	LTB	lymphotoxin beta [Source:HGNC Symbol;Acc:HGNC:6711]	27545253	27547161	+	8118	downstream
chr7	LNC_001549	XLOC_083818	--	Novel_lncRNA	27555280	27560215	+	ENSSSCT00000001535	ENSSSCG00000001405	LTB	lymphotoxin beta [Source:HGNC Symbol;Acc:HGNC:6711]	27545252	27547161	+	8118	downstream
chr7	LNC_001549	XLOC_083818	--	Novel_lncRNA	27555280	27560215	+	ENSSSCT00000035081	ENSSSCG00000001405	LTB	lymphotoxin beta [Source:HGNC Symbol;Acc:HGNC:6711]	27545251	27547161	+	8118	downstream
chr7	LNC_001549	XLOC_083818	--	Novel_lncRNA	27555280	27560215	+	ENSSSCT00000001531	ENSSSCG00000001402	NFKBIL1	NFKB inhibitor like 1 [Source:HGNC Symbol;Acc:HGNC:7800]	27566956	27578071	-	6740	downstream
chr7	LNC_001549	XLOC_083818	--	Novel_lncRNA	27555280	27560215	+	ENSSSCT00000001532	ENSSSCG00000001403	LTA	Lymphotoxin-alpha [Source:UniProtKB/Swiss-Prot;Acc:P26445]	27553711	27555858	-	-579	antisense
chr7	LNC_001549	XLOC_083818	--	Novel_lncRNA	27555280	27560215	+	ENSSSCT00000034506	ENSSSCG00000001403	LTA	Lymphotoxin-alpha [Source:UniProtKB/Swiss-Prot;Acc:P26445]	27553711	27555626	-	-347	antisense
chr5	ALDBSSCT0000008478	ALDBSSCG0000005154	--	Annotated_lncRNA	2162429	2167414	-	ENSSSCT00000000025	ENSSSCG00000000024	PARVB	parvin beta [Source:HGNC Symbol;Acc:HGNC:14653]	2124931	2157974	+	4454	downstream
chr5	ALDBSSCT0000008478	ALDBSSCG0000005154	--	Annotated_lncRNA	2162429	2167414	-	ENSSSCT00000000026	ENSSSCG00000000025	PARVG	parvin, gamma [Source:RefSeq peptide;Acc:NP_001231550]	2169173	2193456	+	1758	upstream
chr7	ALDBSSCT0000009891	ALDBSSCG0000006015	--	Annotated_lncRNA	99671210	99672333	+	ENSSSCT00000002575	ENSSSCG00000002313	--	--	99679628	99699827	-	7294	downstream
chr7	ALDBSSCT0000009894	ALDBSSCG0000006017	--	Annotated_lncRNA	100864492	100867060	+	ENSSSCT00000002593	ENSSSCG00000002330	PCNX1	pecanex homolog 1 (Drosophila) [Source:HGNC Symbol;Acc:HGNC:19740]	100745867	100862081	+	2410	downstream
chr9	ALDBSSCT0000011559	ALDBSSCG0000007017	--	Annotated_lncRNA	63070234	63070779	-	ENSSSCT00000016616	ENSSSCG00000015247	ZBTB44	zinc finger and BTB domain containing 44 [Source:HGNC Symbol;Acc:HGNC:25001]	63071808	63135751	+	1028	upstream
chr9	ALDBSSCT0000011559	ALDBSSCG0000007017	--	Annotated_lncRNA	63070234	63070779	-	ENSSSCT00000032122	ENSSSCG00000015247	ZBTB44	zinc finger and BTB domain containing 44 [Source:HGNC Symbol;Acc:HGNC:25001]	63071808	63136385	+	1028	upstream
chr9	ALDBSSCT0000011179	ALDBSSCG0000006787	--	Annotated_lncRNA	51970831	51972658	+	ENSSSCT00000034236	ENSSSCG00000015124	PVRL1	nectin-1 precursor [Source:RefSeq peptide;Acc:NP_001001262]	51881267	51968279	-	2551	upstream
chr9	ALDBSSCT0000011179	ALDBSSCG0000006787	--	Annotated_lncRNA	51970831	51972658	+	ENSSSCT00000016490	ENSSSCG00000015124	PVRL1	nectin-1 precursor [Source:RefSeq peptide;Acc:NP_001001262]	51881266	51968337	-	2493	upstream
chr1	ALDBSSCT0000000320	ALDBSSCG0000000186	--	Annotated_lncRNA	155395789	155403534	+	ENSSSCT00000005323	ENSSSCG00000004821	ASB7	ankyrin repeat and SOCS box containing 7 [Source:HGNC Symbol;Acc:HGNC:17182]	155405691	155444614	+	2156	upstream
chr9	ALDBSSCT0000011482	ALDBSSCG0000006989	--	Annotated_lncRNA	40835708	40837691	-	ENSSSCT00000028051	ENSSSCG00000025606	--	--	40746503	40833540	-	2167	upstream
chr1	ALDBSSCT0000000849	ALDBSSCG0000000514	--	Annotated_lncRNA	155388524	155395554	-	ENSSSCT00000005322	ENSSSCG00000004820	LINS1	lines homolog 1 [Source:HGNC Symbol;Acc:HGNC:30922]	155373142	155381352	-	7171	upstream
chr1	ALDBSSCT0000000849	ALDBSSCG0000000514	--	Annotated_lncRNA	155388524	155395554	-	ENSSSCT00000028739	ENSSSCG00000004820	LINS1	lines homolog 1 [Source:HGNC Symbol;Acc:HGNC:30922]	155373142	155381328	-	7195	upstream
chr3	ALDBSSCT0000006641	ALDBSSCG0000004062	--	Annotated_lncRNA	38882297	38884454	+	ENSSSCT00000008703	ENSSSCG00000007941	CDIP1	cell death inducing p53 target 1 [Source:HGNC Symbol;Acc:HGNC:13234]	38890996	38894684	+	6541	upstream
chr13	LNC_000708	XLOC_036755	--	Novel_lncRNA	130142225	130179820	-	ENSSSCT00000012884	ENSSSCG00000011772	--	--	130081512	130138096	+	4128	downstream
chr13	LNC_000708	XLOC_036755	--	Novel_lncRNA	130142225	130179820	-	ENSSSCT00000028199	ENSSSCG00000024828	--	--	130183267	130196427	-	3446	downstream
chr3	ALDBSSCT0000006646	ALDBSSCG0000004065	--	Annotated_lncRNA	40058933	40063268	+	ENSSSCT00000008719	ENSSSCG00000007956	NLRC3	NLR family CARD domain containing 3 [Source:HGNC Symbol;Acc:HGNC:29889]	40030863	40049513	-	9419	upstream
chr13	LNC_000706	XLOC_036559	--	Novel_lncRNA	119923164	119923762	-	ENSSSCT00000012865	ENSSSCG00000011754	GHSR	growth hormone secretagogue receptor [Source:HGNC Symbol;Acc:HGNC:4267]	119917068	119917937	+	5226	downstream
chr13	LNC_000701	XLOC_035935	--	Novel_lncRNA	84650373	84691136	-	ENSSSCT00000012756	ENSSSCG00000011652	--	--	84691732	84724005	-	595	downstream
chr13	LNC_000702	XLOC_036105	--	Novel_lncRNA	90336416	90378264	-	ENSSSCT00000027810	ENSSSCG00000029774	RNF7	ring finger protein 7 [Source:HGNC Symbol;Acc:HGNC:10070]	90378310	90386009	+	45	upstream
chr13	ALDBSSCT0000003109	ALDBSSCG0000001866	--	Annotated_lncRNA	36885595	36887973	-	ENSSSCT00000012501	ENSSSCG00000011421	MANF	mesencephalic astrocyte-derived neurotrophic factor [Source:HGNC Symbol;Acc:HGNC:15461]	36895068	36899306	-	7094	downstream
chr13	ALDBSSCT0000003109	ALDBSSCG0000001866	--	Annotated_lncRNA	36885595	36887973	-	ENSSSCT00000012500	ENSSSCG00000011420	RBM15B	RNA binding motif protein 15B [Source:HGNC Symbol;Acc:HGNC:24303]	36890397	36893078	-	2423	downstream
chr1	LNC_000252	XLOC_013404	--	Novel_lncRNA	34758235	34764887	+	ENSSSCT00000004629	ENSSSCG00000004190	STX7	syntaxin 7 [Source:HGNC Symbol;Acc:HGNC:11442]	34705599	34758122	+	112	downstream
chr13	ALDBSSCT0000003102	ALDBSSCG0000001863	--	Annotated_lncRNA	32827623	32829206	-	ENSSSCT00000028505	ENSSSCG00000021997	ALS2CL	ALS2 C-terminal like [Source:HGNC Symbol;Acc:HGNC:20605]	32830280	32901126	-	1073	downstream
chr13	ALDBSSCT0000003102	ALDBSSCG0000001863	--	Annotated_lncRNA	32827623	32829206	-	ENSSSCT00000030929	ENSSSCG00000023664	--	--	32835251	32837346	-	6044	downstream
chr13	ALDBSSCT0000003102	ALDBSSCG0000001863	--	Annotated_lncRNA	32827623	32829206	-	ENSSSCT00000029244	ENSSSCG00000021997	ALS2CL	ALS2 C-terminal like [Source:HGNC Symbol;Acc:HGNC:20605]	32830280	32901126	-	1073	downstream
chr6	LNC_001496	XLOC_080321	--	Novel_lncRNA	25454047	25461734	-	ENSSSCT00000003072	ENSSSCG00000002774	--	--	25438878	25447925	+	6121	downstream
chr6	LNC_001496	XLOC_080321	--	Novel_lncRNA	25454047	25461734	-	ENSSSCT00000030108	ENSSSCG00000024253	--	--	25467989	25489258	-	6254	downstream
chr6	LNC_001495	XLOC_080143	--	Novel_lncRNA	13987299	13993626	-	ENSSSCT00000026778	ENSSSCG00000021770	ZNF19	zinc finger protein 19 [Source:HGNC Symbol;Acc:HGNC:12981]	13997593	14014047	-	3966	downstream
chr6	LNC_001495	XLOC_080143	--	Novel_lncRNA	13987299	13993626	-	ENSSSCT00000003034	ENSSSCG00000002738	ZNF23	zinc finger protein 23 [Source:HGNC Symbol;Acc:HGNC:13023]	13975957	13977825	-	9473	upstream
chr6	LNC_001493	XLOC_080106	--	Novel_lncRNA	11937342	11943631	-	ENSSSCT00000003000	ENSSSCG00000002706	ADAT1	adenosine deaminase, tRNA specific 1 [Source:HGNC Symbol;Acc:HGNC:228]	11917281	11943957	+	-6290	antisense
chr6	LNC_001490	XLOC_079749	--	Novel_lncRNA	375303	378654	-	ENSSSCT00000002924	ENSSSCG00000002635	SPIRE2	spire type actin nucleation factor 2 [Source:HGNC Symbol;Acc:HGNC:30623]	285352	369193	-	6109	upstream
chr6	LNC_001490	XLOC_079749	--	Novel_lncRNA	375303	378654	-	ENSSSCT00000031647	ENSSSCG00000024687	FANCA	Fanconi anemia complementation group A [Source:HGNC Symbol;Acc:HGNC:3582]	378732	425579	+	77	upstream
chr6	LNC_001491	XLOC_079784	--	Novel_lncRNA	1078278	1085830	-	ENSSSCT00000002935	ENSSSCG00000002645	--	--	1059475	1069859	+	8418	downstream
chr6	LNC_001491	XLOC_079784	--	Novel_lncRNA	1078278	1085830	-	ENSSSCT00000002941	ENSSSCG00000002650	--	--	1090009	1092355	-	4178	downstream
chr6	LNC_001491	XLOC_079784	--	Novel_lncRNA	1078278	1085830	-	ENSSSCT00000002942	ENSSSCG00000002651	CDT1	chromatin licensing and DNA replication factor 1 [Source:HGNC Symbol;Acc:HGNC:24576]	1085585	1089936	+	-246	antisense
chr6	ALDBSSCT0000009078	ALDBSSCG0000005540	--	Annotated_lncRNA	125496907	125500573	+	ENSSSCT00000004173	ENSSSCG00000003771	FUBP1	far upstream element binding protein 1 [Source:HGNC Symbol;Acc:HGNC:4004]	125463272	125495775	+	1131	downstream
chr6	ALDBSSCT0000009078	ALDBSSCG0000005540	--	Annotated_lncRNA	125496907	125500573	+	ENSSSCT00000004170	ENSSSCG00000003768	NEXN	nexilin F-actin binding protein [Source:HGNC Symbol;Acc:HGNC:29557]	125501639	125693958	-	1065	downstream
chr6	ALDBSSCT0000009078	ALDBSSCG0000005540	--	Annotated_lncRNA	125496907	125500573	+	ENSSSCT00000029114	ENSSSCG00000003768	NEXN	nexilin F-actin binding protein [Source:HGNC Symbol;Acc:HGNC:29557]	125501540	125693958	-	966	downstream
chr6	ALDBSSCT0000009078	ALDBSSCG0000005540	--	Annotated_lncRNA	125496907	125500573	+	ENSSSCT00000004169	ENSSSCG00000003771	FUBP1	far upstream element binding protein 1 [Source:HGNC Symbol;Acc:HGNC:4004]	125463272	125495641	+	1265	downstream
chr6	LNC_001499	XLOC_080515	--	Novel_lncRNA	40390122	40394269	-	ENSSSCT00000028034	ENSSSCG00000021139	--	--	40385885	40391977	+	-1856	antisense
chr6	LNC_001499	XLOC_080515	--	Novel_lncRNA	40390122	40394269	-	ENSSSCT00000003197	ENSSSCG00000002893	--	--	40343148	40385820	-	4301	upstream
chr6	LNC_001499	XLOC_080515	--	Novel_lncRNA	40390122	40394269	-	ENSSSCT00000003192	ENSSSCG00000002889	--	--	40381518	40382606	+	7515	downstream
chr6	LNC_001499	XLOC_080515	--	Novel_lncRNA	40390122	40394269	-	ENSSSCT00000033455	ENSSSCG00000002893	--	--	40383412	40385785	-	4336	upstream
chr5	ALDBSSCT0000008272	ALDBSSCG0000005020	--	Annotated_lncRNA	15824342	15854639	+	ENSSSCT00000000212	ENSSSCG00000000199	--	--	15859922	15982442	-	5282	downstream
chr5	ALDBSSCT0000008270	ALDBSSCG0000005019	--	Annotated_lncRNA	15638098	15664720	+	ENSSSCT00000000207	ENSSSCG00000000194	TUBA1C	tubulin alpha 1c [Source:HGNC Symbol;Acc:HGNC:20768]	15667323	15676220	+	2602	upstream
chr3	ALDBSSCT0000007056	ALDBSSCG0000004290	--	Annotated_lncRNA	22227017	22232732	-	ENSSSCT00000032231	ENSSSCG00000026077	--	--	22202581	22221915	+	5101	downstream
chr3	ALDBSSCT0000007057	ALDBSSCG0000004290	--	Annotated_lncRNA	22227017	22233489	-	ENSSSCT00000032231	ENSSSCG00000026077	--	--	22202581	22221915	+	5101	downstream
chrX	ALDBSSCT0000011956	ALDBSSCG0000007276	--	Annotated_lncRNA	98830979	98831537	+	ENSSSCT00000013710	ENSSSCG00000012541	--	--	98832416	98833552	+	878	upstream
chrX	ALDBSSCT0000011956	ALDBSSCG0000007276	--	Annotated_lncRNA	98830979	98831537	+	ENSSSCT00000013709	ENSSSCG00000012540	SLC25A53	solute carrier family 25 member 53 [Source:HGNC Symbol;Acc:HGNC:31894]	98822341	98823261	-	7717	upstream
chrX	ALDBSSCT0000011957	ALDBSSCG0000007277	--	Annotated_lncRNA	102841320	102859451	+	ENSSSCT00000013741	ENSSSCG00000012566	--	--	102863076	102878828	+	3624	upstream
chr2	ALDBSSCT0000006507	ALDBSSCG0000003977	--	Annotated_lncRNA	157314487	157318413	-	ENSSSCT00000032981	ENSSSCG00000014434	IL17B	interleukin 17B [Source:HGNC Symbol;Acc:HGNC:5982]	157307150	157311035	-	3451	upstream
chr2	ALDBSSCT0000006507	ALDBSSCG0000003977	--	Annotated_lncRNA	157314487	157318413	-	ENSSSCT00000015779	ENSSSCG00000014434	IL17B	interleukin 17B [Source:HGNC Symbol;Acc:HGNC:5982]	157307147	157311262	-	3224	upstream
chr12	ALDBSSCT0000002349	ALDBSSCG0000001422	--	Annotated_lncRNA	6221895	6223480	-	ENSSSCT00000030867	ENSSSCG00000017216	--	--	6227159	6232342	-	3678	downstream
chr12	ALDBSSCT0000002349	ALDBSSCG0000001422	--	Annotated_lncRNA	6221895	6223480	-	ENSSSCT00000018741	ENSSSCG00000017216	--	--	6227159	6232482	-	3678	downstream
chr13	LNC_000635	XLOC_032169	--	Novel_lncRNA	90038306	90041347	+	ENSSSCT00000025924	ENSSSCG00000022073	--	--	90030554	90034138	+	4167	downstream
chr13	LNC_000634	XLOC_032082	--	Novel_lncRNA	86702812	86707871	+	ENSSSCT00000012762	ENSSSCG00000011658	--	--	86663589	86696028	+	6783	downstream
chr13	LNC_000637	XLOC_032192	--	Novel_lncRNA	91158598	91163632	+	ENSSSCT00000012787	ENSSSCG00000011680	PLS1	plastin 1 [Source:HGNC Symbol;Acc:HGNC:9090]	91167191	91246263	+	3558	upstream
chr13	LNC_000636	XLOC_032187	--	Novel_lncRNA	91094109	91094900	+	ENSSSCT00000012786	ENSSSCG00000011679	ATR	ATR serine/threonine kinase [Source:HGNC Symbol;Acc:HGNC:882]	90978674	91093949	-	159	upstream
chr12	ALDBSSCT0000002342	ALDBSSCG0000001417	--	Annotated_lncRNA	3985470	3996925	-	ENSSSCT00000018692	ENSSSCG00000017168	2017-09-09	septin 9 [Source:HGNC Symbol;Acc:HGNC:7323]	4003723	4153387	-	6797	downstream
chr13	ALDBSSCT0000002613	ALDBSSCG0000001588	--	Annotated_lncRNA	34299949	34344157	+	ENSSSCT00000012423	ENSSSCG00000011346	--	--	34290453	34293027	-	6921	upstream
chr13	ALDBSSCT0000002613	ALDBSSCG0000001588	--	Annotated_lncRNA	34299949	34344157	+	ENSSSCT00000012424	ENSSSCG00000011347	NME6	NME/NM23 nucleoside diphosphate kinase 6 [Source:HGNC Symbol;Acc:HGNC:20567]	34294969	34298953	-	995	upstream
chr12	ALDBSSCT0000002346	ALDBSSCG0000001420	--	Annotated_lncRNA	5466920	5467490	-	ENSSSCT00000018723	ENSSSCG00000017198	ACOX1	acyl-CoA oxidase 1 [Source:HGNC Symbol;Acc:HGNC:119]	5468062	5485843	-	571	downstream
chr12	ALDBSSCT0000002346	ALDBSSCG0000001420	--	Annotated_lncRNA	5466920	5467490	-	ENSSSCT00000018722	ENSSSCG00000017197	FBF1	Fas binding factor 1 [Source:HGNC Symbol;Acc:HGNC:24674]	5439937	5465726	-	1193	upstream
chr9	ALDBSSCT0000011643	ALDBSSCG0000007068	--	Annotated_lncRNA	110036525	110039045	-	ENSSSCT00000034552	ENSSSCG00000015405	CD36	-	110040077	110081135	-	1031	downstream
chr9	ALDBSSCT0000011643	ALDBSSCG0000007068	--	Annotated_lncRNA	110036525	110039045	-	ENSSSCT00000016780	ENSSSCG00000015405	CD36	-	110040077	110102645	-	1031	downstream
chr4	ALDBSSCT0000007692	ALDBSSCG0000004671	--	Annotated_lncRNA	119863677	119875288	+	ENSSSCT00000007450	ENSSSCG00000006802	KCNA3	potassium voltage-gated channel subfamily A member 3 [Source:HGNC Symbol;Acc:HGNC:6221]	119861134	119862900	+	776	downstream
chr4	ALDBSSCT0000007695	ALDBSSCG0000004674	--	Annotated_lncRNA	121465783	121472608	+	ENSSSCT00000007490	ENSSSCG00000006839	--	--	121475247	121485101	+	2638	upstream
chr4	ALDBSSCT0000007695	ALDBSSCG0000004674	--	Annotated_lncRNA	121465783	121472608	+	ENSSSCT00000007488	ENSSSCG00000006837	C1orf194	chromosome 1 open reading frame 194 [Source:HGNC Symbol;Acc:HGNC:32331]	121449539	121456283	+	9499	downstream
chr4	ALDBSSCT0000007695	ALDBSSCG0000004674	--	Annotated_lncRNA	121465783	121472608	+	ENSSSCT00000007489	ENSSSCG00000006838	TMEM167B	transmembrane protein 167B [Source:HGNC Symbol;Acc:HGNC:30187]	121462742	121463763	-	2019	upstream
chr4	ALDBSSCT0000007696	ALDBSSCG0000004674	--	Annotated_lncRNA	121465810	121472608	+	ENSSSCT00000007490	ENSSSCG00000006839	--	--	121475247	121485101	+	2638	upstream
chr4	ALDBSSCT0000007696	ALDBSSCG0000004674	--	Annotated_lncRNA	121465810	121472608	+	ENSSSCT00000007488	ENSSSCG00000006837	C1orf194	chromosome 1 open reading frame 194 [Source:HGNC Symbol;Acc:HGNC:32331]	121449539	121456283	+	9526	downstream
chr4	ALDBSSCT0000007696	ALDBSSCG0000004674	--	Annotated_lncRNA	121465810	121472608	+	ENSSSCT00000007489	ENSSSCG00000006838	TMEM167B	transmembrane protein 167B [Source:HGNC Symbol;Acc:HGNC:30187]	121462742	121463763	-	2046	upstream
chr6	ALDBSSCT0000008852	ALDBSSCG0000005407	--	Annotated_lncRNA	48552132	48553912	+	ENSSSCT00000003453	ENSSSCG00000003113	C5AR2	complement component 5a receptor 2 [Source:HGNC Symbol;Acc:HGNC:4527]	48550461	48551474	+	657	downstream
chr6	ALDBSSCT0000008852	ALDBSSCG0000005407	--	Annotated_lncRNA	48552132	48553912	+	ENSSSCT00000003454	ENSSSCG00000003114	DHX34	DEAH-box helicase 34 [Source:HGNC Symbol;Acc:HGNC:16719]	48557154	48587375	+	3241	upstream
chr2	ALDBSSCT0000006478	ALDBSSCG0000003956	--	Annotated_lncRNA	147192945	147195168	-	ENSSSCT00000015685	ENSSSCG00000014356	DNAJC18	DnaJ heat shock protein family (Hsp40) member C18 [Source:HGNC Symbol;Acc:HGNC:28429]	147196150	147212221	-	981	downstream
chr6	ALDBSSCT0000008857	ALDBSSCG0000005412	--	Annotated_lncRNA	51174375	51180357	+	ENSSSCT00000003573	ENSSSCG00000003217	JOSD2	Josephin domain containing 2 [Source:HGNC Symbol;Acc:HGNC:28853]	51185527	51189977	-	5169	downstream
chr6	ALDBSSCT0000008857	ALDBSSCG0000005412	--	Annotated_lncRNA	51174375	51180357	+	ENSSSCT00000003577	ENSSSCG00000003219	FAM71E1	family with sequence similarity 71 member E1 [Source:HGNC Symbol;Acc:HGNC:25107]	51159342	51165097	-	9277	upstream
chr6	ALDBSSCT0000008857	ALDBSSCG0000005412	--	Annotated_lncRNA	51174375	51180357	+	ENSSSCT00000022461	ENSSSCG00000023211	ASPDH	aspartate dehydrogenase domain containing [Source:HGNC Symbol;Acc:HGNC:33856]	51190320	51192512	-	9962	downstream
chr6	ALDBSSCT0000008857	ALDBSSCG0000005412	--	Annotated_lncRNA	51174375	51180357	+	ENSSSCT00000028973	ENSSSCG00000024391	EMC10	ER membrane protein complex subunit 10 [Source:HGNC Symbol;Acc:HGNC:27609]	51165004	51173214	+	1160	downstream
chr6	ALDBSSCT0000008856	ALDBSSCG0000005411	--	Annotated_lncRNA	51067288	51069391	+	ENSSSCT00000003569	ENSSSCG00000003214	KCNC3	potassium voltage-gated channel subfamily C member 3 [Source:HGNC Symbol;Acc:HGNC:6235]	51051582	51065701	-	1586	upstream
chr6	ALDBSSCT0000008856	ALDBSSCG0000005411	--	Annotated_lncRNA	51067288	51069391	+	ENSSSCT00000003567	ENSSSCG00000003212	NAPSA	napsin A aspartic peptidase [Source:HGNC Symbol;Acc:HGNC:13395]	51070034	51079245	-	642	downstream
chr6	ALDBSSCT0000008855	ALDBSSCG0000005410	--	Annotated_lncRNA	50879583	50890557	+	ENSSSCT00000026507	ENSSSCG00000029377	--	--	50894419	51049558	+	3861	upstream
chr16	ALDBSSCT0000004845	ALDBSSCG0000002941	--	Annotated_lncRNA	70057573	70059628	+	ENSSSCT00000018556	ENSSSCG00000017043	RNF145	ring finger protein 145 [Source:HGNC Symbol;Acc:HGNC:20853]	70068344	70114690	+	8715	upstream
chr12	ALDBSSCT0000002501	ALDBSSCG0000001512	--	Annotated_lncRNA	55483900	55488240	-	ENSSSCT00000019543	ENSSSCG00000017959	--	--	55477994	55480308	+	3591	downstream
chr12	ALDBSSCT0000002501	ALDBSSCG0000001512	--	Annotated_lncRNA	55483900	55488240	-	ENSSSCT00000019545	ENSSSCG00000030690	--	--	55475732	55476353	+	7546	downstream
chr12	ALDBSSCT0000002501	ALDBSSCG0000001512	--	Annotated_lncRNA	55483900	55488240	-	ENSSSCT00000019546	ENSSSCG00000017962	KDM6B	lysine demethylase 6B [Source:HGNC Symbol;Acc:HGNC:29012]	55465577	55474333	+	9566	downstream
chr12	ALDBSSCT0000002500	ALDBSSCG0000001512	--	Annotated_lncRNA	55483900	55488158	-	ENSSSCT00000019543	ENSSSCG00000017959	--	--	55477994	55480308	+	3591	downstream
chr12	ALDBSSCT0000002500	ALDBSSCG0000001512	--	Annotated_lncRNA	55483900	55488158	-	ENSSSCT00000019545	ENSSSCG00000030690	--	--	55475732	55476353	+	7546	downstream
chr12	ALDBSSCT0000002500	ALDBSSCG0000001512	--	Annotated_lncRNA	55483900	55488158	-	ENSSSCT00000019546	ENSSSCG00000017962	KDM6B	lysine demethylase 6B [Source:HGNC Symbol;Acc:HGNC:29012]	55465577	55474333	+	9566	downstream
chr12	ALDBSSCT0000002505	ALDBSSCG0000001514	--	Annotated_lncRNA	55895278	55898527	-	ENSSSCT00000025604	ENSSSCG00000028924	AURKB	aurora kinase B [Source:HGNC Symbol;Acc:HGNC:11390]	55886067	55890688	-	4589	upstream
chr12	ALDBSSCT0000002505	ALDBSSCG0000001514	--	Annotated_lncRNA	55895278	55898527	-	ENSSSCT00000027166	ENSSSCG00000026818	CTC1	CTS telomere maintenance complex component 1 [Source:HGNC Symbol;Acc:HGNC:26169]	55903975	55926165	-	5447	downstream
chr7	LNC_001552	XLOC_083950	--	Novel_lncRNA	36958661	36996133	+	ENSSSCT00000001739	ENSSSCG00000001560	C6orf222	chromosome 6 open reading frame 222 [Source:HGNC Symbol;Acc:HGNC:33769]	36937623	36949206	-	9454	upstream
chr7	LNC_001552	XLOC_083950	--	Novel_lncRNA	36958661	36996133	+	ENSSSCT00000001740	ENSSSCG00000001561	ETV7	ETS variant 7 [Source:HGNC Symbol;Acc:HGNC:18160]	36990013	37008146	-	-6121	antisense
chr12	LNC_000524	XLOC_027947	--	Novel_lncRNA	12386615	12407405	+	ENSSSCT00000018792	ENSSSCG00000017263	GNA13	G protein subunit alpha 13 [Source:HGNC Symbol;Acc:HGNC:4381]	12403677	12443043	-	-3729	antisense
chr12	LNC_000527	XLOC_028016	--	Novel_lncRNA	15060546	15068487	+	ENSSSCT00000018817	ENSSSCG00000017285	--	--	15065867	15073324	-	-2621	antisense
chr12	LNC_000527	XLOC_028016	--	Novel_lncRNA	15060546	15068487	+	ENSSSCT00000018816	ENSSSCG00000017284	GH1	somatotropin precursor [Source:RefSeq peptide;Acc:NP_999034]	15056359	15058095	+	2450	downstream
chr12	LNC_000523	XLOC_027916	--	Novel_lncRNA	11264208	11313254	+	ENSSSCT00000018783	ENSSSCG00000017254	MAP2K6	-	11150185	11264120	-	87	upstream
chr12	ALDBSSCT0000002187	ALDBSSCG0000001309	--	Annotated_lncRNA	15416498	15420892	+	ENSSSCT00000018831	ENSSSCG00000017297	CYB561	cytochrome b561 [Source:HGNC Symbol;Acc:HGNC:2571]	15423261	15433726	+	2368	upstream
chr2	LNC_001035	XLOC_056445	--	Novel_lncRNA	19876964	19878189	+	ENSSSCT00000014507	ENSSSCG00000013283	ACCSL	1-aminocyclopropane-1-carboxylate synthase homolog (inactive) like [Source:HGNC Symbol;Acc:HGNC:34391]	19881728	19891819	-	3538	downstream
chr2	LNC_001035	XLOC_056445	--	Novel_lncRNA	19876964	19878189	+	ENSSSCT00000014506	ENSSSCG00000013282	ACCS	1-aminocyclopropane-1-carboxylate synthase homolog (inactive) [Source:HGNC Symbol;Acc:HGNC:23989]	19858835	19877379	-	-416	antisense
chr2	LNC_001035	XLOC_056445	--	Novel_lncRNA	19876964	19878189	+	ENSSSCT00000031096	ENSSSCG00000013282	ACCS	1-aminocyclopropane-1-carboxylate synthase homolog (inactive) [Source:HGNC Symbol;Acc:HGNC:23989]	19858835	19877379	-	-416	antisense
chr12	ALDBSSCT0000002185	ALDBSSCG0000001307	--	Annotated_lncRNA	15181791	15193740	+	ENSSSCT00000018822	ENSSSCG00000017290	--	--	15201986	15208037	+	8245	upstream
chr12	ALDBSSCT0000002185	ALDBSSCG0000001307	--	Annotated_lncRNA	15181791	15193740	+	ENSSSCT00000030857	ENSSSCG00000028698	CCDC47	coiled-coil domain containing 47 [Source:HGNC Symbol;Acc:HGNC:24856]	15155060	15174686	+	7104	downstream
chr12	ALDBSSCT0000002183	ALDBSSCG0000001305	--	Annotated_lncRNA	14864324	14869427	+	ENSSSCT00000018810	ENSSSCG00000017278	TEX2	testis expressed 2 [Source:HGNC Symbol;Acc:HGNC:30884]	14801043	14859912	+	4411	downstream
chr12	ALDBSSCT0000002182	ALDBSSCG0000001304	--	Annotated_lncRNA	14719055	14729163	+	ENSSSCT00000034511	ENSSSCG00000017277	PECAM1	platelet and endothelial cell adhesion molecule 1 [Source:HGNC Symbol;Acc:HGNC:8823]	14684232	14716163	+	2891	downstream
chr12	ALDBSSCT0000002182	ALDBSSCG0000001304	--	Annotated_lncRNA	14719055	14729163	+	ENSSSCT00000035177	ENSSSCG00000017277	PECAM1	platelet and endothelial cell adhesion molecule 1 [Source:HGNC Symbol;Acc:HGNC:8823]	14695259	14716771	+	2283	downstream
chr12	ALDBSSCT0000002182	ALDBSSCG0000001304	--	Annotated_lncRNA	14719055	14729163	+	ENSSSCT00000018809	ENSSSCG00000017277	PECAM1	platelet and endothelial cell adhesion molecule 1 [Source:HGNC Symbol;Acc:HGNC:8823]	14661677	14717153	+	1901	downstream
chr12	ALDBSSCT0000002182	ALDBSSCG0000001304	--	Annotated_lncRNA	14719055	14729163	+	ENSSSCT00000033315	ENSSSCG00000017277	PECAM1	platelet and endothelial cell adhesion molecule 1 [Source:HGNC Symbol;Acc:HGNC:8823]	14688228	14716932	+	2122	downstream
chr12	ALDBSSCT0000002182	ALDBSSCG0000001304	--	Annotated_lncRNA	14719055	14729163	+	ENSSSCT00000035113	ENSSSCG00000017277	PECAM1	platelet and endothelial cell adhesion molecule 1 [Source:HGNC Symbol;Acc:HGNC:8823]	14688088	14716290	+	2764	downstream
chr12	ALDBSSCT0000002182	ALDBSSCG0000001304	--	Annotated_lncRNA	14719055	14729163	+	ENSSSCT00000033305	ENSSSCG00000017277	PECAM1	platelet and endothelial cell adhesion molecule 1 [Source:HGNC Symbol;Acc:HGNC:8823]	14689470	14716406	+	2648	downstream
chr12	ALDBSSCT0000002181	ALDBSSCG0000001304	--	Annotated_lncRNA	14719029	14729163	+	ENSSSCT00000034511	ENSSSCG00000017277	PECAM1	platelet and endothelial cell adhesion molecule 1 [Source:HGNC Symbol;Acc:HGNC:8823]	14684232	14716163	+	2865	downstream
chr12	ALDBSSCT0000002181	ALDBSSCG0000001304	--	Annotated_lncRNA	14719029	14729163	+	ENSSSCT00000035177	ENSSSCG00000017277	PECAM1	platelet and endothelial cell adhesion molecule 1 [Source:HGNC Symbol;Acc:HGNC:8823]	14695259	14716771	+	2257	downstream
chr12	ALDBSSCT0000002181	ALDBSSCG0000001304	--	Annotated_lncRNA	14719029	14729163	+	ENSSSCT00000018809	ENSSSCG00000017277	PECAM1	platelet and endothelial cell adhesion molecule 1 [Source:HGNC Symbol;Acc:HGNC:8823]	14661677	14717153	+	1875	downstream
chr12	ALDBSSCT0000002181	ALDBSSCG0000001304	--	Annotated_lncRNA	14719029	14729163	+	ENSSSCT00000033315	ENSSSCG00000017277	PECAM1	platelet and endothelial cell adhesion molecule 1 [Source:HGNC Symbol;Acc:HGNC:8823]	14688228	14716932	+	2096	downstream
chr12	ALDBSSCT0000002181	ALDBSSCG0000001304	--	Annotated_lncRNA	14719029	14729163	+	ENSSSCT00000035113	ENSSSCG00000017277	PECAM1	platelet and endothelial cell adhesion molecule 1 [Source:HGNC Symbol;Acc:HGNC:8823]	14688088	14716290	+	2738	downstream
chr12	ALDBSSCT0000002181	ALDBSSCG0000001304	--	Annotated_lncRNA	14719029	14729163	+	ENSSSCT00000033305	ENSSSCG00000017277	PECAM1	platelet and endothelial cell adhesion molecule 1 [Source:HGNC Symbol;Acc:HGNC:8823]	14689470	14716406	+	2622	downstream
chr2	LNC_001033	XLOC_056383	--	Novel_lncRNA	16486795	16491732	+	ENSSSCT00000029405	ENSSSCG00000025402	--	--	16499987	16507044	+	8254	upstream
chr2	LNC_001033	XLOC_056383	--	Novel_lncRNA	16486795	16491732	+	ENSSSCT00000025570	ENSSSCG00000029890	--	--	16493479	16495581	+	1746	upstream
GL894574.1	ALDBSSCT0000011825	ALDBSSCG0000007180	--	Annotated_lncRNA	67406	73081	+	ENSSSCT00000030873	ENSSSCG00000028879	PLOD3	procollagen-lysine,2-oxoglutarate 5-dioxygenase 3 [Source:HGNC Symbol;Acc:HGNC:9083]	59737	66674	-	731	upstream
GL894574.1	ALDBSSCT0000011825	ALDBSSCG0000007180	--	Annotated_lncRNA	67406	73081	+	ENSSSCT00000022501	ENSSSCG00000021415	CLDN15	claudin 15 [Source:HGNC Symbol;Acc:HGNC:2036]	77841	79965	-	4759	downstream
chr2	LNC_001045	XLOC_056913	--	Novel_lncRNA	59400281	59404624	+	ENSSSCT00000015177	ENSSSCG00000013891	CCDC124	coiled-coil domain containing 124 [Source:HGNC Symbol;Acc:HGNC:25171]	59390286	59400215	-	65	upstream
chr17	ALDBSSCT0000005349	ALDBSSCG0000003236	--	Annotated_lncRNA	42398249	42405006	-	ENSSSCT00000031532	ENSSSCG00000030702	--	--	42387887	42388533	-	9715	upstream
chr15	ALDBSSCT0000004440	ALDBSSCG0000002705	--	Annotated_lncRNA	51511646	51530535	-	ENSSSCT00000027059	ENSSSCG00000015779	CDKN2AIP	CDKN2A interacting protein [Source:HGNC Symbol;Acc:HGNC:24325]	51499660	51502685	+	8960	downstream
chr15	ALDBSSCT0000004440	ALDBSSCG0000002705	--	Annotated_lncRNA	51511646	51530535	-	ENSSSCT00000017180	ENSSSCG00000015779	CDKN2AIP	CDKN2A interacting protein [Source:HGNC Symbol;Acc:HGNC:24325]	51499660	51503186	+	8459	downstream
chr15	ALDBSSCT0000004440	ALDBSSCG0000002705	--	Annotated_lncRNA	51511646	51530535	-	ENSSSCT00000025252	ENSSSCG00000024555	ING2	inhibitor of growth family member 2 [Source:HGNC Symbol;Acc:HGNC:6063]	51531447	51539330	+	911	upstream
chr9	LNC_001788	XLOC_096834	--	Novel_lncRNA	85066867	85073881	-	ENSSSCT00000016714	ENSSSCG00000015341	--	--	85078137	85113336	+	4255	upstream
chr3	LNC_001156	XLOC_063027	--	Novel_lncRNA	41275263	41276501	+	ENSSSCT00000008757	ENSSSCG00000007992	PIGQ	phosphatidylinositol glycan anchor biosynthesis class Q [Source:HGNC Symbol;Acc:HGNC:14135]	41262670	41274628	+	634	downstream
chr15	ALDBSSCT0000004441	ALDBSSCG0000002705	--	Annotated_lncRNA	51511646	51530545	-	ENSSSCT00000027059	ENSSSCG00000015779	CDKN2AIP	CDKN2A interacting protein [Source:HGNC Symbol;Acc:HGNC:24325]	51499660	51502685	+	8960	downstream
chr15	ALDBSSCT0000004441	ALDBSSCG0000002705	--	Annotated_lncRNA	51511646	51530545	-	ENSSSCT00000017180	ENSSSCG00000015779	CDKN2AIP	CDKN2A interacting protein [Source:HGNC Symbol;Acc:HGNC:24325]	51499660	51503186	+	8459	downstream
chr15	ALDBSSCT0000004441	ALDBSSCG0000002705	--	Annotated_lncRNA	51511646	51530545	-	ENSSSCT00000025252	ENSSSCG00000024555	ING2	inhibitor of growth family member 2 [Source:HGNC Symbol;Acc:HGNC:6063]	51531447	51539330	+	901	upstream
chr10	LNC_000453	XLOC_024840	--	Novel_lncRNA	71072696	71075572	-	ENSSSCT00000036107	ENSSSCG00000031058	IL2RA	-	71064471	71064719	+	7976	downstream
chr15	ALDBSSCT0000004443	ALDBSSCG0000002707	--	Annotated_lncRNA	51587842	51588907	-	ENSSSCT00000017177	ENSSSCG00000015776	RWDD4	RWD domain containing 4 [Source:HGNC Symbol;Acc:HGNC:23750]	51592235	51604510	-	3327	downstream
chr10	LNC_000455	XLOC_024840	--	Novel_lncRNA	71072696	71075993	-	ENSSSCT00000036107	ENSSSCG00000031058	IL2RA	-	71064471	71064719	+	7976	downstream
chr10	LNC_000454	XLOC_024840	--	Novel_lncRNA	71072696	71075792	-	ENSSSCT00000036107	ENSSSCG00000031058	IL2RA	-	71064471	71064719	+	7976	downstream
chr2	LNC_001030	XLOC_056264	--	Novel_lncRNA	11892619	11898566	+	ENSSSCT00000014367	ENSSSCG00000013147	FAM111B	family with sequence similarity 111 member B [Source:HGNC Symbol;Acc:HGNC:24200]	11881575	11892422	-	196	upstream
chr1	ALDBSSCT0000001063	ALDBSSCG0000000654	--	Annotated_lncRNA	297483085	297492845	-	ENSSSCT00000006135	ENSSSCG00000005582	STRBP	spermatid perinuclear RNA binding protein [Source:HGNC Symbol;Acc:HGNC:16462]	297497643	297714461	-	4797	downstream
chr1	ALDBSSCT0000001063	ALDBSSCG0000000654	--	Annotated_lncRNA	297483085	297492845	-	ENSSSCT00000023452	ENSSSCG00000023197	--	--	297444746	297478735	+	4349	downstream
chr7	ALDBSSCT0000010015	ALDBSSCG0000006090	--	Annotated_lncRNA	3111076	3113749	-	ENSSSCT00000001088	ENSSSCG00000000998	RPP40	ribonuclease P/MRP subunit p40 [Source:HGNC Symbol;Acc:HGNC:20992]	3094490	3108404	-	2671	upstream
chr11	ALDBSSCT0000001848	ALDBSSCG0000001114	--	Annotated_lncRNA	87145457	87146871	+	ENSSSCT00000010495	ENSSSCG00000009574	--	--	87137861	87140296	+	5160	downstream
chr18	ALDBSSCT0000005525	ALDBSSCG0000003350	--	Annotated_lncRNA	42733895	42751353	+	ENSSSCT00000028124	ENSSSCG00000027063	DPY19L1	dpy-19 like 1 [Source:HGNC Symbol;Acc:HGNC:22205]	42650213	42732527	+	1367	downstream
chr11	ALDBSSCT0000001667	ALDBSSCG0000001007	--	Annotated_lncRNA	5059746	5073749	+	ENSSSCT00000010205	ENSSSCG00000009315	--	--	5083286	5087518	-	9536	downstream
chr11	ALDBSSCT0000001667	ALDBSSCG0000001007	--	Annotated_lncRNA	5059746	5073749	+	ENSSSCT00000023157	ENSSSCG00000023944	--	--	5050526	5052233	+	7512	downstream
chr1	ENSSSCT00000036045	ENSSSCG00000004943	MAP2K1	Annotated_lncRNA	182187872	182222849	-	ENSSSCT00000005457	ENSSSCG00000004945	RPL4	ribosomal protein L4 [Source:HGNC Symbol;Acc:HGNC:10353]	182226366	182231629	-	3516	downstream
chr1	ENSSSCT00000036045	ENSSSCG00000004943	MAP2K1	Annotated_lncRNA	182187872	182222849	-	ENSSSCT00000025296	ENSSSCG00000023980	SNAPC5	small nuclear RNA activating complex polypeptide 5 [Source:HGNC Symbol;Acc:HGNC:15484]	182181554	182190396	+	-2525	antisense
chr16	ALDBSSCT0000004904	ALDBSSCG0000002972	--	Annotated_lncRNA	21402013	21402736	-	ENSSSCT00000018321	ENSSSCG00000016826	RAD1	RAD1 checkpoint DNA exonuclease [Source:HGNC Symbol;Acc:HGNC:9806]	21405694	21414047	-	2957	downstream
chr2	LNC_001031	XLOC_056264	--	Novel_lncRNA	11892619	11922699	+	ENSSSCT00000014367	ENSSSCG00000013147	FAM111B	family with sequence similarity 111 member B [Source:HGNC Symbol;Acc:HGNC:24200]	11881575	11892422	-	196	upstream
chr3	ALDBSSCT0000007308	ALDBSSCG0000004435	--	Annotated_lncRNA	117294000	117298170	-	ENSSSCT00000009343	ENSSSCG00000008539	--	--	117279555	117287358	+	6641	downstream
chr16	ALDBSSCT0000004908	ALDBSSCG0000002974	--	Annotated_lncRNA	25729029	25732546	-	ENSSSCT00000018358	ENSSSCG00000016857	DAB2	DAB2, clathrin adaptor protein [Source:HGNC Symbol;Acc:HGNC:2662]	25736189	25907473	-	3642	downstream
chr11	ALDBSSCT0000001996	ALDBSSCG0000001205	--	Annotated_lncRNA	56092171	56096454	-	ENSSSCT00000028357	ENSSSCG00000009479	RBM26	RNA binding motif protein 26 [Source:HGNC Symbol;Acc:HGNC:20327]	56099822	56173051	-	3367	downstream
chr11	ALDBSSCT0000001996	ALDBSSCG0000001205	--	Annotated_lncRNA	56092171	56096454	-	ENSSSCT00000010394	ENSSSCG00000009479	RBM26	RNA binding motif protein 26 [Source:HGNC Symbol;Acc:HGNC:20327]	56098099	56146839	-	1644	downstream
chr3	ALDBSSCT0000006650	ALDBSSCG0000004067	--	Annotated_lncRNA	40281583	40285210	+	ENSSSCT00000008726	ENSSSCG00000007963	ZNF263	zinc finger protein 263 [Source:HGNC Symbol;Acc:HGNC:13056]	40293806	40300679	-	8595	downstream
chr3	ALDBSSCT0000006650	ALDBSSCG0000004067	--	Annotated_lncRNA	40281583	40285210	+	ENSSSCT00000023195	ENSSSCG00000026262	TIGD7	tigger transposable element derived 7 [Source:HGNC Symbol;Acc:HGNC:18331]	40286240	40287889	+	1029	upstream
chr2	LNC_001032	XLOC_056264	--	Novel_lncRNA	11893983	11898566	+	ENSSSCT00000014367	ENSSSCG00000013147	FAM111B	family with sequence similarity 111 member B [Source:HGNC Symbol;Acc:HGNC:24200]	11881575	11892422	-	1560	upstream
chr10	ALDBSSCT0000001206	ALDBSSCG0000000740	--	Annotated_lncRNA	37536738	37571252	+	ENSSSCT00000012040	ENSSSCG00000010998	B4GALT1	beta-1,4-galactosyltransferase 1 [Source:HGNC Symbol;Acc:HGNC:924]	37574130	37635309	+	2877	upstream
chr9	LNC_001768	XLOC_095937	--	Novel_lncRNA	31992306	32061321	-	ENSSSCT00000026492	ENSSSCG00000026385	--	--	31963174	31982581	-	9724	upstream
chr4	ALDBSSCT0000007908	ALDBSSCG0000004791	--	Annotated_lncRNA	20951177	20974465	-	ENSSSCT00000006589	ENSSSCG00000027762	CU633166.1	-	20920744	20949267	+	1909	downstream
GL893248.2	LNC_000048	XLOC_002263	--	Novel_lncRNA	30138	30980	-	ENSSSCT00000025638	ENSSSCG00000029493	--	--	11369	22632	-	7505	upstream
GL893176.2	LNC_000046	XLOC_002096	--	Novel_lncRNA	104308	110878	-	ENSSSCT00000025830	ENSSSCG00000028756	--	--	115016	142569	-	4137	downstream
GL893173.1	LNC_000045	XLOC_002076	--	Novel_lncRNA	31873	38454	-	ENSSSCT00000002979	ENSSSCG00000002686	--	--	14826	22427	-	9445	upstream
GL893138.2	LNC_000043	XLOC_001978	--	Novel_lncRNA	12878	30280	-	ENSSSCT00000028749	ENSSSCG00000029124	--	--	36639	37180	+	6358	upstream
GL893095.2	LNC_000040	XLOC_001867	--	Novel_lncRNA	12	2976	+	ENSSSCT00000002514	ENSSSCG00000002257	--	--	5109	111999	+	2132	upstream
chr1	LNC_000289	XLOC_015500	--	Novel_lncRNA	184968404	184974552	+	ENSSSCT00000022924	ENSSSCG00000026078	GLCE	glucuronic acid epimerase [Source:HGNC Symbol;Acc:HGNC:17855]	184978721	185092440	+	4168	upstream
chr1	ALDBSSCT0000000824	ALDBSSCG0000000498	--	Annotated_lncRNA	146042400	146047730	-	ENSSSCT00000005275	ENSSSCG00000004776	DISP2	dispatched RND transporter family member 2 [Source:HGNC Symbol;Acc:HGNC:19712]	146023511	146037071	-	5328	upstream
chr1	ALDBSSCT0000000823	ALDBSSCG0000000497	--	Annotated_lncRNA	145834686	145840046	-	ENSSSCT00000005259	ENSSSCG00000004760	PPP1R14D	protein phosphatase 1 regulatory inhibitor subunit 14D [Source:HGNC Symbol;Acc:HGNC:14953]	145643559	145829619	+	5066	downstream
chr1	ALDBSSCT0000000823	ALDBSSCG0000000497	--	Annotated_lncRNA	145834686	145840046	-	ENSSSCT00000005268	ENSSSCG00000004769	--	--	145844010	145846476	-	3963	downstream
chr1	LNC_000287	XLOC_015426	--	Novel_lncRNA	182832306	182843896	+	ENSSSCT00000005463	ENSSSCG00000004951	AAGAB	alpha- and gamma-adaptin binding protein [Source:HGNC Symbol;Acc:HGNC:25662]	182853801	182893684	+	9904	upstream
chrX	LNC_001807	XLOC_098269	--	Novel_lncRNA	21590292	21600343	+	ENSSSCT00000023188	ENSSSCG00000029857	EIF2S3	-	21571335	21590225	+	66	downstream
chrX	LNC_001806	XLOC_098154	--	Novel_lncRNA	11304509	11311641	+	ENSSSCT00000013264	ENSSSCG00000012125	OFD1	OFD1, centriole and centriolar satellite protein [Source:HGNC Symbol;Acc:HGNC:2567]	11319999	11369242	+	8357	upstream
chrX	LNC_001806	XLOC_098154	--	Novel_lncRNA	11304509	11311641	+	ENSSSCT00000013263	ENSSSCG00000012124	TRAPPC2	Trafficking protein particle complex subunit 2 [Source:UniProtKB/Swiss-Prot;Acc:F1SRI0]	11307153	11319835	-	-4489	antisense
chrX	LNC_001806	XLOC_098154	--	Novel_lncRNA	11304509	11311641	+	ENSSSCT00000013262	ENSSSCG00000012123	RAB9A	RAB9A, member RAS oncogene family [Source:HGNC Symbol;Acc:HGNC:9792]	11281883	11303136	+	1372	downstream
chrX	LNC_001806	XLOC_098154	--	Novel_lncRNA	11304509	11311641	+	ENSSSCT00000035054	ENSSSCG00000012123	RAB9A	RAB9A, member RAS oncogene family [Source:HGNC Symbol;Acc:HGNC:9792]	11281888	11302592	+	1916	downstream
chrX	LNC_001806	XLOC_098154	--	Novel_lncRNA	11304509	11311641	+	ENSSSCT00000034259	ENSSSCG00000012124	TRAPPC2	Trafficking protein particle complex subunit 2 [Source:UniProtKB/Swiss-Prot;Acc:F1SRI0]	11308072	11314844	-	-3570	antisense
chrX	LNC_001806	XLOC_098154	--	Novel_lncRNA	11304509	11311641	+	ENSSSCT00000033348	ENSSSCG00000012124	TRAPPC2	Trafficking protein particle complex subunit 2 [Source:UniProtKB/Swiss-Prot;Acc:F1SRI0]	11307157	11319848	-	-4485	antisense
chrX	LNC_001806	XLOC_098154	--	Novel_lncRNA	11304509	11311641	+	ENSSSCT00000032916	ENSSSCG00000012123	RAB9A	RAB9A, member RAS oncogene family [Source:HGNC Symbol;Acc:HGNC:9792]	11297697	11303126	+	1382	downstream
chrX	LNC_001806	XLOC_098154	--	Novel_lncRNA	11304509	11311641	+	ENSSSCT00000035348	ENSSSCG00000012123	RAB9A	RAB9A, member RAS oncogene family [Source:HGNC Symbol;Acc:HGNC:9792]	11281860	11302540	+	1968	downstream
chrX	LNC_001806	XLOC_098154	--	Novel_lncRNA	11304509	11311641	+	ENSSSCT00000032742	ENSSSCG00000012123	RAB9A	RAB9A, member RAS oncogene family [Source:HGNC Symbol;Acc:HGNC:9792]	11281874	11303126	+	1382	downstream
chr10	ALDBSSCT0000001446	ALDBSSCG0000000874	--	Annotated_lncRNA	19342805	19350301	-	ENSSSCT00000031963	ENSSSCG00000030070	ZBTB18	zinc finger and BTB domain containing 18 [Source:HGNC Symbol;Acc:HGNC:13030]	19356002	19357570	+	5700	upstream
chr7	LNC_001595	XLOC_086638	--	Novel_lncRNA	47135724	47160827	-	ENSSSCT00000001916	ENSSSCG00000022542	--	--	47170752	47171717	+	9924	upstream
chr7	ALDBSSCT0000010169	ALDBSSCG0000006192	--	Annotated_lncRNA	57684420	57689049	-	ENSSSCT00000002022	ENSSSCG00000001806	FSD2	fibronectin type III and SPRY domain containing 2 [Source:HGNC Symbol;Acc:HGNC:18024]	57653600	57679877	+	4542	downstream
GL896432.1	LNC_000199	XLOC_010146	--	Novel_lncRNA	26084	28241	+	ENSSSCT00000029119	ENSSSCG00000023114	PDP2	pyruvate dehyrogenase phosphatase catalytic subunit 2 [Source:HGNC Symbol;Acc:HGNC:30263]	35446	37133	-	7204	downstream
GL896432.1	LNC_000199	XLOC_010146	--	Novel_lncRNA	26084	28241	+	ENSSSCT00000027639	ENSSSCG00000022721	CDH16	cadherin 16 [Source:HGNC Symbol;Acc:HGNC:1755]	7591	16267	+	9816	downstream
GL896422.1	LNC_000194	XLOC_010102	--	Novel_lncRNA	4663	6721	+	ENSSSCT00000029761	ENSSSCG00000021006	--	--	1698	3396	+	1266	downstream
GL896404.1	LNC_000191	XLOC_010040	--	Novel_lncRNA	823	12030	-	ENSSSCT00000026598	ENSSSCG00000022753	--	--	18018	22208	-	5987	downstream
GL896422.1	LNC_000192	XLOC_010102	--	Novel_lncRNA	4463	6721	+	ENSSSCT00000029761	ENSSSCG00000021006	--	--	1698	3396	+	1066	downstream
GL896422.1	LNC_000193	XLOC_010102	--	Novel_lncRNA	4507	6721	+	ENSSSCT00000029761	ENSSSCG00000021006	--	--	1698	3396	+	1110	downstream
chr1	ALDBSSCT0000000559	ALDBSSCG0000000330	--	Annotated_lncRNA	303870314	303870977	+	ENSSSCT00000006249	ENSSSCG00000005683	TOR1B	torsin family 1 member B [Source:HGNC Symbol;Acc:HGNC:11995]	303864106	303869260	+	1053	downstream
chr1	ALDBSSCT0000000559	ALDBSSCG0000000330	--	Annotated_lncRNA	303870314	303870977	+	ENSSSCT00000026039	ENSSSCG00000025964	TOR1A	torsin family 1, member A (torsin A) [Source:HGNC Symbol;Acc:HGNC:3098]	303871932	303882873	-	954	downstream
chr6	ALDBSSCT0000009081	ALDBSSCG0000005541	--	Annotated_lncRNA	125811821	125857266	+	ENSSSCT00000004174	ENSSSCG00000003772	ZZZ3	zinc finger ZZ-type containing 3 [Source:HGNC Symbol;Acc:HGNC:24523]	125864325	125945373	+	7058	upstream
chr8	ALDBSSCT0000010704	ALDBSSCG0000006483	--	Annotated_lncRNA	146970279	147020297	+	ENSSSCT00000010136	ENSSSCG00000009256	ANTXR2	anthrax toxin receptor 2 [Source:HGNC Symbol;Acc:HGNC:21732]	146872576	146964111	+	6167	downstream
chr8	ALDBSSCT0000010700	ALDBSSCG0000006479	--	Annotated_lncRNA	145845634	145846608	+	ENSSSCT00000026377	ENSSSCG00000029507	RASGEF1B	ras-GEF domain-containing family member 1B [Source:RefSeq peptide;Acc:NP_001182296]	145847327	145888793	+	718	upstream
chr7	ALDBSSCT0000010368	ALDBSSCG0000006297	--	Annotated_lncRNA	131294482	131299557	-	ENSSSCT00000002845	ENSSSCG00000002560	GPR132	G protein-coupled receptor 132 [Source:HGNC Symbol;Acc:HGNC:17482]	131288707	131289810	-	4671	upstream
chr7	ALDBSSCT0000010367	ALDBSSCG0000006296	--	Annotated_lncRNA	130866113	130867866	-	ENSSSCT00000002830	ENSSSCG00000002547	--	--	130869565	130891073	-	1698	downstream
chr18	LNC_000994	XLOC_055025	--	Novel_lncRNA	14360909	14372044	-	ENSSSCT00000017995	ENSSSCG00000016527	SLC13A4	solute carrier family 13 member 4 [Source:HGNC Symbol;Acc:HGNC:15827]	14325774	14367417	+	-6509	antisense
chr6	ALDBSSCT0000009248	ALDBSSCG0000005633	--	Annotated_lncRNA	16452615	16465809	-	ENSSSCT00000003053	ENSSSCG00000002756	CYB5B	cytochrome b5 type B (outer mitochondrial membrane) [Source:HGNC Symbol;Acc:HGNC:24374]	16469802	16505285	-	3992	downstream
chr18	LNC_000997	XLOC_055215	--	Novel_lncRNA	25475762	25478777	-	ENSSSCT00000018080	ENSSSCG00000016607	NDUFA5	NADH:ubiquinone oxidoreductase subunit A5 [Source:HGNC Symbol;Acc:HGNC:7688]	25478940	25493050	+	162	upstream
chr18	LNC_000990	XLOC_054843	--	Novel_lncRNA	5388626	5400360	-	ENSSSCT00000029123	ENSSSCG00000028615	--	--	5402347	5408431	+	1986	upstream
chr18	LNC_000991	XLOC_054993	--	Novel_lncRNA	12201831	12205001	-	ENSSSCT00000017988	ENSSSCG00000016520	CREB3L2	cAMP responsive element binding protein 3 like 2 [Source:HGNC Symbol;Acc:HGNC:23720]	12205295	12332432	+	293	upstream
chr18	LNC_000992	XLOC_055025	--	Novel_lncRNA	14360909	14372044	-	ENSSSCT00000017995	ENSSSCG00000016527	SLC13A4	solute carrier family 13 member 4 [Source:HGNC Symbol;Acc:HGNC:15827]	14325774	14367417	+	-6509	antisense
chr18	LNC_000993	XLOC_055025	--	Novel_lncRNA	14360909	14372044	-	ENSSSCT00000017995	ENSSSCG00000016527	SLC13A4	solute carrier family 13 member 4 [Source:HGNC Symbol;Acc:HGNC:15827]	14325774	14367417	+	-6509	antisense
chr18	LNC_000998	XLOC_055330	--	Novel_lncRNA	31004123	31036638	-	ENSSSCT00000018105	ENSSSCG00000016629	--	--	31038663	31232616	-	2024	downstream
chr6	ALDBSSCT0000009247	ALDBSSCG0000005632	--	Annotated_lncRNA	15056160	15057194	-	ENSSSCT00000003049	ENSSSCG00000002752	ZFHX3	zinc finger homeobox 3 [Source:HGNC Symbol;Acc:HGNC:777]	15060487	15160499	-	3292	downstream
chr7	LNC_001557	XLOC_084419	--	Novel_lncRNA	63445050	63461693	+	ENSSSCT00000002128	ENSSSCG00000001900	CSK	c-src tyrosine kinase [Source:RefSeq peptide;Acc:NP_001177102]	63425125	63443865	-	1184	upstream
chr7	LNC_001557	XLOC_084419	--	Novel_lncRNA	63445050	63461693	+	ENSSSCT00000002129	ENSSSCG00000001901	CYP1A2	cytochrome P450 family 1 subfamily A member 2 [Source:HGNC Symbol;Acc:HGNC:2596]	63467511	63473453	-	5817	downstream
chr7	LNC_001556	XLOC_084419	--	Novel_lncRNA	63444129	63467659	+	ENSSSCT00000002128	ENSSSCG00000001900	CSK	c-src tyrosine kinase [Source:RefSeq peptide;Acc:NP_001177102]	63425125	63443865	-	263	upstream
chr7	LNC_001556	XLOC_084419	--	Novel_lncRNA	63444129	63467659	+	ENSSSCT00000002129	ENSSSCG00000001901	CYP1A2	cytochrome P450 family 1 subfamily A member 2 [Source:HGNC Symbol;Acc:HGNC:2596]	63467511	63473453	-	-149	antisense
chr7	LNC_001555	XLOC_084249	--	Novel_lncRNA	53614353	53623061	+	ENSSSCT00000034669	ENSSSCG00000001769	MORF4L1	mortality factor 4 like 1 [Source:HGNC Symbol;Acc:HGNC:16989]	53588318	53613977	+	375	downstream
chr7	LNC_001555	XLOC_084249	--	Novel_lncRNA	53614353	53623061	+	ENSSSCT00000001985	ENSSSCG00000001770	CTSH	Pro-cathepsin H Cathepsin H mini chain Cathepsin H Cathepsin H heavy chain Cathepsin H light chain [Source:UniProtKB/Swiss-Prot;Acc:O46427]	53623062	53644262	-	0	downstream
chr7	LNC_001555	XLOC_084249	--	Novel_lncRNA	53614353	53623061	+	ENSSSCT00000001981	ENSSSCG00000001769	MORF4L1	mortality factor 4 like 1 [Source:HGNC Symbol;Acc:HGNC:16989]	53588318	53613979	+	373	downstream
chr7	LNC_001555	XLOC_084249	--	Novel_lncRNA	53614353	53623061	+	ENSSSCT00000001983	ENSSSCG00000001770	CTSH	Pro-cathepsin H Cathepsin H mini chain Cathepsin H Cathepsin H heavy chain Cathepsin H light chain [Source:UniProtKB/Swiss-Prot;Acc:O46427]	53623062	53644262	-	0	downstream
chr7	LNC_001554	XLOC_084205	--	Novel_lncRNA	50009791	50022869	+	ENSSSCT00000032789	ENSSSCG00000001735	RHAG	Rh-associated glycoprotein [Source:HGNC Symbol;Acc:HGNC:10006]	50018692	50043897	-	-4178	antisense
chr7	LNC_001554	XLOC_084205	--	Novel_lncRNA	50009791	50022869	+	ENSSSCT00000001940	ENSSSCG00000001735	RHAG	Rh-associated glycoprotein [Source:HGNC Symbol;Acc:HGNC:10006]	50018694	50043897	-	-4176	antisense
chr7	LNC_001553	XLOC_083950	--	Novel_lncRNA	36958916	36996133	+	ENSSSCT00000001739	ENSSSCG00000001560	C6orf222	chromosome 6 open reading frame 222 [Source:HGNC Symbol;Acc:HGNC:33769]	36937623	36949206	-	9709	upstream
chr7	LNC_001553	XLOC_083950	--	Novel_lncRNA	36958916	36996133	+	ENSSSCT00000001740	ENSSSCG00000001561	ETV7	ETS variant 7 [Source:HGNC Symbol;Acc:HGNC:18160]	36990013	37008146	-	-6121	antisense
chr7	LNC_001551	XLOC_083950	--	Novel_lncRNA	36958450	36996133	+	ENSSSCT00000001739	ENSSSCG00000001560	C6orf222	chromosome 6 open reading frame 222 [Source:HGNC Symbol;Acc:HGNC:33769]	36937623	36949206	-	9243	upstream
chr7	LNC_001551	XLOC_083950	--	Novel_lncRNA	36958450	36996133	+	ENSSSCT00000001740	ENSSSCG00000001561	ETV7	ETS variant 7 [Source:HGNC Symbol;Acc:HGNC:18160]	36990013	37008146	-	-6121	antisense
chr7	LNC_001550	XLOC_083862	--	Novel_lncRNA	29549471	29555820	+	ENSSSCT00000001638	ENSSSCG00000001472	SLA-DOA	major histocompatibility complex, class II, DO alpha [Source:HGNC Symbol;Acc:HGNC:4936]	29545479	29549278	-	192	upstream
chr7	LNC_001559	XLOC_084419	--	Novel_lncRNA	63445050	63467659	+	ENSSSCT00000002128	ENSSSCG00000001900	CSK	c-src tyrosine kinase [Source:RefSeq peptide;Acc:NP_001177102]	63425125	63443865	-	1184	upstream
chr7	LNC_001559	XLOC_084419	--	Novel_lncRNA	63445050	63467659	+	ENSSSCT00000002129	ENSSSCG00000001901	CYP1A2	cytochrome P450 family 1 subfamily A member 2 [Source:HGNC Symbol;Acc:HGNC:2596]	63467511	63473453	-	-149	antisense
chr7	LNC_001558	XLOC_084419	--	Novel_lncRNA	63445050	63467464	+	ENSSSCT00000002128	ENSSSCG00000001900	CSK	c-src tyrosine kinase [Source:RefSeq peptide;Acc:NP_001177102]	63425125	63443865	-	1184	upstream
chr7	LNC_001558	XLOC_084419	--	Novel_lncRNA	63445050	63467464	+	ENSSSCT00000002129	ENSSSCG00000001901	CYP1A2	cytochrome P450 family 1 subfamily A member 2 [Source:HGNC Symbol;Acc:HGNC:2596]	63467511	63473453	-	46	downstream
chr9	ALDBSSCT0000011542	ALDBSSCG0000007007	--	Annotated_lncRNA	50679328	50680252	-	ENSSSCT00000036199	ENSSSCG00000015093	CD3D	T-cell surface glycoprotein CD3 delta chain [Source:UniProtKB/Swiss-Prot;Acc:Q764N2]	50681775	50685300	-	1522	downstream
chr9	ALDBSSCT0000011542	ALDBSSCG0000007007	--	Annotated_lncRNA	50679328	50680252	-	ENSSSCT00000033998	ENSSSCG00000015093	CD3D	T-cell surface glycoprotein CD3 delta chain [Source:UniProtKB/Swiss-Prot;Acc:Q764N2]	50681845	50685276	-	1592	downstream
chr9	ALDBSSCT0000011542	ALDBSSCG0000007007	--	Annotated_lncRNA	50679328	50680252	-	ENSSSCT00000016459	ENSSSCG00000015093	CD3D	T-cell surface glycoprotein CD3 delta chain [Source:UniProtKB/Swiss-Prot;Acc:Q764N2]	50681495	50685267	-	1242	downstream
chr9	ALDBSSCT0000011542	ALDBSSCG0000007007	--	Annotated_lncRNA	50679328	50680252	-	ENSSSCT00000016458	ENSSSCG00000015092	CD3E	CD3e molecule, epsilon (CD3-TCR complex) [Source:HGNC Symbol;Acc:HGNC:1674]	50660810	50675098	+	4229	downstream
chr9	ALDBSSCT0000011542	ALDBSSCG0000007007	--	Annotated_lncRNA	50679328	50680252	-	ENSSSCT00000035817	ENSSSCG00000015094	CD3G	CD3g molecule [Source:HGNC Symbol;Acc:HGNC:1675]	50686452	50694237	+	6199	upstream
chr9	ALDBSSCT0000011542	ALDBSSCG0000007007	--	Annotated_lncRNA	50679328	50680252	-	ENSSSCT00000034310	ENSSSCG00000015093	CD3D	T-cell surface glycoprotein CD3 delta chain [Source:UniProtKB/Swiss-Prot;Acc:Q764N2]	50680925	50685383	-	672	downstream
chr9	ALDBSSCT0000011542	ALDBSSCG0000007007	--	Annotated_lncRNA	50679328	50680252	-	ENSSSCT00000034819	ENSSSCG00000015093	CD3D	T-cell surface glycoprotein CD3 delta chain [Source:UniProtKB/Swiss-Prot;Acc:Q764N2]	50681323	50685338	-	1070	downstream
chr9	ALDBSSCT0000011542	ALDBSSCG0000007007	--	Annotated_lncRNA	50679328	50680252	-	ENSSSCT00000016460	ENSSSCG00000015094	CD3G	CD3g molecule [Source:HGNC Symbol;Acc:HGNC:1675]	50686387	50696073	+	6134	upstream
chr15	LNC_000868	XLOC_046777	--	Novel_lncRNA	28756216	28766194	-	ENSSSCT00000030086	ENSSSCG00000030354	MAP3K2	mitogen-activated protein kinase kinase kinase 2 [Source:HGNC Symbol;Acc:HGNC:6854]	28766306	28858148	+	111	upstream
chr15	LNC_000869	XLOC_046911	--	Novel_lncRNA	52300653	52306560	-	ENSSSCT00000017185	ENSSSCG00000015783	CASP3	caspase 3 [Source:HGNC Symbol;Acc:HGNC:1504]	52291090	52300426	+	226	downstream
chr15	LNC_000866	XLOC_046755	--	Novel_lncRNA	22533597	22544911	-	ENSSSCT00000017109	ENSSSCG00000015709	SLC35F5	solute carrier family 35 member F5 [Source:HGNC Symbol;Acc:HGNC:23617]	22548114	22594753	-	3202	downstream
chr15	LNC_000867	XLOC_046777	--	Novel_lncRNA	28756216	28766186	-	ENSSSCT00000030086	ENSSSCG00000030354	MAP3K2	mitogen-activated protein kinase kinase kinase 2 [Source:HGNC Symbol;Acc:HGNC:6854]	28766306	28858148	+	119	upstream
chr15	ALDBSSCT0000004488	ALDBSSCG0000002734	--	Annotated_lncRNA	70682527	70689189	-	ENSSSCT00000017282	ENSSSCG00000015871	NR4A2	nuclear receptor subfamily 4 group A member 2 [Source:HGNC Symbol;Acc:HGNC:7981]	70671007	70679616	-	2910	upstream
chr13	LNC_000731	XLOC_038006	--	Novel_lncRNA	216908803	216919283	-	ENSSSCT00000025442	ENSSSCG00000025525	--	--	216919296	216928632	+	12	upstream
chr13	LNC_000731	XLOC_038006	--	Novel_lncRNA	216908803	216919283	-	ENSSSCT00000028839	ENSSSCG00000029627	--	--	216898157	216908948	+	-146	antisense
chr13	LNC_000732	XLOC_038012	--	Novel_lncRNA	216974208	216978116	-	ENSSSCT00000023021	ENSSSCG00000022246	--	--	216984861	216994632	-	6744	downstream
chr13	LNC_000733	XLOC_038012	--	Novel_lncRNA	216974208	216978324	-	ENSSSCT00000023021	ENSSSCG00000022246	--	--	216984861	216994632	-	6536	downstream
chr14	LNC_000737	XLOC_038234	--	Novel_lncRNA	10599873	10607711	+	ENSSSCT00000010579	ENSSSCG00000009650	DOCK5	dedicator of cytokinesis 5 [Source:HGNC Symbol;Acc:HGNC:23476]	10434520	10593554	+	6318	downstream
chr14	LNC_000737	XLOC_038234	--	Novel_lncRNA	10599873	10607711	+	ENSSSCT00000010582	ENSSSCG00000009652	--	--	10609832	10682481	-	2120	downstream
chr14	LNC_000737	XLOC_038234	--	Novel_lncRNA	10599873	10607711	+	ENSSSCT00000010581	ENSSSCG00000009651	GNRH1	gonadotropin releasing hormone 1 [Source:HGNC Symbol;Acc:HGNC:4419]	10597746	10602299	-	-2427	antisense
chr14	LNC_000738	XLOC_038252	--	Novel_lncRNA	12231758	12235651	+	ENSSSCT00000033677	ENSSSCG00000009664	PTK2B	protein tyrosine kinase 2 beta [Source:HGNC Symbol;Acc:HGNC:9612]	12244300	12375188	+	8648	upstream
chr14	LNC_000738	XLOC_038252	--	Novel_lncRNA	12231758	12235651	+	ENSSSCT00000010595	ENSSSCG00000009663	TRIM35	tripartite motif containing 35 [Source:HGNC Symbol;Acc:HGNC:16285]	12210504	12231392	-	365	upstream
chr14	LNC_000738	XLOC_038252	--	Novel_lncRNA	12231758	12235651	+	ENSSSCT00000010596	ENSSSCG00000009664	PTK2B	protein tyrosine kinase 2 beta [Source:HGNC Symbol;Acc:HGNC:9612]	12242679	12374362	+	7027	upstream
chr14	LNC_000739	XLOC_038344	--	Novel_lncRNA	18103703	18113370	+	ENSSSCT00000024965	ENSSSCG00000021805	--	--	18088654	18106925	-	-3223	antisense
chr9	ALDBSSCT0000011598	ALDBSSCG0000007041	--	Annotated_lncRNA	80812922	80818307	-	ENSSSCT00000016698	ENSSSCG00000015325	BET1	Bet1 golgi vesicular membrane trafficking protein [Source:HGNC Symbol;Acc:HGNC:14562]	80823453	80833936	-	5145	downstream
chr8	ALDBSSCT0000010431	ALDBSSCG0000006337	--	Annotated_lncRNA	30428890	30498320	+	ENSSSCT00000009595	ENSSSCG00000008770	NWD2	NACHT and WD repeat domain containing 2 [Source:HGNC Symbol;Acc:HGNC:29229]	30403815	30422795	+	6094	downstream
chr9	LNC_001761	XLOC_095649	--	Novel_lncRNA	14324222	14328877	-	ENSSSCT00000016249	ENSSSCG00000014894	--	--	14329065	14562328	-	187	downstream
chr6	LNC_001485	XLOC_079678	--	Novel_lncRNA	155406331	155408960	+	ENSSSCT00000004370	ENSSSCG00000003951	C1orf210	chromosome 1 open reading frame 210 [Source:HGNC Symbol;Acc:HGNC:28755]	155396079	155399575	+	6755	downstream
chr6	LNC_001485	XLOC_079678	--	Novel_lncRNA	155406331	155408960	+	ENSSSCT00000029507	ENSSSCG00000024697	TMEM125	transmembrane protein 125 [Source:HGNC Symbol;Acc:HGNC:28275]	155409066	155412295	-	105	downstream
chr6	LNC_001487	XLOC_079749	--	Novel_lncRNA	372507	378654	-	ENSSSCT00000002924	ENSSSCG00000002635	SPIRE2	spire type actin nucleation factor 2 [Source:HGNC Symbol;Acc:HGNC:30623]	285352	369193	-	3313	upstream
chr6	LNC_001487	XLOC_079749	--	Novel_lncRNA	372507	378654	-	ENSSSCT00000031647	ENSSSCG00000024687	FANCA	Fanconi anemia complementation group A [Source:HGNC Symbol;Acc:HGNC:3582]	378732	425579	+	77	upstream
chr6	LNC_001486	XLOC_079749	--	Novel_lncRNA	372507	378651	-	ENSSSCT00000002924	ENSSSCG00000002635	SPIRE2	spire type actin nucleation factor 2 [Source:HGNC Symbol;Acc:HGNC:30623]	285352	369193	-	3313	upstream
chr6	LNC_001486	XLOC_079749	--	Novel_lncRNA	372507	378651	-	ENSSSCT00000031647	ENSSSCG00000024687	FANCA	Fanconi anemia complementation group A [Source:HGNC Symbol;Acc:HGNC:3582]	378732	425579	+	80	upstream
chr13	ALDBSSCT0000003026	ALDBSSCG0000001807	--	Annotated_lncRNA	213148147	213149089	+	ENSSSCT00000031959	ENSSSCG00000023017	WRB	tryptophan rich basic protein [Source:HGNC Symbol;Acc:HGNC:12790]	213126818	213142283	+	5863	downstream
chr13	ALDBSSCT0000003026	ALDBSSCG0000001807	--	Annotated_lncRNA	213148147	213149089	+	ENSSSCT00000030548	ENSSSCG00000028122	LCA5L	LCA5L, lebercilin like [Source:HGNC Symbol;Acc:HGNC:1255]	213156288	213183783	-	7198	downstream
chr13	ALDBSSCT0000003026	ALDBSSCG0000001807	--	Annotated_lncRNA	213148147	213149089	+	ENSSSCT00000031287	ENSSSCG00000028122	LCA5L	LCA5L, lebercilin like [Source:HGNC Symbol;Acc:HGNC:1255]	213156288	213183783	-	7198	downstream
chr6	LNC_001489	XLOC_079749	--	Novel_lncRNA	375303	378653	-	ENSSSCT00000002924	ENSSSCG00000002635	SPIRE2	spire type actin nucleation factor 2 [Source:HGNC Symbol;Acc:HGNC:30623]	285352	369193	-	6109	upstream
chr6	LNC_001489	XLOC_079749	--	Novel_lncRNA	375303	378653	-	ENSSSCT00000031647	ENSSSCG00000024687	FANCA	Fanconi anemia complementation group A [Source:HGNC Symbol;Acc:HGNC:3582]	378732	425579	+	78	upstream
chr6	LNC_001488	XLOC_079749	--	Novel_lncRNA	372507	378657	-	ENSSSCT00000002924	ENSSSCG00000002635	SPIRE2	spire type actin nucleation factor 2 [Source:HGNC Symbol;Acc:HGNC:30623]	285352	369193	-	3313	upstream
chr6	LNC_001488	XLOC_079749	--	Novel_lncRNA	372507	378657	-	ENSSSCT00000031647	ENSSSCG00000024687	FANCA	Fanconi anemia complementation group A [Source:HGNC Symbol;Acc:HGNC:3582]	378732	425579	+	74	upstream
chr18	ALDBSSCT0000005630	ALDBSSCG0000003411	--	Annotated_lncRNA	5727384	5754574	-	ENSSSCT00000017892	ENSSSCG00000016431	GALNTL5	polypeptide N-acetylgalactosaminyltransferase-like 5 [Source:HGNC Symbol;Acc:HGNC:21725]	5661558	5723817	-	3566	upstream
chr18	ALDBSSCT0000005631	ALDBSSCG0000003411	--	Annotated_lncRNA	5741783	5783561	-	ENSSSCT00000025093	ENSSSCG00000026023	--	--	5784460	6014120	+	898	upstream
chr18	ALDBSSCT0000005632	ALDBSSCG0000003412	--	Annotated_lncRNA	6243034	6244027	-	ENSSSCT00000017899	ENSSSCG00000016438	NUB1	negative regulator of ubiquitin like proteins 1 [Source:HGNC Symbol;Acc:HGNC:17623]	6247053	6274899	+	3025	upstream
chr15	ALDBSSCT0000004244	ALDBSSCG0000002571	--	Annotated_lncRNA	91445960	91446832	+	ENSSSCT00000017407	ENSSSCG00000015986	HOXD1	homeobox D1 [Source:HGNC Symbol;Acc:HGNC:5132]	91455220	91457433	+	8387	upstream
chr15	ALDBSSCT0000004244	ALDBSSCG0000002571	--	Annotated_lncRNA	91445960	91446832	+	ENSSSCT00000017406	ENSSSCG00000015985	HOXD3	homeobox D3 [Source:HGNC Symbol;Acc:HGNC:5137]	91436909	91440055	+	5904	downstream
chr14	ALDBSSCT0000003596	ALDBSSCG0000002150	--	Annotated_lncRNA	51094919	51106707	+	ENSSSCT00000010981	ENSSSCG00000010024	RNF185	ring finger protein 185 [Source:HGNC Symbol;Acc:HGNC:26783]	51057234	51088417	+	6501	downstream
chr14	ALDBSSCT0000003595	ALDBSSCG0000002149	--	Annotated_lncRNA	49759489	49760671	+	ENSSSCT00000010943	ENSSSCG00000028707	--	--	49688038	49758063	+	1425	downstream
chr3	ALDBSSCT0000007041	ALDBSSCG0000004285	--	Annotated_lncRNA	18344084	18353941	-	ENSSSCT00000008548	ENSSSCG00000007800	2017-09-01	septin 1 [Source:HGNC Symbol;Acc:HGNC:2879]	18363271	18376614	+	9329	upstream
chr3	ALDBSSCT0000007041	ALDBSSCG0000004285	--	Annotated_lncRNA	18344084	18353941	-	ENSSSCT00000008549	ENSSSCG00000007801	--	--	18359591	18363848	-	5649	downstream
chr3	ALDBSSCT0000007043	ALDBSSCG0000004285	--	Annotated_lncRNA	18344308	18354020	-	ENSSSCT00000008548	ENSSSCG00000007800	2017-09-01	septin 1 [Source:HGNC Symbol;Acc:HGNC:2879]	18363271	18376614	+	9250	upstream
chr3	ALDBSSCT0000007043	ALDBSSCG0000004285	--	Annotated_lncRNA	18344308	18354020	-	ENSSSCT00000008549	ENSSSCG00000007801	--	--	18359591	18363848	-	5570	downstream
chr3	ALDBSSCT0000007042	ALDBSSCG0000004285	--	Annotated_lncRNA	18344084	18354275	-	ENSSSCT00000008548	ENSSSCG00000007800	2017-09-01	septin 1 [Source:HGNC Symbol;Acc:HGNC:2879]	18363271	18376614	+	8995	upstream
chr3	ALDBSSCT0000007042	ALDBSSCG0000004285	--	Annotated_lncRNA	18344084	18354275	-	ENSSSCT00000008549	ENSSSCG00000007801	--	--	18359591	18363848	-	5315	downstream
chrX	ALDBSSCT0000011949	ALDBSSCG0000007271	--	Annotated_lncRNA	78275467	78279263	+	ENSSSCT00000030722	ENSSSCG00000024291	APOOL	apolipoprotein O like [Source:HGNC Symbol;Acc:HGNC:24009]	78284663	78301669	+	5399	upstream
chrX	ALDBSSCT0000011949	ALDBSSCG0000007271	--	Annotated_lncRNA	78275467	78279263	+	ENSSSCT00000025018	ENSSSCG00000024291	APOOL	apolipoprotein O like [Source:HGNC Symbol;Acc:HGNC:24009]	78284663	78301669	+	5399	upstream
chr14	ALDBSSCT0000003754	ALDBSSCG0000002250	--	Annotated_lncRNA	132405827	132406780	+	ENSSSCT00000011625	ENSSSCG00000010629	ADRA2A	Alpha-2A adrenergic receptor [Source:UniProtKB/Swiss-Prot;Acc:P18871]	132403894	132405246	+	580	downstream
chr14	ALDBSSCT0000003753	ALDBSSCG0000002249	--	Annotated_lncRNA	132384971	132388464	+	ENSSSCT00000011624	ENSSSCG00000010628	SHOC2	SHOC2, leucine rich repeat scaffold protein [Source:HGNC Symbol;Acc:HGNC:15454]	132275870	132379489	+	5481	downstream
chr9	LNC_001738	XLOC_094786	--	Novel_lncRNA	125632511	125638392	+	ENSSSCT00000016865	ENSSSCG00000015482	VAMP4	vesicle associated membrane protein 4 [Source:HGNC Symbol;Acc:HGNC:12645]	125606175	125638894	-	-5882	antisense
chr9	LNC_001737	XLOC_094786	--	Novel_lncRNA	125632511	125638392	+	ENSSSCT00000016865	ENSSSCG00000015482	VAMP4	vesicle associated membrane protein 4 [Source:HGNC Symbol;Acc:HGNC:12645]	125606175	125638894	-	-5882	antisense
chr9	LNC_001736	XLOC_094747	--	Novel_lncRNA	120219427	120223019	+	ENSSSCT00000016835	ENSSSCG00000015453	PDIA4	protein disulfide isomerase family A member 4 [Source:HGNC Symbol;Acc:HGNC:30167]	120198069	120217680	+	1746	downstream
chr9	LNC_001735	XLOC_094708	--	Novel_lncRNA	116884808	116888963	+	ENSSSCT00000016815	ENSSSCG00000015435	NAMPT	nicotinamide phosphoribosyltransferase [Source:HGNC Symbol;Acc:HGNC:30092]	116890800	116931198	-	1836	downstream
chr18	ALDBSSCT0000005637	ALDBSSCG0000003416	--	Annotated_lncRNA	7715212	7715795	-	ENSSSCT00000029092	ENSSSCG00000016475	--	--	7722752	7744123	-	6956	downstream
chr18	ALDBSSCT0000005637	ALDBSSCG0000003416	--	Annotated_lncRNA	7715212	7715795	-	ENSSSCT00000025084	ENSSSCG00000016475	--	--	7722752	7730334	-	6956	downstream
chr18	ALDBSSCT0000005637	ALDBSSCG0000003416	--	Annotated_lncRNA	7715212	7715795	-	ENSSSCT00000017939	ENSSSCG00000016475	--	--	7724092	7744165	-	8296	downstream
chr13	LNC_000609	XLOC_031024	--	Novel_lncRNA	27125759	27131755	+	ENSSSCT00000012339	ENSSSCG00000011271	--	--	27108445	27121834	+	3924	downstream
chr9	LNC_001731	XLOC_094611	--	Novel_lncRNA	112962044	113011539	+	ENSSSCT00000016786	ENSSSCG00000015411	--	--	112921170	112961869	-	174	upstream
chr9	ENSSSCT00000035961	ENSSSCG00000031026	CH242-369P7.3	Annotated_lncRNA	73760584	73761409	+	ENSSSCT00000017049	ENSSSCG00000015652	IL10	interleukin 10 [Source:HGNC Symbol;Acc:HGNC:5962]	73757704	73762351	-	-826	antisense
chr2	ALDBSSCT0000005826	ALDBSSCG0000003544	--	Annotated_lncRNA	18918687	18924186	+	ENSSSCT00000014501	ENSSSCG00000013277	--	--	18926231	18929894	-	2044	downstream
chr2	ALDBSSCT0000005826	ALDBSSCG0000003544	--	Annotated_lncRNA	18918687	18924186	+	ENSSSCT00000030582	ENSSSCG00000013277	--	--	18927604	18941123	-	3417	downstream
chr6	ALDBSSCT0000008822	ALDBSSCG0000005388	--	Annotated_lncRNA	42424227	42509981	+	ENSSSCT00000029489	ENSSSCG00000023833	--	--	42411511	42418080	-	6146	upstream
chr6	ALDBSSCT0000008820	ALDBSSCG0000005387	--	Annotated_lncRNA	41805551	41828609	+	ENSSSCT00000003257	ENSSSCG00000029420	--	--	41833561	41840293	-	4951	downstream
chr6	ALDBSSCT0000008821	ALDBSSCG0000005388	--	Annotated_lncRNA	42424227	42509981	+	ENSSSCT00000029489	ENSSSCG00000023833	--	--	42411511	42418080	-	6146	upstream
chrX	ALDBSSCT0000012044	ALDBSSCG0000007342	--	Annotated_lncRNA	71485982	71505727	-	ENSSSCT00000013608	ENSSSCG00000012443	CYSLTR1	cysteinyl leukotriene receptor 1 [Source:HGNC Symbol;Acc:HGNC:17451]	71481819	71482841	-	3140	upstream
chr12	LNC_000516	XLOC_027699	--	Novel_lncRNA	894322	900502	+	ENSSSCT00000030531	ENSSSCG00000029553	CCDC57	coiled-coil domain containing 57 [Source:HGNC Symbol;Acc:HGNC:27564]	902572	932126	-	2069	downstream
chr15	ALDBSSCT0000004462	ALDBSSCG0000002719	--	Annotated_lncRNA	61704909	61705466	-	ENSSSCT00000017250	ENSSSCG00000015842	PPP2CB	protein phosphatase 2 catalytic subunit beta [Source:HGNC Symbol;Acc:HGNC:9300]	61682022	61697561	+	7347	downstream
chr15	ALDBSSCT0000004462	ALDBSSCG0000002719	--	Annotated_lncRNA	61704909	61705466	-	ENSSSCT00000017251	ENSSSCG00000015843	UBXN8	UBX domain protein 8 [Source:HGNC Symbol;Acc:HGNC:30307]	61713435	61739535	-	7968	downstream
chr2	LNC_001021	XLOC_055954	--	Novel_lncRNA	1552732	1554561	+	ENSSSCT00000029095	ENSSSCG00000029328	--	--	1563459	1567755	-	8897	downstream
chr2	LNC_001027	XLOC_056118	--	Novel_lncRNA	6927537	6930980	+	ENSSSCT00000014250	ENSSSCG00000013037	VEGFB	vascular endothelial growth factor B [Source:HGNC Symbol;Acc:HGNC:12681]	6939770	6942952	-	8789	downstream
chr2	LNC_001027	XLOC_056118	--	Novel_lncRNA	6927537	6930980	+	ENSSSCT00000014248	ENSSSCG00000013035	PPP1R14B	Protein phosphatase 1 regulatory subunit 14B [Source:UniProtKB/Swiss-Prot;Acc:Q8MIK9]	6932322	6934762	+	1341	upstream
chr2	LNC_001027	XLOC_056118	--	Novel_lncRNA	6927537	6930980	+	ENSSSCT00000014249	ENSSSCG00000013036	FKBP2	FK506 binding protein 2 [Source:HGNC Symbol;Acc:HGNC:3718]	6935189	6936674	-	4208	downstream
chr2	LNC_001027	XLOC_056118	--	Novel_lncRNA	6927537	6930980	+	ENSSSCT00000014247	ENSSSCG00000013034	PLCB3	phospholipase C beta 3 [Source:HGNC Symbol;Acc:HGNC:9056]	6911684	6927124	-	412	upstream
chr2	LNC_001026	XLOC_056113	--	Novel_lncRNA	6857421	6863967	+	ENSSSCT00000014241	ENSSSCG00000013028	ESRRA	estrogen related receptor alpha [Source:HGNC Symbol;Acc:HGNC:3471]	6867951	6878759	-	3983	downstream
chr2	LNC_001026	XLOC_056113	--	Novel_lncRNA	6857421	6863967	+	ENSSSCT00000014242	ENSSSCG00000013029	TRMT112	tRNA methyltransferase 11-2 homolog (S. cerevisiae) [Source:HGNC Symbol;Acc:HGNC:26940]	6868094	6869375	+	4126	upstream
chr2	LNC_001026	XLOC_056113	--	Novel_lncRNA	6857421	6863967	+	ENSSSCT00000014243	ENSSSCG00000013030	PRDX5	peroxiredoxin 5 [Source:HGNC Symbol;Acc:HGNC:9355]	6864027	6867851	-	59	downstream
chr2	LNC_001025	XLOC_056113	--	Novel_lncRNA	6857404	6862294	+	ENSSSCT00000014241	ENSSSCG00000013028	ESRRA	estrogen related receptor alpha [Source:HGNC Symbol;Acc:HGNC:3471]	6867951	6878759	-	5656	downstream
chr2	LNC_001025	XLOC_056113	--	Novel_lncRNA	6857404	6862294	+	ENSSSCT00000014242	ENSSSCG00000013029	TRMT112	tRNA methyltransferase 11-2 homolog (S. cerevisiae) [Source:HGNC Symbol;Acc:HGNC:26940]	6868094	6869375	+	5799	upstream
chr2	LNC_001025	XLOC_056113	--	Novel_lncRNA	6857404	6862294	+	ENSSSCT00000014243	ENSSSCG00000013030	PRDX5	peroxiredoxin 5 [Source:HGNC Symbol;Acc:HGNC:9355]	6864027	6867851	-	1732	downstream
chr2	LNC_001024	XLOC_056113	--	Novel_lncRNA	6851243	6861483	+	ENSSSCT00000014241	ENSSSCG00000013028	ESRRA	estrogen related receptor alpha [Source:HGNC Symbol;Acc:HGNC:3471]	6867951	6878759	-	6467	downstream
chr2	LNC_001024	XLOC_056113	--	Novel_lncRNA	6851243	6861483	+	ENSSSCT00000014242	ENSSSCG00000013029	TRMT112	tRNA methyltransferase 11-2 homolog (S. cerevisiae) [Source:HGNC Symbol;Acc:HGNC:26940]	6868094	6869375	+	6610	upstream
chr2	LNC_001024	XLOC_056113	--	Novel_lncRNA	6851243	6861483	+	ENSSSCT00000014243	ENSSSCG00000013030	PRDX5	peroxiredoxin 5 [Source:HGNC Symbol;Acc:HGNC:9355]	6864027	6867851	-	2543	downstream
chr2	LNC_001028	XLOC_056197	--	Novel_lncRNA	9662827	9667212	+	ENSSSCT00000014301	ENSSSCG00000013083	CPSF7	cleavage and polyadenylation specific factor 7 [Source:HGNC Symbol;Acc:HGNC:30098]	9634270	9653319	+	9507	downstream
chr2	LNC_001028	XLOC_056197	--	Novel_lncRNA	9662827	9667212	+	ENSSSCT00000014302	ENSSSCG00000013084	TMEM216	transmembrane protein 216 [Source:HGNC Symbol;Acc:HGNC:25018]	9661970	9668410	-	-4386	antisense
chr7	LNC_001545	XLOC_083658	--	Novel_lncRNA	22259630	22272228	+	ENSSSCT00000001227	ENSSSCG00000001131	--	--	22275360	22288678	+	3131	upstream
GL894621.1	ALDBSSCT0000011830	ALDBSSCG0000007183	--	Annotated_lncRNA	36476	39209	+	ENSSSCT00000030605	ENSSSCG00000024267	TMEM50A	transmembrane protein 50A [Source:HGNC Symbol;Acc:HGNC:30590]	41569	53614	+	2359	upstream
GL894621.1	ALDBSSCT0000011830	ALDBSSCG0000007183	--	Annotated_lncRNA	36476	39209	+	ENSSSCT00000029072	ENSSSCG00000030242	RSRP1	arginine and serine rich protein 1 [Source:HGNC Symbol;Acc:HGNC:25234]	28009	30628	-	5847	upstream
GL894621.1	ALDBSSCT0000011834	ALDBSSCG0000007184	--	Annotated_lncRNA	36491	38200	-	ENSSSCT00000030605	ENSSSCG00000024267	TMEM50A	transmembrane protein 50A [Source:HGNC Symbol;Acc:HGNC:30590]	41569	53614	+	3368	upstream
GL894621.1	ALDBSSCT0000011834	ALDBSSCG0000007184	--	Annotated_lncRNA	36491	38200	-	ENSSSCT00000029072	ENSSSCG00000030242	RSRP1	arginine and serine rich protein 1 [Source:HGNC Symbol;Acc:HGNC:25234]	28009	30628	-	5862	upstream
chr12	ALDBSSCT0000002406	ALDBSSCG0000001457	--	Annotated_lncRNA	24004719	24010077	-	ENSSSCT00000026445	ENSSSCG00000024743	PRR15L	proline rich 15 like [Source:HGNC Symbol;Acc:HGNC:28149]	24003235	24003537	-	1181	upstream
chr12	ALDBSSCT0000002406	ALDBSSCG0000001457	--	Annotated_lncRNA	24004719	24010077	-	ENSSSCT00000019077	ENSSSCG00000017523	PNPO	pyridoxamine 5'-phosphate oxidase [Source:HGNC Symbol;Acc:HGNC:30260]	23993278	23997741	+	6977	downstream
chr12	ALDBSSCT0000002407	ALDBSSCG0000001457	--	Annotated_lncRNA	24007745	24010073	-	ENSSSCT00000026445	ENSSSCG00000024743	PRR15L	proline rich 15 like [Source:HGNC Symbol;Acc:HGNC:28149]	24003235	24003537	-	4207	upstream
chr17	ALDBSSCT0000005353	ALDBSSCG0000003239	--	Annotated_lncRNA	46027165	46035591	-	ENSSSCT00000035323	ENSSSCG00000007336	NNAT	neuronatin [Source:HGNC Symbol;Acc:HGNC:7860]	46043515	46045923	+	7923	upstream
chr17	ALDBSSCT0000005353	ALDBSSCG0000003239	--	Annotated_lncRNA	46027165	46035591	-	ENSSSCT00000034929	ENSSSCG00000030835	BLCAP	bladder cancer associated protein [Source:HGNC Symbol;Acc:HGNC:1055]	46039731	46049992	-	4139	downstream
chr17	ALDBSSCT0000005353	ALDBSSCG0000003239	--	Annotated_lncRNA	46027165	46035591	-	ENSSSCT00000008027	ENSSSCG00000007336	NNAT	neuronatin [Source:HGNC Symbol;Acc:HGNC:7860]	46043515	46045923	+	7923	upstream
chr17	ALDBSSCT0000005353	ALDBSSCG0000003239	--	Annotated_lncRNA	46027165	46035591	-	ENSSSCT00000034773	ENSSSCG00000007336	NNAT	neuronatin [Source:HGNC Symbol;Acc:HGNC:7860]	46043303	46045923	+	7711	upstream
chr17	ALDBSSCT0000005352	ALDBSSCG0000003239	--	Annotated_lncRNA	46025610	46030777	-	ENSSSCT00000034929	ENSSSCG00000030835	BLCAP	bladder cancer associated protein [Source:HGNC Symbol;Acc:HGNC:1055]	46039731	46049992	-	8953	downstream
chr2	LNC_001128	XLOC_061545	--	Novel_lncRNA	135877383	136226291	-	ENSSSCT00000015574	ENSSSCG00000014253	CTXN3	cortexin 3 [Source:HGNC Symbol;Acc:HGNC:31110]	135960220	135960465	+	-246	antisense
chr2	LNC_001122	XLOC_061356	--	Novel_lncRNA	119091488	119135048	-	ENSSSCT00000015510	ENSSSCG00000014195	MAN2A1	mannosidase alpha class 2A member 1 [Source:HGNC Symbol;Acc:HGNC:6824]	119133755	119310270	+	-1294	antisense
chr2	LNC_001121	XLOC_061356	--	Novel_lncRNA	119080642	119123880	-	ENSSSCT00000015510	ENSSSCG00000014195	MAN2A1	mannosidase alpha class 2A member 1 [Source:HGNC Symbol;Acc:HGNC:6824]	119133755	119310270	+	9874	upstream
chr11	LNC_000463	XLOC_025048	--	Novel_lncRNA	535698	543713	+	ENSSSCT00000025191	ENSSSCG00000024667	MICU2	mitochondrial calcium uptake 2 [Source:HGNC Symbol;Acc:HGNC:31830]	533138	587195	-	-8016	antisense
chr11	LNC_000463	XLOC_025048	--	Novel_lncRNA	535698	543713	+	ENSSSCT00000025393	ENSSSCG00000024667	MICU2	mitochondrial calcium uptake 2 [Source:HGNC Symbol;Acc:HGNC:31830]	533144	587204	-	-8016	antisense
chr2	ALDBSSCT0000006313	ALDBSSCG0000003858	--	Annotated_lncRNA	66208018	66209782	-	ENSSSCT00000015027	ENSSSCG00000013753	IER2	immediate early response 2 [Source:HGNC Symbol;Acc:HGNC:28871]	66211129	66211794	-	1346	downstream
chr2	ALDBSSCT0000006313	ALDBSSCG0000003858	--	Annotated_lncRNA	66208018	66209782	-	ENSSSCT00000015026	ENSSSCG00000013752	STX10	syntaxin 10 [Source:HGNC Symbol;Acc:HGNC:11428]	66214636	66217782	+	4853	upstream
chrX	ENSSSCT00000034949	ENSSSCG00000031021	CH242-81B3.2	Annotated_lncRNA	38605879	38612241	-	ENSSSCT00000013384	ENSSSCG00000012238	TSPAN7	tetraspanin 7 [Source:HGNC Symbol;Acc:HGNC:11854]	38598909	38624148	+	-6363	antisense
chrX	ENSSSCT00000034949	ENSSSCG00000031021	CH242-81B3.2	Annotated_lncRNA	38605879	38612241	-	ENSSSCT00000033728	ENSSSCG00000012238	TSPAN7	tetraspanin 7 [Source:HGNC Symbol;Acc:HGNC:11854]	38609254	38623239	+	-2988	antisense
chrX	ENSSSCT00000034949	ENSSSCG00000031021	CH242-81B3.2	Annotated_lncRNA	38605879	38612241	-	ENSSSCT00000033070	ENSSSCG00000012238	TSPAN7	tetraspanin 7 [Source:HGNC Symbol;Acc:HGNC:11854]	38434798	38624145	+	-6363	antisense
chrX	ENSSSCT00000034949	ENSSSCG00000031021	CH242-81B3.2	Annotated_lncRNA	38605879	38612241	-	ENSSSCT00000036230	ENSSSCG00000012238	TSPAN7	tetraspanin 7 [Source:HGNC Symbol;Acc:HGNC:11854]	38434898	38615176	+	-6363	antisense
chr1	ALDBSSCT0000001056	ALDBSSCG0000000651	--	Annotated_lncRNA	293507083	293508684	-	ENSSSCT00000006067	ENSSSCG00000005516	STOM	stomatin [Source:HGNC Symbol;Acc:HGNC:3383]	293510864	293528679	-	2179	downstream
chr1	ALDBSSCT0000001056	ALDBSSCG0000000651	--	Annotated_lncRNA	293507083	293508684	-	ENSSSCT00000006064	ENSSSCG00000005514	RAB14	RAB14, member RAS oncogene family [Source:HGNC Symbol;Acc:HGNC:16524]	293477531	293504330	+	2752	downstream
chr6	ALDBSSCT0000009339	ALDBSSCG0000005695	--	Annotated_lncRNA	51850155	51855310	-	ENSSSCT00000003596	ENSSSCG00000003238	SPACA6	sperm acrosome associated 6 [Source:HGNC Symbol;Acc:HGNC:27113]	51859123	51867873	+	3812	upstream
chr6	ALDBSSCT0000009339	ALDBSSCG0000005695	--	Annotated_lncRNA	51850155	51855310	-	ENSSSCT00000003597	ENSSSCG00000003238	SPACA6	sperm acrosome associated 6 [Source:HGNC Symbol;Acc:HGNC:27113]	51859123	51868585	+	3812	upstream
chr17	ENSSSCT00000036055	ENSSSCG00000007280	ITCH	Annotated_lncRNA	43030475	43114390	+	ENSSSCT00000007964	ENSSSCG00000007279	DYNLRB1	dynein light chain roadblock-type 1 [Source:HGNC Symbol;Acc:HGNC:15468]	43121869	43139869	+	7478	upstream
chr16	ALDBSSCT0000004806	ALDBSSCG0000002922	--	Annotated_lncRNA	54803904	54810740	+	ENSSSCT00000018491	ENSSSCG00000016981	CPEB4	cytoplasmic polyadenylation element binding protein 4 [Source:HGNC Symbol;Acc:HGNC:21747]	54813538	54876701	-	2797	downstream
chr16	ALDBSSCT0000004807	ALDBSSCG0000002922	--	Annotated_lncRNA	54804200	54810740	+	ENSSSCT00000018491	ENSSSCG00000016981	CPEB4	cytoplasmic polyadenylation element binding protein 4 [Source:HGNC Symbol;Acc:HGNC:21747]	54813538	54876701	-	2797	downstream
chr16	ALDBSSCT0000004800	ALDBSSCG0000002918	--	Annotated_lncRNA	52742118	52746929	+	ENSSSCT00000018486	ENSSSCG00000016976	ZNF366	zinc finger protein 366 [Source:HGNC Symbol;Acc:HGNC:18316]	52692102	52734538	-	7579	upstream
chr3	LNC_001232	XLOC_067500	--	Novel_lncRNA	127500809	127542510	-	ENSSSCT00000009419	ENSSSCG00000008608	RDH14	retinol dehydrogenase 14 (all-trans/9-cis/11-cis) [Source:HGNC Symbol;Acc:HGNC:19979]	127542572	127547856	+	61	upstream
chr3	LNC_001230	XLOC_067500	--	Novel_lncRNA	127217394	127542505	-	ENSSSCT00000009419	ENSSSCG00000008608	RDH14	retinol dehydrogenase 14 (all-trans/9-cis/11-cis) [Source:HGNC Symbol;Acc:HGNC:19979]	127542572	127547856	+	66	upstream
chr3	LNC_001231	XLOC_067500	--	Novel_lncRNA	127500809	127523596	-	ENSSSCT00000009418	ENSSSCG00000008607	--	--	127518234	127540107	+	-5363	antisense
chr2	ALDBSSCT0000006229	ALDBSSCG0000003805	--	Annotated_lncRNA	27627666	27631051	-	ENSSSCT00000014520	ENSSSCG00000013295	TRIM44	tripartite motif containing 44 [Source:HGNC Symbol;Acc:HGNC:19016]	27638088	27737927	-	7036	downstream
chr2	ALDBSSCT0000006229	ALDBSSCG0000003805	--	Annotated_lncRNA	27627666	27631051	-	ENSSSCT00000036541	ENSSSCG00000013295	TRIM44	tripartite motif containing 44 [Source:HGNC Symbol;Acc:HGNC:19016]	27638088	27737910	-	7036	downstream
chr3	ALDBSSCT0000007044	ALDBSSCG0000004285	--	Annotated_lncRNA	18344308	18354283	-	ENSSSCT00000008548	ENSSSCG00000007800	2017-09-01	septin 1 [Source:HGNC Symbol;Acc:HGNC:2879]	18363271	18376614	+	8987	upstream
chr3	ALDBSSCT0000007044	ALDBSSCG0000004285	--	Annotated_lncRNA	18344308	18354283	-	ENSSSCT00000008549	ENSSSCG00000007801	--	--	18359591	18363848	-	5307	downstream
chr6	LNC_001430	XLOC_077252	--	Novel_lncRNA	43276479	43278840	+	ENSSSCT00000027844	ENSSSCG00000026261	FBXO17	F-box protein 17 [Source:HGNC Symbol;Acc:HGNC:18754]	43281609	43284321	-	2768	downstream
chr6	LNC_001430	XLOC_077252	--	Novel_lncRNA	43276479	43278840	+	ENSSSCT00000003297	ENSSSCG00000002972	--	--	43266647	43276250	-	228	upstream
chr6	LNC_001430	XLOC_077252	--	Novel_lncRNA	43276479	43278840	+	ENSSSCT00000027105	ENSSSCG00000021333	--	--	43285919	43292702	-	7078	downstream
chr11	ALDBSSCT0000001947	ALDBSSCG0000001173	--	Annotated_lncRNA	18740623	18860403	-	ENSSSCT00000023584	ENSSSCG00000022623	CDADC1	cytidine and dCMP deaminase domain containing 1 [Source:HGNC Symbol;Acc:HGNC:20299]	18866090	18916064	-	5686	downstream
chr11	ALDBSSCT0000001944	ALDBSSCG0000001172	--	Annotated_lncRNA	18603509	18612838	-	ENSSSCT00000010294	ENSSSCG00000009395	SETDB2	SET domain bifurcated 2 [Source:HGNC Symbol;Acc:HGNC:20263]	18570454	18599086	-	4422	upstream
GL893477.1	LNC_000054	XLOC_002737	--	Novel_lncRNA	28936	30286	-	ENSSSCT00000031707	ENSSSCG00000023454	--	--	30561	31371	-	274	downstream
GL893262.1	LNC_000051	XLOC_002281	--	Novel_lncRNA	16167	16614	-	ENSSSCT00000025403	ENSSSCG00000025886	--	--	1261	11647	-	4519	upstream
GL893262.1	LNC_000050	XLOC_002281	--	Novel_lncRNA	15120	16604	-	ENSSSCT00000025403	ENSSSCG00000025886	--	--	1261	11647	-	3472	upstream
GL893427.2	LNC_000053	XLOC_002636	--	Novel_lncRNA	38777	41385	+	ENSSSCT00000030242	ENSSSCG00000029045	--	--	34903	37672	+	1104	downstream
chr2	ALDBSSCT0000006136	ALDBSSCG0000003750	--	Annotated_lncRNA	3570506	3575321	-	ENSSSCT00000014101	ENSSSCG00000026349	--	--	3563353	3568662	+	1843	downstream
chr1	LNC_000298	XLOC_016547	--	Novel_lncRNA	271873377	271878104	+	ENSSSCT00000005943	ENSSSCG00000005400	GRIN3A	glutamate ionotropic receptor NMDA type subunit 3A [Source:HGNC Symbol;Acc:HGNC:16767]	271878065	272030735	-	-40	antisense
chr1	LNC_000298	XLOC_016547	--	Novel_lncRNA	271873377	271878104	+	ENSSSCT00000005942	ENSSSCG00000005399	RNF20	ring finger protein 20 [Source:HGNC Symbol;Acc:HGNC:10062]	271840903	271868913	+	4463	downstream
chr1	LNC_000297	XLOC_016436	--	Novel_lncRNA	264091534	264095788	+	ENSSSCT00000005851	ENSSSCG00000005313	CCDC107	coiled-coil domain containing 107 [Source:HGNC Symbol;Acc:HGNC:28465]	264105680	264108701	+	9891	upstream
chr1	LNC_000297	XLOC_016436	--	Novel_lncRNA	264091534	264095788	+	ENSSSCT00000005850	ENSSSCG00000005312	SIT1	signaling threshold regulating transmembrane adaptor 1 [Source:HGNC Symbol;Acc:HGNC:17710]	264096731	264098460	-	942	downstream
chr1	LNC_000294	XLOC_016089	--	Novel_lncRNA	243123724	243182263	+	ENSSSCT00000005752	ENSSSCG00000005219	CDC37L1	cell division cycle 37 like 1 [Source:HGNC Symbol;Acc:HGNC:17179]	243098771	243123549	-	174	upstream
chr1	LNC_000294	XLOC_016089	--	Novel_lncRNA	243123724	243182263	+	ENSSSCT00000005753	ENSSSCG00000005220	PLPP6	phospholipid phosphatase 6 [Source:HGNC Symbol;Acc:HGNC:23682]	243189689	243190591	-	7425	downstream
chr1	LNC_000293	XLOC_016089	--	Novel_lncRNA	243123560	243182263	+	ENSSSCT00000005752	ENSSSCG00000005219	CDC37L1	cell division cycle 37 like 1 [Source:HGNC Symbol;Acc:HGNC:17179]	243098771	243123549	-	10	upstream
chr1	LNC_000293	XLOC_016089	--	Novel_lncRNA	243123560	243182263	+	ENSSSCT00000005753	ENSSSCG00000005220	PLPP6	phospholipid phosphatase 6 [Source:HGNC Symbol;Acc:HGNC:23682]	243189689	243190591	-	7425	downstream
chr1	LNC_000292	XLOC_015882	--	Novel_lncRNA	224433185	224441400	+	ENSSSCT00000026153	ENSSSCG00000029085	CH242-81E23.2-001	-	224441156	224638369	-	-245	antisense
chr1	LNC_000292	XLOC_015882	--	Novel_lncRNA	224433185	224441400	+	ENSSSCT00000035019	ENSSSCG00000029085	CH242-81E23.2-001	-	224441189	224441728	-	-212	antisense
chr6	LNC_001432	XLOC_077663	--	Novel_lncRNA	57744256	57750434	+	ENSSSCT00000027815	ENSSSCG00000027987	ZNF132	zinc finger protein 132 [Source:HGNC Symbol;Acc:HGNC:12916]	57737839	57741481	-	2774	upstream
chr6	LNC_001432	XLOC_077663	--	Novel_lncRNA	57744256	57750434	+	ENSSSCT00000029564	ENSSSCG00000027987	ZNF132	zinc finger protein 132 [Source:HGNC Symbol;Acc:HGNC:12916]	57737791	57741493	-	2762	upstream
chr3	LNC_001217	XLOC_066421	--	Novel_lncRNA	76452775	76459663	-	ENSSSCT00000009132	ENSSSCG00000008339	GFPT1	glutamine--fructose-6-phosphate transaminase 1 [Source:HGNC Symbol;Acc:HGNC:4241]	76459924	76509989	+	260	upstream
chr3	LNC_001217	XLOC_066421	--	Novel_lncRNA	76452775	76459663	-	ENSSSCT00000009133	ENSSSCG00000008339	GFPT1	glutamine--fructose-6-phosphate transaminase 1 [Source:HGNC Symbol;Acc:HGNC:4241]	76459924	76509989	+	260	upstream
chr7	ALDBSSCT0000009687	ALDBSSCG0000005912	--	Annotated_lncRNA	27213595	27214274	+	ENSSSCT00000001518	ENSSSCG00000001394	MIC-2	-	27223010	27229254	-	8735	downstream
chr7	ALDBSSCT0000010172	ALDBSSCG0000006195	--	Annotated_lncRNA	60624571	60647062	-	ENSSSCT00000025851	ENSSSCG00000025594	--	--	60652494	60653132	+	5431	upstream
chr7	ALDBSSCT0000010172	ALDBSSCG0000006195	--	Annotated_lncRNA	60624571	60647062	-	ENSSSCT00000002083	ENSSSCG00000001858	CIB1	calcium and integrin binding 1 [Source:HGNC Symbol;Acc:HGNC:16920]	60655849	60659597	-	8786	downstream
chr6	LNC_001431	XLOC_077398	--	Novel_lncRNA	47956901	47960177	+	ENSSSCT00000003442	ENSSSCG00000003103	FKRP	fukutin related protein [Source:HGNC Symbol;Acc:HGNC:17997]	47955176	47956663	+	237	downstream
chr6	LNC_001431	XLOC_077398	--	Novel_lncRNA	47956901	47960177	+	ENSSSCT00000003444	ENSSSCG00000003105	SLC1A5	solute carrier family 1 member 5 [Source:HGNC Symbol;Acc:HGNC:10943]	47968136	48032120	-	7958	downstream
chr13	ENSSSCT00000020410	ENSSSCG00000018815	7SK	Annotated_lncRNA	50162106	50162385	-	ENSSSCT00000012578	ENSSSCG00000011495	PRICKLE2	prickle planar cell polarity protein 2 [Source:HGNC Symbol;Acc:HGNC:20340]	50099800	50263925	-	-280	sense_overlapping
GL896338.2	LNC_000181	XLOC_009730	--	Novel_lncRNA	50440	52391	+	ENSSSCT00000028571	ENSSSCG00000027757	FIS1	fission, mitochondrial 1 [Source:HGNC Symbol;Acc:HGNC:21689]	43698	47176	-	3263	upstream
GL896381.1	LNC_000187	XLOC_009969	--	Novel_lncRNA	4067	4923	+	ENSSSCT00000026342	ENSSSCG00000025973	SLC25A30	solute carrier family 25 member 30 [Source:HGNC Symbol;Acc:HGNC:27371]	7016	20867	+	2092	upstream
GL896367.1	LNC_000184	XLOC_009912	--	Novel_lncRNA	8699	24034	-	ENSSSCT00000029768	ENSSSCG00000030545	--	--	644	2343	-	6355	upstream
GL896367.1	LNC_000184	XLOC_009912	--	Novel_lncRNA	8699	24034	-	ENSSSCT00000030360	ENSSSCG00000026187	--	--	3411	8636	-	62	upstream
chr13	ALDBSSCT0000002962	ALDBSSCG0000001783	--	Annotated_lncRNA	200136361	200140268	+	ENSSSCT00000013158	ENSSSCG00000012026	ADAMTS1	A disintegrin and metalloproteinase with thrombospondin motifs 1 precursor [Source:RefSeq peptide;Acc:NP_001138315]	200127201	200135726	-	634	upstream
chr1	ALDBSSCT0000000543	ALDBSSCG0000000324	--	Annotated_lncRNA	302437521	302438922	+	ENSSSCT00000006191	ENSSSCG00000005630	NAIF1	nuclear apoptosis inducing factor 1 [Source:HGNC Symbol;Acc:HGNC:25446]	302448778	302452030	-	9855	downstream
chr13	ALDBSSCT0000003201	ALDBSSCG0000001928	--	Annotated_lncRNA	80720757	80738851	-	ENSSSCT00000027349	ENSSSCG00000023929	TXNRD3	thioredoxin reductase 3 [Source:HGNC Symbol;Acc:HGNC:20667]	80680406	80717889	-	2867	upstream
chr6	LNC_001434	XLOC_077684	--	Novel_lncRNA	58076989	58083261	+	ENSSSCT00000003708	ENSSSCG00000003339	CPSF3L	cleavage and polyadenylation specific factor 3-like [Source:HGNC Symbol;Acc:HGNC:26052]	58092873	58105986	-	9611	downstream
chr6	LNC_001434	XLOC_077684	--	Novel_lncRNA	58076989	58083261	+	ENSSSCT00000003707	ENSSSCG00000003338	PUSL1	pseudouridylate synthase-like 1 [Source:HGNC Symbol;Acc:HGNC:26914]	58092108	58094373	+	8846	upstream
chr16	LNC_000928	XLOC_050794	--	Novel_lncRNA	55740927	55768279	-	ENSSSCT00000036623	ENSSSCG00000016991	DUSP1	dual specificity phosphatase 1 [Source:HGNC Symbol;Acc:HGNC:3064]	55769330	55770966	+	1050	upstream
chr16	LNC_000928	XLOC_050794	--	Novel_lncRNA	55740927	55768279	-	ENSSSCT00000018501	ENSSSCG00000016991	DUSP1	dual specificity phosphatase 1 [Source:HGNC Symbol;Acc:HGNC:3064]	55768409	55771513	+	129	upstream
chr16	LNC_000928	XLOC_050794	--	Novel_lncRNA	55740927	55768279	-	ENSSSCT00000033376	ENSSSCG00000016991	DUSP1	dual specificity phosphatase 1 [Source:HGNC Symbol;Acc:HGNC:3064]	55768884	55770135	+	604	upstream
chr16	LNC_000928	XLOC_050794	--	Novel_lncRNA	55740927	55768279	-	ENSSSCT00000035952	ENSSSCG00000016991	DUSP1	dual specificity phosphatase 1 [Source:HGNC Symbol;Acc:HGNC:3064]	55768467	55771035	+	187	upstream
chr7	ENSSSCT00000001522	ENSSSCG00000001396	SLA-8	Annotated_lncRNA	27626992	27630394	-	ENSSSCT00000035331	ENSSSCG00000024161	SLA-7	-	27614074	27617328	+	9663	downstream
chr7	ENSSSCT00000001522	ENSSSCG00000001396	SLA-8	Annotated_lncRNA	27626992	27630394	-	ENSSSCT00000001524	ENSSSCG00000024161	SLA-7	-	27614074	27617558	+	9433	downstream
chr7	ENSSSCT00000001522	ENSSSCG00000001396	SLA-8	Annotated_lncRNA	27626992	27630394	-	ENSSSCT00000001336	ENSSSCG00000024161	SLA-7	-	27614074	27617558	+	9433	downstream
chr1	ALDBSSCT0000000490	ALDBSSCG0000000292	--	Annotated_lncRNA	267659342	267660158	+	ENSSSCT00000005908	ENSSSCG00000005368	XPA	XPA, DNA damage recognition and repair factor [Source:HGNC Symbol;Acc:HGNC:12814]	267660924	267694870	-	765	downstream
chr1	ALDBSSCT0000000490	ALDBSSCG0000000292	--	Annotated_lncRNA	267659342	267660158	+	ENSSSCT00000005906	ENSSSCG00000005366	NCBP1	nuclear cap binding protein subunit 1 [Source:HGNC Symbol;Acc:HGNC:7658]	267580548	267658539	+	802	downstream
chr6	LNC_001435	XLOC_077691	--	Novel_lncRNA	58188332	58194670	+	ENSSSCT00000003717	ENSSSCG00000003348	SSU72	SSU72 homolog, RNA polymerase II CTD phosphatase [Source:HGNC Symbol;Acc:HGNC:25016]	58158456	58185123	-	3208	upstream
chr13	LNC_000608	XLOC_030980	--	Novel_lncRNA	25000356	25003470	+	ENSSSCT00000022614	ENSSSCG00000028740	CTDSPL	CTD small phosphatase like [Source:HGNC Symbol;Acc:HGNC:16890]	24871055	24994231	-	6124	upstream
chr18	LNC_000987	XLOC_054835	--	Novel_lncRNA	3181729	3185525	-	ENSSSCT00000024944	ENSSSCG00000023077	--	--	3159248	3178892	-	2836	upstream
chr6	ALDBSSCT0000009186	ALDBSSCG0000005594	--	Annotated_lncRNA	156399133	156413422	+	ENSSSCT00000004388	ENSSSCG00000003967	ZMYND12	zinc finger MYND-type containing 12 [Source:HGNC Symbol;Acc:HGNC:21192]	156366598	156392133	-	6999	upstream
chr6	ALDBSSCT0000009186	ALDBSSCG0000005594	--	Annotated_lncRNA	156399133	156413422	+	ENSSSCT00000004387	ENSSSCG00000003966	--	--	156392234	156398069	+	1063	downstream
chr6	ALDBSSCT0000009184	ALDBSSCG0000005594	--	Annotated_lncRNA	156398990	156413422	+	ENSSSCT00000004388	ENSSSCG00000003967	ZMYND12	zinc finger MYND-type containing 12 [Source:HGNC Symbol;Acc:HGNC:21192]	156366598	156392133	-	6856	upstream
chr6	ALDBSSCT0000009184	ALDBSSCG0000005594	--	Annotated_lncRNA	156398990	156413422	+	ENSSSCT00000004387	ENSSSCG00000003966	--	--	156392234	156398069	+	920	downstream
chr15	ALDBSSCT0000004326	ALDBSSCG0000002618	--	Annotated_lncRNA	133508196	133509100	+	ENSSSCT00000024409	ENSSSCG00000016194	USP37	ubiquitin specific peptidase 37 [Source:HGNC Symbol;Acc:HGNC:20063]	133512791	133595116	-	3690	downstream
chr15	ALDBSSCT0000004326	ALDBSSCG0000002618	--	Annotated_lncRNA	133508196	133509100	+	ENSSSCT00000017635	ENSSSCG00000016194	USP37	ubiquitin specific peptidase 37 [Source:HGNC Symbol;Acc:HGNC:20063]	133512791	133595116	-	3690	downstream
chr15	ALDBSSCT0000004326	ALDBSSCG0000002618	--	Annotated_lncRNA	133508196	133509100	+	ENSSSCT00000017637	ENSSSCG00000016196	VIL1	villin 1 [Source:HGNC Symbol;Acc:HGNC:12690]	133479159	133507423	+	772	downstream
chr6	ALDBSSCT0000009181	ALDBSSCG0000005593	--	Annotated_lncRNA	156127454	156128279	+	ENSSSCT00000023375	ENSSSCG00000021745	ERMAP	erythroblast membrane associated protein (Scianna blood group) [Source:HGNC Symbol;Acc:HGNC:15743]	156023328	156120994	-	6459	upstream
chr1	ENSSSCT00000021690	ENSSSCG00000020095	7SK	Annotated_lncRNA	35489275	35489549	-	ENSSSCT00000030957	ENSSSCG00000004196	--	--	35469179	35507377	-	-275	sense_overlapping
chr1	ENSSSCT00000021690	ENSSSCG00000020095	7SK	Annotated_lncRNA	35489275	35489549	-	ENSSSCT00000004637	ENSSSCG00000004196	--	--	35469179	35507377	-	-275	sense_overlapping
chr8	ALDBSSCT0000011024	ALDBSSCG0000006688	--	Annotated_lncRNA	146038679	146047480	-	ENSSSCT00000010130	ENSSSCG00000009250	PRKG2	protein kinase, cGMP-dependent, type II [Source:HGNC Symbol;Acc:HGNC:9416]	146048654	146148672	+	1173	upstream
chr7	ALDBSSCT0000010008	ALDBSSCG0000006085	--	Annotated_lncRNA	2451928	2454600	-	ENSSSCT00000001094	ENSSSCG00000001002	--	--	2455403	2471801	-	802	downstream
chr15	LNC_000878	XLOC_047506	--	Novel_lncRNA	88688281	88745985	-	ENSSSCT00000017379	ENSSSCG00000015961	CDCA7	cell division cycle associated 7 [Source:HGNC Symbol;Acc:HGNC:14628]	88746848	88761828	+	862	upstream
chr15	LNC_000878	XLOC_047506	--	Novel_lncRNA	88688281	88745985	-	ENSSSCT00000017378	ENSSSCG00000015960	--	--	88505944	88690361	+	-2081	antisense
chr1	ALDBSSCT0000000302	ALDBSSCG0000000175	--	Annotated_lncRNA	146452635	146455120	+	ENSSSCT00000024247	ENSSSCG00000027069	--	--	146448917	146451468	-	1166	upstream
chr15	LNC_000872	XLOC_046978	--	Novel_lncRNA	54802971	54809991	-	ENSSSCT00000026371	ENSSSCG00000022603	--	--	54814443	54822326	+	4451	upstream
chr15	LNC_000871	XLOC_046941	--	Novel_lncRNA	53428156	53433327	-	ENSSSCT00000017201	ENSSSCG00000015797	--	--	53434185	53445203	-	857	downstream
chr15	LNC_000870	XLOC_046914	--	Novel_lncRNA	52306691	52312083	-	ENSSSCT00000017185	ENSSSCG00000015783	CASP3	caspase 3 [Source:HGNC Symbol;Acc:HGNC:1504]	52291090	52300426	+	6264	downstream
chr15	ALDBSSCT0000004497	ALDBSSCG0000002739	--	Annotated_lncRNA	73809125	73885492	-	ENSSSCT00000031773	ENSSSCG00000015883	2017-03-07	membrane associated ring-CH-type finger 7 [Source:HGNC Symbol;Acc:HGNC:17393]	73887125	73938661	+	1632	upstream
chr15	ALDBSSCT0000004497	ALDBSSCG0000002739	--	Annotated_lncRNA	73809125	73885492	-	ENSSSCT00000017295	ENSSSCG00000015883	2017-03-07	membrane associated ring-CH-type finger 7 [Source:HGNC Symbol;Acc:HGNC:17393]	73887320	73935311	+	1827	upstream
chr7	ALDBSSCT0000009984	ALDBSSCG0000006074	--	Annotated_lncRNA	130204880	130214654	+	ENSSSCT00000002823	ENSSSCG00000002542	--	--	130203388	130203780	-	1099	upstream
chr7	ALDBSSCT0000009984	ALDBSSCG0000006074	--	Annotated_lncRNA	130204880	130214654	+	ENSSSCT00000002824	ENSSSCG00000002543	--	--	130203790	130204302	-	577	upstream
chr7	ALDBSSCT0000009985	ALDBSSCG0000006074	--	Annotated_lncRNA	130204900	130214654	+	ENSSSCT00000002823	ENSSSCG00000002542	--	--	130203388	130203780	-	1119	upstream
chr7	ALDBSSCT0000009985	ALDBSSCG0000006074	--	Annotated_lncRNA	130204900	130214654	+	ENSSSCT00000002824	ENSSSCG00000002543	--	--	130203790	130204302	-	597	upstream
chr13	LNC_000729	XLOC_038006	--	Novel_lncRNA	216908803	216919213	-	ENSSSCT00000025442	ENSSSCG00000025525	--	--	216919296	216928632	+	82	upstream
chr13	LNC_000729	XLOC_038006	--	Novel_lncRNA	216908803	216919213	-	ENSSSCT00000028839	ENSSSCG00000029627	--	--	216898157	216908948	+	-146	antisense
chr7	ENSSSCT00000034287	ENSSSCG00000001396	SLA-8	Annotated_lncRNA	27626975	27627652	-	ENSSSCT00000035331	ENSSSCG00000024161	SLA-7	-	27614074	27617328	+	9646	downstream
chr7	ENSSSCT00000034287	ENSSSCG00000001396	SLA-8	Annotated_lncRNA	27626975	27627652	-	ENSSSCT00000001524	ENSSSCG00000024161	SLA-7	-	27614074	27617558	+	9416	downstream
chr7	ENSSSCT00000034287	ENSSSCG00000001396	SLA-8	Annotated_lncRNA	27626975	27627652	-	ENSSSCT00000001336	ENSSSCG00000024161	SLA-7	-	27614074	27617558	+	9416	downstream
chr5	ALDBSSCT0000008588	ALDBSSCG0000005228	--	Annotated_lncRNA	64777292	64804282	-	ENSSSCT00000000707	ENSSSCG00000000652	CLEC12A	C-type lectin domain family 12, member A [Source:RefSeq peptide;Acc:NP_001288598]	64755503	64769738	+	7553	downstream
chr8	ALDBSSCT0000010953	ALDBSSCG0000006639	--	Annotated_lncRNA	110321323	110324627	-	ENSSSCT00000029448	ENSSSCG00000026698	--	--	110329810	110365693	+	5182	upstream
chr8	ALDBSSCT0000010950	ALDBSSCG0000006636	--	Annotated_lncRNA	108197217	108199556	-	ENSSSCT00000009949	ENSSSCG00000009083	SPRY1	sprouty RTK signaling antagonist 1 [Source:HGNC Symbol;Acc:HGNC:11269]	108000816	108196659	-	557	upstream
chr13	LNC_000619	XLOC_031543	--	Novel_lncRNA	49987784	49993155	+	ENSSSCT00000012577	ENSSSCG00000011494	--	--	49972522	49978066	-	9717	upstream
chr13	LNC_000619	XLOC_031543	--	Novel_lncRNA	49987784	49993155	+	ENSSSCT00000026325	ENSSSCG00000025202	--	--	49993011	49999769	-	-145	antisense
chr13	LNC_000618	XLOC_031500	--	Novel_lncRNA	44292529	44440756	+	ENSSSCT00000012560	ENSSSCG00000011478	FAM107A	family with sequence similarity 107 member A [Source:HGNC Symbol;Acc:HGNC:30827]	44287542	44300509	-	-7981	antisense
chr7	LNC_001581	XLOC_085653	--	Novel_lncRNA	1753730	1756505	-	ENSSSCT00000001102	ENSSSCG00000001010	WRNIP1	Werner helicase interacting protein 1 [Source:HGNC Symbol;Acc:HGNC:20876]	1756548	1766944	+	42	upstream
chr14	ALDBSSCT0000003566	ALDBSSCG0000002136	--	Annotated_lncRNA	43461328	43478782	+	ENSSSCT00000010875	ENSSSCG00000009924	--	--	43479365	43506038	-	582	downstream
chr14	ALDBSSCT0000003566	ALDBSSCG0000002136	--	Annotated_lncRNA	43461328	43478782	+	ENSSSCT00000010873	ENSSSCG00000009922	--	--	43449219	43456000	+	5327	downstream
chr13	LNC_000616	XLOC_031488	--	Novel_lncRNA	44127996	44216771	+	ENSSSCT00000022865	ENSSSCG00000022131	KCTD6	potassium channel tetramerization domain containing 6 [Source:HGNC Symbol;Acc:HGNC:22235]	44223067	44230736	+	6295	upstream
chr13	LNC_000616	XLOC_031488	--	Novel_lncRNA	44127996	44216771	+	ENSSSCT00000022684	ENSSSCG00000025881	PDHB	pyruvate dehydrogenase (lipoamide) beta [Source:HGNC Symbol;Acc:HGNC:8808]	44121614	44127858	-	137	upstream
chr13	LNC_000616	XLOC_031488	--	Novel_lncRNA	44127996	44216771	+	ENSSSCT00000012556	ENSSSCG00000011474	PXK	PX domain containing serine/threonine kinase like [Source:HGNC Symbol;Acc:HGNC:23326]	44039516	44120693	+	7302	downstream
chr13	LNC_000614	XLOC_031304	--	Novel_lncRNA	36961365	36965543	+	ENSSSCT00000012497	ENSSSCG00000011417	DCAF1	DDB1 and CUL4 associated factor 1 [Source:HGNC Symbol;Acc:HGNC:30911]	36900717	36961167	-	197	upstream
chr6	ALDBSSCT0000008900	ALDBSSCG0000005440	--	Annotated_lncRNA	58332909	58335284	+	ENSSSCT00000003712	ENSSSCG00000003343	--	--	58309983	58324734	+	8174	downstream
chr2	ALDBSSCT0000005814	ALDBSSCG0000003533	--	Annotated_lncRNA	11930557	11931571	+	ENSSSCT00000030228	ENSSSCG00000027783	--	--	11909352	11923281	-	7275	upstream
chr11	ALDBSSCT0000001965	ALDBSSCG0000001184	--	Annotated_lncRNA	24670348	24671751	-	ENSSSCT00000010334	ENSSSCG00000009427	DNAJC15	DnaJ heat shock protein family (Hsp40) member C15 [Source:HGNC Symbol;Acc:HGNC:20325]	24609055	24668058	-	2289	upstream
chr7	LNC_001586	XLOC_086311	--	Novel_lncRNA	29200107	29201896	-	ENSSSCT00000001618	ENSSSCG00000001458	--	--	29205458	29212886	+	3561	upstream
chr7	LNC_001580	XLOC_085653	--	Novel_lncRNA	1753730	1756446	-	ENSSSCT00000001102	ENSSSCG00000001010	WRNIP1	Werner helicase interacting protein 1 [Source:HGNC Symbol;Acc:HGNC:20876]	1756548	1766944	+	101	upstream
chr2	ALDBSSCT0000005819	ALDBSSCG0000003538	--	Annotated_lncRNA	16111642	16112999	+	ENSSSCT00000014445	ENSSSCG00000013225	--	--	16114075	16120282	+	1075	upstream
chr2	ALDBSSCT0000005819	ALDBSSCG0000003538	--	Annotated_lncRNA	16111642	16112999	+	ENSSSCT00000029478	ENSSSCG00000030610	--	--	16099993	16110763	+	878	downstream
chr5	ALDBSSCT0000008636	ALDBSSCG0000005256	--	Annotated_lncRNA	82959879	82960705	-	ENSSSCT00000028485	ENSSSCG00000027792	C12orf45	chromosome 12 open reading frame 45 [Source:HGNC Symbol;Acc:HGNC:28628]	82962984	82975482	-	2278	downstream
chr5	ALDBSSCT0000008636	ALDBSSCG0000005256	--	Annotated_lncRNA	82959879	82960705	-	ENSSSCT00000000913	ENSSSCG00000000839	ALDH1L2	aldehyde dehydrogenase 1 family member L2 [Source:HGNC Symbol;Acc:HGNC:26777]	82894882	82958376	+	1502	downstream
chr5	ALDBSSCT0000008636	ALDBSSCG0000005256	--	Annotated_lncRNA	82959879	82960705	-	ENSSSCT00000000912	ENSSSCG00000000839	ALDH1L2	aldehyde dehydrogenase 1 family member L2 [Source:HGNC Symbol;Acc:HGNC:26777]	82903124	82958376	+	1502	downstream
chr4	ALDBSSCT0000007673	ALDBSSCG0000004659	--	Annotated_lncRNA	110273431	110278677	+	ENSSSCT00000007343	ENSSSCG00000006704	--	--	110281179	110293011	-	2501	downstream
chr4	ALDBSSCT0000007671	ALDBSSCG0000004659	--	Annotated_lncRNA	110271463	110278831	+	ENSSSCT00000007343	ENSSSCG00000006704	--	--	110281179	110293011	-	2347	downstream
chr4	ALDBSSCT0000007674	ALDBSSCG0000004660	--	Annotated_lncRNA	111540349	111542601	+	ENSSSCT00000007359	ENSSSCG00000006718	ZNF697	zinc finger protein 697 [Source:HGNC Symbol;Acc:HGNC:32034]	111535848	111539337	+	1011	downstream
chr9	ALDBSSCT0000011214	ALDBSSCG0000006807	--	Annotated_lncRNA	63142961	63152414	+	ENSSSCT00000016615	ENSSSCG00000015246	ST14	suppression of tumorigenicity 14 [Source:HGNC Symbol;Acc:HGNC:11344]	63159460	63176946	-	7045	downstream
chr9	ALDBSSCT0000011214	ALDBSSCG0000006807	--	Annotated_lncRNA	63142961	63152414	+	ENSSSCT00000016616	ENSSSCG00000015247	ZBTB44	zinc finger and BTB domain containing 44 [Source:HGNC Symbol;Acc:HGNC:25001]	63071808	63135751	+	7209	downstream
chr9	ALDBSSCT0000011214	ALDBSSCG0000006807	--	Annotated_lncRNA	63142961	63152414	+	ENSSSCT00000032122	ENSSSCG00000015247	ZBTB44	zinc finger and BTB domain containing 44 [Source:HGNC Symbol;Acc:HGNC:25001]	63071808	63136385	+	6575	downstream
chr6	ALDBSSCT0000008839	ALDBSSCG0000005400	--	Annotated_lncRNA	46615906	46619200	+	ENSSSCT00000003407	ENSSSCG00000003070	ZNF45	zinc finger protein 45 [Source:HGNC Symbol;Acc:HGNC:13111]	46622441	46627724	+	3240	upstream
chr2	ALDBSSCT0000006410	ALDBSSCG0000003916	--	Annotated_lncRNA	121363171	121370570	-	ENSSSCT00000015522	ENSSSCG00000014204	DCP2	decapping mRNA 2 [Source:HGNC Symbol;Acc:HGNC:24452]	121372093	121426086	-	1522	downstream
chr2	ALDBSSCT0000006410	ALDBSSCG0000003916	--	Annotated_lncRNA	121363171	121370570	-	ENSSSCT00000031945	ENSSSCG00000028164	--	--	121330468	121358522	+	4648	downstream
chr6	ALDBSSCT0000008980	ALDBSSCG0000005497	--	Annotated_lncRNA	91774201	91809183	+	ENSSSCT00000004076	ENSSSCG00000003679	--	--	91811523	91941663	+	2339	upstream
chr13	ALDBSSCT0000003307	ALDBSSCG0000001989	--	Annotated_lncRNA	144607493	144621200	-	ENSSSCT00000012973	ENSSSCG00000011860	SLC12A8	solute carrier family 12 member 8 [Source:HGNC Symbol;Acc:HGNC:15595]	144631187	144754074	+	9986	upstream
chr13	ALDBSSCT0000003304	ALDBSSCG0000001986	--	Annotated_lncRNA	141254268	141257694	-	ENSSSCT00000012939	ENSSSCG00000011827	LSG1	large 60S subunit nuclear export GTPase 1 [Source:HGNC Symbol;Acc:HGNC:25652]	141225232	141253596	-	671	upstream
chr13	ALDBSSCT0000003304	ALDBSSCG0000001986	--	Annotated_lncRNA	141254268	141257694	-	ENSSSCT00000012940	ENSSSCG00000011828	FAM43A	family with sequence similarity 43 member A [Source:HGNC Symbol;Acc:HGNC:26888]	141266873	141269495	+	9178	upstream
chr11	LNC_000501	XLOC_026947	--	Novel_lncRNA	34987039	34989987	-	ENSSSCT00000010359	ENSSSCG00000009449	--	--	34989510	35171272	+	-478	antisense
chr2	LNC_001054	XLOC_057467	--	Novel_lncRNA	80564758	80568691	+	ENSSSCT00000015318	ENSSSCG00000014023	RUFY1	RUN and FYVE domain containing 1 [Source:HGNC Symbol;Acc:HGNC:19760]	80539960	80588640	-	-3934	antisense
chr2	LNC_001055	XLOC_057730	--	Novel_lncRNA	90992503	90999670	+	ENSSSCT00000029158	ENSSSCG00000014123	FAM151B	family with sequence similarity 151 member B [Source:HGNC Symbol;Acc:HGNC:33716]	90967313	90992174	+	328	downstream
chr2	LNC_001055	XLOC_057730	--	Novel_lncRNA	90992503	90999670	+	ENSSSCT00000015428	ENSSSCG00000014124	ANKRD34B	ankyrin repeat domain 34B [Source:HGNC Symbol;Acc:HGNC:33736]	91004486	91006027	-	4815	downstream
chr2	LNC_001055	XLOC_057730	--	Novel_lncRNA	90992503	90999670	+	ENSSSCT00000015427	ENSSSCG00000014123	FAM151B	family with sequence similarity 151 member B [Source:HGNC Symbol;Acc:HGNC:33716]	90967313	90990451	+	2051	downstream
chr2	LNC_001052	XLOC_057247	--	Novel_lncRNA	73217512	73305369	+	ENSSSCT00000014787	ENSSSCG00000013540	PSPN	persephin [Source:HGNC Symbol;Acc:HGNC:9579]	73214803	73215345	+	2166	downstream
chr2	LNC_001052	XLOC_057247	--	Novel_lncRNA	73217512	73305369	+	ENSSSCT00000014786	ENSSSCG00000013539	GTF2F1	general transcription factor IIF subunit 1 [Source:HGNC Symbol;Acc:HGNC:4652]	73200920	73211783	+	5728	downstream
chr2	LNC_001052	XLOC_057247	--	Novel_lncRNA	73217512	73305369	+	ENSSSCT00000026229	ENSSSCG00000023969	ACER1	alkaline ceramidase 1 [Source:HGNC Symbol;Acc:HGNC:18356]	73307568	73331040	+	2198	upstream
chr2	LNC_001052	XLOC_057247	--	Novel_lncRNA	73217512	73305369	+	ENSSSCT00000026924	ENSSSCG00000024254	ALKBH7	alkB homolog 7 [Source:HGNC Symbol;Acc:HGNC:21306]	73212030	73217318	-	193	upstream
chr2	LNC_001053	XLOC_057398	--	Novel_lncRNA	77902853	77913519	+	ENSSSCT00000031752	ENSSSCG00000022265	C19orf25	chromosome 19 open reading frame 25 [Source:HGNC Symbol;Acc:HGNC:26711]	77891286	77895615	+	7237	downstream
chr2	LNC_001050	XLOC_057231	--	Novel_lncRNA	72755517	72756213	+	ENSSSCT00000014802	ENSSSCG00000013552	--	--	72750457	72755299	+	217	downstream
chr2	LNC_001050	XLOC_057231	--	Novel_lncRNA	72755517	72756213	+	ENSSSCT00000014800	ENSSSCG00000013551	C3	complement component 3 [Source:HGNC Symbol;Acc:HGNC:1318]	72761363	72787995	+	5149	upstream
chr2	LNC_001051	XLOC_057247	--	Novel_lncRNA	73217512	73305369	+	ENSSSCT00000014787	ENSSSCG00000013540	PSPN	persephin [Source:HGNC Symbol;Acc:HGNC:9579]	73214803	73215345	+	2166	downstream
chr2	LNC_001051	XLOC_057247	--	Novel_lncRNA	73217512	73305369	+	ENSSSCT00000014786	ENSSSCG00000013539	GTF2F1	general transcription factor IIF subunit 1 [Source:HGNC Symbol;Acc:HGNC:4652]	73200920	73211783	+	5728	downstream
chr2	LNC_001051	XLOC_057247	--	Novel_lncRNA	73217512	73305369	+	ENSSSCT00000026229	ENSSSCG00000023969	ACER1	alkaline ceramidase 1 [Source:HGNC Symbol;Acc:HGNC:18356]	73307568	73331040	+	2198	upstream
chr2	LNC_001051	XLOC_057247	--	Novel_lncRNA	73217512	73305369	+	ENSSSCT00000026924	ENSSSCG00000024254	ALKBH7	alkB homolog 7 [Source:HGNC Symbol;Acc:HGNC:21306]	73212030	73217318	-	193	upstream
chr15	ALDBSSCT0000004479	ALDBSSCG0000002730	--	Annotated_lncRNA	66239842	66244077	-	ENSSSCT00000024744	ENSSSCG00000026088	--	--	66248226	66249683	-	4148	downstream
chr15	ALDBSSCT0000004479	ALDBSSCG0000002730	--	Annotated_lncRNA	66239842	66244077	-	ENSSSCT00000023863	ENSSSCG00000028633	--	--	66230019	66238688	+	1153	downstream
chr4	ALDBSSCT0000008120	ALDBSSCG0000004927	--	Annotated_lncRNA	117499095	117501224	-	ENSSSCT00000007414	ENSSSCG00000006768	--	--	117506415	117511417	-	5190	downstream
GL896152.2	ALDBSSCT0000011846	ALDBSSCG0000007195	--	Annotated_lncRNA	24065	25471	-	ENSSSCT00000014136	ENSSSCG00000012931	RBM4B	RNA-binding protein 4B [Source:RefSeq peptide;Acc:NP_001116660]	4852	17208	+	6856	downstream
GL896183.1	ALDBSSCT0000011847	ALDBSSCG0000007196	--	Annotated_lncRNA	69460	70364	+	ENSSSCT00000025835	ENSSSCG00000026742	BTK	Sus scrofa Bruton agammaglobulinemia tyrosine kinase (BTK), mRNA. [Source:RefSeq mRNA;Acc:NM_001243576]	33491	64821	-	4638	upstream
GL896183.1	ALDBSSCT0000011847	ALDBSSCG0000007196	--	Annotated_lncRNA	69460	70364	+	ENSSSCT00000025640	ENSSSCG00000027146	GLA	alpha-galactosidase A [Source:RefSeq peptide;Acc:NP_001171396]	73942	82624	-	3577	downstream
GL895994.1	ALDBSSCT0000011845	ALDBSSCG0000007194	--	Annotated_lncRNA	42341	45385	+	ENSSSCT00000023042	ENSSSCG00000025379	CTDSP2	carboxy-terminal domain RNA polymerase II polypeptide A small phosphatase 2 [Source:RefSeq peptide;Acc:NP_001231476]	35182	41774	+	566	downstream
GL895994.1	ALDBSSCT0000011845	ALDBSSCG0000007194	--	Annotated_lncRNA	42341	45385	+	ENSSSCT00000032121	ENSSSCG00000029571	AVIL	advillin [Source:HGNC Symbol;Acc:HGNC:14188]	48802	65844	+	3416	upstream
chr13	ALDBSSCT0000003416	ALDBSSCG0000002055	--	Annotated_lncRNA	210988725	210991362	-	ENSSSCT00000013195	ENSSSCG00000012063	DSCR3	DSCR3 arrestin fold containing [Source:HGNC Symbol;Acc:HGNC:3044]	210992784	211046824	-	1421	downstream
chr14	ALDBSSCT0000003946	ALDBSSCG0000002377	--	Annotated_lncRNA	68150707	68152942	-	ENSSSCT00000011177	ENSSSCG00000010211	CCDC6	coiled-coil domain containing 6 [Source:HGNC Symbol;Acc:HGNC:18782]	68153446	68274345	-	503	downstream
chr12	ALDBSSCT0000002413	ALDBSSCG0000001460	--	Annotated_lncRNA	26667004	26683385	-	ENSSSCT00000022259	ENSSSCG00000028962	--	--	26640169	26666384	+	619	downstream
chr12	ALDBSSCT0000002412	ALDBSSCG0000001460	--	Annotated_lncRNA	26667004	26683382	-	ENSSSCT00000022259	ENSSSCG00000028962	--	--	26640169	26666384	+	619	downstream
chr17	ALDBSSCT0000005325	ALDBSSCG0000003223	--	Annotated_lncRNA	34037319	34051016	-	ENSSSCT00000007786	ENSSSCG00000007114	FOXA2	forkhead box A2 [Source:HGNC Symbol;Acc:HGNC:5022]	34053460	34056624	-	2443	downstream
chr2	LNC_001139	XLOC_061866	--	Novel_lncRNA	148076265	148079774	-	ENSSSCT00000015693	ENSSSCG00000014363	--	--	148075312	148082479	+	-3510	antisense
chr2	LNC_001138	XLOC_061788	--	Novel_lncRNA	145665045	145668956	-	ENSSSCT00000030956	ENSSSCG00000021604	--	--	145674704	145681954	+	5747	upstream
chr2	LNC_001134	XLOC_061684	--	Novel_lncRNA	140041042	140064149	-	ENSSSCT00000015599	ENSSSCG00000014276	SLC22A5	solute carrier family 22 member 5 [Source:HGNC Symbol;Acc:HGNC:10969]	140064534	140089511	+	384	upstream
chr2	LNC_001134	XLOC_061684	--	Novel_lncRNA	140041042	140064149	-	ENSSSCT00000015598	ENSSSCG00000014275	SLC22A4	solute carrier family 22 member 4 [Source:HGNC Symbol;Acc:HGNC:10968]	139999368	140042945	+	-1904	antisense
chr11	LNC_000472	XLOC_025499	--	Novel_lncRNA	15704830	15737895	+	ENSSSCT00000010269	ENSSSCG00000009372	MRPS31	mitochondrial ribosomal protein S31 [Source:HGNC Symbol;Acc:HGNC:16632]	15738167	15775714	-	271	downstream
chr11	LNC_000471	XLOC_025497	--	Novel_lncRNA	15688575	15691001	+	ENSSSCT00000010267	ENSSSCG00000009370	FOXO1	forkhead box O1 [Source:HGNC Symbol;Acc:HGNC:3819]	15544860	15688360	-	214	upstream
chr11	LNC_000476	XLOC_025667	--	Novel_lncRNA	21451792	21454299	+	ENSSSCT00000010311	ENSSSCG00000009410	--	--	21427647	21445316	+	6475	downstream
chr11	ALDBSSCT0000002099	ALDBSSCG0000001263	--	Annotated_lncRNA	86485295	86488936	-	ENSSSCT00000010484	ENSSSCG00000009563	TMCO3	transmembrane and coiled-coil domains 3 [Source:HGNC Symbol;Acc:HGNC:20329]	86442655	86476521	+	8773	downstream
chr11	ALDBSSCT0000002099	ALDBSSCG0000001263	--	Annotated_lncRNA	86485295	86488936	-	ENSSSCT00000010480	ENSSSCG00000009560	TFDP1	transcription factor Dp-1 [Source:HGNC Symbol;Acc:HGNC:11749]	86495533	86510641	+	6596	upstream
chr17	ENSSSCT00000036444	ENSSSCG00000007280	ITCH	Annotated_lncRNA	43030475	43114974	+	ENSSSCT00000007964	ENSSSCG00000007279	DYNLRB1	dynein light chain roadblock-type 1 [Source:HGNC Symbol;Acc:HGNC:15468]	43121869	43139869	+	6894	upstream
chr2	ALDBSSCT0000006309	ALDBSSCG0000003857	--	Annotated_lncRNA	65445882	65447552	-	ENSSSCT00000015038	ENSSSCG00000013764	RFX1	regulatory factor X1 [Source:HGNC Symbol;Acc:HGNC:9982]	65455152	65479727	+	7599	upstream
chr2	ALDBSSCT0000006301	ALDBSSCG0000003853	--	Annotated_lncRNA	65131761	65134850	-	ENSSSCT00000015058	ENSSSCG00000013781	--	--	65142114	65142275	+	7263	upstream
chr2	ALDBSSCT0000006301	ALDBSSCG0000003853	--	Annotated_lncRNA	65131761	65134850	-	ENSSSCT00000015052	ENSSSCG00000013776	DDX39A	DEAD-box helicase 39A [Source:HGNC Symbol;Acc:HGNC:17821]	65113350	65124530	-	7230	upstream
chr2	ALDBSSCT0000006300	ALDBSSCG0000003853	--	Annotated_lncRNA	65131761	65134850	-	ENSSSCT00000015058	ENSSSCG00000013781	--	--	65142114	65142275	+	7263	upstream
chr2	ALDBSSCT0000006300	ALDBSSCG0000003853	--	Annotated_lncRNA	65131761	65134850	-	ENSSSCT00000015052	ENSSSCG00000013776	DDX39A	DEAD-box helicase 39A [Source:HGNC Symbol;Acc:HGNC:17821]	65113350	65124530	-	7230	upstream
chr2	ALDBSSCT0000006302	ALDBSSCG0000003854	--	Annotated_lncRNA	65164411	65165900	-	ENSSSCT00000015049	ENSSSCG00000013774	--	--	65158623	65161352	-	3058	upstream
chr2	ALDBSSCT0000006302	ALDBSSCG0000003854	--	Annotated_lncRNA	65164411	65165900	-	ENSSSCT00000015059	ENSSSCG00000013782	--	--	65155215	65156396	-	8014	upstream
chr2	ALDBSSCT0000006302	ALDBSSCG0000003854	--	Annotated_lncRNA	65164411	65165900	-	ENSSSCT00000015060	ENSSSCG00000013783	--	--	65150334	65154629	+	9781	downstream
chr2	ALDBSSCT0000006305	ALDBSSCG0000003856	--	Annotated_lncRNA	65336211	65338114	-	ENSSSCT00000015047	ENSSSCG00000013772	ASF1B	anti-silencing function 1B histone chaperone [Source:HGNC Symbol;Acc:HGNC:20996]	65338638	65348235	+	523	upstream
chr2	ALDBSSCT0000006307	ALDBSSCG0000003857	--	Annotated_lncRNA	65442321	65447369	-	ENSSSCT00000015038	ENSSSCG00000013764	RFX1	regulatory factor X1 [Source:HGNC Symbol;Acc:HGNC:9982]	65455152	65479727	+	7782	upstream
chr3	LNC_001221	XLOC_066939	--	Novel_lncRNA	102209796	102222468	-	ENSSSCT00000009249	ENSSSCG00000008447	--	--	102222587	102248381	-	118	downstream
chr3	ALDBSSCT0000007327	ALDBSSCG0000004449	--	Annotated_lncRNA	121802236	121807330	-	ENSSSCT00000009392	ENSSSCG00000008582	FAM228A	family with sequence similarity 228 member A [Source:HGNC Symbol;Acc:HGNC:34418]	121775512	121800800	-	1435	upstream
chr3	LNC_001227	XLOC_067285	--	Novel_lncRNA	114910340	114912150	-	ENSSSCT00000031281	ENSSSCG00000024781	--	--	114886292	114914857	+	-1811	antisense
chr3	LNC_001226	XLOC_067276	--	Novel_lncRNA	114294709	114304353	-	ENSSSCT00000009319	ENSSSCG00000008515	MEMO1	mediator of cell motility 1 [Source:HGNC Symbol;Acc:HGNC:14014]	114305427	114419819	-	1073	downstream
chr3	LNC_001229	XLOC_067493	--	Novel_lncRNA	126299541	126302895	-	ENSSSCT00000031965	ENSSSCG00000008604	WDR35	WD repeat domain 35 [Source:HGNC Symbol;Acc:HGNC:29250]	126240420	126295772	+	3768	downstream
chr3	LNC_001229	XLOC_067493	--	Novel_lncRNA	126299541	126302895	-	ENSSSCT00000009415	ENSSSCG00000008604	WDR35	WD repeat domain 35 [Source:HGNC Symbol;Acc:HGNC:29250]	126240420	126295772	+	3768	downstream
chr3	LNC_001229	XLOC_067493	--	Novel_lncRNA	126299541	126302895	-	ENSSSCT00000009416	ENSSSCG00000008605	TTC32	tetratricopeptide repeat domain 32 [Source:HGNC Symbol;Acc:HGNC:32954]	126302943	126308938	+	47	upstream
chr3	LNC_001228	XLOC_067487	--	Novel_lncRNA	125823366	125826999	-	ENSSSCT00000009411	ENSSSCG00000008600	PUM2	pumilio RNA binding family member 2 [Source:HGNC Symbol;Acc:HGNC:14958]	125827299	125934612	+	299	upstream
chr3	ALDBSSCT0000007328	ALDBSSCG0000004450	--	Annotated_lncRNA	121968850	121979173	-	ENSSSCT00000029206	ENSSSCG00000026283	UBXN2A	UBX domain protein 2A [Source:HGNC Symbol;Acc:HGNC:27265]	121943291	121959714	-	9135	upstream
chr3	ALDBSSCT0000007328	ALDBSSCG0000004450	--	Annotated_lncRNA	121968850	121979173	-	ENSSSCT00000029299	ENSSSCG00000026283	UBXN2A	UBX domain protein 2A [Source:HGNC Symbol;Acc:HGNC:27265]	121943291	121959525	-	9324	upstream
chr3	ALDBSSCT0000007328	ALDBSSCG0000004450	--	Annotated_lncRNA	121968850	121979173	-	ENSSSCT00000009401	ENSSSCG00000008591	--	--	121987652	122035858	+	8478	upstream
chr7	LNC_001574	XLOC_085311	--	Novel_lncRNA	106155386	106157452	+	ENSSSCT00000002660	ENSSSCG00000002392	IRF2BPL	interferon regulatory factor 2 binding protein like [Source:HGNC Symbol;Acc:HGNC:14282]	106151786	106154137	-	1248	upstream
chr4	ENSSSCT00000035465	ENSSSCG00000006687	ITGA10	Annotated_lncRNA	109065647	109070602	+	ENSSSCT00000007324	ENSSSCG00000006685	GNRHR2	-	109053018	109057325	-	8321	upstream
chr4	ENSSSCT00000035465	ENSSSCG00000006687	ITGA10	Annotated_lncRNA	109065647	109070602	+	ENSSSCT00000007325	ENSSSCG00000006686	PEX11B	peroxisomal biogenesis factor 11 beta [Source:HGNC Symbol;Acc:HGNC:8853]	109057964	109064028	+	1618	downstream
chr4	ENSSSCT00000035465	ENSSSCG00000006687	ITGA10	Annotated_lncRNA	109065647	109070602	+	ENSSSCT00000007323	ENSSSCG00000006685	GNRHR2	-	109053018	109057358	-	8288	upstream
chr2	LNC_001023	XLOC_056079	--	Novel_lncRNA	6156656	6167165	+	ENSSSCT00000014210	ENSSSCG00000012999	CAPN1	calpain 1 [Source:HGNC Symbol;Acc:HGNC:1476]	6129549	6155373	-	1282	upstream
chr8	LNC_001662	XLOC_090415	--	Novel_lncRNA	144448631	144470015	+	ENSSSCT00000010118	ENSSSCG00000009238	COQ2	coenzyme Q2, polyprenyltransferase [Source:HGNC Symbol;Acc:HGNC:25223]	144426539	144445997	+	2633	downstream
chr2	LNC_001022	XLOC_055989	--	Novel_lncRNA	3604742	3607200	+	ENSSSCT00000014099	ENSSSCG00000012896	NDUFV1	NADH:ubiquinone oxidoreductase core subunit V1 [Source:HGNC Symbol;Acc:HGNC:7716]	3598806	3604500	-	241	upstream
chr2	LNC_001022	XLOC_055989	--	Novel_lncRNA	3604742	3607200	+	ENSSSCT00000014098	ENSSSCG00000012895	--	--	3594982	3598550	+	6191	downstream
GL893620.1	LNC_000064	XLOC_003136	--	Novel_lncRNA	40169	59886	-	ENSSSCT00000004401	ENSSSCG00000003979	ZNF684	zinc finger protein 684 [Source:HGNC Symbol;Acc:HGNC:28418]	46671	51609	+	-4939	antisense
GL893620.1	LNC_000064	XLOC_003136	--	Novel_lncRNA	40169	59886	-	ENSSSCT00000027325	ENSSSCG00000003979	ZNF684	zinc finger protein 684 [Source:HGNC Symbol;Acc:HGNC:28418]	46692	51603	+	-4912	antisense
chr8	ALDBSSCT0000010920	ALDBSSCG0000006622	--	Annotated_lncRNA	93076195	93090916	-	ENSSSCT00000023933	ENSSSCG00000020711	RAB33B	RAB33B, member RAS oncogene family [Source:HGNC Symbol;Acc:HGNC:16075]	93091614	93115467	+	697	upstream
chr12	ALDBSSCT0000002270	ALDBSSCG0000001371	--	Annotated_lncRNA	51638733	51641510	+	ENSSSCT00000019444	ENSSSCG00000017868	--	--	51642373	51706358	-	862	downstream
chr16	ALDBSSCT0000004812	ALDBSSCG0000002924	--	Annotated_lncRNA	56277315	56331424	+	ENSSSCT00000018508	ENSSSCG00000016996	--	--	56338239	56353011	+	6814	upstream
chr1	LNC_000260	XLOC_013600	--	Novel_lncRNA	48611535	48614059	+	ENSSSCT00000004696	ENSSSCG00000004249	CEP85L	centrosomal protein 85 like [Source:HGNC Symbol;Acc:HGNC:21638]	48621907	48789033	+	7847	upstream
chr1	LNC_000261	XLOC_013718	--	Novel_lncRNA	59322243	59324804	+	ENSSSCT00000004735	ENSSSCG00000004283	DPPA5	developmental pluripotency associated 5 [Source:HGNC Symbol;Acc:HGNC:19201]	59322090	59323218	-	-976	antisense
chr1	LNC_000261	XLOC_013718	--	Novel_lncRNA	59322243	59324804	+	ENSSSCT00000004736	ENSSSCG00000004284	--	--	59332573	59332984	+	7768	upstream
chr4	ALDBSSCT0000008132	ALDBSSCG0000004935	--	Annotated_lncRNA	121137841	121145827	-	ENSSSCT00000007481	ENSSSCG00000006830	PSMA5	proteasome subunit alpha type-5 [Source:RefSeq peptide;Acc:NP_001138373]	121153782	121226070	+	7954	upstream
chrX	LNC_001822	XLOC_099165	--	Novel_lncRNA	97085558	97086503	+	ENSSSCT00000034390	ENSSSCG00000012510	ARMCX2	armadillo repeat containing, X-linked 2 [Source:HGNC Symbol;Acc:HGNC:16869]	97075850	97080322	-	5235	upstream
chrX	LNC_001822	XLOC_099165	--	Novel_lncRNA	97085558	97086503	+	ENSSSCT00000035351	ENSSSCG00000012510	ARMCX2	armadillo repeat containing, X-linked 2 [Source:HGNC Symbol;Acc:HGNC:16869]	97077942	97080309	-	5248	upstream
chrX	LNC_001822	XLOC_099165	--	Novel_lncRNA	97085558	97086503	+	ENSSSCT00000013679	ENSSSCG00000012510	ARMCX2	armadillo repeat containing, X-linked 2 [Source:HGNC Symbol;Acc:HGNC:16869]	97076131	97078065	-	7492	upstream
chrX	LNC_001822	XLOC_099165	--	Novel_lncRNA	97085558	97086503	+	ENSSSCT00000033771	ENSSSCG00000012510	ARMCX2	armadillo repeat containing, X-linked 2 [Source:HGNC Symbol;Acc:HGNC:16869]	97077490	97080315	-	5242	upstream
chrX	LNC_001822	XLOC_099165	--	Novel_lncRNA	97085558	97086503	+	ENSSSCT00000035329	ENSSSCG00000012510	ARMCX2	armadillo repeat containing, X-linked 2 [Source:HGNC Symbol;Acc:HGNC:16869]	97077457	97080310	-	5247	upstream
chrX	LNC_001822	XLOC_099165	--	Novel_lncRNA	97085558	97086503	+	ENSSSCT00000034863	ENSSSCG00000012510	ARMCX2	armadillo repeat containing, X-linked 2 [Source:HGNC Symbol;Acc:HGNC:16869]	97077938	97085636	-	-79	antisense
chrX	LNC_001822	XLOC_099165	--	Novel_lncRNA	97085558	97086503	+	ENSSSCT00000035740	ENSSSCG00000012510	ARMCX2	armadillo repeat containing, X-linked 2 [Source:HGNC Symbol;Acc:HGNC:16869]	97075725	97080309	-	5248	upstream
chr1	LNC_000268	XLOC_014317	--	Novel_lncRNA	118033936	118037573	+	ENSSSCT00000005022	ENSSSCG00000004547	--	--	118018185	118027873	-	6062	upstream
chr1	LNC_000268	XLOC_014317	--	Novel_lncRNA	118033936	118037573	+	ENSSSCT00000005023	ENSSSCG00000004548	PIF1	PIF1 5'-to-3' DNA helicase [Source:HGNC Symbol;Acc:HGNC:26220]	118029532	118033717	-	218	upstream
chr1	LNC_000268	XLOC_014317	--	Novel_lncRNA	118033936	118037573	+	ENSSSCT00000030481	ENSSSCG00000020916	--	--	118044144	118050736	+	6570	upstream
chrX	LNC_001820	XLOC_098960	--	Novel_lncRNA	72513218	72545327	+	ENSSSCT00000031915	ENSSSCG00000030020	--	--	72545720	72546721	+	392	upstream
chr1	ALDBSSCT0000000804	ALDBSSCG0000000488	--	Annotated_lncRNA	128182923	128199037	-	ENSSSCT00000029885	ENSSSCG00000024210	--	--	128199543	128256685	+	505	upstream
chr1	ALDBSSCT0000000805	ALDBSSCG0000000489	--	Annotated_lncRNA	128898940	128913482	-	ENSSSCT00000005089	ENSSSCG00000004608	DYX1C1	dyslexia susceptibility 1 candidate 1 [Source:HGNC Symbol;Acc:HGNC:21493]	128819814	128890994	+	7945	downstream
chrX	LNC_001825	XLOC_099764	--	Novel_lncRNA	139896807	139897374	+	ENSSSCT00000013931	ENSSSCG00000012742	MTM1	myotubularin 1 [Source:HGNC Symbol;Acc:HGNC:7448]	139901756	139994768	+	4381	upstream
chr1	ALDBSSCT0000000807	ALDBSSCG0000000491	--	Annotated_lncRNA	129055522	129059075	-	ENSSSCT00000022483	ENSSSCG00000023260	--	--	129044842	129049684	-	5837	upstream
chr9	LNC_001746	XLOC_095009	--	Novel_lncRNA	137178573	137205873	+	ENSSSCT00000016950	ENSSSCG00000015560	ARPC5	actin related protein 2/3 complex subunit 5 [Source:HGNC Symbol;Acc:HGNC:708]	137168061	137178358	-	214	upstream
chr9	LNC_001746	XLOC_095009	--	Novel_lncRNA	137178573	137205873	+	ENSSSCT00000016951	ENSSSCG00000015561	APOBEC4	apolipoprotein B mRNA editing enzyme catalytic polypeptide like 4 [Source:HGNC Symbol;Acc:HGNC:32152]	137189416	137190516	-	-1101	antisense
chr5	ENSSSCT00000020533	ENSSSCG00000018938	7SK	Annotated_lncRNA	53747062	53747394	+	ENSSSCT00000000610	ENSSSCG00000000567	--	--	53723750	53752858	-	-333	antisense
chr8	ALDBSSCT0000010490	ALDBSSCG0000006366	--	Annotated_lncRNA	58643037	58644377	+	ENSSSCT00000009754	ENSSSCG00000008908	PDCL2	phosducin like 2 [Source:HGNC Symbol;Acc:HGNC:29524]	58607533	58634866	+	8170	downstream
chr8	ALDBSSCT0000010491	ALDBSSCG0000006366	--	Annotated_lncRNA	58643579	58644377	+	ENSSSCT00000009754	ENSSSCG00000008908	PDCL2	phosducin like 2 [Source:HGNC Symbol;Acc:HGNC:29524]	58607533	58634866	+	8712	downstream
chr13	ALDBSSCT0000002821	ALDBSSCG0000001715	--	Annotated_lncRNA	134685471	134702667	+	ENSSSCT00000012922	ENSSSCG00000011810	--	--	134660903	134684897	-	573	upstream
chr8	ALDBSSCT0000010546	ALDBSSCG0000006395	--	Annotated_lncRNA	85453335	85467073	+	ENSSSCT00000009885	ENSSSCG00000009026	--	--	85443611	85446689	-	6645	upstream
chr6	ALDBSSCT0000009262	ALDBSSCG0000005645	--	Annotated_lncRNA	25450794	25452092	-	ENSSSCT00000003072	ENSSSCG00000002774	--	--	25438878	25447925	+	2868	downstream
chr1	ALDBSSCT0000000570	ALDBSSCG0000000339	--	Annotated_lncRNA	308642108	308643667	+	ENSSSCT00000006336	ENSSSCG00000005760	C9orf116	chromosome 9 open reading frame 116 [Source:HGNC Symbol;Acc:HGNC:28435]	308630224	308634807	-	7300	upstream
chr1	ALDBSSCT0000000570	ALDBSSCG0000000339	--	Annotated_lncRNA	308642108	308643667	+	ENSSSCT00000006335	ENSSSCG00000005759	MRPS2	mitochondrial ribosomal protein S2 [Source:HGNC Symbol;Acc:HGNC:14495]	308635546	308639471	+	2636	downstream
GL894621.1	ALDBSSCT0000011832	ALDBSSCG0000007184	--	Annotated_lncRNA	35271	37796	-	ENSSSCT00000030605	ENSSSCG00000024267	TMEM50A	transmembrane protein 50A [Source:HGNC Symbol;Acc:HGNC:30590]	41569	53614	+	3772	upstream
GL894621.1	ALDBSSCT0000011832	ALDBSSCG0000007184	--	Annotated_lncRNA	35271	37796	-	ENSSSCT00000029072	ENSSSCG00000030242	RSRP1	arginine and serine rich protein 1 [Source:HGNC Symbol;Acc:HGNC:25234]	28009	30628	-	4642	upstream
chr13	LNC_000730	XLOC_038006	--	Novel_lncRNA	216908803	216919235	-	ENSSSCT00000025442	ENSSSCG00000025525	--	--	216919296	216928632	+	60	upstream
chr13	LNC_000730	XLOC_038006	--	Novel_lncRNA	216908803	216919235	-	ENSSSCT00000028839	ENSSSCG00000029627	--	--	216898157	216908948	+	-146	antisense
chr7	ALDBSSCT0000009789	ALDBSSCG0000005969	--	Annotated_lncRNA	59045383	59046100	+	ENSSSCT00000025421	ENSSSCG00000023794	--	--	59043062	59043553	+	1829	downstream
chr3	ALDBSSCT0000006787	ALDBSSCG0000004144	--	Annotated_lncRNA	92055400	92060072	+	ENSSSCT00000023995	ENSSSCG00000022089	ADGRF4	adhesion G protein-coupled receptor F4 [Source:HGNC Symbol;Acc:HGNC:19011]	92062807	92084641	+	2734	upstream
chr9	ALDBSSCT0000011524	ALDBSSCG0000007002	--	Annotated_lncRNA	46852304	46890768	-	ENSSSCT00000016422	ENSSSCG00000015056	--	--	46899880	46901601	-	9111	downstream
chr9	ALDBSSCT0000011527	ALDBSSCG0000007003	--	Annotated_lncRNA	46890871	46897144	-	ENSSSCT00000016422	ENSSSCG00000015056	--	--	46899880	46901601	-	2735	downstream
chr9	ALDBSSCT0000011526	ALDBSSCG0000007003	--	Annotated_lncRNA	46890871	46892035	-	ENSSSCT00000016422	ENSSSCG00000015056	--	--	46899880	46901601	-	7844	downstream
chr8	ALDBSSCT0000010721	ALDBSSCG0000006488	--	Annotated_lncRNA	115218	128773	-	ENSSSCT00000030851	ENSSSCG00000029983	PCGF3	polycomb group ring finger 3 [Source:HGNC Symbol;Acc:HGNC:10066]	81532	113453	-	1764	upstream
chr8	ALDBSSCT0000010723	ALDBSSCG0000006489	--	Annotated_lncRNA	689174	690363	-	ENSSSCT00000009502	ENSSSCG00000008685	--	--	685594	688513	-	660	upstream
chr8	ALDBSSCT0000010723	ALDBSSCG0000006489	--	Annotated_lncRNA	689174	690363	-	ENSSSCT00000009504	ENSSSCG00000008687	MXD4	MAX dimerization protein 4 [Source:HGNC Symbol;Acc:HGNC:13906]	697975	708656	-	7611	downstream
chr8	ALDBSSCT0000010723	ALDBSSCG0000006489	--	Annotated_lncRNA	689174	690363	-	ENSSSCT00000027138	ENSSSCG00000008687	MXD4	MAX dimerization protein 4 [Source:HGNC Symbol;Acc:HGNC:13906]	697975	708539	-	7611	downstream
chr8	ALDBSSCT0000010725	ALDBSSCG0000006491	--	Annotated_lncRNA	946562	952275	-	ENSSSCT00000009507	ENSSSCG00000008690	RNF4	ring finger protein 4 [Source:HGNC Symbol;Acc:HGNC:10067]	918502	944201	+	2360	downstream
chr8	ALDBSSCT0000010726	ALDBSSCG0000006491	--	Annotated_lncRNA	946562	952314	-	ENSSSCT00000009507	ENSSSCG00000008690	RNF4	ring finger protein 4 [Source:HGNC Symbol;Acc:HGNC:10067]	918502	944201	+	2360	downstream
chr8	ALDBSSCT0000010729	ALDBSSCG0000006491	--	Annotated_lncRNA	946562	952538	-	ENSSSCT00000009507	ENSSSCG00000008690	RNF4	ring finger protein 4 [Source:HGNC Symbol;Acc:HGNC:10067]	918502	944201	+	2360	downstream
chr15	LNC_000882	XLOC_047562	--	Novel_lncRNA	90307476	90317084	-	ENSSSCT00000017392	ENSSSCG00000015973	ATP5G3	ATP synthase, H+ transporting, mitochondrial Fo complex subunit C3 (subunit 9) [Source:HGNC Symbol;Acc:HGNC:843]	90317366	90321215	-	281	downstream
chr15	LNC_000882	XLOC_047562	--	Novel_lncRNA	90307476	90317084	-	ENSSSCT00000017391	ENSSSCG00000015972	--	--	90260304	90303432	-	4043	upstream
chr15	LNC_000883	XLOC_047830	--	Novel_lncRNA	104500570	104503480	-	ENSSSCT00000017461	ENSSSCG00000016036	WDR75	WD repeat domain 75 [Source:HGNC Symbol;Acc:HGNC:25725]	104503599	104547574	+	118	upstream
chr15	LNC_000886	XLOC_047942	--	Novel_lncRNA	111101562	111108252	-	ENSSSCT00000028914	ENSSSCG00000021044	--	--	111065450	111104670	+	-3109	antisense
chr15	LNC_000887	XLOC_048025	--	Novel_lncRNA	116100820	116108883	-	ENSSSCT00000017531	ENSSSCG00000016101	CFLAR	CASP8 and FADD like apoptosis regulator [Source:HGNC Symbol;Acc:HGNC:1876]	116106029	116184792	+	-2855	antisense
chr15	LNC_000884	XLOC_047830	--	Novel_lncRNA	104500570	104503507	-	ENSSSCT00000017461	ENSSSCG00000016036	WDR75	WD repeat domain 75 [Source:HGNC Symbol;Acc:HGNC:25725]	104503599	104547574	+	91	upstream
chr15	LNC_000885	XLOC_047913	--	Novel_lncRNA	107652822	107658384	-	ENSSSCT00000017487	ENSSSCG00000016062	NABP1	nucleic acid binding protein 1 [Source:HGNC Symbol;Acc:HGNC:26232]	107658457	107666685	+	72	upstream
chr15	LNC_000888	XLOC_048039	--	Novel_lncRNA	116469891	116470330	-	ENSSSCT00000027514	ENSSSCG00000025774	--	--	116468163	116468414	-	1476	upstream
chr9	ALDBSSCT0000011481	ALDBSSCG0000006989	--	Annotated_lncRNA	40835708	40837689	-	ENSSSCT00000028051	ENSSSCG00000025606	--	--	40746503	40833540	-	2167	upstream
chr9	ALDBSSCT0000011455	ALDBSSCG0000006969	--	Annotated_lncRNA	19134172	19136508	-	ENSSSCT00000016255	ENSSSCG00000014900	RAB30	RAB30, member RAS oncogene family [Source:HGNC Symbol;Acc:HGNC:9770]	19117863	19130117	+	4054	downstream
chr9	ALDBSSCT0000011033	ALDBSSCG0000006695	--	Annotated_lncRNA	65460	66764	+	ENSSSCT00000032233	ENSSSCG00000022070	ZNF143	zinc finger protein 143 [Source:HGNC Symbol;Acc:HGNC:12928]	71142	114736	+	4377	upstream
chrX	ENSSSCT00000035184	ENSSSCG00000030716	CH242-136H18.1	Annotated_lncRNA	131291065	131294260	+	ENSSSCT00000024126	ENSSSCG00000022501	SOX3	SRY-box 3 [Source:HGNC Symbol;Acc:HGNC:11199]	131290256	131292430	-	-1366	antisense
chr5	LNC_001405	XLOC_076125	--	Novel_lncRNA	93819845	93830008	-	ENSSSCT00000000995	ENSSSCG00000000911	--	--	93830785	93831153	+	776	upstream
chr7	ALDBSSCT0000009689	ALDBSSCG0000005913	--	Annotated_lncRNA	27236122	27239222	+	ENSSSCT00000001518	ENSSSCG00000001394	MIC-2	-	27223010	27229254	-	6867	upstream
chr7	ALDBSSCT0000009689	ALDBSSCG0000005913	--	Annotated_lncRNA	27236122	27239222	+	ENSSSCT00000035608	ENSSSCG00000001394	MIC-2	-	27227579	27233917	-	2204	upstream
chr3	ALDBSSCT0000006985	ALDBSSCG0000004240	--	Annotated_lncRNA	404189	408343	-	ENSSSCT00000025627	ENSSSCG00000027809	--	--	383593	397722	+	6466	downstream
chr4	ALDBSSCT0000007525	ALDBSSCG0000004566	--	Annotated_lncRNA	45019813	45038084	+	ENSSSCT00000027714	ENSSSCG00000023609	TP53INP1	tumor protein p53 inducible nuclear protein 1 [Source:HGNC Symbol;Acc:HGNC:18022]	45000113	45019079	+	733	downstream
chr7	ALDBSSCT0000009680	ALDBSSCG0000005906	--	Annotated_lncRNA	22289224	22289674	+	ENSSSCT00000001227	ENSSSCG00000001131	--	--	22275360	22288678	+	545	downstream
chr4	ALDBSSCT0000007528	ALDBSSCG0000004567	--	Annotated_lncRNA	45525295	45526031	+	ENSSSCT00000024479	ENSSSCG00000023492	--	--	45529634	45600684	-	3602	downstream
chr13	LNC_000668	XLOC_034181	--	Novel_lncRNA	216975097	216982191	+	ENSSSCT00000023021	ENSSSCG00000022246	--	--	216984861	216994632	-	2669	downstream
chr13	LNC_000669	XLOC_034181	--	Novel_lncRNA	216977696	216982191	+	ENSSSCT00000023021	ENSSSCG00000022246	--	--	216984861	216994632	-	2669	downstream
chr13	LNC_000666	XLOC_034115	--	Novel_lncRNA	213031475	213034992	+	ENSSSCT00000032478	ENSSSCG00000028428	--	--	212995837	213031184	-	290	upstream
chr13	LNC_000667	XLOC_034127	--	Novel_lncRNA	213156872	213161995	+	ENSSSCT00000030548	ENSSSCG00000028122	LCA5L	LCA5L, lebercilin like [Source:HGNC Symbol;Acc:HGNC:1255]	213156288	213183783	-	-5124	antisense
chr13	LNC_000667	XLOC_034127	--	Novel_lncRNA	213156872	213161995	+	ENSSSCT00000031287	ENSSSCG00000028122	LCA5L	LCA5L, lebercilin like [Source:HGNC Symbol;Acc:HGNC:1255]	213156288	213183783	-	-5124	antisense
chr13	LNC_000665	XLOC_034088	--	Novel_lncRNA	210011299	210014372	+	ENSSSCT00000013186	ENSSSCG00000012054	DOPEY2	dopey family member 2 [Source:HGNC Symbol;Acc:HGNC:1291]	209860177	210009520	+	1778	downstream
chr13	LNC_000665	XLOC_034088	--	Novel_lncRNA	210011299	210014372	+	ENSSSCT00000013187	ENSSSCG00000012055	MORC3	MORC family CW-type zinc finger 3 [Source:HGNC Symbol;Acc:HGNC:23572]	210024234	210065080	+	9861	upstream
chr13	LNC_000663	XLOC_034005	--	Novel_lncRNA	205690854	205693723	+	ENSSSCT00000030551	ENSSSCG00000021023	SCAF4	SR-related CTD associated factor 4 [Source:HGNC Symbol;Acc:HGNC:19304]	205632459	205690752	-	101	upstream
chr6	ALDBSSCT0000008933	ALDBSSCG0000005464	--	Annotated_lncRNA	73950841	73958329	+	ENSSSCT00000003907	ENSSSCG00000003517	--	--	73962559	73972414	-	4229	downstream
chr6	ALDBSSCT0000008933	ALDBSSCG0000005464	--	Annotated_lncRNA	73950841	73958329	+	ENSSSCT00000003904	ENSSSCG00000003514	--	--	73920982	73947323	+	3517	downstream
chr6	ALDBSSCT0000008933	ALDBSSCG0000005464	--	Annotated_lncRNA	73950841	73958329	+	ENSSSCT00000031124	ENSSSCG00000025626	--	--	73960120	73961429	-	1790	downstream
chr7	LNC_001593	XLOC_086557	--	Novel_lncRNA	43400678	43403777	-	ENSSSCT00000027250	ENSSSCG00000026472	RPL7L1	60S ribosomal protein L7-like 1 [Source:UniProtKB/Swiss-Prot;Acc:A5GFQ0]	43388884	43399417	+	1260	downstream
chr13	ALDBSSCT0000003174	ALDBSSCG0000001910	--	Annotated_lncRNA	73148368	73153144	-	ENSSSCT00000012642	ENSSSCG00000011552	ARPC4	actin related protein 2/3 complex, subunit 4 [Source:RefSeq peptide;Acc:NP_001193464]	73159045	73164638	+	5900	upstream
chr13	ALDBSSCT0000003174	ALDBSSCG0000001910	--	Annotated_lncRNA	73148368	73153144	-	ENSSSCT00000012637	ENSSSCG00000011547	--	--	73136411	73147479	-	888	upstream
chr7	LNC_001591	XLOC_086536	--	Novel_lncRNA	42502857	42505642	-	ENSSSCT00000034619	ENSSSCG00000026752	CCND3	cyclin D3 [Source:HGNC Symbol;Acc:HGNC:1585]	42493149	42493376	-	9480	upstream
chr7	LNC_001591	XLOC_086536	--	Novel_lncRNA	42502857	42505642	-	ENSSSCT00000031143	ENSSSCG00000026752	CCND3	cyclin D3 [Source:HGNC Symbol;Acc:HGNC:1585]	42486007	42493235	-	9621	upstream
chr2	ALDBSSCT0000005808	ALDBSSCG0000003528	--	Annotated_lncRNA	9689967	9693663	+	ENSSSCT00000014304	ENSSSCG00000013086	CYB561A3	cytochrome b561 family member A3 [Source:HGNC Symbol;Acc:HGNC:23014]	9694930	9703036	+	1266	upstream
chr2	ALDBSSCT0000005808	ALDBSSCG0000003528	--	Annotated_lncRNA	9689967	9693663	+	ENSSSCT00000014303	ENSSSCG00000013085	TMEM138	transmembrane protein 138 [Source:HGNC Symbol;Acc:HGNC:26944]	9681752	9687560	-	2406	upstream
chr9	ALDBSSCT0000011084	ALDBSSCG0000006726	--	Annotated_lncRNA	10966570	10971281	+	ENSSSCT00000016211	ENSSSCG00000014859	--	--	10972133	10976532	+	851	upstream
chr5	ALDBSSCT0000008482	ALDBSSCG0000005157	--	Annotated_lncRNA	3175300	3176464	-	ENSSSCT00000034350	ENSSSCG00000000031	MCAT	malonyl-CoA-acyl carrier protein transacylase [Source:HGNC Symbol;Acc:HGNC:29622]	3164877	3172820	+	2479	downstream
chr5	ALDBSSCT0000008482	ALDBSSCG0000005157	--	Annotated_lncRNA	3175300	3176464	-	ENSSSCT00000000033	ENSSSCG00000000031	MCAT	malonyl-CoA-acyl carrier protein transacylase [Source:HGNC Symbol;Acc:HGNC:29622]	3164816	3172818	+	2481	downstream
chr5	ALDBSSCT0000008483	ALDBSSCG0000005158	--	Annotated_lncRNA	3804218	3804725	-	ENSSSCT00000000051	ENSSSCG00000000046	CYP2D25	-	3810426	3815076	-	5700	downstream
chr7	LNC_001599	XLOC_087071	--	Novel_lncRNA	70075661	70086465	-	ENSSSCT00000026165	ENSSSCG00000025386	SPTSSA	serine palmitoyltransferase small subunit A [Source:HGNC Symbol;Acc:HGNC:20361]	70090723	70112537	+	4257	upstream
chr4	ALDBSSCT0000007669	ALDBSSCG0000004659	--	Annotated_lncRNA	110270029	110278677	+	ENSSSCT00000007343	ENSSSCG00000006704	--	--	110281179	110293011	-	2501	downstream
chrX	ENSSSCT00000033052	ENSSSCG00000031028	CH242-15C8.2	Annotated_lncRNA	41061659	41063153	+	ENSSSCT00000013397	ENSSSCG00000012251	USP9X	ubiquitin specific peptidase 9, X-linked [Source:HGNC Symbol;Acc:HGNC:12632]	41007301	41060997	+	661	downstream
chr4	ALDBSSCT0000007661	ALDBSSCG0000004651	--	Annotated_lncRNA	106488186	106495413	+	ENSSSCT00000031582	ENSSSCG00000028343	MRPL9	mitochondrial ribosomal protein L9 [Source:HGNC Symbol;Acc:HGNC:14277]	106471063	106487372	+	813	downstream
chr4	ALDBSSCT0000007667	ALDBSSCG0000004657	--	Annotated_lncRNA	109080998	109083204	+	ENSSSCT00000007327	ENSSSCG00000006688	ANKRD35	ankyrin repeat domain 35 [Source:HGNC Symbol;Acc:HGNC:26323]	109085351	109102969	+	2146	upstream
chr3	ALDBSSCT0000007144	ALDBSSCG0000004345	--	Annotated_lncRNA	47943074	47952235	-	ENSSSCT00000008887	ENSSSCG00000008111	NPHP1	nephrocystin 1 [Source:HGNC Symbol;Acc:HGNC:7905]	47952751	48013075	-	515	downstream
chr3	ALDBSSCT0000007144	ALDBSSCG0000004345	--	Annotated_lncRNA	47943074	47952235	-	ENSSSCT00000035691	ENSSSCG00000008111	NPHP1	nephrocystin 1 [Source:HGNC Symbol;Acc:HGNC:7905]	47952796	48013089	-	560	downstream
chr13	ALDBSSCT0000003319	ALDBSSCG0000001998	--	Annotated_lncRNA	149272126	149274162	-	ENSSSCT00000013004	ENSSSCG00000011887	--	--	149282932	149288096	-	8769	downstream
chr13	ALDBSSCT0000003318	ALDBSSCG0000001997	--	Annotated_lncRNA	147719742	147720712	-	ENSSSCT00000030357	ENSSSCG00000029716	WDR5B	WD repeat domain 5B [Source:HGNC Symbol;Acc:HGNC:17826]	147721374	147722366	+	661	upstream
chr13	ALDBSSCT0000003318	ALDBSSCG0000001997	--	Annotated_lncRNA	147719742	147720712	-	ENSSSCT00000024440	ENSSSCG00000028475	KPNA1	karyopherin subunit alpha 1 [Source:HGNC Symbol;Acc:HGNC:6394]	147681195	147711773	+	7968	downstream
chr13	ALDBSSCT0000003318	ALDBSSCG0000001997	--	Annotated_lncRNA	147719742	147720712	-	ENSSSCT00000025122	ENSSSCG00000026990	FAM162A	family with sequence similarity 162 member A [Source:HGNC Symbol;Acc:HGNC:17865]	147726443	147762654	-	5730	downstream
chr13	ALDBSSCT0000003314	ALDBSSCG0000001994	--	Annotated_lncRNA	146709329	146714480	-	ENSSSCT00000023567	ENSSSCG00000024904	--	--	146718997	146740647	-	4516	downstream
chr13	ALDBSSCT0000003312	ALDBSSCG0000001992	--	Annotated_lncRNA	146007317	146014007	-	ENSSSCT00000029688	ENSSSCG00000025349	CCDC14	coiled-coil domain containing 14 [Source:HGNC Symbol;Acc:HGNC:25766]	145971197	145999023	+	8293	downstream
chr6	ALDBSSCT0000008802	ALDBSSCG0000005376	--	Annotated_lncRNA	39774940	39777125	+	ENSSSCT00000003179	ENSSSCG00000002877	-	zinc finger protein 181 [Source:RefSeq peptide;Acc:NP_001231747]	39781110	39785657	+	3984	upstream
chr3	ALDBSSCT0000007147	ALDBSSCG0000004347	--	Annotated_lncRNA	48147723	48150246	-	ENSSSCT00000008890	ENSSSCG00000008114	--	--	48138885	48143316	-	4406	upstream
chr4	ALDBSSCT0000007638	ALDBSSCG0000004635	--	Annotated_lncRNA	100769959	100772551	+	ENSSSCT00000007072	ENSSSCG00000006456	FCRL1	Fc receptor like 1 [Source:HGNC Symbol;Acc:HGNC:18509]	100760769	100769333	+	625	downstream
chr18	ALDBSSCT0000005612	ALDBSSCG0000003396	--	Annotated_lncRNA	1809669	1841243	-	ENSSSCT00000017873	ENSSSCG00000016414	RNF32	ring finger protein 32 [Source:HGNC Symbol;Acc:HGNC:17118]	1843165	1868622	+	1921	upstream
chr12	ALDBSSCT0000002225	ALDBSSCG0000001336	--	Annotated_lncRNA	32823580	32826316	+	ENSSSCT00000029457	ENSSSCG00000025681	--	--	32830676	32861189	+	4359	upstream
chr2	LNC_001047	XLOC_057115	--	Novel_lncRNA	69390984	69401207	+	ENSSSCT00000014922	ENSSSCG00000013658	S1PR2	sphingosine-1-phosphate receptor 2 [Source:HGNC Symbol;Acc:HGNC:3169]	69377718	69384593	-	6390	upstream
chr2	LNC_001047	XLOC_057115	--	Novel_lncRNA	69390984	69401207	+	ENSSSCT00000014920	ENSSSCG00000013656	MRPL4	mitochondrial ribosomal protein L4 [Source:HGNC Symbol;Acc:HGNC:14276]	69401370	69417278	+	162	upstream
chr12	ALDBSSCT0000002312	ALDBSSCG0000001396	--	Annotated_lncRNA	62923768	62926303	+	ENSSSCT00000019643	ENSSSCG00000018048	--	--	62935025	62950226	+	8721	upstream
chr12	ALDBSSCT0000002312	ALDBSSCG0000001396	--	Annotated_lncRNA	62923768	62926303	+	ENSSSCT00000019644	ENSSSCG00000018049	--	--	62850793	62923098	+	669	downstream
chr2	LNC_001043	XLOC_056792	--	Novel_lncRNA	52580193	52581763	+	ENSSSCT00000014648	ENSSSCG00000013408	ADM	ADM Adrenomedullin Proadrenomedullin N-20 terminal peptide [Source:UniProtKB/Swiss-Prot;Acc:P53366]	52576215	52578540	-	1652	upstream
chr2	LNC_001043	XLOC_056792	--	Novel_lncRNA	52580193	52581763	+	ENSSSCT00000024151	ENSSSCG00000028260	--	--	52589663	52855080	+	7899	upstream
chr2	LNC_001042	XLOC_056728	--	Novel_lncRNA	48091833	48098716	+	ENSSSCT00000014630	ENSSSCG00000013393	--	--	48089156	48609204	-	-6884	antisense
chr4	ALDBSSCT0000008157	ALDBSSCG0000004952	--	Annotated_lncRNA	132878183	132916173	-	ENSSSCT00000007534	ENSSSCG00000006880	--	--	132865301	132875990	+	2192	downstream
GL896343.1	ALDBSSCT0000011854	ALDBSSCG0000007203	--	Annotated_lncRNA	27897	32823	-	ENSSSCT00000029594	ENSSSCG00000030437	TMEM253	transmembrane protein 253 [Source:HGNC Symbol;Acc:HGNC:32545]	35191	36978	+	2367	upstream
GL896343.1	ALDBSSCT0000011854	ALDBSSCG0000007203	--	Annotated_lncRNA	27897	32823	-	ENSSSCT00000022496	ENSSSCG00000023857	ARHGEF40	Rho guanine nucleotide exchange factor 40 [Source:HGNC Symbol;Acc:HGNC:25516]	3572	23737	+	4159	downstream
GL896343.1	ALDBSSCT0000011854	ALDBSSCG0000007203	--	Annotated_lncRNA	27897	32823	-	ENSSSCT00000025166	ENSSSCG00000030437	TMEM253	transmembrane protein 253 [Source:HGNC Symbol;Acc:HGNC:32545]	35203	36978	+	2379	upstream
GL896324.1	ALDBSSCT0000011853	ALDBSSCG0000007202	--	Annotated_lncRNA	46204	47110	+	ENSSSCT00000022716	ENSSSCG00000026731	CEP85	centrosomal protein 85 [Source:HGNC Symbol;Acc:HGNC:25309]	16972	44055	+	2148	downstream
GL896324.1	ALDBSSCT0000011853	ALDBSSCG0000007202	--	Annotated_lncRNA	46204	47110	+	ENSSSCT00000023711	ENSSSCG00000024368	--	--	51195	58781	-	4084	downstream
GL896302.1	ALDBSSCT0000011852	ALDBSSCG0000007201	--	Annotated_lncRNA	108889	110179	-	ENSSSCT00000022463	ENSSSCG00000029900	DMPK	dystrophia myotonica protein kinase [Source:HGNC Symbol;Acc:HGNC:2933]	110788	119908	-	608	downstream
chr5	LNC_001400	XLOC_075678	--	Novel_lncRNA	64675638	64686495	-	ENSSSCT00000000704	ENSSSCG00000000650	CLEC1B	C-type lectin domain family 1 member B [Source:HGNC Symbol;Acc:HGNC:24356]	64695430	64700217	-	8934	downstream
chr5	LNC_001400	XLOC_075678	--	Novel_lncRNA	64675638	64686495	-	ENSSSCT00000036321	ENSSSCG00000000650	CLEC1B	C-type lectin domain family 1 member B [Source:HGNC Symbol;Acc:HGNC:24356]	64695366	64729282	-	8870	downstream
chr13	ALDBSSCT0000003404	ALDBSSCG0000002044	--	Annotated_lncRNA	205561019	205620485	-	ENSSSCT00000029514	ENSSSCG00000021355	SOD1	Superoxide dismutase [Cu-Zn] [Source:UniProtKB/Swiss-Prot;Acc:P04178]	205620986	205629933	+	500	upstream
chr12	ALDBSSCT0000002138	ALDBSSCG0000001281	--	Annotated_lncRNA	4675035	4708882	+	ENSSSCT00000024695	ENSSSCG00000022373	JMJD6	arginine demethylase and lysine hydroxylase [Source:HGNC Symbol;Acc:HGNC:19355]	4661014	4667748	+	7286	downstream
chr5	LNC_001360	XLOC_073009	--	Novel_lncRNA	23259629	23266943	+	ENSSSCT00000026005	ENSSSCG00000028603	--	--	23270186	23272078	+	3242	upstream
chr5	LNC_001360	XLOC_073009	--	Novel_lncRNA	23259629	23266943	+	ENSSSCT00000000407	ENSSSCG00000023287	--	--	23255205	23256926	-	2702	upstream
chr5	LNC_001360	XLOC_073009	--	Novel_lncRNA	23259629	23266943	+	ENSSSCT00000000410	ENSSSCG00000000382	--	--	23227322	23250767	+	8861	downstream
chr5	LNC_001360	XLOC_073009	--	Novel_lncRNA	23259629	23266943	+	ENSSSCT00000000409	ENSSSCG00000025853	-	Myosin light polypeptide 6 [Source:UniProtKB/Swiss-Prot;Acc:P60662]	23252665	23254888	-	4740	upstream
chr5	LNC_001360	XLOC_073009	--	Novel_lncRNA	23259629	23266943	+	ENSSSCT00000000408	ENSSSCG00000025853	-	Myosin light polypeptide 6 [Source:UniProtKB/Swiss-Prot;Acc:P60662]	23251782	23254888	-	4740	upstream
chr14	ALDBSSCT0000003958	ALDBSSCG0000002385	--	Annotated_lncRNA	70773051	70773782	-	ENSSSCT00000011186	ENSSSCG00000010220	--	--	70775407	70775796	-	1624	downstream
chr2	LNC_001104	XLOC_060568	--	Novel_lncRNA	71596481	71607372	-	ENSSSCT00000014844	ENSSSCG00000013592	ELAVL1	ELAV like RNA binding protein 1 [Source:HGNC Symbol;Acc:HGNC:3312]	71607470	71646401	+	97	upstream
chr2	LNC_001105	XLOC_060568	--	Novel_lncRNA	71596481	71607373	-	ENSSSCT00000014844	ENSSSCG00000013592	ELAVL1	ELAV like RNA binding protein 1 [Source:HGNC Symbol;Acc:HGNC:3312]	71607470	71646401	+	96	upstream
chr2	LNC_001106	XLOC_060579	--	Novel_lncRNA	72199491	72226162	-	ENSSSCT00000014820	ENSSSCG00000013568	--	--	72178532	72198704	-	786	upstream
chr2	LNC_001107	XLOC_060784	--	Novel_lncRNA	79277666	79284544	-	ENSSSCT00000015295	ENSSSCG00000014003	MIER2	MIER family member 2 [Source:HGNC Symbol;Acc:HGNC:29210]	79251654	79277784	+	-119	antisense
chr2	LNC_001107	XLOC_060784	--	Novel_lncRNA	79277666	79284544	-	ENSSSCT00000015296	ENSSSCG00000014004	PLPP2	phospholipid phosphatase 2 [Source:HGNC Symbol;Acc:HGNC:9230]	79284629	79297163	+	84	upstream
chr2	LNC_001107	XLOC_060784	--	Novel_lncRNA	79277666	79284544	-	ENSSSCT00000015297	ENSSSCG00000014004	PLPP2	phospholipid phosphatase 2 [Source:HGNC Symbol;Acc:HGNC:9230]	79284629	79297163	+	84	upstream
chr2	LNC_001108	XLOC_060871	--	Novel_lncRNA	84257757	84261664	-	ENSSSCT00000015371	ENSSSCG00000014071	BTF3	basic transcription factor 3 [Source:HGNC Symbol;Acc:HGNC:1125]	84262050	84269834	-	385	downstream
chr2	LNC_001109	XLOC_060898	--	Novel_lncRNA	87422697	87426237	-	ENSSSCT00000015394	ENSSSCG00000014093	CRHBP	corticotropin releasing hormone binding protein [Source:HGNC Symbol;Acc:HGNC:2356]	87433506	87447099	+	7268	upstream
chr5	LNC_001403	XLOC_076071	--	Novel_lncRNA	89423743	89428277	-	ENSSSCT00000029451	ENSSSCG00000022083	--	--	89280529	89424702	+	-960	antisense
chr10	LNC_000403	XLOC_022095	--	Novel_lncRNA	17362564	17364204	+	ENSSSCT00000011885	ENSSSCG00000010863	AHCTF1	AT-hook containing transcription factor 1 [Source:HGNC Symbol;Acc:HGNC:24618]	17369650	17441349	+	5445	upstream
chr10	LNC_000400	XLOC_022050	--	Novel_lncRNA	14997902	14998916	+	ENSSSCT00000027577	ENSSSCG00000026705	--	--	15003501	15040170	+	4584	upstream
chr10	LNC_000401	XLOC_022054	--	Novel_lncRNA	15132170	15136085	+	ENSSSCT00000011871	ENSSSCG00000010849	WDR26	WD repeat domain 26 [Source:HGNC Symbol;Acc:HGNC:21208]	15136566	15179564	-	480	downstream
chr10	LNC_000401	XLOC_022054	--	Novel_lncRNA	15132170	15136085	+	ENSSSCT00000032552	ENSSSCG00000027103	--	--	15124441	15129031	+	3138	downstream
chr6	ALDBSSCT0000009358	ALDBSSCG0000005711	--	Annotated_lncRNA	56802933	56804760	-	ENSSSCT00000004407	ENSSSCG00000003985	--	--	56812059	56829002	-	7298	downstream
chr10	LNC_000409	XLOC_022619	--	Novel_lncRNA	47289882	47293480	+	ENSSSCT00000012069	ENSSSCG00000011027	KIF5B	kinesin family member 5B [Source:HGNC Symbol;Acc:HGNC:6324]	47232798	47289099	-	782	upstream
chr3	ALDBSSCT0000007243	ALDBSSCG0000004393	--	Annotated_lncRNA	84691366	84694560	-	ENSSSCT00000009183	ENSSSCG00000008386	--	--	84698896	84727009	-	4335	downstream
chr2	ALDBSSCT0000006330	ALDBSSCG0000003872	--	Annotated_lncRNA	78378688	78387795	-	ENSSSCT00000014665	ENSSSCG00000013421	PTBP1	polypyrimidine tract binding protein 1 [Source:HGNC Symbol;Acc:HGNC:9583]	78360259	78369701	-	8986	upstream
chr2	ALDBSSCT0000006331	ALDBSSCG0000003873	--	Annotated_lncRNA	78646981	78648650	-	ENSSSCT00000024113	ENSSSCG00000027864	--	--	78649327	78656605	-	676	downstream
chr11	ALDBSSCT0000002042	ALDBSSCG0000001232	--	Annotated_lncRNA	78372544	78376542	-	ENSSSCT00000010448	ENSSSCG00000009530	--	--	78361372	78368847	-	3696	upstream
chr11	ALDBSSCT0000002042	ALDBSSCG0000001232	--	Annotated_lncRNA	78372544	78376542	-	ENSSSCT00000010449	ENSSSCG00000009531	--	--	78369216	78371621	-	922	upstream
chr5	LNC_001362	XLOC_073277	--	Novel_lncRNA	45582661	45593502	+	ENSSSCT00000032100	ENSSSCG00000030616	KIAA1551	KIAA1551 [Source:HGNC Symbol;Acc:HGNC:25559]	45546617	45582548	-	112	upstream
chr2	ALDBSSCT0000005797	ALDBSSCG0000003522	--	Annotated_lncRNA	8643087	8646810	+	ENSSSCT00000014281	ENSSSCG00000013065	ASRGL1	asparaginase like 1 [Source:HGNC Symbol;Acc:HGNC:16448]	8649633	8675487	-	2822	downstream
chr2	ALDBSSCT0000005794	ALDBSSCG0000003519	--	Annotated_lncRNA	6418208	6420520	+	ENSSSCT00000026889	ENSSSCG00000023890	ATG2A	autophagy-related protein 2 homolog A [Source:RefSeq peptide;Acc:NP_001177207]	6393343	6413661	+	4546	downstream
chr1	ALDBSSCT0000001036	ALDBSSCG0000000640	--	Annotated_lncRNA	286247183	286248731	-	ENSSSCT00000006038	ENSSSCG00000005492	TMEM268	transmembrane protein 268 [Source:HGNC Symbol;Acc:HGNC:24513]	286220699	286241331	-	5851	upstream
chr1	ALDBSSCT0000001036	ALDBSSCG0000000640	--	Annotated_lncRNA	286247183	286248731	-	ENSSSCT00000006037	ENSSSCG00000005491	--	--	286250323	286253598	-	1591	downstream
chr1	ALDBSSCT0000001035	ALDBSSCG0000000639	--	Annotated_lncRNA	284505334	284511948	-	ENSSSCT00000006021	ENSSSCG00000005475	ZFP37	ZFP37 zinc finger protein [Source:HGNC Symbol;Acc:HGNC:12863]	284520493	284538894	-	8544	downstream
chr3	LNC_001210	XLOC_065901	--	Novel_lncRNA	48443628	48446342	-	ENSSSCT00000008895	ENSSSCG00000008119	KCNIP3	potassium voltage-gated channel interacting protein 3 [Source:HGNC Symbol;Acc:HGNC:15523]	48408142	48441215	+	2412	downstream
chr3	LNC_001212	XLOC_065961	--	Novel_lncRNA	51646937	51699018	-	ENSSSCT00000008924	ENSSSCG00000008147	FHL2	four and a half LIM domains 2 [Source:HGNC Symbol;Acc:HGNC:3703]	51610400	51640594	-	6342	upstream
chr3	LNC_001213	XLOC_066099	--	Novel_lncRNA	60964141	60964858	-	ENSSSCT00000031530	ENSSSCG00000008222	--	--	60964941	61037239	+	82	upstream
chr1	LNC_000310	XLOC_017641	--	Novel_lncRNA	21989955	21999912	-	ENSSSCT00000004556	ENSSSCG00000004121	FBXO30	F-box protein 30 [Source:HGNC Symbol;Acc:HGNC:15600]	21999972	22016735	+	59	upstream
chr1	LNC_000314	XLOC_017828	--	Novel_lncRNA	28422924	28427513	-	ENSSSCT00000004578	ENSSSCG00000004143	TXLNB	taxilin beta [Source:HGNC Symbol;Acc:HGNC:21617]	28370898	28423000	+	-77	antisense
chrX	LNC_001840	XLOC_101076	--	Novel_lncRNA	112624683	112640389	-	ENSSSCT00000013781	ENSSSCG00000012602	C1GALT1C1	C1GALT1 specific chaperone 1 [Source:HGNC Symbol;Acc:HGNC:24338]	112640598	112644344	+	208	upstream
chrX	ENSSSCT00000032744	ENSSSCG00000030974	CH242-14E6.2	Annotated_lncRNA	138715045	138717915	-	ENSSSCT00000013917	ENSSSCG00000012730	AFF2	AF4/FMR2 family member 2 [Source:HGNC Symbol;Acc:HGNC:3776]	138261106	138747171	+	-2871	antisense
chr9	ALDBSSCT0000011702	ALDBSSCG0000007106	--	Annotated_lncRNA	134651174	134669821	-	ENSSSCT00000016929	ENSSSCG00000015540	MR1	major histocompatibility complex, class I-related [Source:HGNC Symbol;Acc:HGNC:4975]	134637147	134643117	+	8056	downstream
chr5	LNC_001364	XLOC_073548	--	Novel_lncRNA	63826571	63833926	+	ENSSSCT00000000676	ENSSSCG00000000629	-	basic proline-rich protein precursor [Source:RefSeq peptide;Acc:NP_001092050]	63816468	63819555	+	7015	downstream
chr5	LNC_001364	XLOC_073548	--	Novel_lncRNA	63826571	63833926	+	ENSSSCT00000000675	ENSSSCG00000000629	-	basic proline-rich protein precursor [Source:RefSeq peptide;Acc:NP_001092050]	63816468	63819555	+	7015	downstream
chr10	ALDBSSCT0000001143	ALDBSSCG0000000707	--	Annotated_lncRNA	16862788	16869950	+	ENSSSCT00000011882	ENSSSCG00000010860	PSEN2	presenilin 2 [Source:HGNC Symbol;Acc:HGNC:9509]	16874589	16891790	+	4638	upstream
chr10	ALDBSSCT0000001140	ALDBSSCG0000000704	--	Annotated_lncRNA	14879713	14880881	+	ENSSSCT00000032127	ENSSSCG00000025686	KMO	kynurenine 3-monooxygenase [Source:HGNC Symbol;Acc:HGNC:6381]	14889942	14937373	+	9060	upstream
chr10	ALDBSSCT0000001140	ALDBSSCG0000000704	--	Annotated_lncRNA	14879713	14880881	+	ENSSSCT00000030683	ENSSSCG00000028178	FH	fumarate hydratase [Source:RefSeq peptide;Acc:NP_001230517]	14852719	14879014	-	698	upstream
GL893900.2	LNC_000076	XLOC_004010	--	Novel_lncRNA	47715	62313	-	ENSSSCT00000024865	ENSSSCG00000021332	PAX8	paired box 8 [Source:HGNC Symbol;Acc:HGNC:8622]	67546	79009	+	5232	upstream
chr1	LNC_000271	XLOC_014566	--	Novel_lncRNA	126393981	126424554	+	ENSSSCT00000005079	ENSSSCG00000004598	MYZAP	myocardial zonula adherens protein [Source:HGNC Symbol;Acc:HGNC:43444]	126414879	126509527	-	-9676	antisense
chr1	LNC_000271	XLOC_014566	--	Novel_lncRNA	126393981	126424554	+	ENSSSCT00000027727	ENSSSCG00000030605	POLR2M	RNA polymerase II subunit M [Source:HGNC Symbol;Acc:HGNC:14862]	126383470	126393930	-	50	upstream
chr1	LNC_000270	XLOC_014546	--	Novel_lncRNA	125171657	125178517	+	ENSSSCT00000005073	ENSSSCG00000004592	--	--	125132754	125167752	+	3904	downstream
chr1	LNC_000273	XLOC_014592	--	Novel_lncRNA	128289257	128294383	+	ENSSSCT00000005084	ENSSSCG00000004603	RFX7	regulatory factor X7 [Source:HGNC Symbol;Acc:HGNC:25777]	128274903	128288834	+	422	downstream
chr1	LNC_000275	XLOC_014789	--	Novel_lncRNA	141110169	141114359	+	ENSSSCT00000005159	ENSSSCG00000004673	SLC28A2	solute carrier family 28 member 2 [Source:HGNC Symbol;Acc:HGNC:11002]	141072722	141110102	-	66	upstream
chr1	LNC_000274	XLOC_014644	--	Novel_lncRNA	132932942	132939867	+	ENSSSCT00000005108	ENSSSCG00000004625	LEO1	LEO1 homolog, Paf1/RNA polymerase II complex component [Source:HGNC Symbol;Acc:HGNC:30401]	132895033	132932794	+	147	downstream
chr1	LNC_000276	XLOC_014970	--	Novel_lncRNA	149728708	149732269	+	ENSSSCT00000005294	ENSSSCG00000004795	--	--	149706724	149721425	-	7282	upstream
chrY	LNC_001850	XLOC_101654	--	Novel_lncRNA	1191454	1199741	+	ENSSSCT00000031202	ENSSSCG00000025253	--	--	1045257	1191353	-	100	upstream
chrX	LNC_001842	XLOC_101294	--	Novel_lncRNA	124251350	124255588	-	ENSSSCT00000025868	ENSSSCG00000023618	--	--	124264033	124279838	+	8444	upstream
chr9	ENSSSCT00000019996	ENSSSCG00000018401	7SK	Annotated_lncRNA	108187102	108187423	+	ENSSSCT00000016777	ENSSSCG00000015402	CACNA2D1	calcium voltage-gated channel auxiliary subunit alpha2delta 1 [Source:HGNC Symbol;Acc:HGNC:1399]	108068516	108551541	+	-322	sense_overlapping
chr7	ALDBSSCT0000010323	ALDBSSCG0000006277	--	Annotated_lncRNA	123878668	123880328	-	ENSSSCT00000002773	ENSSSCG00000002495	SYNE3	spectrin repeat containing nuclear envelope family member 3 [Source:HGNC Symbol;Acc:HGNC:19861]	123887451	123943922	-	7122	downstream
chr2	LNC_001111	XLOC_060919	--	Novel_lncRNA	88527053	88531547	-	ENSSSCT00000015403	ENSSSCG00000014101	--	--	88534984	88719629	-	3436	downstream
chr10	ALDBSSCT0000001491	ALDBSSCG0000000905	--	Annotated_lncRNA	36252990	36270869	-	ENSSSCT00000012004	ENSSSCG00000010967	CCL27	C-C motif chemokine ligand 27 [Source:HGNC Symbol;Acc:HGNC:10626]	36278074	36278822	+	7204	upstream
chr10	ALDBSSCT0000001491	ALDBSSCG0000000905	--	Annotated_lncRNA	36252990	36270869	-	ENSSSCT00000012005	ENSSSCG00000010968	IL11RA	interleukin 11 receptor subunit alpha [Source:HGNC Symbol;Acc:HGNC:5967]	36278905	36289115	-	8035	downstream
chr10	ALDBSSCT0000001491	ALDBSSCG0000000905	--	Annotated_lncRNA	36252990	36270869	-	ENSSSCT00000012003	ENSSSCG00000010966	CCL19	chemokine (C-C motif) ligand 19 [Source:HGNC Symbol;Acc:HGNC:10617]	36249787	36252381	+	608	downstream
chr8	ALDBSSCT0000010488	ALDBSSCG0000006365	--	Annotated_lncRNA	58574362	58588768	+	ENSSSCT00000027137	ENSSSCG00000027954	--	--	58592360	58601370	+	3591	upstream
chr2	LNC_001110	XLOC_060919	--	Novel_lncRNA	88512579	88531526	-	ENSSSCT00000015403	ENSSSCG00000014101	--	--	88534984	88719629	-	3457	downstream
chr14	ENSSSCT00000020430	ENSSSCG00000018835	7SK	Annotated_lncRNA	138442959	138443263	-	ENSSSCT00000011666	ENSSSCG00000010665	--	--	138373869	138474890	-	-305	sense_overlapping
chr15	ALDBSSCT0000004504	ALDBSSCG0000002741	--	Annotated_lncRNA	75538410	75586248	-	ENSSSCT00000035160	ENSSSCG00000015889	TANK	TRAF family member associated NFKB activator [Source:HGNC Symbol;Acc:HGNC:11562]	75475654	75529763	+	8646	downstream
chr15	ALDBSSCT0000004504	ALDBSSCG0000002741	--	Annotated_lncRNA	75538410	75586248	-	ENSSSCT00000017301	ENSSSCG00000015889	TANK	TRAF family member associated NFKB activator [Source:HGNC Symbol;Acc:HGNC:11562]	75451998	75529953	+	8456	downstream
chr14	ALDBSSCT0000004041	ALDBSSCG0000002439	--	Annotated_lncRNA	123313078	123313735	-	ENSSSCT00000011577	ENSSSCG00000010584	MFSD13A	major facilitator superfamily domain containing 13A [Source:HGNC Symbol;Acc:HGNC:26196]	123319551	123334085	+	5815	upstream
chr14	ALDBSSCT0000004044	ALDBSSCG0000002442	--	Annotated_lncRNA	125215109	125220107	-	ENSSSCT00000011609	ENSSSCG00000010613	ITPRIP	inositol 1,4,5-trisphosphate receptor interacting protein [Source:HGNC Symbol;Acc:HGNC:29370]	125224090	125225745	-	3982	downstream
chr14	ALDBSSCT0000004044	ALDBSSCG0000002442	--	Annotated_lncRNA	125215109	125220107	-	ENSSSCT00000011608	ENSSSCG00000030271	--	--	125187426	125209743	+	5365	downstream
chrX	ENSSSCT00000034860	ENSSSCG00000030844	CH242-100L3.3	Annotated_lncRNA	12805892	12839550	-	ENSSSCT00000032767	ENSSSCG00000012134	PIGA	phosphatidylinositol glycan anchor biosynthesis class A [Source:HGNC Symbol;Acc:HGNC:8957]	12832316	12844352	-	-7235	sense_overlapping
chrX	ENSSSCT00000034860	ENSSSCG00000030844	CH242-100L3.3	Annotated_lncRNA	12805892	12839550	-	ENSSSCT00000013273	ENSSSCG00000012134	PIGA	phosphatidylinositol glycan anchor biosynthesis class A [Source:HGNC Symbol;Acc:HGNC:8957]	12832296	12844290	-	-7255	sense_overlapping
chrX	ENSSSCT00000034860	ENSSSCG00000030844	CH242-100L3.3	Annotated_lncRNA	12805892	12839550	-	ENSSSCT00000033670	ENSSSCG00000012134	PIGA	phosphatidylinositol glycan anchor biosynthesis class A [Source:HGNC Symbol;Acc:HGNC:8957]	12838080	12847005	-	-1471	sense_overlapping
chrX	ENSSSCT00000034860	ENSSSCG00000030844	CH242-100L3.3	Annotated_lncRNA	12805892	12839550	-	ENSSSCT00000036349	ENSSSCG00000012134	PIGA	phosphatidylinositol glycan anchor biosynthesis class A [Source:HGNC Symbol;Acc:HGNC:8957]	12834308	12844353	-	-5243	sense_overlapping
chrX	ENSSSCT00000034860	ENSSSCG00000030844	CH242-100L3.3	Annotated_lncRNA	12805892	12839550	-	ENSSSCT00000034488	ENSSSCG00000012134	PIGA	phosphatidylinositol glycan anchor biosynthesis class A [Source:HGNC Symbol;Acc:HGNC:8957]	12838194	12844078	-	-1357	sense_overlapping
chr7	ALDBSSCT0000010153	ALDBSSCG0000006181	--	Annotated_lncRNA	43243962	43247498	-	ENSSSCT00000001826	ENSSSCG00000026741	TBCC	tubulin folding cofactor C [Source:RefSeq peptide;Acc:NP_001245336]	43248740	43249774	-	1241	downstream
chr1	ALDBSSCT0000000966	ALDBSSCG0000000593	--	Annotated_lncRNA	243274322	243293444	-	ENSSSCT00000005755	ENSSSCG00000005222	SLC1A1	excitatory amino acid transporter 3 [Source:RefSeq peptide;Acc:NP_001158121]	243229381	243270334	-	3987	upstream
chr7	ALDBSSCT0000010155	ALDBSSCG0000006182	--	Annotated_lncRNA	43839124	43855137	-	ENSSSCT00000001865	ENSSSCG00000001672	CRIP3	cysteine rich protein 3 [Source:HGNC Symbol;Acc:HGNC:17751]	43834679	43838041	-	1082	upstream
chr7	ALDBSSCT0000010155	ALDBSSCG0000006182	--	Annotated_lncRNA	43839124	43855137	-	ENSSSCT00000025126	ENSSSCG00000027796	SLC22A7	Solute carrier family 22 member 7 [Source:UniProtKB/Swiss-Prot;Acc:Q1RPP5]	43828818	43835223	+	3900	downstream
chr7	ALDBSSCT0000010155	ALDBSSCG0000006182	--	Annotated_lncRNA	43839124	43855137	-	ENSSSCT00000001859	ENSSSCG00000001667	ZNF318	zinc finger protein 318 [Source:HGNC Symbol;Acc:HGNC:13578]	43857573	43889096	-	2435	downstream
GL894077.1	LNC_000091	XLOC_004622	--	Novel_lncRNA	190405	193694	-	ENSSSCT00000028100	ENSSSCG00000030189	--	--	178193	186773	+	3631	downstream
GL894031.1	LNC_000090	XLOC_004396	--	Novel_lncRNA	211231	221860	-	ENSSSCT00000029876	ENSSSCG00000021632	--	--	190963	208617	-	2613	upstream
GL894083.2	LNC_000092	XLOC_004630	--	Novel_lncRNA	4075	22362	+	ENSSSCT00000022410	ENSSSCG00000025089	ST3GAL2	ST3 beta-galactoside alpha-2,3-sialyltransferase 2 [Source:HGNC Symbol;Acc:HGNC:10863]	23447	37233	+	1084	upstream
chr6	ALDBSSCT0000009370	ALDBSSCG0000005714	--	Annotated_lncRNA	57321963	57336283	-	ENSSSCT00000004418	ENSSSCG00000003995	ZNF606	zinc finger protein 606 [Source:HGNC Symbol;Acc:HGNC:25879]	57292699	57314691	-	7271	upstream
chr2	ALDBSSCT0000006514	ALDBSSCG0000003979	--	Annotated_lncRNA	157510305	157522512	-	ENSSSCT00000015781	ENSSSCG00000014436	ARHGEF37	Rho guanine nucleotide exchange factor 37 [Source:HGNC Symbol;Acc:HGNC:34430]	157445243	157501653	+	8651	downstream
chr9	ALDBSSCT0000011287	ALDBSSCG0000006854	--	Annotated_lncRNA	102529749	102535957	+	ENSSSCT00000016765	ENSSSCG00000015390	ABCB1	ATP-binding cassette, sub-family B (MDR/TAP), member 1 [Source:RefSeq peptide;Acc:NP_001295175]	102544383	102626450	+	8425	upstream
chr9	ALDBSSCT0000011289	ALDBSSCG0000006855	--	Annotated_lncRNA	105305540	105371873	+	ENSSSCT00000025180	ENSSSCG00000027856	--	--	105378496	105407313	-	6622	downstream
chr7	ALDBSSCT0000009851	ALDBSSCG0000005995	--	Annotated_lncRNA	83582110	83590777	+	ENSSSCT00000002398	ENSSSCG00000002144	CCNB1IP1	cyclin B1 interacting protein 1 [Source:HGNC Symbol;Acc:HGNC:19437]	83598033	83602985	+	7255	upstream
chr7	ALDBSSCT0000009851	ALDBSSCG0000005995	--	Annotated_lncRNA	83582110	83590777	+	ENSSSCT00000002397	ENSSSCG00000002143	PARP2	poly(ADP-ribose) polymerase 2 [Source:HGNC Symbol;Acc:HGNC:272]	83563415	83579726	-	2383	upstream
chr14	ALDBSSCT0000003732	ALDBSSCG0000002234	--	Annotated_lncRNA	118574536	118578562	+	ENSSSCT00000011517	ENSSSCG00000010527	MARVELD1	MARVEL domain containing 1 [Source:HGNC Symbol;Acc:HGNC:28674]	118573375	118574022	+	513	downstream
chr15	LNC_000891	XLOC_048340	--	Novel_lncRNA	133597021	133603347	-	ENSSSCT00000024409	ENSSSCG00000016194	USP37	ubiquitin specific peptidase 37 [Source:HGNC Symbol;Acc:HGNC:20063]	133512791	133595116	-	1904	upstream
chr15	LNC_000891	XLOC_048340	--	Novel_lncRNA	133597021	133603347	-	ENSSSCT00000017634	ENSSSCG00000016193	CNOT9	CCR4-NOT transcription complex subunit 9 [Source:HGNC Symbol;Acc:HGNC:10445]	133604447	133636861	+	1099	upstream
chr15	LNC_000891	XLOC_048340	--	Novel_lncRNA	133597021	133603347	-	ENSSSCT00000017635	ENSSSCG00000016194	USP37	ubiquitin specific peptidase 37 [Source:HGNC Symbol;Acc:HGNC:20063]	133512791	133595116	-	1904	upstream
chr6	ALDBSSCT0000009328	ALDBSSCG0000005688	--	Annotated_lncRNA	47019232	47023895	-	ENSSSCT00000033534	ENSSSCG00000003079	PVR	poliovirus receptor [Source:HGNC Symbol;Acc:HGNC:9705]	47026980	47036912	-	3084	downstream
chr6	ALDBSSCT0000009328	ALDBSSCG0000005688	--	Annotated_lncRNA	47019232	47023895	-	ENSSSCT00000003415	ENSSSCG00000003078	CEACAM19	carcinoembryonic antigen related cell adhesion molecule 19 [Source:HGNC Symbol;Acc:HGNC:31951]	46996172	47016744	-	2487	upstream
chr6	ALDBSSCT0000009328	ALDBSSCG0000005688	--	Annotated_lncRNA	47019232	47023895	-	ENSSSCT00000003416	ENSSSCG00000003079	PVR	poliovirus receptor [Source:HGNC Symbol;Acc:HGNC:9705]	47025630	47036662	-	1734	downstream
chr15	LNC_000895	XLOC_048557	--	Novel_lncRNA	145138773	145141272	-	ENSSSCT00000017711	ENSSSCG00000016265	--	--	145104683	145130125	-	8647	upstream
chr15	LNC_000895	XLOC_048557	--	Novel_lncRNA	145138773	145141272	-	ENSSSCT00000017710	ENSSSCG00000016265	--	--	145104683	145130125	-	8647	upstream
chr4	ALDBSSCT0000007403	ALDBSSCG0000004487	--	Annotated_lncRNA	187015	193797	+	ENSSSCT00000033747	ENSSSCG00000029830	RPL8	ribosomal protein L8 [Source:HGNC Symbol;Acc:HGNC:10368]	200005	207408	+	6207	upstream
chr4	ALDBSSCT0000007403	ALDBSSCG0000004487	--	Annotated_lncRNA	187015	193797	+	ENSSSCT00000006469	ENSSSCG00000005890	ZNF7	zinc finger protein 7 [Source:HGNC Symbol;Acc:HGNC:13139]	176559	184751	-	2263	upstream
chr8	LNC_001691	XLOC_091884	--	Novel_lncRNA	110326770	110330149	-	ENSSSCT00000029448	ENSSSCG00000026698	--	--	110329810	110365693	+	-340	antisense
chr15	ALDBSSCT0000004271	ALDBSSCG0000002586	--	Annotated_lncRNA	107672650	107714888	+	ENSSSCT00000017487	ENSSSCG00000016062	NABP1	nucleic acid binding protein 1 [Source:HGNC Symbol;Acc:HGNC:26232]	107658457	107666685	+	5964	downstream
chr8	LNC_001693	XLOC_092004	--	Novel_lncRNA	117909330	117999175	-	ENSSSCT00000009993	ENSSSCG00000009126	--	--	117991436	117991885	+	-450	antisense
chr8	LNC_001695	XLOC_092273	--	Novel_lncRNA	130436974	130451227	-	ENSSSCT00000027188	ENSSSCG00000009184	ADH4	alcohol dehydrogenase 4 (class II), pi polypeptide [Source:HGNC Symbol;Acc:HGNC:252]	130410138	130427706	+	9267	downstream
chr8	LNC_001695	XLOC_092273	--	Novel_lncRNA	130436974	130451227	-	ENSSSCT00000010057	ENSSSCG00000009184	ADH4	alcohol dehydrogenase 4 (class II), pi polypeptide [Source:HGNC Symbol;Acc:HGNC:252]	130410138	130427879	+	9094	downstream
chr8	LNC_001695	XLOC_092273	--	Novel_lncRNA	130436974	130451227	-	ENSSSCT00000010058	ENSSSCG00000009185	ADH5	alcohol dehydrogenase 5 (class III), chi polypeptide [Source:RefSeq peptide;Acc:NP_001231762]	130451260	130466903	+	32	upstream
chr8	LNC_001696	XLOC_092318	--	Novel_lncRNA	135094652	135099940	-	ENSSSCT00000010069	ENSSSCG00000009196	ATOH1	atonal bHLH transcription factor 1 [Source:HGNC Symbol;Acc:HGNC:797]	135104480	135105541	-	4539	downstream
chr3	ALDBSSCT0000006684	ALDBSSCG0000004083	--	Annotated_lncRNA	42723326	42735638	+	ENSSSCT00000008829	ENSSSCG00000008057	AMDHD2	amidohydrolase domain containing 2 [Source:HGNC Symbol;Acc:HGNC:24262]	42707012	42716475	+	6850	downstream
chr8	LNC_001699	XLOC_092644	--	Novel_lncRNA	143416660	143420433	-	ENSSSCT00000010109	ENSSSCG00000009230	WDFY3	WD repeat and FYVE domain containing 3 [Source:HGNC Symbol;Acc:HGNC:20751]	143175327	143414703	+	1956	downstream
chr3	ALDBSSCT0000006686	ALDBSSCG0000004084	--	Annotated_lncRNA	44171600	44175089	+	ENSSSCT00000027344	ENSSSCG00000025899	--	--	44183278	44184962	+	8188	upstream
chr3	ALDBSSCT0000006681	ALDBSSCG0000004081	--	Annotated_lncRNA	42579658	42588182	+	ENSSSCT00000030051	ENSSSCG00000027813	--	--	42590747	42609843	+	2564	upstream
chr6	LNC_001450	XLOC_078306	--	Novel_lncRNA	87863605	87868485	+	ENSSSCT00000004047	ENSSSCG00000003651	RHBDL2	rhomboid like 2 [Source:HGNC Symbol;Acc:HGNC:16083]	87871031	87912911	-	2545	downstream
chr6	LNC_001450	XLOC_078306	--	Novel_lncRNA	87863605	87868485	+	ENSSSCT00000004046	ENSSSCG00000003650	GJA9	gap junction protein alpha 9 [Source:HGNC Symbol;Acc:HGNC:19155]	87864688	87866235	-	-1548	antisense
chr6	LNC_001450	XLOC_078306	--	Novel_lncRNA	87863605	87868485	+	ENSSSCT00000004045	ENSSSCG00000003649	--	--	87855743	87863421	-	183	upstream
chr6	LNC_001451	XLOC_078353	--	Novel_lncRNA	90740068	90743989	+	ENSSSCT00000022557	ENSSSCG00000024162	IMPA2	inositol monophosphatase 2 [Source:HGNC Symbol;Acc:HGNC:6051]	90749827	90770377	+	5837	upstream
chr9	ALDBSSCT0000011462	ALDBSSCG0000006974	--	Annotated_lncRNA	21859589	21861895	-	ENSSSCT00000016263	ENSSSCG00000014907	CREBZF	CREB/ATF bZIP transcription factor [Source:HGNC Symbol;Acc:HGNC:24905]	21863871	21864935	-	1975	downstream
chr9	ALDBSSCT0000011462	ALDBSSCG0000006974	--	Annotated_lncRNA	21859589	21861895	-	ENSSSCT00000023686	ENSSSCG00000025187	TMEM126A	transmembrane protein 126A [Source:HGNC Symbol;Acc:HGNC:25382]	21846378	21858442	+	1146	downstream
chr9	ALDBSSCT0000011463	ALDBSSCG0000006974	--	Annotated_lncRNA	21859589	21863291	-	ENSSSCT00000016263	ENSSSCG00000014907	CREBZF	CREB/ATF bZIP transcription factor [Source:HGNC Symbol;Acc:HGNC:24905]	21863871	21864935	-	579	downstream
chr9	ALDBSSCT0000011463	ALDBSSCG0000006974	--	Annotated_lncRNA	21859589	21863291	-	ENSSSCT00000023686	ENSSSCG00000025187	TMEM126A	transmembrane protein 126A [Source:HGNC Symbol;Acc:HGNC:25382]	21846378	21858442	+	1146	downstream
chr15	LNC_000828	XLOC_043798	--	Novel_lncRNA	8584391	8630092	+	ENSSSCT00000017069	ENSSSCG00000015670	GTDC1	glycosyltransferase like domain containing 1 [Source:HGNC Symbol;Acc:HGNC:20887]	8511221	8578458	+	5932	downstream
chr13	LNC_000628	XLOC_031712	--	Novel_lncRNA	67234838	67241801	+	ENSSSCT00000012621	ENSSSCG00000011531	--	--	67224767	67234400	+	437	downstream
chr6	LNC_001422	XLOC_076840	--	Novel_lncRNA	17757235	17761506	+	ENSSSCT00000003112	ENSSSCG00000002812	KIFC3	kinesin family member C3 [Source:HGNC Symbol;Acc:HGNC:6326]	17719919	17751388	-	5846	upstream
chr9	ALDBSSCT0000011047	ALDBSSCG0000006705	--	Annotated_lncRNA	3407678	3416160	+	ENSSSCT00000028317	ENSSSCG00000026560	--	--	3423796	3424740	+	7635	upstream
chr13	LNC_000629	XLOC_031762	--	Novel_lncRNA	73209779	73210951	+	ENSSSCT00000012648	ENSSSCG00000011557	CIDEC	cell death inducing DFFA like effector c [Source:HGNC Symbol;Acc:HGNC:24229]	73216901	73223512	-	5949	downstream
chr13	LNC_000629	XLOC_031762	--	Novel_lncRNA	73209779	73210951	+	ENSSSCT00000012645	ENSSSCG00000011555	RPUSD3	RNA pseudouridylate synthase domain containing 3 [Source:HGNC Symbol;Acc:HGNC:28437]	73202082	73209699	-	79	upstream
chr13	LNC_000629	XLOC_031762	--	Novel_lncRNA	73209779	73210951	+	ENSSSCT00000012643	ENSSSCG00000011553	--	--	73169735	73201215	+	8563	downstream
chr9	ALDBSSCT0000011048	ALDBSSCG0000006705	--	Annotated_lncRNA	3407687	3416160	+	ENSSSCT00000028317	ENSSSCG00000026560	--	--	3423796	3424740	+	7635	upstream
chr5	ALDBSSCT0000008530	ALDBSSCG0000005190	--	Annotated_lncRNA	23100501	23102266	-	ENSSSCT00000027288	ENSSSCG00000020725	--	--	22968087	23092644	+	7856	downstream
chr5	ALDBSSCT0000008530	ALDBSSCG0000005190	--	Annotated_lncRNA	23100501	23102266	-	ENSSSCT00000000403	ENSSSCG00000000377	--	--	23103687	23107038	-	1420	downstream
chr4	ALDBSSCT0000008037	ALDBSSCG0000004875	--	Annotated_lncRNA	91117450	91132822	-	ENSSSCT00000006913	ENSSSCG00000006308	CREG1	cellular repressor of E1A stimulated genes 1 [Source:HGNC Symbol;Acc:HGNC:2351]	91134122	91146232	+	1299	upstream
chr1	ALDBSSCT0000000217	ALDBSSCG0000000123	--	Annotated_lncRNA	106992250	106995275	+	ENSSSCT00000004977	ENSSSCG00000004505	SMAD2	SMAD family member 2 [Source:HGNC Symbol;Acc:HGNC:6768]	106901465	106991088	-	1161	upstream
chr5	ALDBSSCT0000008532	ALDBSSCG0000005192	--	Annotated_lncRNA	23652207	23657322	-	ENSSSCT00000033906	ENSSSCG00000000405	ATP5B	ATP synthase, H+ transporting, mitochondrial F1 complex, beta polypeptide [Source:HGNC Symbol;Acc:HGNC:830]	23659084	23666689	-	1761	downstream
chr5	ALDBSSCT0000008532	ALDBSSCG0000005192	--	Annotated_lncRNA	23652207	23657322	-	ENSSSCT00000000438	ENSSSCG00000000405	ATP5B	ATP synthase, H+ transporting, mitochondrial F1 complex, beta polypeptide [Source:HGNC Symbol;Acc:HGNC:830]	23659084	23666696	-	1761	downstream
chr13	LNC_000679	XLOC_034761	--	Novel_lncRNA	35051298	35072678	-	ENSSSCT00000024673	ENSSSCG00000026739	--	--	35034834	35044882	-	6415	upstream
chr13	LNC_000679	XLOC_034761	--	Novel_lncRNA	35051298	35072678	-	ENSSSCT00000012460	ENSSSCG00000011382	USP4	ubiquitin specific peptidase 4 [Source:HGNC Symbol;Acc:HGNC:12627]	35080259	35135384	-	7580	downstream
chr13	LNC_000679	XLOC_034761	--	Novel_lncRNA	35051298	35072678	-	ENSSSCT00000012454	ENSSSCG00000011376	CCDC36	coiled-coil domain containing 36 [Source:HGNC Symbol;Acc:HGNC:27945]	35060816	35067262	+	-6447	antisense
chr13	LNC_000678	XLOC_034761	--	Novel_lncRNA	35051298	35066273	-	ENSSSCT00000024673	ENSSSCG00000026739	--	--	35034834	35044882	-	6415	upstream
chr13	LNC_000678	XLOC_034761	--	Novel_lncRNA	35051298	35066273	-	ENSSSCT00000012454	ENSSSCG00000011376	CCDC36	coiled-coil domain containing 36 [Source:HGNC Symbol;Acc:HGNC:27945]	35060816	35067262	+	-5458	antisense
chr13	ALDBSSCT0000003098	ALDBSSCG0000001859	--	Annotated_lncRNA	31043268	31047279	-	ENSSSCT00000035976	ENSSSCG00000011300	EXOSC7	exosome component 7 [Source:HGNC Symbol;Acc:HGNC:28112]	31054738	31086642	+	7458	upstream
chr13	ALDBSSCT0000003098	ALDBSSCG0000001859	--	Annotated_lncRNA	31043268	31047279	-	ENSSSCT00000012371	ENSSSCG00000011300	EXOSC7	exosome component 7 [Source:HGNC Symbol;Acc:HGNC:28112]	31054816	31084064	+	7536	upstream
chr13	ALDBSSCT0000003099	ALDBSSCG0000001860	--	Annotated_lncRNA	31135058	31135601	-	ENSSSCT00000012368	ENSSSCG00000011298	CDCP1	CUB domain containing protein 1 [Source:HGNC Symbol;Acc:HGNC:24357]	31136842	31197290	-	1240	downstream
chr13	LNC_000675	XLOC_034457	--	Novel_lncRNA	18714312	18723445	-	ENSSSCT00000035130	ENSSSCG00000011226	--	--	18707840	18710434	-	3877	upstream
chr13	LNC_000675	XLOC_034457	--	Novel_lncRNA	18714312	18723445	-	ENSSSCT00000012293	ENSSSCG00000011226	--	--	18707605	18710521	-	3790	upstream
chr13	LNC_000677	XLOC_034500	--	Novel_lncRNA	23769179	23777214	-	ENSSSCT00000030165	ENSSSCG00000027738	LRRFIP2	LRR binding FLII interacting protein 2 [Source:HGNC Symbol;Acc:HGNC:6703]	23693327	23766755	-	2423	upstream
chr13	LNC_000677	XLOC_034500	--	Novel_lncRNA	23769179	23777214	-	ENSSSCT00000032516	ENSSSCG00000027738	LRRFIP2	LRR binding FLII interacting protein 2 [Source:HGNC Symbol;Acc:HGNC:6703]	23693327	23766755	-	2423	upstream
chr13	LNC_000677	XLOC_034500	--	Novel_lncRNA	23769179	23777214	-	ENSSSCT00000032126	ENSSSCG00000030247	EPM2AIP1	EPM2A interacting protein 1 [Source:HGNC Symbol;Acc:HGNC:19735]	23780210	23782036	-	2995	downstream
chr13	LNC_000671	XLOC_034204	--	Novel_lncRNA	218440904	218442521	+	ENSSSCT00000031494	ENSSSCG00000028960	--	--	218430206	218440700	-	203	upstream
chr13	LNC_000671	XLOC_034204	--	Novel_lncRNA	218440904	218442521	+	ENSSSCT00000029980	ENSSSCG00000026344	MCM3AP	minichromosome maintenance complex component 3 associated protein [Source:HGNC Symbol;Acc:HGNC:6946]	218444633	218493417	-	2111	downstream
chr13	LNC_000670	XLOC_034181	--	Novel_lncRNA	216980354	216982191	+	ENSSSCT00000023021	ENSSSCG00000022246	--	--	216984861	216994632	-	2669	downstream
chr6	LNC_001429	XLOC_077252	--	Novel_lncRNA	43276261	43278840	+	ENSSSCT00000027844	ENSSSCG00000026261	FBXO17	F-box protein 17 [Source:HGNC Symbol;Acc:HGNC:18754]	43281609	43284321	-	2768	downstream
chr6	LNC_001429	XLOC_077252	--	Novel_lncRNA	43276261	43278840	+	ENSSSCT00000003297	ENSSSCG00000002972	--	--	43266647	43276250	-	10	upstream
chr6	LNC_001429	XLOC_077252	--	Novel_lncRNA	43276261	43278840	+	ENSSSCT00000027105	ENSSSCG00000021333	--	--	43285919	43292702	-	7078	downstream
JH118620.1	ENSSSCT00000029022	ENSSSCG00000027271	Metazoa_SRP	Annotated_lncRNA	62821	63121	+	ENSSSCT00000030186	ENSSSCG00000027119	COA7	cytochrome c oxidase assembly factor 7 (putative) [Source:HGNC Symbol;Acc:HGNC:25716]	65574	77254	+	2452	upstream
chr6	LNC_001428	XLOC_077167	--	Novel_lncRNA	41023253	41025227	+	ENSSSCT00000024653	ENSSSCG00000025355	ZNF146	zinc finger protein 146 [Source:HGNC Symbol;Acc:HGNC:12931]	41000464	41022685	-	567	upstream
chr8	LNC_001659	XLOC_090276	--	Novel_lncRNA	130202718	130214797	+	ENSSSCT00000010054	ENSSSCG00000009181	--	--	130219448	130222743	+	4650	upstream
chr2	ALDBSSCT0000005876	ALDBSSCG0000003578	--	Annotated_lncRNA	45413276	45421384	+	ENSSSCT00000014617	ENSSSCG00000013383	C11orf58	chromosome 11 open reading frame 58 [Source:HGNC Symbol;Acc:HGNC:16990]	45426741	45465694	-	5356	downstream
chr2	ALDBSSCT0000005876	ALDBSSCG0000003578	--	Annotated_lncRNA	45413276	45421384	+	ENSSSCT00000014616	ENSSSCG00000013382	PLEKHA7	pleckstrin homology domain containing A7 [Source:HGNC Symbol;Acc:HGNC:27049]	45136143	45412705	+	570	downstream
chr13	ALDBSSCT0000003143	ALDBSSCG0000001889	--	Annotated_lncRNA	55516510	55518168	-	ENSSSCT00000012589	ENSSSCG00000011504	EOGT	EGF domain specific O-linked N-acetylglucosamine transferase [Source:HGNC Symbol;Acc:HGNC:28526]	55478569	55514534	-	1975	upstream
chr13	ALDBSSCT0000003143	ALDBSSCG0000001889	--	Annotated_lncRNA	55516510	55518168	-	ENSSSCT00000012597	ENSSSCG00000011510	TMF1	TATA element modulatory factor 1 [Source:HGNC Symbol;Acc:HGNC:11870]	55528070	55557900	-	9901	downstream
chr3	ALDBSSCT0000006753	ALDBSSCG0000004124	--	Annotated_lncRNA	75768589	75800312	+	ENSSSCT00000009124	ENSSSCG00000008332	C2orf42	chromosome 2 open reading frame 42 [Source:HGNC Symbol;Acc:HGNC:26056]	75738677	75763171	+	5417	downstream
chr3	ALDBSSCT0000006754	ALDBSSCG0000004125	--	Annotated_lncRNA	75816622	75883119	+	ENSSSCT00000028976	ENSSSCG00000027224	PCBP1	poly(rC) binding protein 1 [Source:HGNC Symbol;Acc:HGNC:8647]	75814285	75815355	-	1266	upstream
chr3	ALDBSSCT0000006759	ALDBSSCG0000004128	--	Annotated_lncRNA	76445145	76447242	+	ENSSSCT00000029151	ENSSSCG00000027492	--	--	76437796	76442529	-	2615	upstream
JH118414.1	ALDBSSCT0000011860	ALDBSSCG0000007207	--	Annotated_lncRNA	96438	99193	-	ENSSSCT00000018781	ENSSSCG00000017252	KCNJ2	inward rectifier potassium channel 2 [Source:RefSeq peptide;Acc:NP_999316]	92222	93638	-	2799	upstream
chr2	ALDBSSCT0000006439	ALDBSSCG0000003931	--	Annotated_lncRNA	137452036	137454628	-	ENSSSCT00000015580	ENSSSCG00000014259	--	--	137455203	137519461	+	574	upstream
chr8	LNC_001650	XLOC_089874	--	Novel_lncRNA	112765799	112783620	+	ENSSSCT00000032140	ENSSSCG00000030024	--	--	112778221	112789836	-	-5400	antisense
chr8	LNC_001651	XLOC_089891	--	Novel_lncRNA	115208854	115209816	+	ENSSSCT00000009986	ENSSSCG00000009119	LARP7	La ribonucleoprotein domain family, member 7 [Source:RefSeq peptide;Acc:NP_001230744]	115189078	115208643	-	210	upstream
chr2	LNC_001078	XLOC_058372	--	Novel_lncRNA	130862237	130878329	+	ENSSSCT00000031934	ENSSSCG00000022656	SRFBP1	serum response factor binding protein 1 [Source:HGNC Symbol;Acc:HGNC:26333]	130800500	130862131	+	105	downstream
chr2	LNC_001079	XLOC_058372	--	Novel_lncRNA	130862237	130878329	+	ENSSSCT00000031934	ENSSSCG00000022656	SRFBP1	serum response factor binding protein 1 [Source:HGNC Symbol;Acc:HGNC:26333]	130800500	130862131	+	105	downstream
chr6	ALDBSSCT0000008815	ALDBSSCG0000005384	--	Annotated_lncRNA	41234670	41253287	+	ENSSSCT00000003246	ENSSSCG00000002933	ZNF382	zinc finger protein 382 [Source:HGNC Symbol;Acc:HGNC:17409]	41220865	41232735	-	1934	upstream
chr6	ALDBSSCT0000008810	ALDBSSCG0000005381	--	Annotated_lncRNA	40640494	40642074	+	ENSSSCT00000003202	ENSSSCG00000002898	--	--	40630738	40638650	+	1843	downstream
chr6	ALDBSSCT0000008810	ALDBSSCG0000005381	--	Annotated_lncRNA	40640494	40642074	+	ENSSSCT00000025250	ENSSSCG00000023498	--	--	40634195	40639501	-	992	upstream
chr13	ALDBSSCT0000003328	ALDBSSCG0000002003	--	Annotated_lncRNA	153842834	153874530	-	ENSSSCT00000025516	ENSSSCG00000024302	GAP43	growth associated protein 43 [Source:HGNC Symbol;Acc:HGNC:4140]	153883055	153883669	-	8524	downstream
chr2	LNC_001071	XLOC_058117	--	Novel_lncRNA	120846471	120869414	+	ENSSSCT00000015517	ENSSSCG00000014202	STARD4	stAR-related lipid transfer protein 4 [Source:RefSeq peptide;Acc:NP_001137198]	120830523	120845745	-	725	upstream
chr12	ALDBSSCT0000002233	ALDBSSCG0000001341	--	Annotated_lncRNA	35290308	35295411	+	ENSSSCT00000019188	ENSSSCG00000017626	SRSF1	serine and arginine rich splicing factor 1 [Source:HGNC Symbol;Acc:HGNC:10780]	35280155	35283908	+	6399	downstream
chr12	ALDBSSCT0000002233	ALDBSSCG0000001341	--	Annotated_lncRNA	35290308	35295411	+	ENSSSCT00000026795	ENSSSCG00000025930	--	--	35303883	35316440	+	8471	upstream
chr12	ALDBSSCT0000002233	ALDBSSCG0000001341	--	Annotated_lncRNA	35290308	35295411	+	ENSSSCT00000024902	ENSSSCG00000025930	--	--	35302088	35316440	+	6676	upstream
chr12	ALDBSSCT0000002235	ALDBSSCG0000001343	--	Annotated_lncRNA	36177551	36181774	+	ENSSSCT00000019201	ENSSSCG00000017639	SUPT4H1	SPT4 homolog, DSIF elongation factor subunit [Source:HGNC Symbol;Acc:HGNC:11467]	36183754	36189958	+	1979	upstream
chr12	ALDBSSCT0000002235	ALDBSSCG0000001343	--	Annotated_lncRNA	36177551	36181774	+	ENSSSCT00000033569	ENSSSCG00000017639	SUPT4H1	SPT4 homolog, DSIF elongation factor subunit [Source:HGNC Symbol;Acc:HGNC:11467]	36183666	36190568	+	1891	upstream
chr12	ALDBSSCT0000002234	ALDBSSCG0000001342	--	Annotated_lncRNA	36120612	36122373	+	ENSSSCT00000019203	ENSSSCG00000017641	HSF5	heat shock transcription factor 5 [Source:HGNC Symbol;Acc:HGNC:26862]	36070712	36117782	+	2829	downstream
chr2	LNC_001076	XLOC_058248	--	Novel_lncRNA	125346358	125350273	+	ENSSSCT00000015541	ENSSSCG00000014223	COMMD10	COMM domain containing 10 [Source:HGNC Symbol;Acc:HGNC:30201]	125144505	125336545	+	9812	downstream
chr2	LNC_001077	XLOC_058317	--	Novel_lncRNA	128725424	128732898	+	ENSSSCT00000015545	ENSSSCG00000014227	TNFAIP8	TNF alpha induced protein 8 [Source:HGNC Symbol;Acc:HGNC:17260]	128722081	128722647	+	2776	downstream
chr12	ALDBSSCT0000002305	ALDBSSCG0000001389	--	Annotated_lncRNA	61909356	61910228	+	ENSSSCT00000019622	ENSSSCG00000018027	--	--	61898102	61907741	+	1614	downstream
chr6	ALDBSSCT0000008927	ALDBSSCG0000005458	--	Annotated_lncRNA	70557427	70558813	+	ENSSSCT00000031460	ENSSSCG00000022946	--	--	70568784	70578438	+	9970	upstream
chr8	LNC_001672	XLOC_091220	--	Novel_lncRNA	58237753	58244595	-	ENSSSCT00000031478	ENSSSCG00000022283	CEP135	centrosomal protein 135 [Source:HGNC Symbol;Acc:HGNC:29086]	58249777	58305591	-	5181	downstream
chr15	ALDBSSCT0000004452	ALDBSSCG0000002714	--	Annotated_lncRNA	55033932	55038303	-	ENSSSCT00000017222	ENSSSCG00000015814	TACC1	transforming acidic coiled-coil containing protein 1 [Source:HGNC Symbol;Acc:HGNC:11522]	55038844	55080112	+	540	upstream
chr8	LNC_001670	XLOC_091029	--	Novel_lncRNA	41136449	41159453	-	ENSSSCT00000009666	ENSSSCG00000008831	DCUN1D4	defective in cullin neddylation 1 domain containing 4 [Source:HGNC Symbol;Acc:HGNC:28998]	41159617	41236217	+	163	upstream
chr12	ALDBSSCT0000002309	ALDBSSCG0000001393	--	Annotated_lncRNA	62300759	62307945	+	ENSSSCT00000019628	ENSSSCG00000018033	UBB	ubiquitin B [Source:HGNC Symbol;Acc:HGNC:12463]	62297983	62299883	-	875	upstream
chr5	ALDBSSCT0000008392	ALDBSSCG0000005102	--	Annotated_lncRNA	83903813	83905841	+	ENSSSCT00000000919	ENSSSCG00000000844	NFYB	nuclear transcription factor Y subunit beta [Source:HGNC Symbol;Acc:HGNC:7805]	83912608	83923010	+	6766	upstream
chr2	ALDBSSCT0000006329	ALDBSSCG0000003871	--	Annotated_lncRNA	75718665	75720774	-	ENSSSCT00000031600	ENSSSCG00000013480	SMIM24	small integral membrane protein 24 [Source:HGNC Symbol;Acc:HGNC:37244]	75722686	75725053	-	1911	downstream
chr2	ALDBSSCT0000006329	ALDBSSCG0000003871	--	Annotated_lncRNA	75718665	75720774	-	ENSSSCT00000014726	ENSSSCG00000013480	SMIM24	small integral membrane protein 24 [Source:HGNC Symbol;Acc:HGNC:37244]	75722686	75725053	-	1911	downstream
chr2	ALDBSSCT0000006329	ALDBSSCG0000003871	--	Annotated_lncRNA	75718665	75720774	-	ENSSSCT00000014724	ENSSSCG00000013478	DOHH	deoxyhypusine hydroxylase/monooxygenase [Source:HGNC Symbol;Acc:HGNC:28662]	75730692	75739639	-	9917	downstream
chr2	ALDBSSCT0000006328	ALDBSSCG0000003870	--	Annotated_lncRNA	74635388	74641394	-	ENSSSCT00000025153	ENSSSCG00000021078	--	--	74558427	74628366	-	7021	upstream
chr2	ALDBSSCT0000006328	ALDBSSCG0000003870	--	Annotated_lncRNA	74635388	74641394	-	ENSSSCT00000026522	ENSSSCG00000021078	--	--	74558427	74628366	-	7021	upstream
chr2	LNC_001116	XLOC_061018	--	Novel_lncRNA	98256458	98274561	-	ENSSSCT00000015452	ENSSSCG00000014148	TMEM161B	transmembrane protein 161B [Source:HGNC Symbol;Acc:HGNC:28483]	98274630	98350453	-	68	downstream
chr12	ALDBSSCT0000002430	ALDBSSCG0000001471	--	Annotated_lncRNA	38344990	38356842	-	ENSSSCT00000031698	ENSSSCG00000027060	TBX2	T-box 2 [Source:HGNC Symbol;Acc:HGNC:11597]	38328615	38338207	-	6782	upstream
chr2	LNC_001113	XLOC_060951	--	Novel_lncRNA	91727218	91729763	-	ENSSSCT00000015434	ENSSSCG00000014130	--	--	91722721	91726111	+	1106	downstream
chr2	LNC_001113	XLOC_060951	--	Novel_lncRNA	91727218	91729763	-	ENSSSCT00000015433	ENSSSCG00000014129	ZCCHC9	zinc finger, CCHC domain containing 9 [Source:HGNC Symbol;Acc:HGNC:25424]	91735398	91744477	-	5634	downstream
chr2	LNC_001112	XLOC_060951	--	Novel_lncRNA	91725828	91734005	-	ENSSSCT00000015434	ENSSSCG00000014130	--	--	91722721	91726111	+	-284	antisense
chr2	LNC_001112	XLOC_060951	--	Novel_lncRNA	91725828	91734005	-	ENSSSCT00000015433	ENSSSCG00000014129	ZCCHC9	zinc finger, CCHC domain containing 9 [Source:HGNC Symbol;Acc:HGNC:25424]	91735398	91744477	-	1392	downstream
chr12	ALDBSSCT0000002435	ALDBSSCG0000001474	--	Annotated_lncRNA	39643197	39654759	-	ENSSSCT00000032087	ENSSSCG00000023186	CA4	carbonic anhydrase IV [Source:HGNC Symbol;Acc:HGNC:1375]	39632792	39642292	+	904	downstream
chr12	ALDBSSCT0000002434	ALDBSSCG0000001474	--	Annotated_lncRNA	39643197	39654658	-	ENSSSCT00000032087	ENSSSCG00000023186	CA4	carbonic anhydrase IV [Source:HGNC Symbol;Acc:HGNC:1375]	39632792	39642292	+	904	downstream
chr18	ALDBSSCT0000005656	ALDBSSCG0000003431	--	Annotated_lncRNA	15795940	15798343	-	ENSSSCT00000018011	ENSSSCG00000016541	SLC35B4	solute carrier family 35 member B4 [Source:HGNC Symbol;Acc:HGNC:20584]	15801760	15821049	-	3416	downstream
chr18	ALDBSSCT0000005656	ALDBSSCG0000003431	--	Annotated_lncRNA	15795940	15798343	-	ENSSSCT00000031824	ENSSSCG00000016541	SLC35B4	solute carrier family 35 member B4 [Source:HGNC Symbol;Acc:HGNC:20584]	15801760	15820749	-	3416	downstream
chr2	LNC_001119	XLOC_061214	--	Novel_lncRNA	107118164	107121162	-	ENSSSCT00000015481	ENSSSCG00000014170	CAST	Sus scrofa calpastatin (CAST), mRNA. [Source:RefSeq mRNA;Acc:NM_214067]	106934106	107128389	+	-2999	antisense
chr2	LNC_001119	XLOC_061214	--	Novel_lncRNA	107118164	107121162	-	ENSSSCT00000015480	ENSSSCG00000014170	CAST	Sus scrofa calpastatin (CAST), mRNA. [Source:RefSeq mRNA;Acc:NM_214067]	106934106	107128389	+	-2999	antisense
chr2	LNC_001118	XLOC_061214	--	Novel_lncRNA	107118164	107121162	-	ENSSSCT00000015481	ENSSSCG00000014170	CAST	Sus scrofa calpastatin (CAST), mRNA. [Source:RefSeq mRNA;Acc:NM_214067]	106934106	107128389	+	-2999	antisense
chr2	LNC_001118	XLOC_061214	--	Novel_lncRNA	107118164	107121162	-	ENSSSCT00000015480	ENSSSCG00000014170	CAST	Sus scrofa calpastatin (CAST), mRNA. [Source:RefSeq mRNA;Acc:NM_214067]	106934106	107128389	+	-2999	antisense
chr16	ALDBSSCT0000005013	ALDBSSCG0000003025	--	Annotated_lncRNA	58016132	58036802	-	ENSSSCT00000018518	ENSSSCG00000017006	LCP2	lymphocyte cytosolic protein 2 [Source:HGNC Symbol;Acc:HGNC:6529]	58039300	58082197	+	2497	upstream
chr3	LNC_001203	XLOC_065630	--	Novel_lncRNA	38884190	38888636	-	ENSSSCT00000008704	ENSSSCG00000007942	HMOX2	heme oxygenase 2 [Source:HGNC Symbol;Acc:HGNC:5014]	38895256	38922993	-	6619	downstream
chr3	LNC_001203	XLOC_065630	--	Novel_lncRNA	38884190	38888636	-	ENSSSCT00000008703	ENSSSCG00000007941	CDIP1	cell death inducing p53 target 1 [Source:HGNC Symbol;Acc:HGNC:13234]	38890996	38894684	+	2359	upstream
chr3	LNC_001202	XLOC_065551	--	Novel_lncRNA	32429303	32439536	-	ENSSSCT00000008653	ENSSSCG00000007897	--	--	32446508	32446771	+	6971	upstream
chr3	LNC_001202	XLOC_065551	--	Novel_lncRNA	32429303	32439536	-	ENSSSCT00000027636	ENSSSCG00000028743	--	--	32445173	32454814	-	5636	downstream
chr3	LNC_001201	XLOC_065551	--	Novel_lncRNA	32412829	32439453	-	ENSSSCT00000008653	ENSSSCG00000007897	--	--	32446508	32446771	+	7054	upstream
chr3	LNC_001201	XLOC_065551	--	Novel_lncRNA	32412829	32439453	-	ENSSSCT00000027636	ENSSSCG00000028743	--	--	32445173	32454814	-	5719	downstream
chr3	LNC_001200	XLOC_065548	--	Novel_lncRNA	32130240	32134608	-	ENSSSCT00000008643	ENSSSCG00000007888	TNFRSF17	TNF receptor superfamily member 17 [Source:HGNC Symbol;Acc:HGNC:11913]	32126183	32130379	+	-140	antisense
chr3	LNC_001200	XLOC_065548	--	Novel_lncRNA	32130240	32134608	-	ENSSSCT00000033868	ENSSSCG00000007888	TNFRSF17	TNF receptor superfamily member 17 [Source:HGNC Symbol;Acc:HGNC:11913]	32126206	32130324	+	-85	antisense
chr3	LNC_001200	XLOC_065548	--	Novel_lncRNA	32130240	32134608	-	ENSSSCT00000031677	ENSSSCG00000007888	TNFRSF17	TNF receptor superfamily member 17 [Source:HGNC Symbol;Acc:HGNC:11913]	32126190	32130214	+	25	downstream
chr3	LNC_001200	XLOC_065548	--	Novel_lncRNA	32130240	32134608	-	ENSSSCT00000036463	ENSSSCG00000007888	TNFRSF17	TNF receptor superfamily member 17 [Source:HGNC Symbol;Acc:HGNC:11913]	32127021	32130374	+	-135	antisense
chr3	LNC_001207	XLOC_065804	--	Novel_lncRNA	43686327	43705034	-	ENSSSCT00000023261	ENSSSCG00000027166	--	--	43705200	43898052	+	165	upstream
chr3	LNC_001206	XLOC_065804	--	Novel_lncRNA	43686327	43704947	-	ENSSSCT00000023261	ENSSSCG00000027166	--	--	43705200	43898052	+	252	upstream
chr3	LNC_001205	XLOC_065804	--	Novel_lncRNA	43676122	43705034	-	ENSSSCT00000023261	ENSSSCG00000027166	--	--	43705200	43898052	+	165	upstream
chr3	LNC_001204	XLOC_065630	--	Novel_lncRNA	38884190	38892857	-	ENSSSCT00000008704	ENSSSCG00000007942	HMOX2	heme oxygenase 2 [Source:HGNC Symbol;Acc:HGNC:5014]	38895256	38922993	-	2398	downstream
chr3	LNC_001204	XLOC_065630	--	Novel_lncRNA	38884190	38892857	-	ENSSSCT00000008703	ENSSSCG00000007941	CDIP1	cell death inducing p53 target 1 [Source:HGNC Symbol;Acc:HGNC:13234]	38890996	38894684	+	-1862	antisense
chr1	LNC_000309	XLOC_017641	--	Novel_lncRNA	21959894	21999861	-	ENSSSCT00000004556	ENSSSCG00000004121	FBXO30	F-box protein 30 [Source:HGNC Symbol;Acc:HGNC:15600]	21999972	22016735	+	110	upstream
chr1	LNC_000308	XLOC_017492	--	Novel_lncRNA	18905276	18929567	-	ENSSSCT00000034966	ENSSSCG00000004110	TAB2	TGF-beta activated kinase 1/MAP3K7 binding protein 2 [Source:HGNC Symbol;Acc:HGNC:17075]	18854001	18903792	-	1483	upstream
chr7	ALDBSSCT0000009752	ALDBSSCG0000005950	--	Annotated_lncRNA	45106791	45111186	+	ENSSSCT00000001899	ENSSSCG00000001700	SLC29A1	solute carrier family 29 member 1 (Augustine blood group) [Source:HGNC Symbol;Acc:HGNC:11003]	45091212	45104205	+	2585	downstream
chr7	ALDBSSCT0000009752	ALDBSSCG0000005950	--	Annotated_lncRNA	45106791	45111186	+	ENSSSCT00000001901	ENSSSCG00000001701	HSP90AB1	heat shock protein 90 alpha family class B member 1 [Source:HGNC Symbol;Acc:HGNC:5258]	45113269	45123953	+	2082	upstream
chr7	ALDBSSCT0000009752	ALDBSSCG0000005950	--	Annotated_lncRNA	45106791	45111186	+	ENSSSCT00000001902	ENSSSCG00000001702	SLC35B2	solute carrier family 35 member B2 [Source:HGNC Symbol;Acc:HGNC:16872]	45120502	45123466	-	9315	downstream
chr18	ALDBSSCT0000005490	ALDBSSCG0000003328	--	Annotated_lncRNA	25494988	25497863	+	ENSSSCT00000018080	ENSSSCG00000016607	NDUFA5	NADH:ubiquinone oxidoreductase subunit A5 [Source:HGNC Symbol;Acc:HGNC:7688]	25478940	25493050	+	1937	downstream
chr18	ALDBSSCT0000005490	ALDBSSCG0000003328	--	Annotated_lncRNA	25494988	25497863	+	ENSSSCT00000018081	ENSSSCG00000016608	IQUB	IQ motif and ubiquitin domain containing [Source:HGNC Symbol;Acc:HGNC:21995]	25499994	25556463	+	2130	upstream
chr1	LNC_000303	XLOC_017259	--	Novel_lncRNA	2815592	2817753	-	ENSSSCT00000004443	ENSSSCG00000004018	AFDN	afadin, adherens junction formation factor [Source:HGNC Symbol;Acc:HGNC:7137]	2720188	2815404	-	187	upstream
chr1	LNC_000305	XLOC_017357	--	Novel_lncRNA	11242413	11248392	-	ENSSSCT00000030285	ENSSSCG00000030535	SNX9	sorting nexin 9 [Source:HGNC Symbol;Acc:HGNC:14973]	11253580	11319029	-	5187	downstream
chr1	LNC_000307	XLOC_017492	--	Novel_lncRNA	18905276	18929567	-	ENSSSCT00000034966	ENSSSCG00000004110	TAB2	TGF-beta activated kinase 1/MAP3K7 binding protein 2 [Source:HGNC Symbol;Acc:HGNC:17075]	18854001	18903792	-	1483	upstream
chr18	ALDBSSCT0000005744	ALDBSSCG0000003483	--	Annotated_lncRNA	52032613	52035509	-	ENSSSCT00000018195	ENSSSCG00000016714	CYCS	Cytochrome c [Source:UniProtKB/Swiss-Prot;Acc:P62895]	52036068	52038371	+	558	upstream
chr4	ALDBSSCT0000007409	ALDBSSCG0000004489	--	Annotated_lncRNA	998208	1005683	+	ENSSSCT00000007616	ENSSSCG00000006951	--	--	990926	991553	-	6654	upstream
chr4	ALDBSSCT0000007404	ALDBSSCG0000004487	--	Annotated_lncRNA	187092	193797	+	ENSSSCT00000033747	ENSSSCG00000029830	RPL8	ribosomal protein L8 [Source:HGNC Symbol;Acc:HGNC:10368]	200005	207408	+	6207	upstream
chr4	ALDBSSCT0000007404	ALDBSSCG0000004487	--	Annotated_lncRNA	187092	193797	+	ENSSSCT00000006469	ENSSSCG00000005890	ZNF7	zinc finger protein 7 [Source:HGNC Symbol;Acc:HGNC:13139]	176559	184751	-	2340	upstream
chr4	ALDBSSCT0000007405	ALDBSSCG0000004487	--	Annotated_lncRNA	187111	193797	+	ENSSSCT00000033747	ENSSSCG00000029830	RPL8	ribosomal protein L8 [Source:HGNC Symbol;Acc:HGNC:10368]	200005	207408	+	6207	upstream
chr4	ALDBSSCT0000007405	ALDBSSCG0000004487	--	Annotated_lncRNA	187111	193797	+	ENSSSCT00000006469	ENSSSCG00000005890	ZNF7	zinc finger protein 7 [Source:HGNC Symbol;Acc:HGNC:13139]	176559	184751	-	2359	upstream
chr17	ALDBSSCT0000005274	ALDBSSCG0000003184	--	Annotated_lncRNA	6259655	6268542	-	ENSSSCT00000007659	ENSSSCG00000006994	--	--	6277561	6295164	-	9018	downstream
chr17	ALDBSSCT0000005277	ALDBSSCG0000003187	--	Annotated_lncRNA	9707735	9710600	-	ENSSSCT00000007671	ENSSSCG00000007003	--	--	9688347	9704973	+	2761	downstream
chr17	ALDBSSCT0000005277	ALDBSSCG0000003187	--	Annotated_lncRNA	9707735	9710600	-	ENSSSCT00000007672	ENSSSCG00000007004	INTS10	integrator complex subunit 10 [Source:HGNC Symbol;Acc:HGNC:25548]	9711448	9756430	-	847	downstream
chr4	ENSSSCT00000027578	ENSSSCG00000026924	KIFC2	Annotated_lncRNA	415603	422886	-	ENSSSCT00000029873	ENSSSCG00000005902	FOXH1	forkhead box H1 [Source:HGNC Symbol;Acc:HGNC:3814]	413951	415250	+	352	downstream
chr4	ENSSSCT00000027578	ENSSSCG00000026924	KIFC2	Annotated_lncRNA	415603	422886	-	ENSSSCT00000029061	ENSSSCG00000027076	CYHR1	cysteine and histidine rich 1 [Source:HGNC Symbol;Acc:HGNC:17806]	424102	439084	+	1215	upstream
chr4	ENSSSCT00000027578	ENSSSCG00000026924	KIFC2	Annotated_lncRNA	415603	422886	-	ENSSSCT00000006481	ENSSSCG00000005902	FOXH1	forkhead box H1 [Source:HGNC Symbol;Acc:HGNC:3814]	414037	415480	+	122	downstream
GL894475.1	LNC_000111	XLOC_005500	--	Novel_lncRNA	13294	13875	+	ENSSSCT00000027804	ENSSSCG00000023502	--	--	10598	12104	+	1189	downstream
chr1	LNC_000240	XLOC_012784	--	Novel_lncRNA	3264546	3268371	+	ENSSSCT00000004448	ENSSSCG00000004023	FGFR1OP	FGFR1 oncogene partner [Source:HGNC Symbol;Acc:HGNC:17012]	3234135	3263726	-	819	upstream
chr1	LNC_000243	XLOC_012892	--	Novel_lncRNA	10440143	10451102	+	ENSSSCT00000004487	ENSSSCG00000004058	EZR	ezrin [Source:HGNC Symbol;Acc:HGNC:12691]	10423018	10432335	+	7807	downstream
chrX	LNC_001844	XLOC_101452	--	Novel_lncRNA	137950436	138002428	-	ENSSSCT00000036363	ENSSSCG00000012729	FMR1NB	fragile X mental retardation 1 neighbor [Source:HGNC Symbol;Acc:HGNC:26372]	137852710	137942285	+	8150	downstream
chr1	LNC_000248	XLOC_012964	--	Novel_lncRNA	14167177	14168769	+	ENSSSCT00000004499	ENSSSCG00000004070	SCAF8	SR-related CTD associated factor 8 [Source:HGNC Symbol;Acc:HGNC:20959]	14015976	14166874	-	302	upstream
chr6	ALDBSSCT0000009324	ALDBSSCG0000005685	--	Annotated_lncRNA	46525874	46534555	-	ENSSSCT00000003408	ENSSSCG00000003071	ZNF404	zinc finger protein 404 [Source:HGNC Symbol;Acc:HGNC:19417]	46511270	46517962	-	7911	upstream
chr2	ENSSSCT00000021958	ENSSSCG00000020363	7SK	Annotated_lncRNA	81351131	81351408	+	ENSSSCT00000015323	ENSSSCG00000014028	CLK4	CDC like kinase 4 [Source:HGNC Symbol;Acc:HGNC:13659]	81344460	81369483	+	-278	sense_overlapping
chr11	ALDBSSCT0000002101	ALDBSSCG0000001263	--	Annotated_lncRNA	86485295	86489001	-	ENSSSCT00000010484	ENSSSCG00000009563	TMCO3	transmembrane and coiled-coil domains 3 [Source:HGNC Symbol;Acc:HGNC:20329]	86442655	86476521	+	8773	downstream
chr11	ALDBSSCT0000002101	ALDBSSCG0000001263	--	Annotated_lncRNA	86485295	86489001	-	ENSSSCT00000010480	ENSSSCG00000009560	TFDP1	transcription factor Dp-1 [Source:HGNC Symbol;Acc:HGNC:11749]	86495533	86510641	+	6531	upstream
chr13	ALDBSSCT0000002930	ALDBSSCG0000001763	--	Annotated_lncRNA	183882160	183909886	+	ENSSSCT00000024901	ENSSSCG00000022789	--	--	183834656	183877970	-	4189	upstream
chr1	ALDBSSCT0000000773	ALDBSSCG0000000466	--	Annotated_lncRNA	103294374	103334163	-	ENSSSCT00000035901	ENSSSCG00000004485	CD109	CD109 molecule [Source:HGNC Symbol;Acc:HGNC:21685]	103132170	103292068	-	2305	upstream
chr1	ALDBSSCT0000000773	ALDBSSCG0000000466	--	Annotated_lncRNA	103294374	103334163	-	ENSSSCT00000035127	ENSSSCG00000004485	CD109	CD109 molecule [Source:HGNC Symbol;Acc:HGNC:21685]	103137101	103292068	-	2305	upstream
chr1	ALDBSSCT0000000773	ALDBSSCG0000000466	--	Annotated_lncRNA	103294374	103334163	-	ENSSSCT00000004957	ENSSSCG00000004486	SLC17A5	solute carrier family 17 member 5 [Source:HGNC Symbol;Acc:HGNC:10933]	103338141	103394056	+	3977	upstream
chr1	ALDBSSCT0000000773	ALDBSSCG0000000466	--	Annotated_lncRNA	103294374	103334163	-	ENSSSCT00000004956	ENSSSCG00000004485	CD109	CD109 molecule [Source:HGNC Symbol;Acc:HGNC:21685]	103136948	103292012	-	2361	upstream
chr12	ALDBSSCT0000002452	ALDBSSCG0000001486	--	Annotated_lncRNA	44331176	44337539	-	ENSSSCT00000019299	ENSSSCG00000017732	ZNF207	zinc finger protein 207 [Source:HGNC Symbol;Acc:HGNC:12998]	44345121	44362552	-	7581	downstream
chr1	ALDBSSCT0000000776	ALDBSSCG0000000469	--	Annotated_lncRNA	108470855	108471627	-	ENSSSCT00000030202	ENSSSCG00000027951	--	--	108480390	108482264	+	8762	upstream
chr6	LNC_001519	XLOC_082354	--	Novel_lncRNA	131465897	131542546	-	ENSSSCT00000004190	ENSSSCG00000003787	ZRANB2	zinc finger RANBP2-type containing 2 [Source:HGNC Symbol;Acc:HGNC:13058]	131542884	131563408	+	337	upstream
chr10	ALDBSSCT0000001482	ALDBSSCG0000000898	--	Annotated_lncRNA	32946840	33037285	-	ENSSSCT00000011987	ENSSSCG00000010952	ZCCHC6	zinc finger CCHC-type containing 6 [Source:HGNC Symbol;Acc:HGNC:25817]	33038181	33105176	+	895	upstream
chr10	ALDBSSCT0000001482	ALDBSSCG0000000898	--	Annotated_lncRNA	32946840	33037285	-	ENSSSCT00000035632	ENSSSCG00000010952	ZCCHC6	zinc finger CCHC-type containing 6 [Source:HGNC Symbol;Acc:HGNC:25817]	33038189	33103965	+	903	upstream
chr10	ALDBSSCT0000001482	ALDBSSCG0000000898	--	Annotated_lncRNA	32946840	33037285	-	ENSSSCT00000035769	ENSSSCG00000010952	ZCCHC6	zinc finger CCHC-type containing 6 [Source:HGNC Symbol;Acc:HGNC:25817]	33038855	33039969	+	1569	upstream
chr3	ENSSSCT00000030586	ENSSSCG00000028766	Metazoa_SRP	Annotated_lncRNA	106666010	106666294	+	ENSSSCT00000026462	ENSSSCG00000024293	--	--	106662022	106677813	+	-285	sense_overlapping
chr1	ALDBSSCT0000000170	ALDBSSCG0000000103	--	Annotated_lncRNA	83129170	83135612	+	ENSSSCT00000004841	ENSSSCG00000004380	--	--	83109165	83124404	+	4765	downstream
chr4	ALDBSSCT0000008087	ALDBSSCG0000004908	--	Annotated_lncRNA	110224538	110255345	-	ENSSSCT00000034808	ENSSSCG00000006703	PRKAB2	protein kinase AMP-activated non-catalytic subunit beta 2 [Source:HGNC Symbol;Acc:HGNC:9379]	110208123	110219705	+	4832	downstream
chr4	ALDBSSCT0000008087	ALDBSSCG0000004908	--	Annotated_lncRNA	110224538	110255345	-	ENSSSCT00000007342	ENSSSCG00000006703	PRKAB2	protein kinase AMP-activated non-catalytic subunit beta 2 [Source:HGNC Symbol;Acc:HGNC:9379]	110208095	110219705	+	4832	downstream
chr4	ALDBSSCT0000008087	ALDBSSCG0000004908	--	Annotated_lncRNA	110224538	110255345	-	ENSSSCT00000032787	ENSSSCG00000006703	PRKAB2	protein kinase AMP-activated non-catalytic subunit beta 2 [Source:HGNC Symbol;Acc:HGNC:9379]	110208095	110219822	+	4715	downstream
chr4	ALDBSSCT0000008087	ALDBSSCG0000004908	--	Annotated_lncRNA	110224538	110255345	-	ENSSSCT00000034207	ENSSSCG00000006703	PRKAB2	protein kinase AMP-activated non-catalytic subunit beta 2 [Source:HGNC Symbol;Acc:HGNC:9379]	110208121	110217459	+	7078	downstream
chr4	ALDBSSCT0000008087	ALDBSSCG0000004908	--	Annotated_lncRNA	110224538	110255345	-	ENSSSCT00000036163	ENSSSCG00000006703	PRKAB2	protein kinase AMP-activated non-catalytic subunit beta 2 [Source:HGNC Symbol;Acc:HGNC:9379]	110207628	110219705	+	4832	downstream
chr16	ALDBSSCT0000005047	ALDBSSCG0000003044	--	Annotated_lncRNA	72012065	72014695	-	ENSSSCT00000026943	ENSSSCG00000028875	HAVCR2	hepatitis A virus cellular receptor 2 [Source:HGNC Symbol;Acc:HGNC:18437]	71986890	72008135	-	3929	upstream
chr7	LNC_001544	XLOC_083658	--	Novel_lncRNA	22258701	22272228	+	ENSSSCT00000001227	ENSSSCG00000001131	--	--	22275360	22288678	+	3131	upstream
chr7	ALDBSSCT0000010126	ALDBSSCG0000006167	--	Annotated_lncRNA	36569261	36571838	-	ENSSSCT00000001732	ENSSSCG00000001554	SRPK1	SRSF protein kinase 1 [Source:HGNC Symbol;Acc:HGNC:11305]	36575699	36638641	-	3860	downstream
chr7	ALDBSSCT0000010126	ALDBSSCG0000006167	--	Annotated_lncRNA	36569261	36571838	-	ENSSSCT00000001731	ENSSSCG00000001553	LHFPL5	lipoma HMGIC fusion partner-like 5 [Source:HGNC Symbol;Acc:HGNC:21253]	36552501	36560440	+	8820	downstream
chr7	ALDBSSCT0000010125	ALDBSSCG0000006166	--	Annotated_lncRNA	36503324	36513546	-	ENSSSCT00000001728	ENSSSCG00000001550	ARMC12	armadillo repeat containing 12 [Source:HGNC Symbol;Acc:HGNC:21099]	36518830	36529646	+	5283	upstream
chr1	ALDBSSCT0000000991	ALDBSSCG0000000607	--	Annotated_lncRNA	256312508	256313537	-	ENSSSCT00000005813	ENSSSCG00000005278	PRUNE2	prune homolog 2 [Source:HGNC Symbol;Acc:HGNC:25209]	256320554	256399971	-	7016	downstream
chr4	LNC_001310	XLOC_070363	--	Novel_lncRNA	2427668	2460156	-	ENSSSCT00000006513	ENSSSCG00000005933	CHRAC1	chromatin accessibility complex 1 [Source:HGNC Symbol;Acc:HGNC:13544]	2425325	2427426	+	241	downstream
chr1	ALDBSSCT0000000420	ALDBSSCG0000000248	--	Annotated_lncRNA	212183975	212186249	+	ENSSSCT00000005619	ENSSSCG00000005097	SNAPC1	small nuclear RNA activating complex polypeptide 1 [Source:HGNC Symbol;Acc:HGNC:11134]	212192279	212218544	+	6029	upstream
chr1	ALDBSSCT0000000420	ALDBSSCG0000000248	--	Annotated_lncRNA	212183975	212186249	+	ENSSSCT00000005618	ENSSSCG00000005096	HIF1A	hypoxia inducible factor 1, alpha subunit (basic helix-loop-helix transcription factor) [Source:HGNC Symbol;Acc:HGNC:4910]	212130958	212179888	+	4086	downstream
chr17	LNC_000939	XLOC_051860	--	Novel_lncRNA	34943520	34948132	+	ENSSSCT00000007804	ENSSSCG00000007132	--	--	34915804	34943898	-	-379	antisense
chr17	LNC_000939	XLOC_051860	--	Novel_lncRNA	34943520	34948132	+	ENSSSCT00000007805	ENSSSCG00000007133	ACSS1	acyl-CoA synthetase short-chain family member 1 [Source:HGNC Symbol;Acc:HGNC:16091]	34950891	34988723	-	2758	downstream
chr16	LNC_000933	XLOC_051345	--	Novel_lncRNA	85971248	85974079	-	ENSSSCT00000018638	ENSSSCG00000017120	SLC6A19	solute carrier family 6 member 19 [Source:HGNC Symbol;Acc:HGNC:27960]	85952485	85969528	-	1719	upstream
chr14	ALDBSSCT0000003741	ALDBSSCG0000002240	--	Annotated_lncRNA	123490029	123491347	+	ENSSSCT00000011580	ENSSSCG00000010587	TRIM8	tripartite motif containing 8 [Source:HGNC Symbol;Acc:HGNC:15579]	123491890	123506692	+	542	upstream
chr17	LNC_000935	XLOC_051538	--	Novel_lncRNA	16011079	16013816	+	ENSSSCT00000007717	ENSSSCG00000007048	CRLS1	cardiolipin synthase 1 [Source:HGNC Symbol;Acc:HGNC:16148]	15975173	16005862	+	5216	downstream
chr17	LNC_000935	XLOC_051538	--	Novel_lncRNA	16011079	16013816	+	ENSSSCT00000007718	ENSSSCG00000007049	LRRN4	leucine rich repeat neuronal 4 [Source:HGNC Symbol;Acc:HGNC:16208]	16010187	16021981	-	-2738	antisense
chr18	LNC_001006	XLOC_055544	--	Novel_lncRNA	46948546	46951045	-	ENSSSCT00000018159	ENSSSCG00000016678	NOD1	nucleotide binding oligomerization domain containing 1 [Source:HGNC Symbol;Acc:HGNC:16390]	46956599	47012335	+	5553	upstream
chr18	LNC_001006	XLOC_055544	--	Novel_lncRNA	46948546	46951045	-	ENSSSCT00000033324	ENSSSCG00000016678	NOD1	nucleotide binding oligomerization domain containing 1 [Source:HGNC Symbol;Acc:HGNC:16390]	46956890	47012192	+	5844	upstream
chr9	ALDBSSCT0000011298	ALDBSSCG0000006861	--	Annotated_lncRNA	115582814	115602155	+	ENSSSCT00000022506	ENSSSCG00000029082	KMT2E	lysine methyltransferase 2E [Source:HGNC Symbol;Acc:HGNC:18541]	115608962	115726916	+	6806	upstream
chr6	ALDBSSCT0000009333	ALDBSSCG0000005693	--	Annotated_lncRNA	51333061	51347518	-	ENSSSCT00000003581	ENSSSCG00000003222	SYT3	synaptotagmin 3 [Source:HGNC Symbol;Acc:HGNC:11511]	51316929	51330734	-	2326	upstream
chr6	ALDBSSCT0000009333	ALDBSSCG0000005693	--	Annotated_lncRNA	51333061	51347518	-	ENSSSCT00000003570	ENSSSCG00000003215	SHANK1	SH3 and multiple ankyrin repeat domains 1 [Source:HGNC Symbol;Acc:HGNC:15474]	51349098	51395726	-	1579	downstream
chr6	ALDBSSCT0000009333	ALDBSSCG0000005693	--	Annotated_lncRNA	51333061	51347518	-	ENSSSCT00000003571	ENSSSCG00000003215	SHANK1	SH3 and multiple ankyrin repeat domains 1 [Source:HGNC Symbol;Acc:HGNC:15474]	51349098	51395726	-	1579	downstream
chr6	ALDBSSCT0000009443	ALDBSSCG0000005759	--	Annotated_lncRNA	82461972	82500396	-	ENSSSCT00000023741	ENSSSCG00000026650	--	--	82502648	82514854	-	2251	downstream
chr6	ALDBSSCT0000009334	ALDBSSCG0000005693	--	Annotated_lncRNA	51341554	51347518	-	ENSSSCT00000003570	ENSSSCG00000003215	SHANK1	SH3 and multiple ankyrin repeat domains 1 [Source:HGNC Symbol;Acc:HGNC:15474]	51349098	51395726	-	1579	downstream
chr6	ALDBSSCT0000009334	ALDBSSCG0000005693	--	Annotated_lncRNA	51341554	51347518	-	ENSSSCT00000003571	ENSSSCG00000003215	SHANK1	SH3 and multiple ankyrin repeat domains 1 [Source:HGNC Symbol;Acc:HGNC:15474]	51349098	51395726	-	1579	downstream
chr8	LNC_001687	XLOC_091706	--	Novel_lncRNA	92109466	92112909	-	ENSSSCT00000025519	ENSSSCG00000026360	CLGN	calmegin [Source:HGNC Symbol;Acc:HGNC:2060]	92112866	92167413	+	-44	antisense
chr8	LNC_001684	XLOC_091577	--	Novel_lncRNA	80972500	80976749	-	ENSSSCT00000009871	ENSSSCG00000009012	TMEM154	transmembrane protein 154 [Source:HGNC Symbol;Acc:HGNC:26489]	80945044	80965689	+	6810	downstream
chr8	LNC_001681	XLOC_091425	--	Novel_lncRNA	74074101	74082951	-	ENSSSCT00000009807	ENSSSCG00000008953	CXCL8	Interleukin-8 [Source:UniProtKB/Swiss-Prot;Acc:P26894]	74083530	74086750	+	578	upstream
chr8	LNC_001680	XLOC_091425	--	Novel_lncRNA	74074101	74082951	-	ENSSSCT00000009807	ENSSSCG00000008953	CXCL8	Interleukin-8 [Source:UniProtKB/Swiss-Prot;Acc:P26894]	74083530	74086750	+	578	upstream
chr6	ALDBSSCT0000008793	ALDBSSCG0000005372	--	Annotated_lncRNA	38635306	38636636	+	ENSSSCT00000003167	ENSSSCG00000002866	CEBPA	CCAAT/enhancer binding protein alpha [Source:HGNC Symbol;Acc:HGNC:1833]	38633643	38634707	-	598	upstream
chr8	LNC_001688	XLOC_091711	--	Novel_lncRNA	92847186	92866529	-	ENSSSCT00000009923	ENSSSCG00000009059	--	--	92874698	92878708	-	8168	downstream
chr6	LNC_001442	XLOC_078114	--	Novel_lncRNA	78289526	78300508	+	ENSSSCT00000029793	ENSSSCG00000003577	WASF2	WAS protein family, member 2 [Source:RefSeq peptide;Acc:NP_001245373]	78196658	78289075	-	450	upstream
chr6	LNC_001442	XLOC_078114	--	Novel_lncRNA	78289526	78300508	+	ENSSSCT00000003971	ENSSSCG00000003577	WASF2	WAS protein family, member 2 [Source:RefSeq peptide;Acc:NP_001245373]	78196522	78289075	-	450	upstream
chr6	LNC_001445	XLOC_078263	--	Novel_lncRNA	83644472	83658045	+	ENSSSCT00000028965	ENSSSCG00000027035	--	--	83639212	83648201	-	-3730	antisense
chr6	LNC_001444	XLOC_078263	--	Novel_lncRNA	83635707	83658045	+	ENSSSCT00000028965	ENSSSCG00000027035	--	--	83639212	83648201	-	-8990	antisense
chr6	LNC_001446	XLOC_078263	--	Novel_lncRNA	83644472	83658045	+	ENSSSCT00000028965	ENSSSCG00000027035	--	--	83639212	83648201	-	-3730	antisense
chr6	LNC_001449	XLOC_078306	--	Novel_lncRNA	87863604	87865732	+	ENSSSCT00000004047	ENSSSCG00000003651	RHBDL2	rhomboid like 2 [Source:HGNC Symbol;Acc:HGNC:16083]	87871031	87912911	-	5298	downstream
chr6	LNC_001449	XLOC_078306	--	Novel_lncRNA	87863604	87865732	+	ENSSSCT00000004046	ENSSSCG00000003650	GJA9	gap junction protein alpha 9 [Source:HGNC Symbol;Acc:HGNC:19155]	87864688	87866235	-	-1045	antisense
chr6	LNC_001449	XLOC_078306	--	Novel_lncRNA	87863604	87865732	+	ENSSSCT00000004045	ENSSSCG00000003649	--	--	87855743	87863421	-	182	upstream
chr12	ALDBSSCT0000002453	ALDBSSCG0000001486	--	Annotated_lncRNA	44334743	44344300	-	ENSSSCT00000019299	ENSSSCG00000017732	ZNF207	zinc finger protein 207 [Source:HGNC Symbol;Acc:HGNC:12998]	44345121	44362552	-	820	downstream
chr7	ALDBSSCT0000009842	ALDBSSCG0000005993	--	Annotated_lncRNA	80975985	80978808	+	ENSSSCT00000002263	ENSSSCG00000002023	PABPN1	poly(A) binding protein, nuclear 1 [Source:HGNC Symbol;Acc:HGNC:8565]	80984360	80988312	+	5551	upstream
chr7	ALDBSSCT0000009842	ALDBSSCG0000005993	--	Annotated_lncRNA	80975985	80978808	+	ENSSSCT00000002262	ENSSSCG00000002022	BCL2L2	BCL2 like 2 [Source:HGNC Symbol;Acc:HGNC:995]	80971090	80972334	+	3650	downstream
chr6	ENSSSCT00000021485	ENSSSCG00000019890	7SK	Annotated_lncRNA	86702443	86702771	-	ENSSSCT00000004038	ENSSSCG00000003642	INPP5B	inositol polyphosphate-5-phosphatase B [Source:HGNC Symbol;Acc:HGNC:6077]	86656665	86715040	-	-329	sense_overlapping
chr9	ALDBSSCT0000011502	ALDBSSCG0000006993	--	Annotated_lncRNA	43911234	43914778	-	ENSSSCT00000016383	ENSSSCG00000015019	COLCA2	colorectal cancer associated 2 [Source:HGNC Symbol;Acc:HGNC:26978]	43906148	43909875	-	1358	upstream
chr9	ALDBSSCT0000011501	ALDBSSCG0000006993	--	Annotated_lncRNA	43911234	43914497	-	ENSSSCT00000016383	ENSSSCG00000015019	COLCA2	colorectal cancer associated 2 [Source:HGNC Symbol;Acc:HGNC:26978]	43906148	43909875	-	1358	upstream
chrX	ENSSSCT00000034347	ENSSSCG00000030894	CH242-168N3.3	Annotated_lncRNA	12893483	12895094	+	ENSSSCT00000035270	ENSSSCG00000012136	PIR	pirin [Source:HGNC Symbol;Acc:HGNC:30048]	12894760	12993778	-	-335	antisense
chrX	ENSSSCT00000034347	ENSSSCG00000030894	CH242-168N3.3	Annotated_lncRNA	12893483	12895094	+	ENSSSCT00000013274	ENSSSCG00000012135	VEGFD	vascular endothelial growth factor D [Source:HGNC Symbol;Acc:HGNC:3708]	12853827	12894377	-	-895	antisense
chrX	ENSSSCT00000034347	ENSSSCG00000030894	CH242-168N3.3	Annotated_lncRNA	12893483	12895094	+	ENSSSCT00000035714	ENSSSCG00000012136	PIR	pirin [Source:HGNC Symbol;Acc:HGNC:30048]	12903084	12993643	-	7989	downstream
chrX	ENSSSCT00000034347	ENSSSCG00000030894	CH242-168N3.3	Annotated_lncRNA	12893483	12895094	+	ENSSSCT00000034866	ENSSSCG00000012136	PIR	pirin [Source:HGNC Symbol;Acc:HGNC:30048]	12899507	12994189	-	4412	downstream
chr4	ALDBSSCT0000007508	ALDBSSCG0000004554	--	Annotated_lncRNA	39651980	39654442	+	ENSSSCT00000006656	ENSSSCG00000006066	RNF19A	ring finger protein 19A, RBR E3 ubiquitin protein ligase [Source:HGNC Symbol;Acc:HGNC:13432]	39576526	39650587	+	1392	downstream
chr4	ALDBSSCT0000007509	ALDBSSCG0000004555	--	Annotated_lncRNA	39655149	39663978	+	ENSSSCT00000006658	ENSSSCG00000006067	--	--	39668745	39686887	-	4766	downstream
chr4	ALDBSSCT0000007509	ALDBSSCG0000004555	--	Annotated_lncRNA	39655149	39663978	+	ENSSSCT00000006656	ENSSSCG00000006066	RNF19A	ring finger protein 19A, RBR E3 ubiquitin protein ligase [Source:HGNC Symbol;Acc:HGNC:13432]	39576526	39650587	+	4561	downstream
chr4	LNC_001350	XLOC_072417	--	Novel_lncRNA	143227962	143234953	-	ENSSSCT00000034416	ENSSSCG00000025691	BCL10	-	143236778	143245781	+	1824	upstream
chr4	LNC_001350	XLOC_072417	--	Novel_lncRNA	143227962	143234953	-	ENSSSCT00000007607	ENSSSCG00000025691	BCL10	-	143236778	143245781	+	1824	upstream
[truncated: 723 more rows]

## Sheet: Table S6-2
lncRNA_ID	lncRNA_Gene_ID	lncRNA_Gene_Symbol	Status	mRNA_ID	mRNA_Gene_ID	mRNA_Gene_Symbol	mRNA_Gene_Description	Pearson_correlation	Pvalue
[truncated: 17,895 more rows]
