# Supplementary material for: Integrative Analyses of Long Non-coding RNA and mRNA Involved in Piglet Ileum Immune Response to Clostridium perfringens Type C Infection
Source: Front Cell Infect Microbiol. 2019 Apr 30;9:130. doi: 10.3389/fcimb.2019.00130 (PMC6503642; doi:10.3389/fcimb.2019.00130)
Supplement: Table S7 — GO enrichment analysis of the significantly dysregulated lncRNAs target genes and mRNAs among IR, IS, and IC groups. [file Table_7.XLSX]

## Sheet: Table S7-1 cis
			GO_accession	Description	Term_type	Over_represented_pValue	Corrected_pValue	CAD_item	CAD_list	Bg_item	Bg_list	Gene_names	Gene_description
	cis regulation	IR vs IS	GO:0004984	olfactory receptor activity	molecular_function	2.6352e-06	0.010412	11	28	1104	19209	ENSSSCG00000014612,ENSSSCG00000022928,ENSSSCG00000028131,ENSSSCG00000014617,ENSSSCG00000024421,ENSSSCG00000023061,ENSSSCG00000014605,ENSSSCG00000020877,ENSSSCG00000014614,ENSSSCG00000026560,ENSSSCG00000014608	-|-|-|OR6A2|-|-|-|-|-|-|-|
			GO:0050911	detection of chemical stimulus involved in sensory perception of smell	biological_process	2.6587e-06	0.010412	11	28	1105	19209	ENSSSCG00000020877,ENSSSCG00000014614,ENSSSCG00000024421,ENSSSCG00000023061,ENSSSCG00000014605,ENSSSCG00000014617,ENSSSCG00000028131,ENSSSCG00000022928,ENSSSCG00000014612,ENSSSCG00000026560,ENSSSCG00000014608	-|-|-|-|-|OR6A2|-|-|-|-|-|
			GO:0007608	sensory perception of smell	biological_process	2.9308e-06	0.010412	11	28	1121	19209	ENSSSCG00000026560,ENSSSCG00000014608,ENSSSCG00000024421,ENSSSCG00000023061,ENSSSCG00000014605,ENSSSCG00000020877,ENSSSCG00000014614,ENSSSCG00000022928,ENSSSCG00000014612,ENSSSCG00000028131,ENSSSCG00000014617	-|-|-|-|-|-|-|-|-|-|OR6A2|
			GO:0050907	detection of chemical stimulus involved in sensory perception	biological_process	3.1297e-06	0.010412	11	28	1127	19209	ENSSSCG00000024421,ENSSSCG00000014605,ENSSSCG00000023061,ENSSSCG00000020877,ENSSSCG00000014614,ENSSSCG00000022928,ENSSSCG00000014612,ENSSSCG00000028131,ENSSSCG00000014617,ENSSSCG00000026560,ENSSSCG00000014608	-|-|-|-|-|-|-|-|OR6A2|-|-|
			GO:0009593	detection of chemical stimulus	biological_process	3.4328e-06	0.010412	11	28	1142	19209	ENSSSCG00000014617,ENSSSCG00000028131,ENSSSCG00000022928,ENSSSCG00000014612,ENSSSCG00000014614,ENSSSCG00000020877,ENSSSCG00000023061,ENSSSCG00000014605,ENSSSCG00000024421,ENSSSCG00000014608,ENSSSCG00000026560	OR6A2|-|-|-|-|-|-|-|-|-|-|
			GO:0050906	detection of stimulus involved in sensory perception	biological_process	3.7449e-06	0.010412	11	28	1156	19209	ENSSSCG00000020877,ENSSSCG00000014614,ENSSSCG00000024421,ENSSSCG00000023061,ENSSSCG00000014605,ENSSSCG00000014617,ENSSSCG00000022928,ENSSSCG00000014612,ENSSSCG00000028131,ENSSSCG00000026560,ENSSSCG00000014608	-|-|-|-|-|OR6A2|-|-|-|-|-|
			GO:0007606	sensory perception of chemical stimulus	biological_process	5.0157e-06	0.010422	11	28	1194	19209	ENSSSCG00000026560,ENSSSCG00000014608,ENSSSCG00000014617,ENSSSCG00000022928,ENSSSCG00000028131,ENSSSCG00000014612,ENSSSCG00000020877,ENSSSCG00000014614,ENSSSCG00000024421,ENSSSCG00000023061,ENSSSCG00000014605	-|-|OR6A2|-|-|-|-|-|-|-|-|
			GO:0004930	G-protein coupled receptor activity	molecular_function	5.1605e-06	0.010422	12	28	1511	19209	ENSSSCG00000023061,ENSSSCG00000014605,ENSSSCG00000024421,ENSSSCG00000014614,ENSSSCG00000020877,ENSSSCG00000022928,ENSSSCG00000014612,ENSSSCG00000028131,ENSSSCG00000023005,ENSSSCG00000014617,ENSSSCG00000014608,ENSSSCG00000026560	-|-|-|-|-|-|-|-|-|OR6A2|-|-|
			GO:0051606	detection of stimulus	biological_process	5.6229e-06	0.010422	11	28	1222	19209	ENSSSCG00000014617,ENSSSCG00000028131,ENSSSCG00000022928,ENSSSCG00000014612,ENSSSCG00000020877,ENSSSCG00000014614,ENSSSCG00000024421,ENSSSCG00000023061,ENSSSCG00000014605,ENSSSCG00000026560,ENSSSCG00000014608	OR6A2|-|-|-|-|-|-|-|-|-|-|
			GO:0007600	sensory perception	biological_process	1.4114e-05	0.023544	11	28	1375	19209	ENSSSCG00000026560,ENSSSCG00000014608,ENSSSCG00000024421,ENSSSCG00000014605,ENSSSCG00000023061,ENSSSCG00000020877,ENSSSCG00000014614,ENSSSCG00000022928,ENSSSCG00000014612,ENSSSCG00000028131,ENSSSCG00000014617	-|-|-|-|-|-|-|-|-|-|OR6A2|
			GO:0007186	G-protein coupled receptor signaling pathway	biological_process	1.798e-05	0.027267	12	28	1754	19209	ENSSSCG00000014617,ENSSSCG00000014612,ENSSSCG00000022928,ENSSSCG00000028131,ENSSSCG00000023005,ENSSSCG00000014614,ENSSSCG00000020877,ENSSSCG00000023061,ENSSSCG00000014605,ENSSSCG00000024421,ENSSSCG00000014608,ENSSSCG00000026560	OR6A2|-|-|-|-|-|-|-|-|-|-|-|
			GO:0004888	transmembrane signaling receptor activity	molecular_function	2.0609e-05	0.02865	12	28	1806	19209	ENSSSCG00000024421,ENSSSCG00000023061,ENSSSCG00000014605,ENSSSCG00000020877,ENSSSCG00000014614,ENSSSCG00000023005,ENSSSCG00000022928,ENSSSCG00000014612,ENSSSCG00000028131,ENSSSCG00000014617,ENSSSCG00000026560,ENSSSCG00000014608	-|-|-|-|-|-|-|-|-|OR6A2|-|-|
			GO:0038023	signaling receptor activity	molecular_function	2.9938e-05	0.038418	12	28	1893	19209	ENSSSCG00000014612,ENSSSCG00000022928,ENSSSCG00000023005,ENSSSCG00000028131,ENSSSCG00000014617,ENSSSCG00000024421,ENSSSCG00000014605,ENSSSCG00000023061,ENSSSCG00000020877,ENSSSCG00000014614,ENSSSCG00000026560,ENSSSCG00000014608	-|-|-|-|OR6A2|-|-|-|-|-|-|-|

## Sheet: Table S7-2 trans
	trans regulation		GO_accession	Description	Term_type	Over_represented_pValue	Corrected_pValue	CAD_item	CAD_list	Bg_item	Bg_list	Gene_names	Gene_description
		IR vs IC	GO:0004984	olfactory receptor activity	molecular_function	2.2329e-23	2.0798e-19	193	2200	1104	19209	ENSSSCG00000014779,ENSSSCG00000029437,ENSSSCG00000014462,ENSSSCG00000029114,ENSSSCG00000013696,ENSSSCG00000014655,ENSSSCG00000023340,ENSSSCG00000014643,ENSSSCG00000024499,ENSSSCG00000027823,ENSSSCG00000023024,ENSSSCG00000002599,ENSSSCG00000030382,ENSSSCG00000014476,ENSSSCG00000016454,ENSSSCG00000021840,ENSSSCG00000028416,ENSSSCG00000030521,ENSSSCG00000030613,ENSSSCG00000029937,ENSSSCG00000025375,…	-|-|-|-|-|OR52N1|-|-|-|-|-|-|-|-|-|OR51B5|-|-|-|-|-|-|-|OR56A1|-|-|-|-|-|-|OR12D3|-|-|OR6K2|-|-|-|OR51M1|-|-|-|OR56B1|-|-|-|-|OR52Z1|-|OR5B17|-|-|-|-|-|-|-|-|-|-|-|-|-|-|OR5V1|-|-|-|-|-|OR4X1|-|-|-|-|-|OR6C3|-|OR10Q1|-|-|-|-|OR5AR1|-|-|-|-|-|-|-|-|-|-|OR1
			GO:0050911	detection of chemical stimulus involved in sensory perception of smell	biological_process	2.4934e-23	2.0798e-19	193	2200	1105	19209	ENSSSCG00000005536,ENSSSCG00000022529,ENSSSCG00000020948,ENSSSCG00000025077,ENSSSCG00000014458,ENSSSCG00000023652,ENSSSCG00000000320,ENSSSCG00000013197,ENSSSCG00000003958,ENSSSCG00000022376,ENSSSCG00000013691,ENSSSCG00000002187,ENSSSCG00000030230,ENSSSCG00000025358,ENSSSCG00000015153,ENSSSCG00000021614,ENSSSCG00000026253,ENSSSCG00000005328,ENSSSCG00000006801,ENSSSCG00000014650,ENSSSCG00000026912,…	-|-|-|-|OR5D18|-|-|-|-|-|-|OR4K17|-|-|OR6T1|-|OR10G2|-|-|OR52E4|-|-|-|-|-|-|-|OR51J1|-|-|-|OR52L1|-|-|-|-|-|-|-|-|-|-|-|-|OR5AS1|OR9G4|-|-|-|-|-|-|-|-|-|-|-|-|OR6C4|-|-|OR1J2|-|-|-|OR10Z1|-|-|-|-|-|-|-|-|-|-|-|-|OR2Z1|-|-|-|OR5I1|-|-|-|-|-|-|OR52R1|-|-|-|
			GO:0007608	sensory perception of smell	biological_process	9.6577e-23	5.3703e-19	193	2200	1121	19209	ENSSSCG00000014592,ENSSSCG00000026676,ENSSSCG00000022622,ENSSSCG00000027899,ENSSSCG00000027180,ENSSSCG00000028704,ENSSSCG00000025278,ENSSSCG00000005419,ENSSSCG00000001286,ENSSSCG00000005817,ENSSSCG00000030381,ENSSSCG00000021366,ENSSSCG00000014715,ENSSSCG00000027048,ENSSSCG00000014505,ENSSSCG00000027566,ENSSSCG00000022245,ENSSSCG00000026875,ENSSSCG00000015154,ENSSSCG00000024890,ENSSSCG00000023813,…	-|-|-|-|-|-|-|-|OR5V1|-|-|-|-|-|OR4X1|-|-|-|-|-|-|-|-|-|-|-|-|OR5AR1|OR6C3|-|OR10Q1|-|-|-|-|-|OR10J3|-|-|-|-|-|-|-|-|OR4D9|-|-|-|-|-|-|-|-|-|-|-|OR52N1|-|-|OR51B5|-|-|-|-|-|-|-|-|-|-|OR56A1|-|-|-|OR6K2|-|-|-|-|OR12D3|-|-|-|-|-|OR51M1|OR56B1|-|-|-|-|-|-|OR
			GO:0007606	sensory perception of chemical stimulus	biological_process	1.8849e-22	6.5078e-19	200	2200	1194	19209	ENSSSCG00000030332,ENSSSCG00000003309,ENSSSCG00000015149,ENSSSCG00000024728,ENSSSCG00000022450,ENSSSCG00000029379,ENSSSCG00000014661,ENSSSCG00000014648,ENSSSCG00000025232,ENSSSCG00000029286,ENSSSCG00000007520,ENSSSCG00000014530,ENSSSCG00000024615,ENSSSCG00000016351,ENSSSCG00000029101,ENSSSCG00000022583,ENSSSCG00000028285,ENSSSCG00000026933,ENSSSCG00000027804,ENSSSCG00000006801,ENSSSCG00000014650,…	-|-|-|-|-|-|-|OR52L1|-|-|GNAS|-|OR51J1|-|-|-|-|-|-|-|OR52E4|-|-|OR10G2|-|OR6T1|GPR52|-|-|-|OR4K17|-|-|-|TAS2R60|-|OR5D18|-|-|-|-|-|-|-|-|-|-|-|OR52R1|-|-|-|-|-|-|OR5I1|-|-|OR2Z1|-|-|-|-|-|-|-|-|-|-|-|-|OR10Z1|-|-|-|-|OR1J2|-|OR6C4|-|-|-|-|-|-|-|-|-|-|-|-|
			GO:0050907	detection of chemical stimulus involved in sensory perception	biological_process	1.9505e-22	6.5078e-19	193	2200	1127	19209	ENSSSCG00000002184,ENSSSCG00000021605,ENSSSCG00000029064,ENSSSCG00000013807,ENSSSCG00000022662,ENSSSCG00000025019,ENSSSCG00000001211,ENSSSCG00000001147,ENSSSCG00000030290,ENSSSCG00000027758,ENSSSCG00000013127,ENSSSCG00000005873,ENSSSCG00000021230,ENSSSCG00000021492,ENSSSCG00000014501,ENSSSCG00000000312,ENSSSCG00000028954,ENSSSCG00000022927,ENSSSCG00000013164,ENSSSCG00000028781,ENSSSCG00000006411,…	-|-|OR10J3|-|-|-|-|-|-|-|OR4D9|-|-|-|OR5AR1|-|OR6C3|-|OR10Q1|-|-|-|-|-|-|OR4X1|-|-|-|-|-|-|-|-|-|-|-|-|-|-|OR5V1|-|-|-|-|-|-|OR56B1|-|-|-|-|-|-|OR5B17|-|OR52Z1|-|-|OR6K2|-|-|OR12D3|-|-|-|-|OR51M1|-|-|-|-|-|-|OR51B5|-|-|-|-|-|-|-|OR56A1|-|-|-|-|-|-|-|-|-|-
			GO:0009593	detection of chemical stimulus	biological_process	2.761e-22	7.6764e-19	194	2200	1142	19209	ENSSSCG00000020684,ENSSSCG00000014654,ENSSSCG00000002176,ENSSSCG00000022853,ENSSSCG00000013702,ENSSSCG00000026598,ENSSSCG00000013843,ENSSSCG00000027837,ENSSSCG00000030598,ENSSSCG00000024040,ENSSSCG00000014652,ENSSSCG00000006430,ENSSSCG00000025985,ENSSSCG00000017005,ENSSSCG00000015159,ENSSSCG00000014723,ENSSSCG00000013165,ENSSSCG00000026611,ENSSSCG00000023402,ENSSSCG00000026854,ENSSSCG00000001340,…	-|-|-|OR51M1|-|-|-|-|OR12D3|-|-|OR6K2|-|KCNMB1|-|OR52Z1|-|OR5B17|-|-|-|-|-|-|OR56B1|-|-|-|-|OR52N1|-|-|-|-|-|-|-|-|OR56A1|-|-|-|-|-|-|-|-|-|-|-|OR51B5|-|-|-|-|-|-|OR10Q1|OR6C3|-|OR5AR1|-|-|-|OR4D9|-|-|-|-|-|-|-|OR10J3|-|-|-|-|-|-|-|-|OR5V1|-|-|-|-|-|-|-|-
			GO:0051606	detection of stimulus	biological_process	4.3409e-22	1.0345e-18	201	2200	1222	19209	ENSSSCG00000005873,ENSSSCG00000027758,ENSSSCG00000013127,ENSSSCG00000030290,ENSSSCG00000029981,ENSSSCG00000025019,ENSSSCG00000001147,ENSSSCG00000001211,ENSSSCG00000013807,ENSSSCG00000022662,ENSSSCG00000029064,ENSSSCG00000021605,ENSSSCG00000002184,ENSSSCG00000013805,ENSSSCG00000013790,ENSSSCG00000006411,ENSSSCG00000028781,ENSSSCG00000022927,ENSSSCG00000013164,ENSSSCG00000028954,ENSSSCG00000000312,…	-|-|OR4D9|-|-|-|-|-|-|-|OR10J3|-|-|-|-|-|-|-|OR10Q1|OR6C3|-|OR5AR1|-|-|-|-|-|-|-|-|-|-|-|OR4X1|-|-|-|-|-|-|-|OR5V1|-|-|-|-|-|-|-|-|OR52Z1|-|OR5B17|-|-|-|-|-|-|OR56B1|-|-|-|OR51M1|-|-|-|-|OR12D3|-|-|OR6K2|-|KCNMB1|OR56A1|NR2F6|-|-|-|-|-|-|-|-|-|-|-|OR51B5|
			GO:0050906	detection of stimulus involved in sensory perception	biological_process	8.7368e-22	1.8218e-18	194	2200	1156	19209	ENSSSCG00000022853,ENSSSCG00000014654,ENSSSCG00000002176,ENSSSCG00000020684,ENSSSCG00000026598,ENSSSCG00000013702,ENSSSCG00000027837,ENSSSCG00000030598,ENSSSCG00000013843,ENSSSCG00000014652,ENSSSCG00000024040,ENSSSCG00000025985,ENSSSCG00000006430,ENSSSCG00000013165,ENSSSCG00000026611,ENSSSCG00000014723,ENSSSCG00000015159,ENSSSCG00000026854,ENSSSCG00000023402,ENSSSCG00000001340,ENSSSCG00000021249,…	OR51M1|-|-|-|-|-|-|OR12D3|-|-|-|-|OR6K2|-|OR5B17|OR52Z1|-|-|-|-|-|-|-|OR56B1|-|-|OR52N1|-|-|-|-|-|-|-|-|-|-|-|NR2F6|-|OR56A1|-|-|-|-|-|-|-|-|-|OR51B5|-|-|-|-|-|OR10Q1|-|OR6C3|OR5AR1|-|-|-|OR4D9|-|-|-|-|-|-|-|-|-|OR10J3|-|-|-|-|-|-|OR5V1|-|-|-|-|-|-|-|-|-|-|-|-|-|-|-|OR4X1|-|-|-|-|-|-|-|-|-|-|-|-|-|-|-|OR2Z1|-|-|OR5I1|-|-|-|-|-|-|-|-|OR52R1|-|-|-|-|-|-|-|-|OR9G4|-|-|-|OR5AS1|-|-|-|-|-|-|-|-|OR6C4|…
			GO:0007600	sensory perception	biological_process	5.146e-20	9.5385e-17	210	2200	1375	19209	ENSSSCG00000028385,ENSSSCG00000029368,ENSSSCG00000014722,ENSSSCG00000013845,ENSSSCG00000024425,ENSSSCG00000000318,ENSSSCG00000024524,ENSSSCG00000024893,ENSSSCG00000024506,ENSSSCG00000013852,ENSSSCG00000025917,ENSSSCG00000022279,ENSSSCG00000013192,ENSSSCG00000026786,ENSSSCG00000030330,ENSSSCG00000021853,ENSSSCG00000015815,ENSSSCG00000006447,ENSSSCG00000014704,ENSSSCG00000011987,ENSSSCG00000025476,…	-|-|-|-|-|OR6C4|-|OR1J2|-|-|-|-|-|-|-|-|FGFR1|OR10Z1|-|-|-|-|-|-|OR9G4|-|-|-|OR5AS1|-|-|-|-|-|OR2Z1|-|OR5I1|-|-|-|-|-|-|-|-|OR52R1|-|-|-|-|-|-|-|-|-|-|-|-|-|-|-|-|-|-|POU3F4|OR4K17|-|-|-|OR6T1|GPR52|-|OR10G2|-|-|-|-|-|OR5D18|HSF4|-|TAS2R60|-|OR52L1|-|-|-|
			GO:0050794	regulation of cellular process	biological_process	1.3983e-17	2.3327e-14	727	2200	8309	19209	ENSSSCG00000006452,ENSSSCG00000020691,ENSSSCG00000014505,ENSSSCG00000027566,ENSSSCG00000029744,ENSSSCG00000015753,ENSSSCG00000014624,ENSSSCG00000026875,ENSSSCG00000028145,ENSSSCG00000009034,ENSSSCG00000024890,ENSSSCG00000012076,ENSSSCG00000007284,ENSSSCG00000017705,ENSSSCG00000003169,ENSSSCG00000025982,ENSSSCG00000008909,ENSSSCG00000014986,ENSSSCG00000005190,ENSSSCG00000013320,ENSSSCG00000021698,…	CD1D|-|OR4X1|-|PLCH2|ANGPT2|ARFIP2|-|GPR32|-|-|MX2|NCOA6|CCL5|PIH1D1|-|-|MMP3|NFIB|PAX6|RRP1B|-|-|UBN2|SKOR2|FOXK2|OR10J3|SMARCD3|NKX2-1|-|-|GDPD2|-|-|ELK4|-|NTSR2|-|-|CH242-378F17.1|MORF4L2|OR10Q1|TBC1D5|-|STRN|CHD7|CAPN7|-|-|TGFBR1|RAPH1|-|CD86|-|-|AGGF1|RASA1|MED8|SLC44A2|NR2F6|-|OR56A1|-|-|FOXB2|-|IRAK3|SIPA1L1|WNK4|-|RC3H1|-|-|-|CYFIP2|OR56B1|KAT6B|-|PELI3|CCNI|-|-|IKZF3|PLCL1|-|DVL3|-|BRD7|…
			GO:0004930	G-protein coupled receptor activity	molecular_function	5.3688e-17	8.1421e-14	215	2200	1511	19209	ENSSSCG00000014462,ENSSSCG00000014779,ENSSSCG00000029437,ENSSSCG00000023024,ENSSSCG00000002599,ENSSSCG00000027823,ENSSSCG00000024499,ENSSSCG00000030382,ENSSSCG00000014655,ENSSSCG00000029114,ENSSSCG00000013696,ENSSSCG00000014643,ENSSSCG00000023340,ENSSSCG00000030613,ENSSSCG00000021840,ENSSSCG00000028416,ENSSSCG00000030521,ENSSSCG00000029937,ENSSSCG00000014476,ENSSSCG00000016454,ENSSSCG00000005802,…	-|-|-|-|-|-|-|-|OR52N1|-|-|-|-|-|OR51B5|-|-|-|-|-|-|-|-|-|OR56A1|-|-|-|OR6K2|-|-|OR12D3|-|-|-|-|-|OR51M1|-|-|-|OR56B1|-|-|GPR6|-|-|-|-|OR5B17|-|FSHR|OR52Z1|-|-|-|-|-|-|-|OR5V1|-|-|-|-|S1PR2|-|-|-|-|OR4X1|-|-|-|GPR32|-|-|-|GPR65|-|-|-|-|NTSR2|OR5AR1|-|OR6C
			GO:0006366	transcription from RNA polymerase II promoter	biological_process	7.1083e-17	9.8817e-14	172	2200	1349	19209	ENSSSCG00000012659,ENSSSCG00000011235,ENSSSCG00000005345,ENSSSCG00000012981,ENSSSCG00000013439,ENSSSCG00000002885,ENSSSCG00000007576,ENSSSCG00000028237,ENSSSCG00000004332,ENSSSCG00000014149,ENSSSCG00000015424,ENSSSCG00000026915,ENSSSCG00000017919,ENSSSCG00000001061,ENSSSCG00000005203,ENSSSCG00000015859,ENSSSCG00000012271,ENSSSCG00000007743,ENSSSCG00000017397,ENSSSCG00000008690,ENSSSCG00000017070,…	ZNF280C|UBP1|PAX5|RELA|ONECUT3|USF2|FOXK1|-|BACH2|MEF2C|PSMC2|-|MED11|JARID2|IL33|SAP130|RBM10|CHCHD2|MLX|RNF4|HAND1|NLRP3|TMEM173|MED1|HHEX|ITGA8|HIVEP2|RBPJ|TCERG1|ONECUT1|BMPR1B|KAT2B|ECM1|MED25|TCEB3|NFAT5|NELFE|E2F8|HSF4|POU3F4|ZBTB33|CDK5RAP3|FOXP1|BRD4|ZIC1|LBX1|HIST1H1D|PPM1A|-|RHOA|TFCP2L1|BRD7|-|ASXL1|NPAS2|-|NFKBIZ|HDAC1|ARMCX3|MEF2D|YEATS2|BRCA1|TFAP2D|MYBL2|TLR3|ATF3|-|CREBBP|AATF|-|…
			GO:0006357	regulation of transcription from RNA polymerase II promoter	biological_process	2.6224e-16	3.3652e-13	165	2200	1293	19209	ENSSSCG00000016117,ENSSSCG00000013559,ENSSSCG00000003124,ENSSSCG00000016510,ENSSSCG00000004576,ENSSSCG00000011025,ENSSSCG00000008909,ENSSSCG00000006018,ENSSSCG00000028388,ENSSSCG00000005190,ENSSSCG00000029493,ENSSSCG00000013320,ENSSSCG00000009034,ENSSSCG00000013406,ENSSSCG00000026960,ENSSSCG00000030662,ENSSSCG00000004307,ENSSSCG00000014412,ENSSSCG00000007284,ENSSSCG00000012396,ENSSSCG00000028104,…	CARF|-|CRX|UBN2|RORA|-|-|-|-|NFIB|-|PAX6|-|CTR9|ZNF280D|PTF1A|AKIRIN2|POU4F3|NCOA6|MED12|HOXC11|UBE2I|FOXO1|-|ZFHX3|-|CHD7|MYPOP|-|EPO|-|ELK4|SMAD4|FEZF1|-|FOXK2|SKOR2|PIK3R1|NKX2-1|SS18|HOXB1|FOXB2|-|HIF1A|SENP1|ASXL2|MED8|SULF1|PPP3CB|RBBP7|NR2F6|IL1A|-|-|BCOR|NME2|REL|SP2|ELF1|ZNF148|IKZF3|NRIP1|-|RAX|-|PBX3|GATAD2B|-|TAF3|-|HIVEP1|-|-|-|ATN1|GATAD2A|TCERG1|RBPJ|ONECUT1|BMPR1B|ECM1|MED25|KAT2B…
			GO:0044464	cell part	cellular_component	5.1114e-16	6.0906e-13	1001	2200	12670	19209	ENSSSCG00000023198,ENSSSCG00000001409,ENSSSCG00000005279,ENSSSCG00000029835,ENSSSCG00000000475,ENSSSCG00000027823,ENSSSCG00000017387,ENSSSCG00000002599,ENSSSCG00000015498,ENSSSCG00000006281,ENSSSCG00000015940,ENSSSCG00000012597,ENSSSCG00000013696,ENSSSCG00000014868,ENSSSCG00000000019,ENSSSCG00000004538,ENSSSCG00000028416,ENSSSCG00000001876,ENSSSCG00000014094,ENSSSCG00000024144,ENSSSCG00000014476,…	-|PRRC2A|FOXB2|-|IRAK3|-|WNK4|-|RC3H1|METTL11B|-|PLS3|-|EMSY|-|WDR7|-|IMP3|AGGF1|NDUFS7|-|-|-|DICER1|CLDN19|SLC44A2|LRCH3|MED8|RASA1|-|DPP8|-|NR2F6|OR56A1|-|-|PGM5|-|HNRNPUL1|-|PHF13|IKZF3|PLCL1|-|DVL3|-|MRPS36|PTP4A2|-|OR56B1|CYFIP2|-|CENPI|ADD3|SCD|-|KA
			GO:0005623	cell	cellular_component	8.7282e-16	9.7069e-13	1003	2200	12716	19209	ENSSSCG00000005025,ENSSSCG00000017553,ENSSSCG00000012847,ENSSSCG00000001010,ENSSSCG00000007248,ENSSSCG00000016194,ENSSSCG00000003955,ENSSSCG00000017735,ENSSSCG00000012663,ENSSSCG00000014100,ENSSSCG00000002841,ENSSSCG00000004972,ENSSSCG00000007366,ENSSSCG00000004802,ENSSSCG00000014319,ENSSSCG00000005335,ENSSSCG00000024582,ENSSSCG00000003350,ENSSSCG00000017693,ENSSSCG00000022817,ENSSSCG00000005791,…	TRIM9|KAT7|TALDO1|WRNIP1|ASXL1|USP37|-|RHOT1|ENOX2|TBCA|N4BP1|-|MYBL2|-|SMAD5|-|-|MIB2|AATF|-|-|RPL34|GORASP2|BAZ2B|-|GPR3|SERPINB8|-|PHC3|PRELID1|RGL2|SYNE2|ACTL7B|RPS8|-|KCNJ2|-|-|-|GPR26|BAZ2A|-|-|-|-|CD83|NXF1|PHF8|-|ARHGAP6|-|BRK1|OR5AS1|-|MED14|EP400|-|-|GJB7|-|-|PIP5KL1|-|SNRPA|POPDC2|SUMF2|AEN|OR6C4|-|TPM1|S100PBP|-|PTAR1|KRT74|PLP2|RHOQ|-|-|-|TERF2|RAD23B|COMMD1|NFKBID|RELA|CCR1|-|INHA|M…
			GO:0051254	positive regulation of RNA metabolic process	biological_process	1.2312e-15	1.2837e-12	130	2200	945	19209	ENSSSCG00000007673,ENSSSCG00000003559,ENSSSCG00000029806,ENSSSCG00000004524,ENSSSCG00000028553,ENSSSCG00000021964,ENSSSCG00000017125,ENSSSCG00000016435,ENSSSCG00000016612,ENSSSCG00000003716,ENSSSCG00000001945,ENSSSCG00000005382,ENSSSCG00000009370,ENSSSCG00000028104,ENSSSCG00000002752,ENSSSCG00000021810,ENSSSCG00000006231,ENSSSCG00000009034,ENSSSCG00000013406,ENSSSCG00000004589,ENSSSCG00000001533,…	EPO|-|-|SMAD4|ILF2|PIK3R1|FOXK2|SMARCD3|FEZF1|SS18|NKX2-1|TGFBR1|FOXO1|HOXC11|ZFHX3|-|CHD7|-|CTR9|RNF111|TAF11|NCOA6|AKIRIN2|POU4F3|PIH1D1|PTF1A|NANOS2|MED12|CARF|CRX|-|RORA|-|-|PAX6|PLCB1|NFIB|-|-|-|KAT6B|-|-|-|NRIP1|IKZF3|ZNF148|DVL3|RAX|PBX3|-|NUP62|ASXL2|SENP1|-|IL1A|ILF3|PPP3CB|-|REL|ELF1|NME2|HOXB1|RC3H1|HIF1A|IL33|CHCHD2|MED1|NLRP3|TMEM173|HAND1|RNF4|ITGA8|HHEX|RSF1|MECOM|TADA3|PAX5|RELA|F…
			GO:0045893	positive regulation of transcription, DNA-dependent	biological_process	1.6141e-15	1.5839e-12	126	2200	907	19209	ENSSSCG00000005203,ENSSSCG00000028553,ENSSSCG00000004524,ENSSSCG00000029806,ENSSSCG00000003559,ENSSSCG00000007673,ENSSSCG00000001945,ENSSSCG00000011046,ENSSSCG00000010472,ENSSSCG00000008690,ENSSSCG00000017070,ENSSSCG00000003716,ENSSSCG00000013940,ENSSSCG00000017505,ENSSSCG00000014349,ENSSSCG00000016435,ENSSSCG00000016612,ENSSSCG00000007743,ENSSSCG00000021964,ENSSSCG00000017125,ENSSSCG00000012981,…	IL33|ILF2|SMAD4|-|-|EPO|NKX2-1|ITGA8|HHEX|RNF4|HAND1|SS18|NLRP3|MED1|TMEM173|SMARCD3|FEZF1|CHCHD2|PIK3R1|FOXK2|RELA|HOXC11|FOXO1|PAX5|TADA3|TGFBR1|MECOM|RSF1|-|CHD7|-|MEF2C|PSMC2|ZFHX3|ONECUT3|USF2|FOXK1|PTF1A|PIH1D1|AKIRIN2|POU4F3|NCOA6|BRD4|CDK5RAP3|FOXP1|RNF111|CTR9|-|BRD7|MED12|PPM1A|-|ZIC1|RORA|ONECUT1|BMPR1B|-|CRX|CARF|RBPJ|NFAT5|E2F8|-|HSF4|NFIB|PLCB1|-|PAX6|MED25|KAT2B|-|-|CREBBP|AATF|-|K…
			GO:0051252	regulation of RNA metabolic process	biological_process	2.0045e-15	1.8578e-12	256	2200	2366	19209	ENSSSCG00000012329,ENSSSCG00000005201,ENSSSCG00000024962,ENSSSCG00000012250,ENSSSCG00000011810,ENSSSCG00000008439,ENSSSCG00000015815,ENSSSCG00000003354,ENSSSCG00000008376,ENSSSCG00000015309,ENSSSCG00000001880,ENSSSCG00000007248,ENSSSCG00000026266,ENSSSCG00000017553,ENSSSCG00000014319,ENSSSCG00000006482,ENSSSCG00000007907,ENSSSCG00000001744,ENSSSCG00000004972,ENSSSCG00000007366,ENSSSCG00000015801,…	PHF8|-|-|MED14|-|RHOQ|FGFR1|-|COMMD1|MTERF1|SIN3A|ASXL1|-|KAT7|SMAD5|MEF2D|USP7|TFAP2D|-|MYBL2|TLR3|-|CREBBP|AATF|-|CHRDL1|-|-|TCERG1|CHD2|BMPR1B|ONECUT1|-|NKX2-4|-|ECM1|E2F8|NELFE|HSF4|POU3F4|ZBTB33|BRD4|ZIC1|LBX1|HIST1H2AA|PPM1A|ERCC6|TFCP2L1|NTRK1|MECOM|NFKBID|RELA|USF2|FOXK1|MEF2C|BACH2|-|-|JARID2|NSMCE3|IL33|RBM10|SRSF4|MLX|RNF4|NLRP3|TMEM173|HHEX|ITGA8|HIF1A|SENP1|RBBP7|IL1A|SULF1|PPP3CB|-|…
			GO:0019219	regulation of nucleobase-containing compound metabolic process	biological_process	2.4547e-15	2.1552e-12	302	2200	2942	19209	ENSSSCG00000028237,ENSSSCG00000015424,ENSSSCG00000013439,ENSSSCG00000029203,ENSSSCG00000012689,ENSSSCG00000002034,ENSSSCG00000011551,ENSSSCG00000007491,ENSSSCG00000011235,ENSSSCG00000012659,ENSSSCG00000012362,ENSSSCG00000014882,ENSSSCG00000005345,ENSSSCG00000027918,ENSSSCG00000008668,ENSSSCG00000007743,ENSSSCG00000015859,ENSSSCG00000016109,ENSSSCG00000015645,ENSSSCG00000017070,ENSSSCG00000017505,…	-|PSMC2|ONECUT3|TOX4|ZNF75D|ACIN1|TADA3|MC3R|UBP1|ZNF280C|ARHGEF9|RSF1|PAX5|STAT1|RBAK|CHCHD2|SAP130|ALS2|-|HAND1|MED1|MED11|MED25|LHX9|KAT2B|SRSF9|RASAL2|NFAT5|TCEB3|FMR1|-|HIVEP2|RBPJ|HIST1H1D|RHOA|-|BRD7|RAPGEF1|CDK5RAP3|FOXP1|MAPKAPK5|KAT6A|HDAC1|ARMC
			GO:0010557	positive regulation of macromolecule biosynthetic process	biological_process	5.209e-15	4.3449e-12	137	2200	1037	19209	ENSSSCG00000007743,ENSSSCG00000017505,ENSSSCG00000013940,ENSSSCG00000014349,ENSSSCG00000008690,ENSSSCG00000017070,ENSSSCG00000011046,ENSSSCG00000010472,ENSSSCG00000005203,ENSSSCG00000007576,ENSSSCG00000002885,ENSSSCG00000013439,ENSSSCG00000015424,ENSSSCG00000028237,ENSSSCG00000014149,ENSSSCG00000014882,ENSSSCG00000011743,ENSSSCG00000011551,ENSSSCG00000005345,ENSSSCG00000012981,ENSSSCG00000011692,…	CHCHD2|MED1|NLRP3|TMEM173|RNF4|HAND1|ITGA8|HHEX|IL33|FOXK1|USF2|ONECUT3|PSMC2|-|MEF2C|RSF1|MECOM|TADA3|PAX5|RELA|ZIC1|-|PPM1A|ERCC6|BRD7|CDK5RAP3|MAPKAPK5|FOXP1|NOX1|BRD4|KAT2B|MED25|E2F8|HSF4|NFAT5|RBPJ|FMR1|ONECUT1|BMPR1B|IRF7|ATF3|TLR3|PNKP|-|AATF|CREBBP|HDAC1|ARMCX3|KAT6A|MEF2D|TFAP2D|BRCA1|MYBL2|ASXL1|NPAS2|-|RHOQ|-|SIN3A|IKBKG|NSD1|FOXL2|-|-|MED14|PHF8|MED13|-|TET2|PIK3R1|FOXK2|FEZF1|SMARCD…
			GO:0051171	regulation of nitrogen compound metabolic process	biological_process	5.5054e-15	4.3733e-12	303	2200	2973	19209	ENSSSCG00000003716,ENSSSCG00000021964,ENSSSCG00000009864,ENSSSCG00000007673,ENSSSCG00000015980,ENSSSCG00000003097,ENSSSCG00000004856,ENSSSCG00000028904,ENSSSCG00000009370,ENSSSCG00000013384,ENSSSCG00000028104,ENSSSCG00000021560,ENSSSCG00000023146,ENSSSCG00000009505,ENSSSCG00000012640,ENSSSCG00000028167,ENSSSCG00000028511,ENSSSCG00000014412,ENSSSCG00000004307,ENSSSCG00000003096,ENSSSCG00000022520,…	SS18|PIK3R1|-|EPO|HOXD12|MYPOP|-|-|FOXO1|-|HOXC11|UBE2I|EVX2|MBNL2|-|SLIRP|-|POU4F3|AKIRIN2|NANOS2|-|PTF1A|CTR9|RAPGEF5|-|PLCB1|-|-|RORA|ZCCHC11|-|CARF|CRX|NLRP12|POU2F1|MLLT3|ATN1|-|-|-|HIVEP1|TAF3|-|CCL17|ARHGAP4|HCFC1|GATAD2B|NUP62|-|PBX3|CCL22|RAX|IRX4|NRIP1|ZNF148|F11R|-|ELF1|-|BCOR|-|RBBP7|IL1A|SULF1|PPP3CB|SENP1|HIF1A|-|RNF4|NLRP3|TMEM173|-|HHEX|ITGA8|RBM10|MLX|SRSF4|P2RY13|NSMCE3|JARID2|I…
			GO:0050789	regulation of biological process	biological_process	6.0809e-15	4.611e-12	746	2200	8787	19209	ENSSSCG00000025278,ENSSSCG00000015115,ENSSSCG00000021366,ENSSSCG00000005839,ENSSSCG00000014592,ENSSSCG00000028388,ENSSSCG00000000908,ENSSSCG00000028319,ENSSSCG00000009237,ENSSSCG00000028027,ENSSSCG00000016835,ENSSSCG00000004589,ENSSSCG00000015122,ENSSSCG00000001533,ENSSSCG00000002601,ENSSSCG00000005828,ENSSSCG00000026960,ENSSSCG00000012676,ENSSSCG00000012396,ENSSSCG00000015154,ENSSSCG00000013870,…	-|CBL|-|FBXW5|-|-|UBE2N|-|HPSE|GPR65|SKP2|RNF111|THY1|TAF11|-|EGFL7|ZNF280D|MBNL3|MED12|-|-|-|-|-|LRRN3|CELF1|ZFHX3|-|-|LNPK|SMAD4|ILF2|RABGEF1|DUOX1|TPCN2|TNFRSF8|FEZF1|-|-|HOXB1|NME1|-|-|UBR1|-|RP2|-|-|-|ASXL2|-|ILF3|-|SP2|TPM2|REL|NME2|-|-|-|STX1B|-|PO
			GO:0031981	nuclear lumen	cellular_component	9.6167e-15	6.975e-12	241	2200	2259	19209	ENSSSCG00000012793,ENSSSCG00000007681,ENSSSCG00000006562,ENSSSCG00000030049,ENSSSCG00000026233,ENSSSCG00000027733,ENSSSCG00000005604,ENSSSCG00000025374,ENSSSCG00000008070,ENSSSCG00000017494,ENSSSCG00000021038,ENSSSCG00000011858,ENSSSCG00000006310,ENSSSCG00000010621,ENSSSCG00000013938,ENSSSCG00000025117,ENSSSCG00000005166,ENSSSCG00000029578,ENSSSCG00000029774,ENSSSCG00000028563,ENSSSCG00000011127,…	HCFC1|CUX1|GATAD2B|HNRNPUL1|POLR3G|RRP7A|PBX3|DVL3|CENPP|IKZF3|NRIP1|ZNF148|POU2F1|ADD3|GATAD2A|ATN1|MLLT3|-|RNF7|HNRNPR|TAF3|-|TNPO1|KAT6B|HIF1A|CD2BP2|-|ZNF330|EMSY|PNN|ELF1|REL|FAM222B|-|ALKBH5|SCAF4|-|IMP3|TAB3|-|RBBP7|ILF3|DPP8|POLR2I|MEIKIN|MED8|ASXL2|MORF4L2|-|CAPN7|CELF1|ZFHX3|-|EZH1|MRPS26|UBE2I|HOXC11|EVX2|PSMB7|-|-|TAOK2|NKX2-1|FOXK2|-|SMARCD3|-|-|-|-|ELK4|SMAD4|NAA10|ILF2|PPIH|-|HOXD1…
			GO:0050896	response to stimulus	biological_process	1.0911e-14	7.584e-12	594	2200	6616	19209	ENSSSCG00000008522,ENSSSCG00000012290,ENSSSCG00000009370,ENSSSCG00000010551,ENSSSCG00000030884,ENSSSCG00000013790,ENSSSCG00000017137,ENSSSCG00000021492,ENSSSCG00000005873,ENSSSCG00000006860,ENSSSCG00000013807,ENSSSCG00000001147,ENSSSCG00000030290,ENSSSCG00000030381,ENSSSCG00000003859,ENSSSCG00000028704,ENSSSCG00000001286,ENSSSCG00000005419,ENSSSCG00000010671,ENSSSCG00000029531,ENSSSCG00000027180,…	XDH|WDR45|FOXO1|BLOC1S2|IL28A|-|METRNL|-|-|SLC30A7|-|-|-|-|ZCCHC11|-|OR5V1|-|EMX2|-|-|-|-|-|-|RAPGEF5|-|CTR9|GDI2|INPP5D|STYX|-|ARHGAP36|-|-|OR51M1|-|-|-|-|-|HVCN1|IL9|KCNMB1|HIVEP1|-|-|-|-|CCL17|AMBRA1|-|NLRP12|-|OR52N1|TLR8|-|-|UBA1|-|IL1B1|-|-|TEK|DDX60|RSAD2|MYH9|DENND4C|PDZD8|-|-|-|-|-|CD84|ATG4D|-|-|-|NTRK1|ZNF385B|-|-|-|USF2|IL33|-|-|ASB11|P2RY13|ERAS|-|-|-|HHEX|-|RNF4|NLRP3|-|GRIA3|-|BMPR…
			GO:0007186	G-protein coupled receptor signaling pathway	biological_process	1.2904e-14	8.6108e-12	228	2200	1754	19209	ENSSSCG00000017705,ENSSSCG00000029706,ENSSSCG00000012799,ENSSSCG00000028027,ENSSSCG00000002601,ENSSSCG00000023813,ENSSSCG00000024890,ENSSSCG00000015154,ENSSSCG00000026875,ENSSSCG00000028145,ENSSSCG00000014505,ENSSSCG00000027566,ENSSSCG00000022245,ENSSSCG00000027048,ENSSSCG00000014715,ENSSSCG00000021366,ENSSSCG00000030381,ENSSSCG00000005817,ENSSSCG00000013658,ENSSSCG00000001286,ENSSSCG00000005419,…	CCL5|-|-|GPR65|-|-|-|-|-|GPR32|OR4X1|-|-|-|-|-|-|-|S1PR2|OR5V1|-|-|TRPM1|-|PLCB1|-|-|-|-|-|CYSLTR2|OR4D9|-|-|-|-|-|-|-|-|-|OR10J3|-|-|-|-|OR10Q1|-|-|OR6C3|NTSR2|OR5AR1|-|-|-|-|-|OR56A1|-|-|-|-|-|-|-|-|OR51B5|-|-|-|-|OR52N1|-|-|-|-|-|-|-|-|-|-|-|OR5B17|FSHR|-|OR52Z1|-|-|CCL17|-|-|-|GPR6|-|-|OR56B1|OR51M1|-|PLCL1|-|-|CCL22|-|-|-|OR12D3|-|-|-|-|OR6K2|-|GPR34|-|ACTN2|-|-|-|OR4K17|-|-|-|PICK1|GPR52|OR…
			GO:0044428	nuclear part	cellular_component	1.3606e-14	8.7297e-12	267	2200	2590	19209	ENSSSCG00000009864,ENSSSCG00000023759,ENSSSCG00000003716,ENSSSCG00000028291,ENSSSCG00000003765,ENSSSCG00000015980,ENSSSCG00000003964,ENSSSCG00000005590,ENSSSCG00000023146,ENSSSCG00000028904,ENSSSCG00000028104,ENSSSCG00000021560,ENSSSCG00000013021,ENSSSCG00000009834,ENSSSCG00000013406,ENSSSCG00000014412,ENSSSCG00000030662,ENSSSCG00000011340,ENSSSCG00000007056,ENSSSCG00000006018,ENSSSCG00000009921,…	-|-|SS18|TAOK2|SURF6|HOXD12|PPIH|PSMB7|EVX2|-|HOXC11|UBE2I|SF1|ATXN2|CTR9|POU4F3|PTF1A|-|PLCB1|-|OASL|DIAPH2|SUPT7L|-|CARF|MLLT3|ATN1|-|POU2F1|TNPO1|-|TAF3|DMPK|RRP7A|PBX3|GATAD2B|NUP62|HCFC1|CUX1|NRIP1|ZNF148|CENPP|TSEN34|BCOR|-|-|TAB3|FAM222B|ELF1|SCAF4
			GO:0050877	neurological system process	biological_process	3.6595e-14	2.261e-11	240	2200	1957	19209	ENSSSCG00000022450,ENSSSCG00000024728,ENSSSCG00000014661,ENSSSCG00000029379,ENSSSCG00000011046,ENSSSCG00000003309,ENSSSCG00000016109,ENSSSCG00000030332,ENSSSCG00000015149,ENSSSCG00000025232,ENSSSCG00000014648,ENSSSCG00000016494,ENSSSCG00000024615,ENSSSCG00000016351,ENSSSCG00000007520,ENSSSCG00000029286,ENSSSCG00000014149,ENSSSCG00000014530,ENSSSCG00000026933,ENSSSCG00000026912,ENSSSCG00000006801,…	-|-|-|-|ITGA8|-|ALS2|-|-|-|OR52L1|BRAF|OR51J1|-|GNAS|-|MEF2C|-|-|-|-|OR52E4|-|DISC1|-|PDZD11|-|-|-|NTRK1|PICK1|-|OR6T1|GPR52|-|OR10G2|-|-|-|-|POU3F4|-|OR4K17|-|ABR|-|HSF4|OR5D18|-|TAS2R60|LRRK2|-|GRIA3|-|CACFD1|-|-|-|-|-|AFF2|-|-|-|-|-|OR52R1|-|-|-|-|-|-|
			GO:0045935	positive regulation of nucleobase-containing compound metabolic process	biological_process	3.9351e-14	2.3445e-11	138	2200	1071	19209	ENSSSCG00000007023,ENSSSCG00000006482,ENSSSCG00000012509,ENSSSCG00000029450,ENSSSCG00000007366,ENSSSCG00000001744,ENSSSCG00000022101,ENSSSCG00000008171,ENSSSCG00000026266,ENSSSCG00000007248,ENSSSCG00000012853,ENSSSCG00000003195,ENSSSCG00000009359,ENSSSCG00000015595,ENSSSCG00000003576,ENSSSCG00000015801,ENSSSCG00000017693,ENSSSCG00000007951,ENSSSCG00000025130,ENSSSCG00000012250,ENSSSCG00000017046,…	KAT6A|MEF2D|ARMCX3|HDAC1|MYBL2|TFAP2D|BRCA1|NPAS2|-|ASXL1|IRF7|PNKP|-|ATF3|GPR3|TLR3|AATF|CREBBP|-|MED14|-|MED13|-|PHF8|TET2|-|RHOQ|SIN3A|IKBKG|FOXL2|NSD1|PSMC2|-|MEF2C|FOXK1|ONECUT3|USF2|MC3R|MECOM|TADA3|RSF1|RELA|PAX5|CHCHD2|ITGA8|HHEX|TMEM173|NLRP3|MED1|RNF4|HAND1|IL33|MED25|KAT2B|HSF4|E2F8|NFAT5|RBPJ|ONECUT1|BMPR1B|-|PPM1A|ZIC1|GPR52|BRD7|ERCC6|CDK5RAP3|FOXP1|MAPKAPK5|BRD4|PBX3|-|NUP62|ZNF148…
			GO:0016070	RNA metabolic process	biological_process	4.696e-14	2.7013e-11	307	2200	3064	19209	ENSSSCG00000008389,ENSSSCG00000004972,ENSSSCG00000007366,ENSSSCG00000004802,ENSSSCG00000001744,ENSSSCG00000007907,ENSSSCG00000006482,ENSSSCG00000014319,ENSSSCG00000017553,ENSSSCG00000026266,ENSSSCG00000007248,ENSSSCG00000003930,ENSSSCG00000012576,ENSSSCG00000009761,ENSSSCG00000026288,ENSSSCG00000007951,ENSSSCG00000017693,ENSSSCG00000009359,ENSSSCG00000015801,ENSSSCG00000012250,ENSSSCG00000025389,…	PAPOLG|-|MYBL2|-|TFAP2D|USP7|MEF2D|SMAD5|KAT7|-|ASXL1|RPS8|CHRDL1|-|-|CREBBP|AATF|-|TLR3|MED14|-|-|-|-|-|-|PHF8|SIN3A|MTERF1|FEN1|-|COMMD1|RHOQ|FGFR1|-|-|SNRPA|-|POP5|MEF2C|BACH2|USF2|FOXK1|WBP11|RELA|NFKBID|NTRK1|MECOM|-|TSR2|HHEX|ITGA8|RNF4|NLRP3|TMEM173|RBM10|SRSF4|MLX|NSMCE3|JARID2|IL33|-|HSF4|NELFE|E2F8|-|NKX2-4|-|ECM1|-|-|BMPR1B|ONECUT1|TCERG1|CHD2|-|TFCP2L1|ERCC6|PPM1A|ZIC1|HIST1H2AA|GTF3C…
			GO:0032501	multicellular organismal process	biological_process	5.0847e-14	2.8274e-11	490	2200	5217	19209	ENSSSCG00000016592,ENSSSCG00000009445,ENSSSCG00000003881,ENSSSCG00000014878,ENSSSCG00000005203,ENSSSCG00000001061,ENSSSCG00000011075,ENSSSCG00000025232,ENSSSCG00000015149,ENSSSCG00000011046,ENSSSCG00000029379,ENSSSCG00000010472,ENSSSCG00000017331,ENSSSCG00000014661,ENSSSCG00000013940,ENSSSCG00000015480,ENSSSCG00000014349,ENSSSCG00000022450,ENSSSCG00000015862,ENSSSCG00000006464,ENSSSCG00000029101,…	FSCN3|PCDH8|SPATA6|PAK1|IL33|JARID2|KIAA1217|-|-|ITGA8|-|HHEX|SPATA32|-|NLRP3|PRRC2C|TMEM173|-|LIMS2|NTRK1|-|-|-|CCR1|GPM6B|-|NFKBID|MEF2C|NOX3|USF2|-|-|GTF2I|ABR|-|OR4K17|ATAT1|POU3F4|-|PDLIM3|-|-|OR10G2|CSNK2B|LBX1|-|KATNAL1|ANP32B|ZIC1|PSD|EDNRA|OR6T1|GPR52|SMARCA1|PICK1|-|ERCC6|TFCP2L1|CHD2|-|CSRP1|GRIA3|S100A2|BMPR1B|ONECUT1|-|ECM1|LRRK2|-|-|TAS2R60|-|E2F8|HSF4|ODF1|INSL3|RS1|PRELID1|-|GPR3|…
			GO:2001141	regulation of RNA biosynthetic process	biological_process	5.3452e-14	2.8764e-11	244	2200	2286	19209	ENSSSCG00000016117,ENSSSCG00000003124,ENSSSCG00000013559,ENSSSCG00000003859,ENSSSCG00000011025,ENSSSCG00000004576,ENSSSCG00000016510,ENSSSCG00000008909,ENSSSCG00000013320,ENSSSCG00000029493,ENSSSCG00000007056,ENSSSCG00000028388,ENSSSCG00000005190,ENSSSCG00000006018,ENSSSCG00000000908,ENSSSCG00000013406,ENSSSCG00000009034,ENSSSCG00000004589,ENSSSCG00000013719,ENSSSCG00000001533,ENSSSCG00000007284,…	CARF|CRX|-|ZCCHC11|-|RORA|UBN2|-|PAX6|-|PLCB1|-|NFIB|-|UBE2N|CTR9|-|RNF111|-|TAF11|NCOA6|POU4F3|AKIRIN2|PIH1D1|ZNF280D|CCL5|PTF1A|MED12|EVX2|-|TGFBR1|-|-|FOXO1|-|UBE2I|HOXC11|-|ZFHX3|MYPOP|MORF4L2|-|CHD7|EPO|-|HOXD12|-|SMAD4|ELK4|ILF2|PIK3R1|FOXK2|SKOR2|-|SMARCD3|FEZF1|SS18|NKX2-1|HOXB1|FOXB2|HIF1A|-|IRAK3|MED8|ASXL2|SENP1|IL1A|-|RBBP7|NR2F6|ILF3|PPP3CB|SULF1|BCOR|-|-|SP2|ELF1|REL|-|NME2|IRX4|NRI…
			GO:0004871	signal transducer activity	molecular_function	6.103e-14	3.0852e-11	252	2200	2095	19209	ENSSSCG00000014530,ENSSSCG00000029286,ENSSSCG00000007520,ENSSSCG00000016351,ENSSSCG00000024615,ENSSSCG00000007491,ENSSSCG00000006464,ENSSSCG00000029101,ENSSSCG00000029523,ENSSSCG00000022583,ENSSSCG00000028285,ENSSSCG00000027804,ENSSSCG00000011322,ENSSSCG00000006801,ENSSSCG00000014650,ENSSSCG00000026912,ENSSSCG00000027918,ENSSSCG00000026933,ENSSSCG00000015149,ENSSSCG00000030332,ENSSSCG00000003309,…	-|-|GNAS|-|OR51J1|MC3R|NTRK1|-|-|-|-|-|CCR1|-|OR52E4|-|STAT1|-|-|-|-|-|-|-|-|-|BRAF|OR52L1|FCAMR|P2RY13|-|-|ECM1|TAS2R60|-|-|OR5D18|-|-|-|GRIA3|BMPR1B|-|MAPK8|OR10G2|PPM1A|-|-|EDNRA|GPR52|OR6T1|-|-|MAPKAPK5|-|OR4K17|-|-|-|GPR34|-|-|-|EPOR|-|-|-|-|-|-|-|-|
			GO:0060089	molecular transducer activity	molecular_function	6.103e-14	3.0852e-11	252	2200	2095	19209	ENSSSCG00000022329,ENSSSCG00000002159,ENSSSCG00000028179,ENSSSCG00000029804,ENSSSCG00000021435,ENSSSCG00000020762,ENSSSCG00000013821,ENSSSCG00000003955,ENSSSCG00000005335,ENSSSCG00000026926,ENSSSCG00000013618,ENSSSCG00000024099,ENSSSCG00000013606,ENSSSCG00000005791,ENSSSCG00000022817,ENSSSCG00000004520,ENSSSCG00000003350,ENSSSCG00000024582,ENSSSCG00000027490,ENSSSCG00000029734,ENSSSCG00000003576,…	-|-|-|-|-|-|-|-|-|-|EPOR|-|OR2Z1|-|-|MAPK4|MIB2|-|-|OR5I1|GPR3|TLR3|-|-|-|-|-|-|-|-|OR52R1|-|-|-|-|-|GPR26|-|-|-|-|OR5AS1|-|-|-|OR9G4|-|-|-|-|-|-|-|-|-|-|-|-|-|OR1J2|OR6C4|-|-|-|-|OR10Z1|FGFR1|-|CCR1|-|-|OR52E4|STAT1|-|MC3R|NTRK1|-|-|-|-|-|OR51J1|-|-|GNAS
			GO:0004888	transmembrane signaling receptor activity	molecular_function	8.5542e-14	4.1971e-11	228	2200	1806	19209	ENSSSCG00000023340,ENSSSCG00000014643,ENSSSCG00000029114,ENSSSCG00000013696,ENSSSCG00000014655,ENSSSCG00000030382,ENSSSCG00000027823,ENSSSCG00000024499,ENSSSCG00000002599,ENSSSCG00000023024,ENSSSCG00000029437,ENSSSCG00000014779,ENSSSCG00000005122,ENSSSCG00000014462,ENSSSCG00000013809,ENSSSCG00000014465,ENSSSCG00000014639,ENSSSCG00000025375,ENSSSCG00000015177,ENSSSCG00000005802,ENSSSCG00000014467,…	-|-|-|-|OR52N1|-|-|-|-|-|-|-|TEK|-|-|-|OR56A1|-|-|-|-|-|-|-|-|-|OR51B5|-|-|-|-|-|OR51M1|-|-|-|-|-|OR12D3|-|-|-|OR6K2|OR52Z1|-|-|OR5B17|FSHR|-|-|-|-|CSF3R|GPR6|-|-|-|OR56B1|-|-|-|-|S1PR2|-|-|OR5V1|-|-|-|-|-|-|-|-|-|GPR65|-|-|-|GPR32|-|-|-|-|OR4X1|-|-|TGFBR
			GO:0009891	positive regulation of biosynthetic process	biological_process	8.8456e-14	4.2161e-11	142	2200	1126	19209	ENSSSCG00000005203,ENSSSCG00000007743,ENSSSCG00000010472,ENSSSCG00000011046,ENSSSCG00000017070,ENSSSCG00000008690,ENSSSCG00000014349,ENSSSCG00000013940,ENSSSCG00000017505,ENSSSCG00000011551,ENSSSCG00000011743,ENSSSCG00000007491,ENSSSCG00000014882,ENSSSCG00000012981,ENSSSCG00000005345,ENSSSCG00000028237,ENSSSCG00000014149,ENSSSCG00000015424,ENSSSCG00000002885,ENSSSCG00000013439,ENSSSCG00000007576,…	IL33|CHCHD2|HHEX|ITGA8|HAND1|RNF4|TMEM173|NLRP3|MED1|TADA3|MECOM|MC3R|RSF1|RELA|PAX5|-|MEF2C|PSMC2|USF2|ONECUT3|FOXK1|NOX1|CDK5RAP3|FOXP1|MAPKAPK5|BRD4|PPM1A|-|ZIC1|BRD7|GPR52|ERCC6|FMR1|RBPJ|BMPR1B|ONECUT1|MED25|KAT2B|NFAT5|E2F8|HSF4|-|PNKP|TLR3|ATF3|GPR3|CREBBP|AATF|IRF7|NPAS2|-|ASXL1|KAT6A|MEF2D|HDAC1|ARMCX3|MYBL2|BRCA1|TFAP2D|IKBKG|FOXL2|NSD1|-|RHOQ|SIN3A|-|MED13|PHF8|TET2|-|MED14|-|-|EPO|-|I…
			GO:0051173	positive regulation of nitrogen compound metabolic process	biological_process	1.0332e-13	4.7875e-11	138	2200	1085	19209	ENSSSCG00000005096,ENSSSCG00000017532,ENSSSCG00000015498,ENSSSCG00000024694,ENSSSCG00000009440,ENSSSCG00000008388,ENSSSCG00000017591,ENSSSCG00000008575,ENSSSCG00000000816,ENSSSCG00000008090,ENSSSCG00000024033,ENSSSCG00000013638,ENSSSCG00000010301,ENSSSCG00000005236,ENSSSCG00000005604,ENSSSCG00000003200,ENSSSCG00000021038,ENSSSCG00000017494,ENSSSCG00000011858,ENSSSCG00000025374,ENSSSCG00000004910,…	HIF1A|HOXB1|RC3H1|-|ELF1|REL|NME2|ASXL2|SENP1|IL1A|-|ILF3|PPP3CB|-|PBX3|NUP62|NRIP1|IKZF3|ZNF148|DVL3|RAX|-|-|-|KAT6B|-|-|FSHR|-|-|PAX6|PLCB1|NFIB|-|UBE2N|CRX|CARF|-|RORA|MED12|-|CTR9|RNF111|TAF11|NCOA6|AKIRIN2|POU4F3|PIH1D1|NANOS2|PTF1A|ZFHX3|CHD7|-|TGFBR1|FOXO1|-|HOXC11|PIK3R1|FOXK2|SMARCD3|FEZF1|SS18|NKX2-1|-|EPO|-|SMAD4|ILF2|-|-|MED14|PHF8|MED13|-|TET2|RHOQ|-|SIN3A|IKBKG|NSD1|FOXL2|ARMCX3|HDA…
			GO:0065007	biological regulation	biological_process	1.2959e-13	5.8427e-11	771	2200	9270	19209	ENSSSCG00000015537,ENSSSCG00000013418,ENSSSCG00000021644,ENSSSCG00000022852,ENSSSCG00000001563,ENSSSCG00000027675,ENSSSCG00000015136,ENSSSCG00000024621,ENSSSCG00000008821,ENSSSCG00000011867,ENSSSCG00000015519,ENSSSCG00000000320,ENSSSCG00000010903,ENSSSCG00000010743,ENSSSCG00000027113,ENSSSCG00000002755,ENSSSCG00000022155,ENSSSCG00000012727,ENSSSCG00000022529,ENSSSCG00000025077,ENSSSCG00000008513,…	XPR1|CFD|BRD7|-|STK38|FOXP1|UBASH3B|KAT2B|SLAIN2|-|RASAL2|-|LHX9|BCCIP|-|NFAT5|RBPJ|FMR1|-|-|BIRC6|-|-|CHCHD2|-|-|BRAF|MED11|-|AKAP11|STUB1|-|ACIN1|DUOX2|NKIRAS2|-|-|DISC1|ZNF280C|RSF1|-|ARHGEF9|MC3R|STAT1|-|OR52E4|-|CD5|PAN3|-|-|SCML2|MARCH7|PHACTR1|-|SP4|-|-|-|USP45|-|FOXL2|-|-|-|-|CACNG3|-|OR9G4|-|-|-|-|-|TSPAN6|-|MED13|TET2|-|NCOR1|ZMYND8|ZNF280B|-|UBE2C|AFF2|PRR11|MPHOSPH8|RPL13A|OR5I1|HDAC1…
			GO:0006355	regulation of transcription, DNA-dependent	biological_process	1.3414e-13	5.8887e-11	242	2200	2281	19209	ENSSSCG00000013406,ENSSSCG00000009034,ENSSSCG00000004589,ENSSSCG00000013719,ENSSSCG00000007284,ENSSSCG00000014412,ENSSSCG00000004307,ENSSSCG00000003169,ENSSSCG00000026960,ENSSSCG00000030662,ENSSSCG00000012396,ENSSSCG00000003124,ENSSSCG00000016117,ENSSSCG00000013559,ENSSSCG00000003859,ENSSSCG00000011025,ENSSSCG00000004576,ENSSSCG00000016510,ENSSSCG00000008909,ENSSSCG00000013320,ENSSSCG00000029493,…	CTR9|-|RNF111|-|NCOA6|POU4F3|AKIRIN2|PIH1D1|ZNF280D|PTF1A|MED12|CRX|CARF|-|ZCCHC11|-|RORA|UBN2|-|PAX6|-|PLCB1|NFIB|-|UBE2N|-|-|EPO|HOXD12|-|SMAD4|ELK4|ILF2|FOXK2|SKOR2|PIK3R1|SMARCD3|FEZF1|-|SS18|NKX2-1|EVX2|-|TGFBR1|-|-|FOXO1|-|UBE2I|HOXC11|-|ZFHX3|MYPOP|MORF4L2|-|CHD7|MED8|ASXL2|SENP1|IL1A|-|NR2F6|RBBP7|ILF3|PPP3CB|SULF1|BCOR|-|-|SP2|ELF1|REL|NME2|-|HOXB1|FOXB2|HIF1A|-|IRAK3|-|TAF3|-|KAT6B|-|-|…
			GO:0031328	positive regulation of cellular biosynthetic process	biological_process	1.5526e-13	6.6413e-11	140	2200	1112	19209	ENSSSCG00000003716,ENSSSCG00000001945,ENSSSCG00000021964,ENSSSCG00000017125,ENSSSCG00000003437,ENSSSCG00000016612,ENSSSCG00000016435,ENSSSCG00000004524,ENSSSCG00000028553,ENSSSCG00000007673,ENSSSCG00000003559,ENSSSCG00000029806,ENSSSCG00000006231,ENSSSCG00000021810,ENSSSCG00000002752,ENSSSCG00000009370,ENSSSCG00000028104,ENSSSCG00000005382,ENSSSCG00000012396,ENSSSCG00000014412,ENSSSCG00000004307,…	SS18|NKX2-1|PIK3R1|FOXK2|TNFRSF8|FEZF1|SMARCD3|SMAD4|ILF2|EPO|-|-|CHD7|-|ZFHX3|FOXO1|HOXC11|TGFBR1|MED12|POU4F3|AKIRIN2|NCOA6|PTF1A|CCL5|PIH1D1|RNF111|-|CTR9|TAF11|NFIB|PLCB1|PAX6|-|-|-|RORA|-|CRX|CARF|-|-|-|FSHR|THBS1|-|KAT6B|-|IL9|NUP62|-|PBX3|DVL3|RAX|IKZF3|NRIP1|ZNF148|NME2|REL|ELF1|-|ILF3|IL1A|-|PPP3CB|ASXL2|SENP1|HIF1A|TLR8|HOXB1|HAND1|RNF4|NLRP3|MED1|TMEM173|HHEX|ITGA8|CHCHD2|IL33|USF2|ONE…
			GO:0042221	response to chemical stimulus	biological_process	1.7887e-13	7.4598e-11	324	2200	3041	19209	ENSSSCG00000023652,ENSSSCG00000000784,ENSSSCG00000029230,ENSSSCG00000004616,ENSSSCG00000005536,ENSSSCG00000029621,ENSSSCG00000020948,ENSSSCG00000010391,ENSSSCG00000021614,ENSSSCG00000015153,ENSSSCG00000008475,ENSSSCG00000005328,ENSSSCG00000001414,ENSSSCG00000026253,ENSSSCG00000005084,ENSSSCG00000013197,ENSSSCG00000022376,ENSSSCG00000025358,ENSSSCG00000013691,ENSSSCG00000002187,ENSSSCG00000017804,…	-|LRRK2|ECM1|ONECUT1|-|BMPR1B|-|ERCC6|-|OR6T1|-|-|CSNK2B|OR10G2|PPM1A|-|-|-|-|OR4K17|ABR|-|USF2|-|MEF2C|-|RELA|CCR1|-|-|-|NTRK1|-|RNF4|NLRP3|TMEM173|-|HHEX|-|ITGA8|-|-|P2RY13|-|OR5AS1|CD83|-|HAMP|-|-|SIN3A|RHOQ|FGFR1|-|CXCL8|-|-|-|-|OR6C4|-|CYP7A1|OR1J2|-
			GO:0051716	cellular response to stimulus	biological_process	1.9608e-13	7.9672e-11	523	2200	5727	19209	ENSSSCG00000014149,ENSSSCG00000027804,ENSSSCG00000011322,ENSSSCG00000012981,ENSSSCG00000002917,ENSSSCG00000015862,ENSSSCG00000011743,ENSSSCG00000020771,ENSSSCG00000011046,ENSSSCG00000001814,ENSSSCG00000014349,ENSSSCG00000014878,ENSSSCG00000012110,ENSSSCG00000005113,ENSSSCG00000010900,ENSSSCG00000016458,ENSSSCG00000016894,ENSSSCG00000004616,ENSSSCG00000020948,ENSSSCG00000015153,ENSSSCG00000021614,…	MEF2C|-|CCR1|RELA|NFKBID|LIMS2|MECOM|INHA|ITGA8|-|TMEM173|PAK1|MID1|-|-|TAS2R60|ARL15|ONECUT1|-|OR6T1|-|ERCC6|MAPK8|CSNK2B|-|-|ZIC1|PSD|BRD4|GPR34|-|RASSF7|HP|N4BP1|RHOT1|-|-|SMAD5|WRNIP1|ASXL1|-|CHRDL1|-|AAK1|-|-|AATF|MIB2|-|RGL2|PRELID1|GPR3|MED14|OR5AS1|BRK1|-|-|CD83|GPR26|-|ARHGAP6|-|TERF2|-|RAD23B|-|RHOQ|-|-|-|TPM1|-|-|AEN|OR6C4|OR6C3|-|FGF19|-|OR5AR1|UBE2I|-|-|SS18|TAOK2|-|PIK3R1|-|CYSLTR2|…
			GO:0006351	transcription, DNA-dependent	biological_process	2.0485e-13	7.9672e-11	250	2200	2383	19209	ENSSSCG00000011046,ENSSSCG00000010472,ENSSSCG00000017505,ENSSSCG00000013940,ENSSSCG00000014349,ENSSSCG00000008690,ENSSSCG00000017070,ENSSSCG00000017397,ENSSSCG00000008668,ENSSSCG00000007743,ENSSSCG00000012271,ENSSSCG00000015859,ENSSSCG00000005203,ENSSSCG00000001061,ENSSSCG00000004852,ENSSSCG00000017919,ENSSSCG00000003445,ENSSSCG00000012689,ENSSSCG00000026915,ENSSSCG00000015424,ENSSSCG00000014149,…	ITGA8|HHEX|MED1|NLRP3|TMEM173|RNF4|HAND1|MLX|RBAK|CHCHD2|RBM10|SAP130|IL33|JARID2|NSMCE3|MED11|-|ZNF75D|-|PSMC2|MEF2C|-|BACH2|FOXK1|TOX4|USF2|ONECUT3|RELA|PAX5|STAT1|NFKBID|MECOM|UBP1|NTRK1|TADA3|RSF1|ZNF280C|BRD7|ERCC6|TFCP2L1|RHOA|-|HIST1H1D|PPM1A|HIST1H2AA|GTF3C6|LBX1|ZIC1|BRD4|CDK5RAP3|ZBTB33|FOXP1|POU3F4|NELFE|HSF4|E2F8|NFAT5|TCEB3|ECM1|MED25|-|NKX2-4|-|KAT2B|LHX9|-|BMPR1B|ONECUT1|TCERG1|CHD…
			GO:0032774	RNA biosynthetic process	biological_process	2.0536e-13	7.9672e-11	251	2200	2396	19209	ENSSSCG00000012271,ENSSSCG00000017397,ENSSSCG00000008668,ENSSSCG00000007743,ENSSSCG00000015859,ENSSSCG00000011046,ENSSSCG00000010472,ENSSSCG00000017070,ENSSSCG00000008690,ENSSSCG00000017505,ENSSSCG00000013940,ENSSSCG00000014349,ENSSSCG00000003445,ENSSSCG00000001061,ENSSSCG00000004852,ENSSSCG00000017919,ENSSSCG00000005203,ENSSSCG00000014149,ENSSSCG00000028237,ENSSSCG00000004332,ENSSSCG00000015424,…	RBM10|MLX|RBAK|CHCHD2|SAP130|ITGA8|HHEX|HAND1|RNF4|MED1|NLRP3|TMEM173|-|JARID2|NSMCE3|MED11|IL33|MEF2C|-|BACH2|PSMC2|ONECUT3|USF2|FOXK1|TOX4|ZNF75D|-|NTRK1|TADA3|MECOM|UBP1|ZNF280C|RSF1|RELA|NFKBID|STAT1|PAX5|PPM1A|HIST1H1D|-|RHOA|ZIC1|HIST1H2AA|LBX1|GTF3C6|BRD7|TFCP2L1|ERCC6|CDK5RAP3|FOXP1|ZBTB33|POU3F4|BRD4|NKX2-4|-|ECM1|MED25|KAT2B|LHX9|-|NFAT5|HSF4|NELFE|E2F8|TCEB3|TCERG1|CHD2|HIVEP2|-|RBPJ|-…
			GO:0010628	positive regulation of gene expression	biological_process	2.2683e-13	8.6001e-11	130	2200	1015	19209	ENSSSCG00000013406,ENSSSCG00000009034,ENSSSCG00000004589,ENSSSCG00000003169,ENSSSCG00000030662,ENSSSCG00000007284,ENSSSCG00000004307,ENSSSCG00000014412,ENSSSCG00000012396,ENSSSCG00000016117,ENSSSCG00000003124,ENSSSCG00000011025,ENSSSCG00000004576,ENSSSCG00000008909,ENSSSCG00000006018,ENSSSCG00000013320,ENSSSCG00000029493,ENSSSCG00000007056,ENSSSCG00000005190,ENSSSCG00000029806,ENSSSCG00000003559,…	CTR9|-|RNF111|PIH1D1|PTF1A|NCOA6|AKIRIN2|POU4F3|MED12|CARF|CRX|-|RORA|-|-|PAX6|-|PLCB1|NFIB|-|-|EPO|ILF2|SMAD4|FEZF1|SMARCD3|FOXK2|PIK3R1|NKX2-1|SS18|TGFBR1|HOXC11|FOXO1|ZFHX3|CHD7|-|SENP1|ASXL2|PPP3CB|IL1A|-|ILF3|-|ELF1|REL|NME2|HOXB1|HIF1A|-|KAT6B|-|-|-|-|ZNF148|NRIP1|IKZF3|RAX|DVL3|-|PBX3|NUP62|HCFC1|FOXP1|CDK5RAP3|BRD4|-|PPM1A|ZIC1|BRD7|RBPJ|BMPR1B|ONECUT1|MED25|KAT2B|E2F8|HSF4|NFAT5|BRAF|IL3…
			GO:0044707	single-multicellular organism process	biological_process	2.7313e-13	1.0124e-10	476	2200	5078	19209	ENSSSCG00000013233,ENSSSCG00000015318,ENSSSCG00000021230,ENSSSCG00000013164,ENSSSCG00000028781,ENSSSCG00000006231,ENSSSCG00000030697,ENSSSCG00000006411,ENSSSCG00000016119,ENSSSCG00000029254,ENSSSCG00000005382,ENSSSCG00000013805,ENSSSCG00000016652,ENSSSCG00000029064,ENSSSCG00000005767,ENSSSCG00000007735,ENSSSCG00000016612,ENSSSCG00000016435,ENSSSCG00000004675,ENSSSCG00000003437,ENSSSCG00000012875,…	CELF1|-|-|OR10Q1|-|CHD7|CAPN7|-|RAPH1|-|TGFBR1|-|LRRN3|OR10J3|SKOR2|RABGEF1|FEZF1|SMARCD3|DUOX1|TNFRSF8|TPCN2|-|NKX2-1|-|-|GDPD2|-|-|LNPK|SMAD4|-|AFG3L2|-|NFIB|PAX6|HPSE|SFTPD|-|-|-|-|-|-|OR4X1|ANGPT2|MBNL3|-|-|MED12|RNF111|THY1|-|-|-|NCOA6|POLR3G|-|-|-|TEX15|-|IKZF3|PLCL1|-|DVL3|STX1B|-|OR56B1|TMPRSS11E|CSF3R|KRT84|-|FSHR|THBS1|-|LYZ|KLK4|ADH5|IRAK3|-|SIPA1L1|HOXB1|PLS3|WNK4|-|RC3H1|-|-|WDR7|-|-…
			GO:0007165	signal transduction	biological_process	2.7916e-13	1.0124e-10	462	2200	4882	19209	ENSSSCG00000005236,ENSSSCG00000025985,ENSSSCG00000024040,ENSSSCG00000022105,ENSSSCG00000016083,ENSSSCG00000020684,ENSSSCG00000025374,ENSSSCG00000014662,ENSSSCG00000023661,ENSSSCG00000025795,ENSSSCG00000021437,ENSSSCG00000023402,ENSSSCG00000004789,ENSSSCG00000003444,ENSSSCG00000012944,ENSSSCG00000029084,ENSSSCG00000013165,ENSSSCG00000023198,ENSSSCG00000002332,ENSSSCG00000030651,ENSSSCG00000004717,…	-|-|-|-|PLCL1|-|DVL3|OR56B1|-|CSF3R|-|-|THBS1|-|PELI3|FSHR|-|-|SIPA1L1|-|UBR1|IRAK3|-|RC3H1|-|-|-|-|-|REL|NME2|-|SLC44A2|-|-|ASXL2|RASA1|-|NR2F6|-|-|OR56A1|-|CH242-378F17.1|NTSR2|-|STRN|-|OR10Q1|RAPH1|-|TGFBR1|-|CD86|-|RABGEF1|TPCN2|TNFRSF8|DUOX1|OR10J3|S
			GO:0007166	cell surface receptor signaling pathway	biological_process	6.7422e-13	2.393e-10	336	2200	3198	19209	ENSSSCG00000022662,ENSSSCG00000001945,ENSSSCG00000025019,ENSSSCG00000001211,ENSSSCG00000004675,ENSSSCG00000007735,ENSSSCG00000003437,ENSSSCG00000005767,ENSSSCG00000029064,ENSSSCG00000004524,ENSSSCG00000027758,ENSSSCG00000008499,ENSSSCG00000012240,ENSSSCG00000013164,ENSSSCG00000028781,ENSSSCG00000021230,ENSSSCG00000016958,ENSSSCG00000008625,ENSSSCG00000013805,ENSSSCG00000006411,ENSSSCG00000029254,…	-|NKX2-1|-|-|DUOX1|RABGEF1|TNFRSF8|SKOR2|OR10J3|SMAD4|-|STRN|-|OR10Q1|-|-|CH242-378F17.1|NTSR2|-|-|-|TGFBR1|-|GPR32|MED12|-|ANGPT2|OR4X1|-|CCL5|-|EGFL7|-|GPR65|THY1|RNF111|-|UBE2N|PAX6|-|-|-|-|CBL|-|CSF3R|OR56B1|-|PELI3|THBS1|-|-|FSHR|-|-|-|-|-|PLCL1|-|DV
			GO:0010468	regulation of gene expression	biological_process	8.0554e-13	2.7996e-10	280	2200	2802	19209	ENSSSCG00000007907,ENSSSCG00000001744,ENSSSCG00000007366,ENSSSCG00000004972,ENSSSCG00000014319,ENSSSCG00000006482,ENSSSCG00000017553,ENSSSCG00000007248,ENSSSCG00000026266,ENSSSCG00000008337,ENSSSCG00000026288,ENSSSCG00000012576,ENSSSCG00000009761,ENSSSCG00000007951,ENSSSCG00000017693,ENSSSCG00000015801,ENSSSCG00000009359,ENSSSCG00000024962,ENSSSCG00000012250,ENSSSCG00000005201,ENSSSCG00000010727,…	USP7|TFAP2D|MYBL2|-|SMAD5|MEF2D|KAT7|ASXL1|-|AAK1|-|CHRDL1|-|CREBBP|AATF|TLR3|-|-|MED14|-|GPR26|PHF8|MTERF1|SIN3A|RHOQ|FGFR1|-|TERF2|COMMD1|-|-|USF2|FOXK1|MEF2C|BACH2|NFKBID|RELA|CCR1|NTRK1|MECOM|RNF4|NLRP3|TMEM173|ITGA8|HHEX|RBM10|MLX|SRSF4|JARID2|NSMCE3|IL33|-|HSF4|NELFE|E2F8|-|-|LRRK2|NKX2-4|ECM1|ONECUT1|BMPR1B|-|CHD2|TCERG1|ERCC6|TFCP2L1|ZIC1|LBX1|HIST1H2AA|PPM1A|BRD4|POU3F4|ZBTB33|HCFC1|NUP6…
			GO:0038023	signaling receptor activity	molecular_function	8.885e-13	3.0249e-10	231	2200	1893	19209	ENSSSCG00000000320,ENSSSCG00000016458,ENSSSCG00000023652,ENSSSCG00000014458,ENSSSCG00000022529,ENSSSCG00000020948,ENSSSCG00000025077,ENSSSCG00000029621,ENSSSCG00000005536,ENSSSCG00000012638,ENSSSCG00000009031,ENSSSCG00000005328,ENSSSCG00000026253,ENSSSCG00000021614,ENSSSCG00000015501,ENSSSCG00000015153,ENSSSCG00000025358,ENSSSCG00000013691,ENSSSCG00000002187,ENSSSCG00000030230,ENSSSCG00000022309,…	-|TAS2R60|-|OR5D18|-|-|-|BMPR1B|-|GRIA3|EDNRA|-|OR10G2|-|GPR52|OR6T1|-|-|OR4K17|-|GPR34|-|-|-|-|-|OR51J1|-|-|-|-|-|NTRK1|MC3R|-|-|-|OR52E4|CCR1|-|-|-|-|-|-|-|-|-|FCAMR|OR52L1|-|P2RY13|-|-|OR9G4|-|-|-|OR5AS1|-|-|-|-|GPR26|-|-|FGFR1|OR10Z1|-|-|-|OR6C4|-|-|O
			GO:0005654	nucleoplasm	cellular_component	1.2014e-12	4.0084e-10	184	2200	1678	19209	ENSSSCG00000008008,ENSSSCG00000028237,ENSSSCG00000014149,ENSSSCG00000029203,ENSSSCG00000000611,ENSSSCG00000013439,ENSSSCG00000002885,ENSSSCG00000002034,ENSSSCG00000011235,ENSSSCG00000011743,ENSSSCG00000011551,ENSSSCG00000012981,ENSSSCG00000003588,ENSSSCG00000021845,ENSSSCG00000015859,ENSSSCG00000017505,ENSSSCG00000008690,ENSSSCG00000017070,ENSSSCG00000030291,ENSSSCG00000001061,ENSSSCG00000017919,…	STUB1|-|MEF2C|TOX4|WBP11|ONECUT3|USF2|ACIN1|UBP1|MECOM|TADA3|RELA|SRSF4|ATXN2L|SAP130|MED1|RNF4|HAND1|RPRD2|JARID2|MED11|-|HSPB8|SRSF9|KAT2B|NELFE|HSF4|E2F8|NFAT5|TCEB3|KLHL8|CHD2|SCAF11|FMR1|RBBP5|RBPJ|HIVEP2|BAG6|GRIA3|CCDC51|GTF3C6|LBX1|ZIC1|GPN1|HIST1H2BK|ERCC6|GTF2I|ZBTB33|STK38|MAPKAPK5|BRD4|MAGI1|KAT6A|MEF2D|SMAD5|HDAC1|MYBL2|PAPOLG|N4BP1|TFAP2D|USP7|YEATS2|USPL1|NPAS2|ERBB2IP|-|KANSL1|KAT…
			GO:0070013	intracellular organelle lumen	cellular_component	1.3986e-12	4.5747e-10	247	2200	2440	19209	ENSSSCG00000030697,ENSSSCG00000021810,ENSSSCG00000012534,ENSSSCG00000002752,ENSSSCG00000015318,ENSSSCG00000013233,ENSSSCG00000028104,ENSSSCG00000021560,ENSSSCG00000017382,ENSSSCG00000007165,ENSSSCG00000022240,ENSSSCG00000005590,ENSSSCG00000008394,ENSSSCG00000023146,ENSSSCG00000001945,ENSSSCG00000028291,ENSSSCG00000016435,ENSSSCG00000023759,ENSSSCG00000009864,ENSSSCG00000021101,ENSSSCG00000012725,…	CAPN7|-|MORF4L2|ZFHX3|-|CELF1|HOXC11|UBE2I|EZH1|MRPS26|-|PSMB7|-|EVX2|NKX2-1|TAOK2|SMARCD3|-|-|-|-|FOXK2|-|ILF2|PPIH|NAA10|SMAD4|ELK4|-|HOXD12|-|SURF6|OASL|-|DIAPH2|UBE2N|SUPT7L|RRP1B|HPSE|AFF4|PAX6|NFIB|PLCB1|-|ASF1B|UBN2|-|INTS9|CARF|-|MED12|ATXN2|SF1|C10orf2|PIH1D1|PTF1A|NCOA6|POU4F3|TAF11|CTR9|RNF111|SKP2|HNRNPUL1|GATAD2B|HCFC1|CUX1|PBX3|RRP7A|POLR3G|CENPP|DVL3|MRPS36|ZNF148|NRIP1|IKZF3|ADD3|…
			GO:0043233	organelle lumen	cellular_component	1.4564e-12	4.6723e-10	247	2200	2441	19209	ENSSSCG00000005201,ENSSSCG00000025130,ENSSSCG00000028018,ENSSSCG00000009298,ENSSSCG00000012250,ENSSSCG00000017672,ENSSSCG00000022866,ENSSSCG00000005022,ENSSSCG00000012329,ENSSSCG00000018039,ENSSSCG00000004941,ENSSSCG00000000403,ENSSSCG00000003354,ENSSSCG00000005436,ENSSSCG00000002762,ENSSSCG00000008376,ENSSSCG00000020991,ENSSSCG00000006078,ENSSSCG00000021590,ENSSSCG00000015309,ENSSSCG00000001880,…	-|-|EP400|CDK8|MED14|MED13|NXF1|NIN|PHF8|NCOR1|DIS3L|BAZ2A|-|RAD23B|TERF2|COMMD1|-|-|RPL23|MTERF1|SIN3A|FEN1|AEN|SP4|-|SNRPA|RSL1D1|KAT6A|MAGI1|MEF2D|HDAC1|SMAD5|TBCA|PAPOLG|N4BP1|MYBL2|WDR3|YEATS2|BRCA1|USPL1|TFAP2D|USP7|NPAS2|MKI67|-|ASXL1|ERBB2IP|KANSL
			GO:0010556	regulation of macromolecule biosynthetic process	biological_process	1.5395e-12	4.8458e-10	259	2200	2549	19209	ENSSSCG00000011810,ENSSSCG00000015309,ENSSSCG00000001880,ENSSSCG00000003354,ENSSSCG00000008376,ENSSSCG00000002762,ENSSSCG00000008439,ENSSSCG00000015815,ENSSSCG00000012329,ENSSSCG00000012250,ENSSSCG00000024962,ENSSSCG00000005201,ENSSSCG00000007951,ENSSSCG00000017693,ENSSSCG00000009359,ENSSSCG00000003195,ENSSSCG00000015801,ENSSSCG00000012576,ENSSSCG00000009761,ENSSSCG00000026288,ENSSSCG00000001010,…	-|MTERF1|SIN3A|-|COMMD1|TERF2|RHOQ|FGFR1|PHF8|MED14|-|-|CREBBP|AATF|-|PNKP|TLR3|CHRDL1|-|-|WRNIP1|KAT7|-|ASXL1|-|MYBL2|USP7|TFAP2D|MEF2D|SMAD5|BRD4|ZBTB33|POU3F4|TFCP2L1|ERCC6|STAG2|PPM1A|ZIC1|HIST1H2AA|LBX1|BMPR1B|ONECUT1|TCERG1|CHD2|-|NELFE|HSF4|E2F8|-|
			GO:0090304	nucleic acid metabolic process	biological_process	1.6016e-12	4.9478e-10	337	2200	3544	19209	ENSSSCG00000005096,ENSSSCG00000029168,ENSSSCG00000007791,ENSSSCG00000008479,ENSSSCG00000017929,ENSSSCG00000026771,ENSSSCG00000014789,ENSSSCG00000009440,ENSSSCG00000030674,ENSSSCG00000004739,ENSSSCG00000012241,ENSSSCG00000003268,ENSSSCG00000024694,ENSSSCG00000010301,ENSSSCG00000006197,ENSSSCG00000008090,ENSSSCG00000002925,ENSSSCG00000012149,ENSSSCG00000000816,ENSSSCG00000022186,ENSSSCG00000006562,…	HIF1A|KIAA0430|CD2BP2|-|RNASEK|ALKBH5|-|ELF1|-|-|BCOR|TSEN34|-|PPP3CB|SULF1|IL1A|POLR2I|RBBP7|SENP1|-|GATAD2B|NUP62|HCFC1|PBX3|CNOT6L|RRP7A|RAX|CENPP|ZNF148|IRX4|NRIP1|POU2F1|NLRP12|-|-|MLLT3|ATN1|HIVEP1|-|-|TAF3|-|-|PLCB1|ZCCHC11|RORA|CRX|CARF|-|SF1|NANOS2|PTF1A|AKIRIN2|POU4F3|-|CTR9|MYPOP|UBE2I|HOXC11|-|-|-|FOXO1|SLIRP|-|EVX2|MBNL2|SS18|-|PIK3R1|EPO|HOXD12|MED14|-|-|-|-|-|-|PHF8|MTERF1|SIN3A|FE…
			GO:0003008	system process	biological_process	2.3427e-12	6.9789e-10	260	2200	2294	19209	ENSSSCG00000015172,ENSSSCG00000025236,ENSSSCG00000001340,ENSSSCG00000021249,ENSSSCG00000015159,ENSSSCG00000014723,ENSSSCG00000026611,ENSSSCG00000026854,ENSSSCG00000029900,ENSSSCG00000006430,ENSSSCG00000005604,ENSSSCG00000017005,ENSSSCG00000013843,ENSSSCG00000027837,ENSSSCG00000030598,ENSSSCG00000014652,ENSSSCG00000013702,ENSSSCG00000026598,ENSSSCG00000014654,ENSSSCG00000002176,ENSSSCG00000022853,…	-|-|-|-|-|OR52Z1|OR5B17|-|DMPK|OR6K2|PBX3|KCNMB1|-|-|OR12D3|-|-|-|-|-|OR51M1|-|-|OR51B5|-|F11R|-|-|-|SULF1|-|HIF1A|-|-|IL1B1|-|-|-|-|-|OR52N1|AQP5|-|-|-|-|-|-|OR4D9|CYSLTR2|-|OR5AR1|-|-|OR6C3|SYNM|-|BLOC1S2|-|-|MCAM|-|POU4F3|-|-|-|-|PLCB1|-|OR5V1|-|-|TRPM
			GO:0045944	positive regulation of transcription from RNA polymerase II promoter	biological_process	2.3427e-12	6.9789e-10	99	2200	714	19209	ENSSSCG00000006231,ENSSSCG00000002885,ENSSSCG00000013439,ENSSSCG00000015424,ENSSSCG00000014149,ENSSSCG00000028237,ENSSSCG00000005345,ENSSSCG00000009370,ENSSSCG00000028104,ENSSSCG00000012981,ENSSSCG00000013940,ENSSSCG00000017505,ENSSSCG00000014349,ENSSSCG00000008690,ENSSSCG00000017070,ENSSSCG00000003716,ENSSSCG00000010472,ENSSSCG00000011046,ENSSSCG00000001945,ENSSSCG00000017125,ENSSSCG00000021964,…	CHD7|USF2|ONECUT3|PSMC2|MEF2C|-|PAX5|FOXO1|HOXC11|RELA|NLRP3|MED1|TMEM173|RNF4|HAND1|SS18|HHEX|ITGA8|NKX2-1|FOXK2|PIK3R1|CHCHD2|SMAD4|IL33|-|-|PAX6|NFIB|HSF4|-|E2F8|NFAT5|KAT2B|-|MED25|BMPR1B|ONECUT1|-|RORA|RBPJ|CRX|CARF|MED12|ZIC1|BRD4|NCOA6|POU4F3|AKIRIN2|PTF1A|-|CTR9|FOXP1|CDK5RAP3|TFAP2D|BRCA1|MYBL2|HDAC1|ARMCX3|-|MEF2D|PBX3|RAX|NRIP1|IKZF3|ASXL1|NPAS2|-|ZNF148|IRF7|-|-|AATF|-|ATF3|TLR3|-|-|-…
			GO:0031974	membrane-enclosed lumen	cellular_component	4.1427e-12	1.2124e-09	248	2200	2476	19209	ENSSSCG00000017125,ENSSSCG00000028308,ENSSSCG00000009864,ENSSSCG00000016435,ENSSSCG00000021101,ENSSSCG00000023759,ENSSSCG00000012725,ENSSSCG00000028291,ENSSSCG00000001945,ENSSSCG00000003765,ENSSSCG00000003559,ENSSSCG00000015980,ENSSSCG00000029806,ENSSSCG00000004524,ENSSSCG00000025182,ENSSSCG00000003964,ENSSSCG00000028553,ENSSSCG00000012791,ENSSSCG00000013233,ENSSSCG00000002752,ENSSSCG00000015318,…	FOXK2|-|-|SMARCD3|-|-|-|TAOK2|NKX2-1|SURF6|-|HOXD12|-|SMAD4|ELK4|PPIH|ILF2|NAA10|CELF1|ZFHX3|-|MORF4L2|CAPN7|-|-|PSMB7|-|EVX2|MRPS26|EZH1|UBE2I|HOXC11|SF1|ATXN2|MED12|CTR9|SKP2|RNF111|TAF11|NCOA6|POU4F3|PIH1D1|C10orf2|PTF1A|-|PAX6|PLCB1|NFIB|OASL|-|UBE2N|DIAPH2|AFF4|RRP1B|SUPT7L|HPSE|-|CARF|-|INTS9|UBN2|ASF1B|MLLT3|ATN1|-|POU2F1|ADD3|GATAD2A|TNPO1|TAF3|-|KAT6B|TIMM44|HNRNPR|RNF7|POLR3G|RRP7A|PBX3…
			GO:0031323	regulation of cellular metabolic process	biological_process	4.79e-12	1.3777e-09	366	2200	3969	19209	ENSSSCG00000003445,ENSSSCG00000005203,ENSSSCG00000014878,ENSSSCG00000001061,ENSSSCG00000004852,ENSSSCG00000011716,ENSSSCG00000017397,ENSSSCG00000003588,ENSSSCG00000012271,ENSSSCG00000010472,ENSSSCG00000011046,ENSSSCG00000001814,ENSSSCG00000013940,ENSSSCG00000014349,ENSSSCG00000008690,ENSSSCG00000011743,ENSSSCG00000020771,ENSSSCG00000006464,ENSSSCG00000012981,ENSSSCG00000002917,ENSSSCG00000014149,…	-|IL33|PAK1|JARID2|NSMCE3|P2RY13|MLX|SRSF4|RBM10|HHEX|ITGA8|-|NLRP3|TMEM173|RNF4|MECOM|INHA|NTRK1|RELA|NFKBID|MEF2C|BACH2|FOXK1|USF2|-|ZBTB33|ABR|POU3F4|BRD4|CSNK2B|STAG2|PPM1A|HIST1H2AA|LBX1|PSD|ZIC1|-|EDNRA|GPR52|PICK1|ERCC6|TFCP2L1|CHD2|TCERG1|-|BMPR1B
			GO:0009889	regulation of biosynthetic process	biological_process	5.988e-12	1.6931e-09	268	2200	2689	19209	ENSSSCG00000012871,ENSSSCG00000003097,ENSSSCG00000012640,ENSSSCG00000023146,ENSSSCG00000013384,ENSSSCG00000021560,ENSSSCG00000028104,ENSSSCG00000009370,ENSSSCG00000004856,ENSSSCG00000009864,ENSSSCG00000021964,ENSSSCG00000003716,ENSSSCG00000015980,ENSSSCG00000007673,ENSSSCG00000006018,ENSSSCG00000007056,ENSSSCG00000029493,ENSSSCG00000013559,ENSSSCG00000016117,ENSSSCG00000003124,ENSSSCG00000004576,…	FGF19|MYPOP|-|EVX2|-|UBE2I|HOXC11|FOXO1|-|-|PIK3R1|SS18|HOXD12|EPO|-|PLCB1|-|-|CARF|CRX|RORA|ZCCHC11|SF1|INPP5D|-|CTR9|NANOS2|PTF1A|POU4F3|AKIRIN2|PBX3|HCFC1|GATAD2B|IL9|NUP62|ZNF148|NRIP1|IRX4|RAX|-|-|ATN1|MLLT3|NLRP12|POU2F1|-|TAF3|HIVEP1|-|HIF1A|TLR8|-|-|BCOR|-|ELF1|SENP1|SULF1|PPP3CB|RBBP7|IL1A|MEF2C|BACH2|USF2|FOXK1|-|NTRK1|MECOM|RELA|NFKBID|RBM10|MLX|HHEX|ITGA8|RNF4|NLRP3|TMEM173|-|NSMCE3|J…
			GO:0031326	regulation of cellular biosynthetic process	biological_process	6.2066e-12	1.7256e-09	266	2200	2664	19209	ENSSSCG00000028237,ENSSSCG00000015424,ENSSSCG00000013439,ENSSSCG00000029203,ENSSSCG00000012689,ENSSSCG00000011551,ENSSSCG00000011235,ENSSSCG00000007491,ENSSSCG00000012659,ENSSSCG00000014882,ENSSSCG00000005345,ENSSSCG00000027918,ENSSSCG00000007743,ENSSSCG00000008668,ENSSSCG00000015859,ENSSSCG00000017070,ENSSSCG00000017505,ENSSSCG00000017919,ENSSSCG00000003197,ENSSSCG00000010903,ENSSSCG00000024621,…	-|PSMC2|ONECUT3|TOX4|ZNF75D|TADA3|UBP1|MC3R|ZNF280C|RSF1|PAX5|STAT1|CHCHD2|RBAK|SAP130|HAND1|MED1|MED11|MED25|LHX9|KAT2B|NFAT5|TCEB3|FMR1|HIVEP2|RBPJ|HIST1H1D|RHOA|-|BRD7|MAPKAPK5|CDK5RAP3|FOXP1|KAT6A|HDAC1|ARMCX3|HMGB4|BRCA1|YEATS2|NPAS2|ERBB2IP|ANKRD17|
			GO:0004872	receptor activity	molecular_function	6.4227e-12	1.7565e-09	238	2200	2028	19209	ENSSSCG00000028385,ENSSSCG00000024425,ENSSSCG00000013845,ENSSSCG00000029368,ENSSSCG00000014722,ENSSSCG00000024893,ENSSSCG00000024506,ENSSSCG00000024524,ENSSSCG00000000318,ENSSSCG00000013192,ENSSSCG00000025917,ENSSSCG00000013852,ENSSSCG00000022279,ENSSSCG00000026786,ENSSSCG00000021853,ENSSSCG00000030330,ENSSSCG00000015815,ENSSSCG00000006447,ENSSSCG00000010727,ENSSSCG00000014704,ENSSSCG00000025476,…	-|-|-|-|-|OR1J2|-|-|OR6C4|-|-|-|-|-|-|-|FGFR1|OR10Z1|GPR26|-|-|-|-|MED13|-|-|OR9G4|-|MED14|OR5AS1|-|-|-|-|-|OR2Z1|-|-|-|GPR3|TLR3|OR5I1|-|-|-|-|-|-|-|-|-|-|-|-|OR52R1|-|-|-|-|-|-|-|-|-|EPOR|-|-|GPR34|-|-|-|-|OR4K17|-|-|XPR1|GPR52|OR6T1|-|EDNRA|OR10G2|BMPR
			GO:2000112	regulation of cellular macromolecule biosynthetic process	biological_process	6.7488e-12	1.8159e-09	252	2200	2497	19209	ENSSSCG00000004576,ENSSSCG00000011025,ENSSSCG00000003859,ENSSSCG00000016510,ENSSSCG00000003124,ENSSSCG00000016117,ENSSSCG00000013559,ENSSSCG00000028388,ENSSSCG00000007056,ENSSSCG00000005190,ENSSSCG00000029493,ENSSSCG00000013320,ENSSSCG00000000908,ENSSSCG00000006018,ENSSSCG00000008909,ENSSSCG00000004307,ENSSSCG00000014412,ENSSSCG00000007284,ENSSSCG00000003096,ENSSSCG00000030662,ENSSSCG00000026960,…	RORA|-|ZCCHC11|UBN2|CRX|CARF|-|-|PLCB1|NFIB|-|PAX6|UBE2N|-|-|AKIRIN2|POU4F3|NCOA6|NANOS2|PTF1A|ZNF280D|PIH1D1|RNF111|CTR9|-|-|MED12|FOXO1|-|-|-|UBE2I|HOXC11|EVX2|-|TGFBR1|-|MORF4L2|MYPOP|-|CHD7|ZFHX3|ELK4|SMAD4|ILF2|HOXD12|-|EPO|-|SS18|NKX2-1|SKOR2|FOXK2|PIK3R1|SMARCD3|-|FEZF1|HOXB1|IRAK3|-|HIF1A|FOXB2|ILF3|NR2F6|RBBP7|IL1A|-|SULF1|PPP3CB|MED8|ASXL2|SENP1|NME2|-|ELF1|SP2|REL|-|BCOR|-|DVL3|-|RAX|I…
			GO:0006139	nucleobase-containing compound metabolic process	biological_process	1.4514e-11	3.8432e-09	387	2200	4276	19209	ENSSSCG00000026915,ENSSSCG00000009912,ENSSSCG00000002885,ENSSSCG00000000611,ENSSSCG00000007576,ENSSSCG00000004332,ENSSSCG00000014149,ENSSSCG00000002917,ENSSSCG00000012981,ENSSSCG00000016226,ENSSSCG00000006464,ENSSSCG00000011743,ENSSSCG00000008690,ENSSSCG00000013940,ENSSSCG00000014349,ENSSSCG00000012334,ENSSSCG00000001814,ENSSSCG00000011046,ENSSSCG00000010472,ENSSSCG00000012271,ENSSSCG00000003588,…	-|POP5|USF2|WBP11|FOXK1|BACH2|MEF2C|NFKBID|RELA|-|NTRK1|MECOM|RNF4|NLRP3|TMEM173|TSR2|-|ITGA8|HHEX|RBM10|SRSF4|MLX|P2RY13|JARID2|NSMCE3|IL33|-|-|NELFE|E2F8|HSF4|-|-|LRRK2|-|NKX2-4|ECM1|ONECUT1|BMPR1B|-|-|TCERG1|CHD2|HIST1H2BK|TFCP2L1|ERCC6|-|GPR52|PSD|ZIC
			GO:0003677	DNA binding	molecular_function	1.6057e-11	4.1853e-09	173	2200	1536	19209	ENSSSCG00000011512,ENSSSCG00000000220,ENSSSCG00000010042,ENSSSCG00000018039,ENSSSCG00000007454,ENSSSCG00000000403,ENSSSCG00000017938,ENSSSCG00000025130,ENSSSCG00000028018,ENSSSCG00000009345,ENSSSCG00000017046,ENSSSCG00000024962,ENSSSCG00000028562,ENSSSCG00000011810,ENSSSCG00000014044,ENSSSCG00000002762,ENSSSCG00000005436,ENSSSCG00000020991,ENSSSCG00000012155,ENSSSCG00000024928,ENSSSCG00000001880,…	-|-|ZNF280B|NCOR1|ZMYND8|BAZ2A|-|-|EP400|-|-|-|FOXL2|-|NSD1|TERF2|RAD23B|-|SCML2|-|SIN3A|MTERF1|FEN1|NPAS2|ASXL1|WRNIP1|KAT6A|MEF2D|HDAC1|SMAD5|MYBL2|BRCA1|TFAP2D|PNKP|HIST1H2AC|BAZ2B|ATF3|CREBBP|-|DHX58|IRF7|CHD2|RBBP5|RBPJ|HIVEP2|-|ONECUT1|-|NKX2-4|KAT2
			GO:0080090	regulation of primary metabolic process	biological_process	1.8263e-11	4.6872e-09	354	2200	3849	19209	ENSSSCG00000028692,ENSSSCG00000022577,ENSSSCG00000005096,ENSSSCG00000005122,ENSSSCG00000017277,ENSSSCG00000012118,ENSSSCG00000030674,ENSSSCG00000006369,ENSSSCG00000009440,ENSSSCG00000004739,ENSSSCG00000024694,ENSSSCG00000012241,ENSSSCG00000006197,ENSSSCG00000010301,ENSSSCG00000012149,ENSSSCG00000008090,ENSSSCG00000000493,ENSSSCG00000000816,ENSSSCG00000012793,ENSSSCG00000006562,ENSSSCG00000025818,…	-|-|HIF1A|TEK|PECAM1|TLR8|-|F11R|ELF1|-|-|BCOR|SULF1|PPP3CB|RBBP7|IL1A|FRS2|SENP1|HCFC1|GATAD2B|IL9|NUP62|PBX3|-|CCL22|RAX|ZNF148|NRIP1|IRX4|NLRP12|POU2F1|-|-|MLLT3|ATN1|HIVEP1|-|CCL17|ARHGAP4|AMBRA1|TAF3|-|SH3BP5|-|PLCB1|-|S1PR2|RORA|ZCCHC11|CRX|CARF|-|P
			GO:0000981	sequence-specific DNA binding RNA polymerase II transcription factor activity	molecular_function	2.4986e-11	6.3153e-09	74	2200	478	19209	ENSSSCG00000011692,ENSSSCG00000014412,ENSSSCG00000026960,ENSSSCG00000030662,ENSSSCG00000009034,ENSSSCG00000012608,ENSSSCG00000027675,ENSSSCG00000028388,ENSSSCG00000005190,ENSSSCG00000013320,ENSSSCG00000002755,ENSSSCG00000006018,ENSSSCG00000013352,ENSSSCG00000008909,ENSSSCG00000004576,ENSSSCG00000011025,ENSSSCG00000004616,ENSSSCG00000022155,ENSSSCG00000003124,ENSSSCG00000016117,ENSSSCG00000017070,…	ZIC1|POU4F3|ZNF280D|PTF1A|-|ZBTB33|FOXP1|-|NFIB|PAX6|NFAT5|-|E2F8|-|RORA|-|ONECUT1|RBPJ|CRX|CARF|HAND1|MED1|NKX2-1|HHEX|FOXK2|FEZF1|MLX|ELK4|SMAD4|JARID2|MYPOP|USF2|ONECUT3|FOXK1|MEF2C|-|BACH2|FOXO1|PAX5|-|RELA|HOXC11|ZNF280C|REL|ELF1|SP2|NR2F6|FOXL2|-|SP4|HIF1A|-|-|-|FOXB2|ZNF280B|-|IRF7|-|-|CREBBP|HIVEP1|-|ATF3|HCFC1|TFAP2D|MYBL2|MEF2D|-|PBX3|RAX|-|IKZF3|ZNF148|
			GO:0034654	nucleobase-containing compound biosynthetic process	biological_process	2.6708e-11	6.6499e-09	264	2200	2671	19209	ENSSSCG00000001945,ENSSSCG00000016435,ENSSSCG00000016612,ENSSSCG00000012725,ENSSSCG00000017125,ENSSSCG00000005767,ENSSSCG00000028553,ENSSSCG00000004524,ENSSSCG00000025182,ENSSSCG00000029806,ENSSSCG00000003559,ENSSSCG00000006231,ENSSSCG00000021810,ENSSSCG00000012534,ENSSSCG00000002752,ENSSSCG00000025535,ENSSSCG00000025387,ENSSSCG00000005382,ENSSSCG00000022240,ENSSSCG00000012396,ENSSSCG00000003169,…	NKX2-1|SMARCD3|FEZF1|-|FOXK2|SKOR2|ILF2|SMAD4|ELK4|-|-|CHD7|-|MORF4L2|ZFHX3|-|-|TGFBR1|-|MED12|PIH1D1|C10orf2|CCL5|ZNF280D|NCOA6|TAF11|-|RNF111|UBE2N|PAX6|NFIB|-|-|UBN2|-|GATAD2A|-|-|VGLL1|-|FSHR|-|KAT6B|-|-|POLR3G|-|DVL3|IKZF3|REL|SP2|NME2|-|ILF3|NR2F6|MED8|ASXL2|IRAK3|-|ATP8|FOXB2|NME1|HOXB1|MED1|HAND1|RBAK|CHCHD2|SAP130|MED11|ZNF75D|PSMC2|-|TOX4|ONECUT3|PAX5|STAT1|MC3R|UBP1|TADA3|RSF1|ZNF280C|…
			GO:0044451	nucleoplasm part	cellular_component	3.3232e-11	8.1526e-09	90	2200	664	19209	ENSSSCG00000004393,ENSSSCG00000022693,ENSSSCG00000010391,ENSSSCG00000012396,ENSSSCG00000001533,ENSSSCG00000001563,ENSSSCG00000013406,ENSSSCG00000030662,ENSSSCG00000007284,ENSSSCG00000006646,ENSSSCG00000008909,ENSSSCG00000024621,ENSSSCG00000014291,ENSSSCG00000008548,ENSSSCG00000013352,ENSSSCG00000006018,ENSSSCG00000001423,ENSSSCG00000025440,ENSSSCG00000007056,ENSSSCG00000015288,ENSSSCG00000022155,…	GTF3C6|LBX1|ERCC6|MED12|TAF11|STK38|CTR9|PTF1A|NCOA6|-|-|KAT2B|AFF4|SUPT7L|E2F8|-|NELFE|TCEB3|PLCB1|RBBP5|RBPJ|INTS9|-|ATXN2L|-|-|SAP130|NKX2-1|RNF4|MED1|RPRD2|HOXD12|MED11|JARID2|PPIH|SMAD4|MEF2C|ZFHX3|ONECUT3|WBP11|ACIN1|MORF4L2|TADA3|MECOM|-|UBE2I|EZH1|-|-|ALKBH5|SIN3A|-|MED8|RBBP7|POLR2I|CD2BP2|CDK8|EP400|MED14|HIF1A|MED13|NXF1|NCOR1|-|MLLT3|AFF2|GATAD2A|TEX10|RBM25|KAT6B|-|TAF3|CREBBP|KAT6A|…
			GO:0043565	sequence-specific DNA binding	molecular_function	6.0891e-11	1.4721e-08	103	2200	780	19209	ENSSSCG00000014412,ENSSSCG00000030662,ENSSSCG00000026960,ENSSSCG00000002361,ENSSSCG00000003169,ENSSSCG00000012454,ENSSSCG00000009034,ENSSSCG00000027675,ENSSSCG00000012608,ENSSSCG00000015732,ENSSSCG00000012396,ENSSSCG00000011692,ENSSSCG00000022693,ENSSSCG00000015972,ENSSSCG00000004576,ENSSSCG00000022155,ENSSSCG00000004138,ENSSSCG00000013559,ENSSSCG00000016117,ENSSSCG00000003124,ENSSSCG00000002266,…	POU4F3|PTF1A|ZNF280D|VRTN|PIH1D1|POU3F4|-|FOXP1|ZBTB33|TFCP2L1|MED12|ZIC1|LBX1|-|RORA|RBPJ|HIVEP2|-|CARF|CRX|CHD2|NFIB|PAX6|NFAT5|-|HSF4|E2F8|LHX9|KAT2B|-|-|NKX2-4|ELK4|SMAD4|JARID2|HOXD12|HAND1|NLRP3|NKX2-1|HHEX|FOXK2|FEZF1|CHCHD2|MLX|FOXO1|-|PAX5|RELA|HOXC11|EVX2|ZNF280C|UBP1|MYPOP|CHD7|ZNF75D|USF2|ONECUT3|FOXK1|-|BACH2|MEF2C|ZFHX3|NSD1|NR2F6|FOXL2|-|MED8|ELF1|REL|-|SIN3A|SCML2|TERF2|BAZ2A|ZNF2…
			GO:0005634	nucleus	cellular_component	7.8633e-11	1.8739e-08	394	2200	4444	19209	ENSSSCG00000001061,ENSSSCG00000023109,ENSSSCG00000008690,ENSSSCG00000013940,ENSSSCG00000012334,ENSSSCG00000010472,ENSSSCG00000021845,ENSSSCG00000003588,ENSSSCG00000017397,ENSSSCG00000002917,ENSSSCG00000012981,ENSSSCG00000011743,ENSSSCG00000023181,ENSSSCG00000026915,ENSSSCG00000009912,ENSSSCG00000002885,ENSSSCG00000000611,ENSSSCG00000007576,ENSSSCG00000014149,ENSSSCG00000004332,ENSSSCG00000022227,…	JARID2|GNL2|RNF4|NLRP3|TSR2|HHEX|ATXN2L|SRSF4|MLX|NFKBID|RELA|MECOM|ZNF385B|-|POP5|USF2|WBP11|FOXK1|MEF2C|BACH2|BRD4|SUMO3|POU3F4|GTF2I|ZBTB33|TFCP2L1|ERCC6|HIST1H2BK|-|SMARCA1|ANP32B|ZIC1|LBX1|HIST1H2AA|GTF3C6|STAG2|CSNK2B|CCDC51|PPM1A|MEX3D|-|ONECUT1|GRIA3|-|-|RMI2|CSRP1|CHD2|TCERG1|KLHL8|NELFE|HSF4|E2F8|-|-|NKX2-4|CREBBP|AATF|MAPK4|RPL34|BAZ2B|GPR3|-|PHC3|PNKP|PRELID1|SYNE2|RPS8|-|-|-|KAT7|TAL…
			GO:0060255	regulation of macromolecule metabolic process	biological_process	8.5326e-11	2.0048e-08	331	2200	3594	19209	ENSSSCG00000004351,ENSSSCG00000014044,ENSSSCG00000026722,ENSSSCG00000028562,ENSSSCG00000000774,ENSSSCG00000015378,ENSSSCG00000012825,ENSSSCG00000026097,ENSSSCG00000020991,ENSSSCG00000012155,ENSSSCG00000009157,ENSSSCG00000007454,ENSSSCG00000018039,ENSSSCG00000010042,ENSSSCG00000000220,ENSSSCG00000022323,ENSSSCG00000011512,ENSSSCG00000017672,ENSSSCG00000017046,ENSSSCG00000025130,ENSSSCG00000001948,…	USP45|NSD1|PHF14|FOXL2|USP18|SP4|IKBKG|LAMP3|-|SCML2|TET2|ZMYND8|NCOR1|ZNF280B|-|-|-|MED13|-|-|-|-|MPHOSPH8|HIST1H2AC|ATF3|RPL13A|RBM25|IRF7|AFF2|-|SETD2|NFKBIZ|ANKRD17|ERBB2IP|NPAS2|YEATS2|BRCA1|HDAC1|ARMCX3|HMGB4|KAT6A|LCP2|UBASH3B|NOX1|CDK5RAP3|FOXP1|STK38|MAPKAPK5|DEPTOR|BRD7|-|HIST1H1D|RHOA|-|BAG6|RBPJ|HIVEP2|FMR1|TCEB3|NFAT5|LHX9|SRSF9|KAT2B|MED25|BCCIP|MED11|BRAF|HAND1|MED1|SAP130|ALS2|CHC…
			GO:0007154	cell communication	biological_process	9.1797e-11	2.1269e-08	482	2200	5356	19209	ENSSSCG00000003309,ENSSSCG00000030332,ENSSSCG00000016109,ENSSSCG00000015645,ENSSSCG00000024728,ENSSSCG00000017505,ENSSSCG00000021261,ENSSSCG00000014648,ENSSSCG00000016494,ENSSSCG00000007520,ENSSSCG00000007655,ENSSSCG00000009430,ENSSSCG00000004110,ENSSSCG00000008008,ENSSSCG00000014530,ENSSSCG00000024615,ENSSSCG00000004678,ENSSSCG00000018045,ENSSSCG00000017418,ENSSSCG00000016351,ENSSSCG00000016956,…	-|-|ALS2|-|-|MED1|-|OR52L1|BRAF|GNAS|-|AKAP11|TAB2|STUB1|-|OR51J1|DUOX2|-|NKIRAS2|-|-|DISC1|-|SPRED2|PDZD11|-|ARHGEF9|MC3R|-|STAT1|-|OR52E4|CD5|RHOA|RAPGEF1|DEPTOR|NOX1|STK38|CDK5RAP3|MAPKAPK5|-|ACTN2|LCP2|UBASH3B|RASAL2|-|NFAT5|OR5D18|HIVEP2|RBPJ|CACFD1|
			GO:0006725	cellular aromatic compound metabolic process	biological_process	9.7632e-11	2.2311e-08	391	2200	4394	19209	ENSSSCG00000016510,ENSSSCG00000013772,ENSSSCG00000009681,ENSSSCG00000011025,ENSSSCG00000021698,ENSSSCG00000000908,ENSSSCG00000028388,ENSSSCG00000005190,ENSSSCG00000013320,ENSSSCG00000008909,ENSSSCG00000026960,ENSSSCG00000012562,ENSSSCG00000017705,ENSSSCG00000003169,ENSSSCG00000030428,ENSSSCG00000007284,ENSSSCG00000001533,ENSSSCG00000010002,ENSSSCG00000004589,ENSSSCG00000009034,ENSSSCG00000022836,…	UBN2|ASF1B|INTS9|-|RRP1B|UBE2N|-|NFIB|PAX6|-|ZNF280D|NCBP2L|CCL5|PIH1D1|C10orf2|NCOA6|TAF11|-|RNF111|-|-|-|-|MED12|MBNL3|-|-|-|TGFBR1|-|-|-|CHD7|MORF4L2|ZFHX3|CELF1|ILF2|ELK4|SMAD4|-|-|-|NKX2-1|SMARCD3|-|-|FEZF1|FOXK2|SKOR2|NME1|RC3H1|HOXB1|SIPA1L1|ATP8|-|RP2|IRAK3|FOXB2|NR2F6|ILF3|-|RASA1|ASXL2|MED8|-|NME2|SP2|DICER1|TPM2|REL|IMP3|NOB1|-|DVL3|PHF13|IKZF3|HNRNPUL1|TEX15|-|POLR3G|VGLL1|-|THBS1|-|F…
			GO:0000976	transcription regulatory region sequence-specific DNA binding	molecular_function	1.0596e-10	2.3887e-08	71	2200	470	19209	ENSSSCG00000003943,ENSSSCG00000011810,ENSSSCG00000028562,ENSSSCG00000013873,ENSSSCG00000014044,ENSSSCG00000001880,ENSSSCG00000009440,ENSSSCG00000008388,ENSSSCG00000011512,ENSSSCG00000010042,ENSSSCG00000007454,ENSSSCG00000000403,ENSSSCG00000025130,ENSSSCG00000015595,ENSSSCG00000028760,ENSSSCG00000007951,ENSSSCG00000011514,ENSSSCG00000029578,ENSSSCG00000013938,ENSSSCG00000012853,ENSSSCG00000011858,…	MED8|-|FOXL2|NR2F6|NSD1|SIN3A|ELF1|REL|-|ZNF280B|ZMYND8|BAZ2A|-|ATF3|-|CREBBP|-|-|GATAD2A|IRF7|ZNF148|NRIP1|IKZF3|RAX|PBX3|-|MEF2D|HDAC1|MYBL2|TFAP2D|GATAD2B|ZBTB33|FOXP1|POU3F4|PIH1D1|ZNF280D|POU4F3|ZIC1|MED12|CHD2|CRX|CARF|RBPJ|RORA|KAT2B|-|E2F8|-|NFAT5|PAX6|NFIB|JARID2|SMAD4|MLX|FEZF1|FOXK2|HHEX|NKX2-1|HAND1|ZNF280C|HOXC11|RELA|-|PAX5|BACH2|-|MEF2C|FOXK1|ONECUT3|CHD7|MYPOP|
			GO:0000977	RNA polymerase II regulatory region sequence-specific DNA binding	molecular_function	1.104e-10	2.4233e-08	65	2200	412	19209	ENSSSCG00000003943,ENSSSCG00000011810,ENSSSCG00000028562,ENSSSCG00000013873,ENSSSCG00000014044,ENSSSCG00000009440,ENSSSCG00000008388,ENSSSCG00000011512,ENSSSCG00000007454,ENSSSCG00000010042,ENSSSCG00000025130,ENSSSCG00000015595,ENSSSCG00000028760,ENSSSCG00000011514,ENSSSCG00000029578,ENSSSCG00000013938,ENSSSCG00000012853,ENSSSCG00000011858,ENSSSCG00000017494,ENSSSCG00000004910,ENSSSCG00000005236,…	MED8|-|FOXL2|NR2F6|NSD1|ELF1|REL|-|ZMYND8|ZNF280B|-|ATF3|-|-|-|GATAD2A|IRF7|ZNF148|IKZF3|RAX|-|MEF2D|PBX3|HDAC1|MYBL2|GATAD2B|TFAP2D|FOXP1|ZBTB33|POU3F4|ZNF280D|POU4F3|ZIC1|MED12|CARF|CRX|RBPJ|RORA|-|KAT2B|E2F8|-|NFAT5|PAX6|NFIB|JARID2|SMAD4|MLX|FEZF1|FOXK2|HHEX|NKX2-1|HAND1|ZNF280C|HOXC11|RELA|PAX5|-|MEF2C|BACH2|-|FOXK1|ONECUT3|CHD7|MYPOP|
			GO:0001012	RNA polymerase II regulatory region DNA binding	molecular_function	1.104e-10	2.4233e-08	65	2200	412	19209	ENSSSCG00000013320,ENSSSCG00000005190,ENSSSCG00000013352,ENSSSCG00000006018,ENSSSCG00000002755,ENSSSCG00000024621,ENSSSCG00000008909,ENSSSCG00000004576,ENSSSCG00000022155,ENSSSCG00000016117,ENSSSCG00000003124,ENSSSCG00000012396,ENSSSCG00000011692,ENSSSCG00000014412,ENSSSCG00000026960,ENSSSCG00000012454,ENSSSCG00000012608,ENSSSCG00000027675,ENSSSCG00000003097,ENSSSCG00000006231,ENSSSCG00000007576,…	PAX6|NFIB|E2F8|-|NFAT5|KAT2B|-|RORA|RBPJ|CARF|CRX|MED12|ZIC1|POU4F3|ZNF280D|POU3F4|ZBTB33|FOXP1|MYPOP|CHD7|FOXK1|ONECUT3|BACH2|MEF2C|-|PAX5|-|HOXC11|RELA|ZNF280C|HAND1|HHEX|NKX2-1|FOXK2|MLX|FEZF1|SMAD4|JARID2|-|ZNF280B|ZMYND8|-|ELF1|REL|NSD1|NR2F6|-|FOXL2|MED8|TFAP2D|GATAD2B|MYBL2|HDAC1|PBX3|-|MEF2D|RAX|IKZF3|ZNF148|IRF7|GATAD2A|-|-|ATF3|-|
			GO:0044271	cellular nitrogen compound biosynthetic process	biological_process	1.1863e-10	2.5702e-08	268	2200	2764	19209	ENSSSCG00000004739,ENSSSCG00000024694,ENSSSCG00000012241,ENSSSCG00000030674,ENSSSCG00000009440,ENSSSCG00000000816,ENSSSCG00000006197,ENSSSCG00000010301,ENSSSCG00000012149,ENSSSCG00000002925,ENSSSCG00000008090,ENSSSCG00000005096,ENSSSCG00000017929,ENSSSCG00000029578,ENSSSCG00000011514,ENSSSCG00000005166,ENSSSCG00000025117,ENSSSCG00000006310,ENSSSCG00000003251,ENSSSCG00000012166,ENSSSCG00000028760,…	-|-|BCOR|-|ELF1|SENP1|SULF1|PPP3CB|RBBP7|POLR2I|IL1A|HIF1A|RNASEK|-|-|MLLT3|ATN1|POU2F1|NLRP12|SMS|-|TAF3|HIVEP1|-|-|PBX3|HCFC1|GATAD2B|NUP62|ZNF148|IRX4|NRIP1|RAX|ADAL|-|CTR9|PTF1A|AKIRIN2|POU4F3|-|PLCB1|-|-|CARF|CRX|RORA|ZCCHC11|-|PIK3R1|SS18|EPO|HOXD12
			GO:0046483	heterocycle metabolic process	biological_process	1.3373e-10	2.8602e-08	389	2200	4378	19209	ENSSSCG00000022227,ENSSSCG00000012454,ENSSSCG00000017804,ENSSSCG00000012608,ENSSSCG00000026572,ENSSSCG00000015732,ENSSSCG00000010391,ENSSSCG00000001842,ENSSSCG00000015501,ENSSSCG00000011692,ENSSSCG00000009031,ENSSSCG00000005372,ENSSSCG00000010581,ENSSSCG00000001102,ENSSSCG00000022693,ENSSSCG00000009326,ENSSSCG00000004393,ENSSSCG00000012642,ENSSSCG00000005084,ENSSSCG00000004616,ENSSSCG00000029621,…	BRD4|POU3F4|ABR|ZBTB33|HIST1H2BK|TFCP2L1|ERCC6|-|GPR52|ZIC1|EDNRA|ANP32B|PSD|HIST1H2AA|LBX1|KATNAL1|GTF3C6|STAG2|PPM1A|ONECUT1|BMPR1B|-|-|TCERG1|CHD2|-|NELFE|HSF4|E2F8|-|-|LRRK2|-|NKX2-4|ECM1|P2RY13|NSMCE3|JARID2|IL33|-|RNF4|NLRP3|TMEM173|TSR2|-|ITGA8|HHEX|RBM10|MLX|SRSF4|NFKBID|RELA|-|NTRK1|MECOM|-|POP5|USF2|WBP11|FOXK1|BACH2|MEF2C|SNRPA|-|-|ARHGAP21|FEN1|MTERF1|SIN3A|RHOQ|-|FGFR1|-|RAD23B|TERF2…
			GO:0010467	gene expression	biological_process	1.5185e-10	3.2066e-08	341	2200	3705	19209	ENSSSCG00000026266,ENSSSCG00000007248,ENSSSCG00000017553,ENSSSCG00000006482,ENSSSCG00000014319,ENSSSCG00000004972,ENSSSCG00000007366,ENSSSCG00000004802,ENSSSCG00000008389,ENSSSCG00000001744,ENSSSCG00000007907,ENSSSCG00000009359,ENSSSCG00000027965,ENSSSCG00000015801,ENSSSCG00000009146,ENSSSCG00000017693,ENSSSCG00000007951,ENSSSCG00000009761,ENSSSCG00000012576,ENSSSCG00000026288,ENSSSCG00000008337,…	-|ASXL1|KAT7|MEF2D|SMAD5|-|MYBL2|-|PAPOLG|TFAP2D|USP7|-|-|TLR3|RPL34|AATF|CREBBP|-|CHRDL1|-|AAK1|RPS8|PHF8|-|-|GPR26|-|MED14|-|-|-|SNRPA|TERF2|COMMD1|-|-|FGFR1|RHOQ|MRPS18B|SIN3A|MTERF1|MECOM|NTRK1|-|CCR1|RELA|NFKBID|MEF2C|BACH2|WBP11|FOXK1|USF2|POP5|-|-|
			GO:0044700	single organism signaling	biological_process	1.6591e-10	3.4597e-08	474	2200	5266	19209	ENSSSCG00000017005,ENSSSCG00000016237,ENSSSCG00000006430,ENSSSCG00000014652,ENSSSCG00000008240,ENSSSCG00000030598,ENSSSCG00000027837,ENSSSCG00000013843,ENSSSCG00000003200,ENSSSCG00000026598,ENSSSCG00000013702,ENSSSCG00000021655,ENSSSCG00000002821,ENSSSCG00000022853,ENSSSCG00000014654,ENSSSCG00000002176,ENSSSCG00000005166,ENSSSCG00000015172,ENSSSCG00000025236,ENSSSCG00000004406,ENSSSCG00000003251,…	KCNMB1|-|OR6K2|-|-|OR12D3|-|-|NUP62|-|-|-|CCL22|OR51M1|-|-|MLLT3|-|-|GPR6|NLRP12|-|-|CCL17|ARHGAP4|SH3BP5|DMPK|HIVEP1|-|OR5B17|OR52Z1|-|-|TEK|DDX60|RSAD2|-|IL1B1|-|-|HIF1A|-|-|-|-|OR52N1|-|TLR8|PECAM1|-|-|OR51B5|-|-|-|-|-|ELF1|PI4KB|FRS2|SENP1|-|-|SULF1|PPP3CB|PDZD8|IL1A|-|FGF19|OR5AR1|-|OR6C3|-|-|IL28A|-|XDH|UBE2I|HOXC11|BLOC1S2|FOXO1|-|-|PIK3R1|-|-|TAOK2|SS18|-|OR4D9|EPO|-|CYSLTR2|-|-|FGF16|-|A…
			GO:0019438	aromatic compound biosynthetic process	biological_process	1.8271e-10	3.7629e-08	264	2200	2724	19209	ENSSSCG00000026288,ENSSSCG00000009761,ENSSSCG00000012576,ENSSSCG00000017693,ENSSSCG00000007951,ENSSSCG00000003576,ENSSSCG00000015801,ENSSSCG00000009359,ENSSSCG00000007907,ENSSSCG00000001744,ENSSSCG00000004972,ENSSSCG00000007366,ENSSSCG00000014319,ENSSSCG00000006482,ENSSSCG00000017553,ENSSSCG00000001010,ENSSSCG00000007248,ENSSSCG00000026266,ENSSSCG00000015309,ENSSSCG00000001880,ENSSSCG00000015815,…	-|-|CHRDL1|AATF|CREBBP|GPR3|TLR3|-|USP7|TFAP2D|-|MYBL2|SMAD5|MEF2D|KAT7|WRNIP1|ASXL1|-|MTERF1|SIN3A|FGFR1|RHOQ|COMMD1|-|-|-|-|MED14|-|PHF8|TMEM173|NLRP3|RNF4|HHEX|ITGA8|MLX|RBM10|P2RY13|IL33|NSMCE3|JARID2|-|-|FOXK1|USF2|BACH2|MEF2C|NFKBID|RELA|MECOM|NTRK1
			GO:0023052	signaling	biological_process	1.8534e-10	3.7705e-08	474	2200	5270	19209	ENSSSCG00000014648,ENSSSCG00000016494,ENSSSCG00000024728,ENSSSCG00000017505,ENSSSCG00000015645,ENSSSCG00000021261,ENSSSCG00000016109,ENSSSCG00000030332,ENSSSCG00000003309,ENSSSCG00000026933,ENSSSCG00000027918,ENSSSCG00000013115,ENSSSCG00000014650,ENSSSCG00000026912,ENSSSCG00000029523,ENSSSCG00000012362,ENSSSCG00000012378,ENSSSCG00000010170,ENSSSCG00000008357,ENSSSCG00000028285,ENSSSCG00000007491,…	OR52L1|BRAF|-|MED1|-|-|ALS2|-|-|-|STAT1|CD5|OR52E4|-|-|ARHGEF9|PDZD11|DISC1|SPRED2|-|MC3R|DUOX2|OR51J1|-|-|NKIRAS2|GNAS|AKAP11|-|-|TAB2|STUB1|-|ACTN2|UBASH3B|LCP2|CDK5RAP3|MAPKAPK5|STK38|NOX1|RAPGEF1|DEPTOR|RHOA|BIRC6|BAG6|HIVEP2|RBPJ|-|-|CACFD1|OR5D18|NFAT5|RASAL2|-|OR2Z1|RANBP9|ATF3|OR5I1|IRF7|-|-|-|-|-|-|CRABP2|ANKRD17|-|ERBB2IP|-|-|-|BRCA1|-|TNFRSF12A|-|EPOR|HDAC1|PHF14|-|-|-|FOXL2|IKBKG|-|-|…
			GO:0044763	single-organism cellular process	biological_process	1.8873e-10	3.7932e-08	803	2200	10060	19209	ENSSSCG00000026722,ENSSSCG00000014044,ENSSSCG00000024425,ENSSSCG00000012825,ENSSSCG00000025429,ENSSSCG00000026097,ENSSSCG00000002994,ENSSSCG00000014043,ENSSSCG00000006447,ENSSSCG00000024750,ENSSSCG00000011393,ENSSSCG00000014704,ENSSSCG00000005022,ENSSSCG00000008517,ENSSSCG00000021758,ENSSSCG00000028286,ENSSSCG00000023917,ENSSSCG00000003308,ENSSSCG00000002633,ENSSSCG00000013606,ENSSSCG00000011850,…	PHF14|NSD1|-|IKBKG|-|LAMP3|CYP2F1|RAB24|OR10Z1|GFOD2|UBA7|-|NIN|SPAST|-|-|-|-|-|OR2Z1|-|RANBP9|ATF3|HIST1H2AC|-|IRF7|-|RBM25|-|-|-|CRABP2|SETD2|KANSL1|ANKRD17|NPAS2|MFSD6|-|BRCA1|TNFRSF12A|-|EPOR|KAT6A|-|-|ACTN2|LCP2|LARP4|SERPINB5|CDK5RAP3|MAPKAPK5|NOX1|DEPTOR|RAPGEF1|MYL9|CH242-113D13.1|RHOA|HIST1H1D|BAG6|SLC35A5|HIVEP2|RBBP5|-|OR5D18|-|MED25|TTC28|OR52L1|SDK1|-|MED1|HAND1|PRUNE2|-|ALS2|SAP130|…
			GO:0044212	transcription regulatory region DNA binding	molecular_function	2.122e-10	4.2142e-08	81	2200	579	19209	ENSSSCG00000012981,ENSSSCG00000028104,ENSSSCG00000005345,ENSSSCG00000025535,ENSSSCG00000012659,ENSSSCG00000006231,ENSSSCG00000003097,ENSSSCG00000028237,ENSSSCG00000004332,ENSSSCG00000014149,ENSSSCG00000013439,ENSSSCG00000007576,ENSSSCG00000001061,ENSSSCG00000004524,ENSSSCG00000029806,ENSSSCG00000001945,ENSSSCG00000010472,ENSSSCG00000017070,ENSSSCG00000017505,ENSSSCG00000016612,ENSSSCG00000017397,…	RELA|HOXC11|PAX5|-|ZNF280C|CHD7|MYPOP|-|BACH2|MEF2C|ONECUT3|FOXK1|JARID2|SMAD4|-|NKX2-1|HHEX|HAND1|MED1|FEZF1|MLX|FOXK2|RORA|-|CARF|CRX|CHD2|HIVEP2|RBBP5|RBPJ|NFAT5|E2F8|-|NFIB|PAX6|KAT2B|-|PTF1A|ZNF280D|PIH1D1|POU4F3|ZBTB33|FOXP1|POU3F4|BRD7|MED12|ZIC1|RAX|ZNF148|IKZF3|NRIP1|MYBL2|BRCA1|TFAP2D|GATAD2B|PBX3|-|MEF2D|HDAC1|HIVEP1|CREBBP|-|ATF3|GATAD2A|IRF7|-|-|ZNF280B|ZMYND8|BAZ2A|-|-|FOXL2|-|NR2F6…
			GO:0018130	heterocycle biosynthetic process	biological_process	2.5274e-10	4.9603e-08	264	2200	2732	19209	ENSSSCG00000012329,ENSSSCG00000012250,ENSSSCG00000024962,ENSSSCG00000005201,ENSSSCG00000011810,ENSSSCG00000015708,ENSSSCG00000001880,ENSSSCG00000015309,ENSSSCG00000008376,ENSSSCG00000003354,ENSSSCG00000015815,ENSSSCG00000008439,ENSSSCG00000001010,ENSSSCG00000017553,ENSSSCG00000026266,ENSSSCG00000007248,ENSSSCG00000007366,ENSSSCG00000004972,ENSSSCG00000007907,ENSSSCG00000001744,ENSSSCG00000006482,…	PHF8|MED14|-|-|-|-|SIN3A|MTERF1|COMMD1|-|FGFR1|RHOQ|WRNIP1|KAT7|-|ASXL1|MYBL2|-|USP7|TFAP2D|MEF2D|SMAD5|AATF|CREBBP|-|GPR3|TLR3|-|CHRDL1|-|-|BMPR1B|ONECUT1|TCERG1|CHD2|-|NELFE|HSF4|E2F8|ECM1|-|NKX2-4|-|BRD4|ZBTB33|POU3F4|GPR52|ERCC6|TFCP2L1|PPM1A|HIST1H2AA|LBX1|GTF3C6|ZIC1|EDNRA|RELA|NFKBID|MECOM|NTRK1|-|MEF2C|BACH2|FOXK1|USF2|IL33|JARID2|NSMCE3|P2RY13|-|ITGA8|HHEX|NLRP3|TMEM173|RNF4|MLX|RBM10|RN…
			GO:1901360	organic cyclic compound metabolic process	biological_process	3.4061e-10	6.5926e-08	396	2200	4506	19209	ENSSSCG00000002332,ENSSSCG00000000475,ENSSSCG00000018080,ENSSSCG00000009346,ENSSSCG00000027701,ENSSSCG00000005279,ENSSSCG00000015498,ENSSSCG00000024673,ENSSSCG00000017532,ENSSSCG00000029561,ENSSSCG00000008388,ENSSSCG00000028225,ENSSSCG00000005316,ENSSSCG00000017516,ENSSSCG00000017591,ENSSSCG00000002753,ENSSSCG00000001876,ENSSSCG00000024033,ENSSSCG00000013873,ENSSSCG00000013638,ENSSSCG00000008575,…	SIPA1L1|IRAK3|ATP8|-|RP2|FOXB2|RC3H1|NME1|HOXB1|-|REL|DICER1|TPM2|SP2|NME2|NOB1|IMP3|-|NR2F6|ILF3|ASXL2|MED8|RASA1|HNRNPUL1|TEX15|-|POLR3G|-|DVL3|PHF13|IKZF3|GATAD2A|-|-|-|THBS1|-|VGLL1|-|FSHR|KAT6B|-|-|UBE2N|RRP1B|PAX6|-|NFIB|-|ASF1B|UBN2|-|INTS9|-|-|MED12|-|MBNL3|-|PIH1D1|C10orf2|ZNF280D|NCBP2L|CCL5|NCOA6|-|TAF11|-|RNF111|-|CHD7|MORF4L2|ZFHX3|CELF1|-|TGFBR1|-|-|-|NKX2-1|-|SMARCD3|-|FEZF1|FOXK2|…
			GO:0000975	regulatory region DNA binding	molecular_function	3.4777e-10	6.5926e-08	81	2200	585	19209	ENSSSCG00000012659,ENSSSCG00000012981,ENSSSCG00000028104,ENSSSCG00000005345,ENSSSCG00000025535,ENSSSCG00000014149,ENSSSCG00000028237,ENSSSCG00000004332,ENSSSCG00000013439,ENSSSCG00000007576,ENSSSCG00000006231,ENSSSCG00000003097,ENSSSCG00000029806,ENSSSCG00000001061,ENSSSCG00000004524,ENSSSCG00000016612,ENSSSCG00000017397,ENSSSCG00000017125,ENSSSCG00000001945,ENSSSCG00000010472,ENSSSCG00000017070,…	ZNF280C|RELA|HOXC11|PAX5|-|MEF2C|-|BACH2|ONECUT3|FOXK1|CHD7|MYPOP|-|JARID2|SMAD4|FEZF1|MLX|FOXK2|NKX2-1|HHEX|HAND1|MED1|CARF|CRX|CHD2|RBBP5|HIVEP2|RBPJ|RORA|-|KAT2B|-|NFAT5|E2F8|-|NFIB|PAX6|ZBTB33|FOXP1|POU3F4|PTF1A|ZNF280D|PIH1D1|POU4F3|ZIC1|BRD7|MED12|ZNF148|IKZF3|NRIP1|RAX|MEF2D|-|PBX3|HDAC1|MYBL2|BRCA1|TFAP2D|GATAD2B|-|ATF3|HIVEP1|CREBBP|-|-|GATAD2A|IRF7|-|ZMYND8|ZNF280B|BAZ2A|-|MED8|FOXL2|-|…
			GO:0001067	regulatory region nucleic acid binding	molecular_function	3.4777e-10	6.5926e-08	81	2200	585	19209	ENSSSCG00000001945,ENSSSCG00000010472,ENSSSCG00000017070,ENSSSCG00000017505,ENSSSCG00000016612,ENSSSCG00000017397,ENSSSCG00000017125,ENSSSCG00000001061,ENSSSCG00000004524,ENSSSCG00000029806,ENSSSCG00000006231,ENSSSCG00000003097,ENSSSCG00000028237,ENSSSCG00000004332,ENSSSCG00000014149,ENSSSCG00000013439,ENSSSCG00000007576,ENSSSCG00000012981,ENSSSCG00000028104,ENSSSCG00000005345,ENSSSCG00000025535,…	NKX2-1|HHEX|HAND1|MED1|FEZF1|MLX|FOXK2|JARID2|SMAD4|-|CHD7|MYPOP|-|BACH2|MEF2C|ONECUT3|FOXK1|RELA|HOXC11|PAX5|-|ZNF280C|BRD7|MED12|ZIC1|PTF1A|ZNF280D|PIH1D1|POU4F3|ZBTB33|FOXP1|POU3F4|NFAT5|E2F8|-|NFIB|PAX6|KAT2B|-|RORA|-|CRX|CARF|CHD2|RBBP5|HIVEP2|RBPJ|GATAD2A|IRF7|-|-|HIVEP1|CREBBP|-|ATF3|MYBL2|BRCA1|TFAP2D|GATAD2B|MEF2D|-|PBX3|HDAC1|RAX|ZNF148|IKZF3|NRIP1|SIN3A|REL|ELF1|BCOR|FOXL2|-|NR2F6|NSD1…
			GO:1901362	organic cyclic compound biosynthetic process	biological_process	3.84e-10	7.1977e-08	268	2200	2796	19209	ENSSSCG00000008388,ENSSSCG00000017516,ENSSSCG00000017591,ENSSSCG00000003943,ENSSSCG00000008575,ENSSSCG00000024033,ENSSSCG00000013638,ENSSSCG00000013873,ENSSSCG00000005279,ENSSSCG00000018080,ENSSSCG00000009346,ENSSSCG00000000475,ENSSSCG00000024673,ENSSSCG00000017532,ENSSSCG00000021069,ENSSSCG00000013938,ENSSSCG00000022459,ENSSSCG00000010316,ENSSSCG00000021437,ENSSSCG00000025438,ENSSSCG00000003444,…	REL|SP2|NME2|MED8|ASXL2|-|ILF3|NR2F6|FOXB2|ATP8|-|IRAK3|NME1|HOXB1|-|GATAD2A|-|KAT6B|-|VGLL1|-|FSHR|-|-|POLR3G|IKZF3|-|DVL3|MED12|TAF11|-|RNF111|PIH1D1|C10orf2|ZNF280D|CCL5|NCOA6|-|UBE2N|PAX6|-|NFIB|UBN2|-|-|SMARCD3|FEZF1|SKOR2|FOXK2|NKX2-1|-|-|ILF2|SMAD4|ELK4|ZFHX3|-|CHD7|MORF4L2|-|TGFBR1|-|-|-|SCML2|IKBKG|SP4|FOXL2|PHF14|NSD1|-|-|-|-|MED13|-|-|-|NCOR1|ZMYND8|ZNF280B|TET2|SETD2|-|IRF7|ATF3|HIST1…
			GO:0044699	single-organism process	biological_process	6.5782e-10	1.2193e-07	844	2200	10730	19209	ENSSSCG00000027722,ENSSSCG00000029114,ENSSSCG00000025609,ENSSSCG00000017532,ENSSSCG00000024673,ENSSSCG00000018080,ENSSSCG00000027701,ENSSSCG00000009346,ENSSSCG00000004717,ENSSSCG00000010068,ENSSSCG00000030651,ENSSSCG00000024307,ENSSSCG00000023164,ENSSSCG00000023074,ENSSSCG00000009185,ENSSSCG00000014465,ENSSSCG00000015177,ENSSSCG00000008575,ENSSSCG00000023151,ENSSSCG00000017591,ENSSSCG00000016454,…	-|-|-|HOXB1|NME1|ATP8|RP2|-|UBR1|-|-|-|-|KLK4|ADH5|-|-|ASXL2|-|NME2|-|SP2|REL|-|NOB1|CYP1A1|STX1B|-|DES|TEX15|-|POLR3G|-|-|-|FSHR|-|THBS1|-|SLC4A8|TMPRSS11E|-|CSF3R|KRT84|-|-|-|CBL|-|AFF4|HPSE|SFTPD|-|UBE2N|-|FBXW5|-|-|C10orf2|GPR65|SKP2|RNF111|THY1|-|EGF
			GO:0034641	cellular nitrogen compound metabolic process	biological_process	8.2607e-10	1.5143e-07	393	2200	4498	19209	ENSSSCG00000003097,ENSSSCG00000028167,ENSSSCG00000012640,ENSSSCG00000009505,ENSSSCG00000023146,ENSSSCG00000021560,ENSSSCG00000028104,ENSSSCG00000013384,ENSSSCG00000008522,ENSSSCG00000004856,ENSSSCG00000028904,ENSSSCG00000009370,ENSSSCG00000009864,ENSSSCG00000021964,ENSSSCG00000003716,ENSSSCG00000007673,ENSSSCG00000015980,ENSSSCG00000026568,ENSSSCG00000006018,ENSSSCG00000029531,ENSSSCG00000029493,…	MYPOP|SLIRP|-|MBNL2|EVX2|UBE2I|HOXC11|-|XDH|-|-|FOXO1|-|PIK3R1|SS18|EPO|HOXD12|DNPH1|-|-|-|PLCB1|-|CARF|CRX|ZCCHC11|RORA|SF1|ADAL|-|RAPGEF5|-|CTR9|PTF1A|-|NANOS2|AKIRIN2|POU4F3|-|PBX3|CNOT6L|-|RRP7A|NUP62|GATAD2B|HCFC1|ZNF148|IRX4|NRIP1|RAX|CENPP|CCL22|-|GMPR|-|MLLT3|ATN1|NLRP12|POU2F1|ARHGAP4|SMS|CCL17|-|TAF3|HIVEP1|-|KIAA0430|CD2BP2|-|HIF1A|-|RNASEK|-|BCOR|TSEN34|-|-|ALKBH5|ELF1|F11R|-|SENP1|-|…
			GO:0019222	regulation of metabolic process	biological_process	1.3917e-09	2.5234e-07	390	2200	4479	19209	ENSSSCG00000020991,ENSSSCG00000012155,ENSSSCG00000001052,ENSSSCG00000007806,ENSSSCG00000026097,ENSSSCG00000000774,ENSSSCG00000015378,ENSSSCG00000012825,ENSSSCG00000026722,ENSSSCG00000014044,ENSSSCG00000004351,ENSSSCG00000028562,ENSSSCG00000001948,ENSSSCG00000025130,ENSSSCG00000017938,ENSSSCG00000017046,ENSSSCG00000022323,ENSSSCG00000000220,ENSSSCG00000017672,ENSSSCG00000011512,ENSSSCG00000009157,…	-|SCML2|PHACTR1|RABEP2|LAMP3|USP18|SP4|IKBKG|PHF14|NSD1|USP45|FOXL2|-|-|-|-|-|-|MED13|-|TET2|NCOR1|ZNF280B|ZMYND8|-|SETD2|IRF7|RBM25|AFF2|ATF3|MPHOSPH8|HIST1H2AC|RPL13A|HMGB4|ARMCX3|HDAC1|KAT6A|DUOXA2|YEATS2|BRCA1|ERBB2IP|CSN2|NPAS2|NFKBIZ|ANKRD17|-|RHOA|
			GO:0009987	cellular process	biological_process	2.6578e-09	4.7674e-07	1023	2200	13549	19209	ENSSSCG00000021853,ENSSSCG00000016893,ENSSSCG00000021590,ENSSSCG00000001052,ENSSSCG00000015883,ENSSSCG00000020991,ENSSSCG00000022845,ENSSSCG00000012155,ENSSSCG00000009319,ENSSSCG00000026741,ENSSSCG00000014722,ENSSSCG00000028562,ENSSSCG00000023562,ENSSSCG00000028385,ENSSSCG00000004351,ENSSSCG00000013192,ENSSSCG00000022493,ENSSSCG00000013852,ENSSSCG00000030617,ENSSSCG00000015378,ENSSSCG00000027081,…	-|-|RPL23|PHACTR1|MARCH7|-|-|SCML2|PAN3|TBCC|-|FOXL2|SNRPE|-|USP45|-|-|-|-|SP4|-|-|-|-|OR9G4|CACNG3|-|-|-|-|-|NCOR1|ZNF280B|ZMYND8|TET2|MED13|-|TSPAN6|-|PYGM|-|PRR11|AFF2|UBE2C|-|NAA20|OR5I1|RPL13A|MPHOSPH8|ART3|-|WDR3|YEATS2|-|-|HMGB4|ARMCX3|HDAC1|VCL|-|
			GO:0010604	positive regulation of macromolecule metabolic process	biological_process	2.6911e-09	4.7758e-07	175	2200	1706	19209	ENSSSCG00000001533,ENSSSCG00000004589,ENSSSCG00000009034,ENSSSCG00000013406,ENSSSCG00000003096,ENSSSCG00000030662,ENSSSCG00000017705,ENSSSCG00000003169,ENSSSCG00000014412,ENSSSCG00000004307,ENSSSCG00000007284,ENSSSCG00000023205,ENSSSCG00000012396,ENSSSCG00000016117,ENSSSCG00000003124,ENSSSCG00000013658,ENSSSCG00000004576,ENSSSCG00000011025,ENSSSCG00000008909,ENSSSCG00000006018,ENSSSCG00000000908,…	TAF11|RNF111|-|CTR9|NANOS2|PTF1A|CCL5|PIH1D1|POU4F3|AKIRIN2|NCOA6|-|MED12|CARF|CRX|S1PR2|RORA|-|-|-|UBE2N|PLCB1|NFIB|PAX6|-|-|PLGRKT|EPO|-|ILF2|SMAD4|TNFRSF8|FEZF1|SMARCD3|FOXK2|PIK3R1|NKX2-1|TAOK2|SS18|TGFBR1|HOXC11|-|FOXO1|ZFHX3|FGF19|CHD7|-|TBC1D5|FRS2|SENP1|ASXL2|PPP3CB|ILF3|-|IL1A|-|NME2|REL|ELF1|RC3H1|HOXB1|TLR8|PECAM1|TEK|HIF1A|-|KAT6B|-|THBS1|-|CYFIP2|-|-|NLRP12|ZNF148|IKZF3|NRIP1|RAX|DVL…
			GO:0051253	negative regulation of RNA metabolic process	biological_process	3.8069e-09	6.6849e-07	94	2200	756	19209	ENSSSCG00000011025,ENSSSCG00000003719,ENSSSCG00000022155,ENSSSCG00000014416,ENSSSCG00000013559,ENSSSCG00000007056,ENSSSCG00000005190,ENSSSCG00000001423,ENSSSCG00000002792,ENSSSCG00000013352,ENSSSCG00000008909,ENSSSCG00000009906,ENSSSCG00000003197,ENSSSCG00000017705,ENSSSCG00000009034,ENSSSCG00000013406,ENSSSCG00000027675,ENSSSCG00000012608,ENSSSCG00000015732,ENSSSCG00000021644,ENSSSCG00000001102,…	-|-|RBPJ|TCERG1|-|PLCB1|NFIB|NELFE|HSF4|E2F8|-|SRSF9|MED25|CCL5|-|CTR9|FOXP1|ZBTB33|TFCP2L1|BRD7|HIST1H2AA|HIST1H1D|PAX5|UBE2I|RELA|RSF1|MECOM|SLIRP|MYPOP|ACIN1|MORF4L2|-|FOXK1|ZFHX3|-|BACH2|MEF2C|SMAD4|ELK4|JARID2|EPO|-|-|-|MED1|HAND1|HHEX|NKX2-1|SKOR2|S
			GO:0008134	transcription factor binding	molecular_function	4.9576e-09	8.6149e-07	53	2200	342	19209	ENSSSCG00000015424,ENSSSCG00000007023,ENSSSCG00000006482,ENSSSCG00000014149,ENSSSCG00000002885,ENSSSCG00000029450,ENSSSCG00000007907,ENSSSCG00000003200,ENSSSCG00000011776,ENSSSCG00000021038,ENSSSCG00000004014,ENSSSCG00000007248,ENSSSCG00000021560,ENSSSCG00000000862,ENSSSCG00000002917,ENSSSCG00000009370,ENSSSCG00000017397,ENSSSCG00000007743,ENSSSCG00000009761,ENSSSCG00000016435,ENSSSCG00000021964,…	PSMC2|KAT6A|MEF2D|MEF2C|USF2|HDAC1|USP7|NUP62|YEATS2|NRIP1|DACT2|ASXL1|UBE2I|-|NFKBID|FOXO1|MLX|CHCHD2|-|SMARCD3|PIK3R1|HHEX|NLRP3|TMEM173|MED1|RNF4|HAND1|KAT6B|-|-|SMAD4|CREBBP|MED25|KAT2B|-|PAX6|HIF1A|TCERG1|MED13|-|RBPJ|NCOR1|-|RORA|CSNK2B|BCOR|SIN3A|BRD7|MED12|-|CDK5RAP3|TAF11|NCOA6|
			GO:0031325	positive regulation of cellular metabolic process	biological_process	6.1336e-09	1.0548e-06	174	2200	1707	19209	ENSSSCG00000009157,ENSSSCG00000012329,ENSSSCG00000017672,ENSSSCG00000011512,ENSSSCG00000017046,ENSSSCG00000012250,ENSSSCG00000025130,ENSSSCG00000014044,ENSSSCG00000028562,ENSSSCG00000012825,ENSSSCG00000001880,ENSSSCG00000015815,ENSSSCG00000004106,ENSSSCG00000008439,ENSSSCG00000008376,ENSSSCG00000003354,ENSSSCG00000007248,ENSSSCG00000026266,ENSSSCG00000008171,ENSSSCG00000001744,ENSSSCG00000022101,…	TET2|PHF8|MED13|-|-|MED14|-|NSD1|FOXL2|IKBKG|SIN3A|FGFR1|-|RHOQ|COMMD1|-|ASXL1|-|NPAS2|TFAP2D|BRCA1|MYBL2|HDAC1|ARMCX3|KAT6A|MEF2D|AATF|CREBBP|GPR3|ATF3|TLR3|PNKP|PRELID1|-|IRF7|BMPR1B|ONECUT1|RBPJ|FMR1|HSF4|E2F8|NFAT5|KAT2B|MED25|LRRK2|BRD4|LCP2|MAPKAPK5|CDK5RAP3|FOXP1|PICK1|ERCC6|GPR52|-|BRD7|-|ZIC1|-|RHOA|PPM1A|CSNK2B|PAX5|RELA|RSF1|DISC1|MC3R|MECOM|INHA|TADA3|FOXK1|USF2|ONECUT3|PSMC2|TAB2|STU…
			GO:0031324	negative regulation of cellular metabolic process	biological_process	7.2908e-09	1.2411e-06	131	2200	1193	19209	ENSSSCG00000029450,ENSSSCG00000007023,ENSSSCG00000022101,ENSSSCG00000011776,ENSSSCG00000002841,ENSSSCG00000007248,ENSSSCG00000009761,ENSSSCG00000015595,ENSSSCG00000009570,ENSSSCG00000023149,ENSSSCG00000003166,ENSSSCG00000017693,ENSSSCG00000007951,ENSSSCG00000025130,ENSSSCG00000005201,ENSSSCG00000012329,ENSSSCG00000011512,ENSSSCG00000018039,ENSSSCG00000015815,ENSSSCG00000020991,ENSSSCG00000004106,…	HDAC1|KAT6A|BRCA1|YEATS2|N4BP1|ASXL1|-|ATF3|MPHOSPH8|HIST1H2AC|RPL13A|AATF|CREBBP|-|-|PHF8|-|NCOR1|FGFR1|-|-|TERF2|SIN3A|LAMP3|PHF14|-|FOXL2|FOXK1|MEF2C|-|BACH2|ACIN1|RSF1|SPRED2|MECOM|PAX5|RELA|SAP130|SRSF4|MLX|RBM10|MED1|HAND1|RNF4|HHEX|-|P2RY13|JARID2|SRSF9|KAT2B|MED25|LRRK2|E2F8|NELFE|HSF4|RBPJ|-|TCERG1|FMR1|BAG6|HIST1H2AA|EDNRA|RHOA|HIST1H1D|STAG2|DEPTOR|TFCP2L1|BRD7|ZBTB33|CDK5RAP3|STK38|FO…
			GO:0045934	negative regulation of nucleobase-containing compound metabolic process	biological_process	1.6873e-08	2.8411e-06	98	2200	824	19209	ENSSSCG00000011858,ENSSSCG00000007248,ENSSSCG00000021038,ENSSSCG00000011776,ENSSSCG00000022101,ENSSSCG00000006562,ENSSSCG00000007023,ENSSSCG00000005236,ENSSSCG00000029450,ENSSSCG00000003444,ENSSSCG00000001049,ENSSSCG00000007951,ENSSSCG00000010316,ENSSSCG00000009570,ENSSSCG00000028760,ENSSSCG00000023149,ENSSSCG00000011127,ENSSSCG00000015595,ENSSSCG00000013938,ENSSSCG00000006310,ENSSSCG00000009761,…	ZNF148|ASXL1|NRIP1|YEATS2|BRCA1|GATAD2B|KAT6A|-|HDAC1|-|HIVEP1|CREBBP|KAT6B|MPHOSPH8|-|HIST1H2AC|TAF3|ATF3|GATAD2A|POU2F1|-|ATN1|NCOR1|-|PHF8|-|-|-|FOXL2|-|NR2F6|RBBP7|ILF3|PHF14|SIN3A|-|REL|TERF2|-|FGFR1|BCOR|RELA|UBE2I|PAX5|MECOM|SLIRP|RSF1|-|ACIN1|MORF4L2|MYPOP|-|BACH2|MEF2C|ZFHX3|FOXK1|JARID2|ELK4|P2RY13|SMAD4|-|-|EPO|-|NKX2-1|HHEX|HAND1|MED1|RBM10|FEZF1|SRSF4|MLX|SAP130|SKOR2|-|-|TCERG1|RBPJ…
			GO:0009893	positive regulation of metabolic process	biological_process	1.7031e-08	2.8411e-06	182	2200	1835	19209	ENSSSCG00000007491,ENSSSCG00000011743,ENSSSCG00000011551,ENSSSCG00000020771,ENSSSCG00000014882,ENSSSCG00000010170,ENSSSCG00000012981,ENSSSCG00000005345,ENSSSCG00000008008,ENSSSCG00000015424,ENSSSCG00000004110,ENSSSCG00000028237,ENSSSCG00000014149,ENSSSCG00000007576,ENSSSCG00000013439,ENSSSCG00000002885,ENSSSCG00000016494,ENSSSCG00000014878,ENSSSCG00000005203,ENSSSCG00000004852,ENSSSCG00000001061,…	MC3R|MECOM|TADA3|INHA|RSF1|DISC1|RELA|PAX5|STUB1|PSMC2|TAB2|-|MEF2C|FOXK1|ONECUT3|USF2|BRAF|PAK1|IL33|NSMCE3|JARID2|CHCHD2|ALS2|HHEX|ITGA8|NLRP3|TMEM173|MED1|HAND1|RNF4|FMR1|RBPJ|BMPR1B|ONECUT1|MED25|LRRK2|KAT2B|HSF4|E2F8|NFAT5|CDK5RAP3|MAPKAPK5|FOXP1|NOX1|LCP2|BRD4|-|RHOA|CSNK2B|PPM1A|-|ZIC1|GPR52|-|BRD7|PICK1|ERCC6|NPAS2|-|RAB7A|ASXL1|KAT6A|MEF2D|HDAC1|ARMCX3|MYBL2|TFAP2D|BRCA1|PNKP|PRELID1|-|G…
			GO:0010605	negative regulation of macromolecule metabolic process	biological_process	2.0327e-08	3.3574e-06	130	2200	1206	19209	ENSSSCG00000008388,ENSSSCG00000028225,ENSSSCG00000030674,ENSSSCG00000012241,ENSSSCG00000013638,ENSSSCG00000013873,ENSSSCG00000012149,ENSSSCG00000000816,ENSSSCG00000000475,ENSSSCG00000009346,ENSSSCG00000003251,ENSSSCG00000006310,ENSSSCG00000013938,ENSSSCG00000025117,ENSSSCG00000004789,ENSSSCG00000001049,ENSSSCG00000003444,ENSSSCG00000024938,ENSSSCG00000028760,ENSSSCG00000011127,ENSSSCG00000010316,…	REL|DICER1|-|BCOR|ILF3|NR2F6|RBBP7|SENP1|IRAK3|-|NLRP12|POU2F1|GATAD2A|ATN1|THBS1|HIVEP1|-|SH3BP5|-|TAF3|KAT6B|NUP62|GATAD2B|-|-|NRIP1|ZNF148|INPP5D|ATXN2|PIH1D1|CCL5|NANOS2|CTR9|-|PAX6|PLCB1|NFIB|-|-|DUSP1|-|NKX2-1|SKOR2|FEZF1|RABGEF1|SMAD4|ELK4|-|EPO|-|MYPOP|MORF4L2|-|ZFHX3|FGF19|FOXO1|UBE2I|XDH|SLIRP|SIN3A|LAMP3|-|FGFR1|-|TERF2|PHF14|-|FOXL2|-|-|NCOR1|PHF8|-|-|AATF|CREBBP|ATF3|MPHOSPH8|HIST1H2…
			GO:0005575	cellular_component	cellular_component	2.0859e-08	3.4115e-06	1151	2200	15692	19209	ENSSSCG00000014592,ENSSSCG00000000908,ENSSSCG00000028319,ENSSSCG00000010334,ENSSSCG00000009237,ENSSSCG00000014291,ENSSSCG00000028388,ENSSSCG00000015115,ENSSSCG00000025278,ENSSSCG00000021366,ENSSSCG00000015154,ENSSSCG00000001533,ENSSSCG00000013863,ENSSSCG00000002601,ENSSSCG00000004589,ENSSSCG00000016835,ENSSSCG00000015122,ENSSSCG00000012562,ENSSSCG00000002752,ENSSSCG00000007076,ENSSSCG00000030402,…	-|UBE2N|-|SFTPD|HPSE|AFF4|-|CBL|-|-|-|TAF11|SMIM7|-|RNF111|SKP2|THY1|NCBP2L|ZFHX3|NDUFAF5|-|-|-|EZH1|RABGEF1|DUOX1|TPCN2|-|-|LNPK|ILF2|NAA10|ADH5|IVD|-|-|UBR1|ATP8|-|ZNF330|-|-|-|ANKHD1|SP2|-|-|-|-|-|TBATA|DES|-|-|STX1B|CYP1A1|-|GATAD2A|KRT84|SLC4A8|-|-|T
			GO:0051172	negative regulation of nitrogen compound metabolic process	biological_process	2.833e-08	4.5884e-06	98	2200	833	19209	ENSSSCG00000001880,ENSSSCG00000030674,ENSSSCG00000008388,ENSSSCG00000002762,ENSSSCG00000020991,ENSSSCG00000015815,ENSSSCG00000012241,ENSSSCG00000028562,ENSSSCG00000011810,ENSSSCG00000012149,ENSSSCG00000013873,ENSSSCG00000013638,ENSSSCG00000026722,ENSSSCG00000009346,ENSSSCG00000005201,ENSSSCG00000025130,ENSSSCG00000018039,ENSSSCG00000011512,ENSSSCG00000012329,ENSSSCG00000013938,ENSSSCG00000006310,…	SIN3A|-|REL|TERF2|-|FGFR1|BCOR|FOXL2|-|RBBP7|NR2F6|ILF3|PHF14|-|-|-|NCOR1|-|PHF8|GATAD2A|POU2F1|-|ATN1|HIVEP1|-|CREBBP|KAT6B|HIST1H2AC|MPHOSPH8|-|TAF3|ATF3|BRCA1|YEATS2|GATAD2B|KAT6A|-|HDAC1|ZNF148|ASXL1|NRIP1|BRD7|TFCP2L1|HIST1H1D|STAG2|EDNRA|HIST1H2AA|CCL5|ZBTB33|FOXP1|CTR9|-|E2F8|NELFE|HSF4|PLCB1|NFIB|MED25|SRSF9|-|-|-|TCERG1|RBPJ|-|NKX2-1|HHEX|HAND1|MED1|FEZF1|RBM10|SRSF4|MLX|SAP130|SKOR2|JAR…
			GO:0010558	negative regulation of macromolecule biosynthetic process	biological_process	3.7419e-08	6.0022e-06	97	2200	829	19209	ENSSSCG00000008909,ENSSSCG00000003197,ENSSSCG00000005190,ENSSSCG00000007056,ENSSSCG00000001423,ENSSSCG00000013352,ENSSSCG00000002792,ENSSSCG00000003719,ENSSSCG00000022155,ENSSSCG00000014416,ENSSSCG00000013559,ENSSSCG00000012727,ENSSSCG00000011025,ENSSSCG00000001102,ENSSSCG00000012642,ENSSSCG00000001137,ENSSSCG00000015732,ENSSSCG00000021644,ENSSSCG00000016298,ENSSSCG00000013406,ENSSSCG00000009034,…	-|MED25|NFIB|PLCB1|NELFE|E2F8|HSF4|-|RBPJ|TCERG1|-|FMR1|-|HIST1H2AA|STAG2|HIST1H1D|TFCP2L1|BRD7|INPP5D|CTR9|-|FOXP1|ZBTB33|NANOS2|CCL5|FOXK1|ZFHX3|-|BACH2|MEF2C|MYPOP|MORF4L2|-|RSF1|MECOM|PAX5|UBE2I|RELA|SKOR2|SAP130|MLX|FEZF1|RBM10|MED1|HAND1|HHEX|NKX2-1
			GO:0031327	negative regulation of cellular biosynthetic process	biological_process	3.8842e-08	6.1711e-06	100	2200	862	19209	ENSSSCG00000009034,ENSSSCG00000013406,ENSSSCG00000012608,ENSSSCG00000027675,ENSSSCG00000017705,ENSSSCG00000003096,ENSSSCG00000009031,ENSSSCG00000001102,ENSSSCG00000001137,ENSSSCG00000012642,ENSSSCG00000015732,ENSSSCG00000021644,ENSSSCG00000016298,ENSSSCG00000022155,ENSSSCG00000003719,ENSSSCG00000013559,ENSSSCG00000012727,ENSSSCG00000014416,ENSSSCG00000011025,ENSSSCG00000008909,ENSSSCG00000003197,…	-|CTR9|ZBTB33|FOXP1|CCL5|NANOS2|EDNRA|HIST1H2AA|HIST1H1D|STAG2|TFCP2L1|BRD7|INPP5D|RBPJ|-|-|FMR1|TCERG1|-|-|MED25|PLCB1|NFIB|NELFE|HSF4|E2F8|-|EPO|-|-|ELK4|SMAD4|P2RY13|JARID2|SAP130|SKOR2|RBM10|FEZF1|MLX|HAND1|MED1|NKX2-1|HHEX|RSF1|MECOM|PAX5|RELA|UBE2I|
			GO:0000122	negative regulation of transcription from RNA polymerase II promoter	biological_process	4.0259e-08	6.3359e-06	65	2200	482	19209	ENSSSCG00000005345,ENSSSCG00000021560,ENSSSCG00000012981,ENSSSCG00000003097,ENSSSCG00000021810,ENSSSCG00000002752,ENSSSCG00000014149,ENSSSCG00000004332,ENSSSCG00000004524,ENSSSCG00000025182,ENSSSCG00000001061,ENSSSCG00000003559,ENSSSCG00000007673,ENSSSCG00000029806,ENSSSCG00000017505,ENSSSCG00000017070,ENSSSCG00000010472,ENSSSCG00000001945,ENSSSCG00000005767,ENSSSCG00000015859,ENSSSCG00000017397,…	PAX5|UBE2I|RELA|MYPOP|-|ZFHX3|MEF2C|BACH2|SMAD4|ELK4|JARID2|-|EPO|-|MED1|HAND1|HHEX|NKX2-1|SKOR2|SAP130|MLX|RBM10|FEZF1|-|RBPJ|TCERG1|-|NFIB|HSF4|E2F8|MED25|CTR9|-|ZBTB33|FOXP1|TFCP2L1|HIST1H1D|NRIP1|ASXL1|ZNF148|GATAD2B|YEATS2|HDAC1|-|CREBBP|HIVEP1|ATF3|-|TAF3|GATAD2A|ATN1|-|NCOR1|-|-|-|PHF14|RBBP7|NR2F6|-|FOXL2|REL|SIN3A|BCOR|FGFR1|
			GO:0044422	organelle part	cellular_component	4.1374e-08	6.4505e-06	413	2200	4955	19209	ENSSSCG00000013638,ENSSSCG00000004934,ENSSSCG00000008575,ENSSSCG00000003943,ENSSSCG00000013639,ENSSSCG00000008388,ENSSSCG00000029561,ENSSSCG00000024144,ENSSSCG00000015531,ENSSSCG00000001876,ENSSSCG00000006770,ENSSSCG00000027722,ENSSSCG00000000019,ENSSSCG00000009052,ENSSSCG00000014868,ENSSSCG00000025609,ENSSSCG00000027701,ENSSSCG00000018080,ENSSSCG00000024307,ENSSSCG00000029835,ENSSSCG00000028563,…	ILF3|DPP8|ASXL2|MED8|SLC44A2|REL|-|NDUFS7|-|IMP3|-|-|-|ZNF330|EMSY|-|RP2|ATP8|-|-|HNRNPR|RNF7|-|KAT6B|-|SCD|KRT84|GATAD2A|ADD3|-|CENPI|MRPS36|DVL3|CYP1A1|-|IKZF3|-|DES|HNRNPUL1|POLR3G|-|PGM5|NCOA6|PIH1D1|C10orf2|SKP2|RNF111|CLTB|-|MX2|TAF11|MED12|ZDHHC9|-|-|-|INTS9|SPPL2C|-|ASF1B|UBN2|NFIB|PAX6|RRP1B|HPSE|AFF4|UBE2N|AFG3L2|-|ELK4|SMAD4|NAA10|ILF2|GDPD2|-|-|LNPK|-|NKX2-1|FOXK2|-|CYB5A|SMARCD3|TPCN…
			GO:0045892	negative regulation of transcription, DNA-dependent	biological_process	4.858e-08	7.5039e-06	87	2200	718	19209	ENSSSCG00000014882,ENSSSCG00000011743,ENSSSCG00000005345,ENSSSCG00000021560,ENSSSCG00000012981,ENSSSCG00000007576,ENSSSCG00000002752,ENSSSCG00000014149,ENSSSCG00000004332,ENSSSCG00000003097,ENSSSCG00000012534,ENSSSCG00000021810,ENSSSCG00000007673,ENSSSCG00000003559,ENSSSCG00000003445,ENSSSCG00000029806,ENSSSCG00000004524,ENSSSCG00000025182,ENSSSCG00000001061,ENSSSCG00000005767,ENSSSCG00000015859,…	RSF1|MECOM|PAX5|UBE2I|RELA|FOXK1|ZFHX3|MEF2C|BACH2|MYPOP|MORF4L2|-|EPO|-|-|-|SMAD4|ELK4|JARID2|SKOR2|SAP130|MLX|RBM10|FEZF1|MED1|HAND1|HHEX|NKX2-1|RBPJ|-|TCERG1|-|-|-|MED25|PLCB1|NFIB|E2F8|HSF4|-|CTR9|ZBTB33|FOXP1|HIST1H2AA|HIST1H1D|TFCP2L1|BRD7|NRIP1|ASXL1|ZNF148|HDAC1|-|KAT6A|GATAD2B|BRCA1|YEATS2|ATF3|HIST1H2AC|MPHOSPH8|-|TAF3|KAT6B|CREBBP|-|HIVEP1|ATN1|-|POU2F1|GATAD2A|PHF8|-|NCOR1|-|-|-|PHF14…
			GO:0005549	odorant binding	molecular_function	5.2924e-08	8.0998e-06	47	2200	245	19209	ENSSSCG00000024425,ENSSSCG00000014465,ENSSSCG00000013192,ENSSSCG00000015177,ENSSSCG00000005802,ENSSSCG00000014476,ENSSSCG00000015154,ENSSSCG00000028416,ENSSSCG00000030613,ENSSSCG00000022245,ENSSSCG00000005817,ENSSSCG00000011987,ENSSSCG00000030381,ENSSSCG00000028704,ENSSSCG00000024499,ENSSSCG00000028286,ENSSSCG00000014458,ENSSSCG00000025526,ENSSSCG00000027899,ENSSSCG00000027180,ENSSSCG00000029437,…	-|-|-|-|-|-|-|-|-|-|-|-|-|-|-|-|OR5D18|OR5AS1|-|-|-|OR9G4|-|-|-|-|-|-|OR5B17|-|OR5I1|-|-|-|-|-|-|-|-|-|-|-|OR10Q1|-|OR5AR1|-|-|
			GO:0009059	macromolecule biosynthetic process	biological_process	6.9494e-08	1.0539e-05	302	2200	3389	19209	ENSSSCG00000011810,ENSSSCG00000029425,ENSSSCG00000001880,ENSSSCG00000015309,ENSSSCG00000028696,ENSSSCG00000003354,ENSSSCG00000008376,ENSSSCG00000002762,ENSSSCG00000008439,ENSSSCG00000015815,ENSSSCG00000027353,ENSSSCG00000027748,ENSSSCG00000012329,ENSSSCG00000012250,ENSSSCG00000024962,ENSSSCG00000028632,ENSSSCG00000005201,ENSSSCG00000009146,ENSSSCG00000007951,ENSSSCG00000017693,ENSSSCG00000009359,…	-|MRPS18B|SIN3A|MTERF1|FEN1|-|COMMD1|TERF2|RHOQ|FGFR1|-|-|PHF8|MED14|-|-|-|RPL34|CREBBP|AATF|-|PNKP|TLR3|-|RPS8|CHRDL1|-|-|WRNIP1|KAT7|-|-|ASXL1|-|MYBL2|TFAP2D|USP7|MEF2D|SMAD5|BRD4|ZBTB33|POU3F4|TFCP2L1|ERCC6|-|PPM1A|STAG2|ZIC1|HIST1H2AA|LBX1|GTF3C6|-|ON
			GO:0006807	nitrogen compound metabolic process	biological_process	7.293e-08	1.0961e-05	401	2200	4788	19209	ENSSSCG00000009615,ENSSSCG00000009906,ENSSSCG00000015519,ENSSSCG00000010903,ENSSSCG00000024621,ENSSSCG00000003197,ENSSSCG00000025440,ENSSSCG00000002755,ENSSSCG00000004138,ENSSSCG00000022155,ENSSSCG00000000806,ENSSSCG00000012727,ENSSSCG00000022268,ENSSSCG00000016679,ENSSSCG00000028815,ENSSSCG00000001137,ENSSSCG00000015972,ENSSSCG00000022080,ENSSSCG00000005719,ENSSSCG00000021644,ENSSSCG00000017524,…	NUDT18|SRSF9|RASAL2|LHX9|KAT2B|MED25|TCEB3|NFAT5|HIVEP2|RBPJ|SCAF11|FMR1|-|-|-|HIST1H1D|-|RHOA|RAPGEF1|BRD7|CDK5RAP3|MAPKAPK5|FOXP1|ONECUT3|GNAS|TOX4|-|-|PSMC2|ACIN1|DUOX2|MTO1|CKM|ZNF75D|-|ZNF280C|ARHGEF9|RSF1|TADA3|MC3R|UBP1|PAX5|STAT1|SAP130|ALS2|RBAK|CHCHD2|HAND1|-|-|MED1|MED11|-|-|-|-|-|-|SPAST|-|-|MED13|TET2|DIS3L|NCOR1|ZNF280B|ZMYND8|PAN3|SCML2|-|RABEP2|SP4|-|IKBKG|USP45|NSD1|PHF14|SNRPE|F…
			GO:0009890	negative regulation of biosynthetic process	biological_process	7.3881e-08	1.1004e-05	100	2200	874	19209	ENSSSCG00000012608,ENSSSCG00000027675,ENSSSCG00000009034,ENSSSCG00000013406,ENSSSCG00000003096,ENSSSCG00000017705,ENSSSCG00000012642,ENSSSCG00000001137,ENSSSCG00000001102,ENSSSCG00000009031,ENSSSCG00000021644,ENSSSCG00000016298,ENSSSCG00000015732,ENSSSCG00000014416,ENSSSCG00000013559,ENSSSCG00000012727,ENSSSCG00000003719,ENSSSCG00000022155,ENSSSCG00000011025,ENSSSCG00000003197,ENSSSCG00000008909,…	ZBTB33|FOXP1|-|CTR9|NANOS2|CCL5|STAG2|HIST1H1D|HIST1H2AA|EDNRA|BRD7|INPP5D|TFCP2L1|TCERG1|-|FMR1|-|RBPJ|-|MED25|-|NELFE|HSF4|E2F8|NFIB|PLCB1|-|-|-|EPO|JARID2|P2RY13|SMAD4|ELK4|MLX|RBM10|FEZF1|SKOR2|SAP130|HHEX|NKX2-1|MED1|HAND1|MECOM|RSF1|UBE2I|RELA|PAX5|FGF19|ZFHX3|-|BACH2|MEF2C|FOXK1|-|MYPOP|MORF4L2|-|FOXL2|PHF14|ILF3|NR2F6|RBBP7|-|FGFR1|BCOR|SIN3A|REL|-|-|PHF8|NCOR1|-|-|-|RPL13A|KAT6B|ATF3|MPH…
			GO:0000982	RNA polymerase II core promoter proximal region sequence-specific DNA binding transcription factor activity	molecular_function	8.1573e-08	1.2042e-05	39	2200	226	19209	ENSSSCG00000011858,ENSSSCG00000028104,ENSSSCG00000004910,ENSSSCG00000005345,ENSSSCG00000009370,ENSSSCG00000006482,ENSSSCG00000014149,ENSSSCG00000028237,ENSSSCG00000013439,ENSSSCG00000007366,ENSSSCG00000003097,ENSSSCG00000015595,ENSSSCG00000028760,ENSSSCG00000004524,ENSSSCG00000007951,ENSSSCG00000011514,ENSSSCG00000029578,ENSSSCG00000017125,ENSSSCG00000010472,ENSSSCG00000012853,ENSSSCG00000017070,…	ZNF148|HOXC11|RAX|PAX5|FOXO1|MEF2D|MEF2C|-|ONECUT3|MYBL2|MYPOP|ATF3|-|SMAD4|CREBBP|-|-|FOXK2|HHEX|IRF7|HAND1|CARF|-|CRX|RBPJ|ONECUT1|-|E2F8|NFAT5|HIF1A|PAX6|-|NFIB|-|FOXL2|PTF1A|POU4F3|ZIC1|ELF1|
			GO:0009892	negative regulation of metabolic process	biological_process	8.4685e-08	1.2326e-05	135	2200	1296	19209	ENSSSCG00000002762,ENSSSCG00000004106,ENSSSCG00000020991,ENSSSCG00000015815,ENSSSCG00000001880,ENSSSCG00000026097,ENSSSCG00000011810,ENSSSCG00000028562,ENSSSCG00000026722,ENSSSCG00000005201,ENSSSCG00000025130,ENSSSCG00000011512,ENSSSCG00000012329,ENSSSCG00000018039,ENSSSCG00000009761,ENSSSCG00000003166,ENSSSCG00000015595,ENSSSCG00000009570,ENSSSCG00000023149,ENSSSCG00000017693,ENSSSCG00000007951,…	TERF2|-|-|FGFR1|SIN3A|LAMP3|-|FOXL2|PHF14|-|-|-|PHF8|NCOR1|-|RPL13A|ATF3|MPHOSPH8|HIST1H2AC|AATF|CREBBP|KAT6A|HDAC1|N4BP1|BRCA1|YEATS2|ASXL1|RHOA|HIST1H1D|STAG2|HIST1H2AA|EDNRA|BRD7|DEPTOR|TFCP2L1|CDK5RAP3|STK38|FOXP1|ZBTB33|UBASH3B|MED25|LRRK2|KAT2B|SRSF9|E2F8|NELFE|HSF4|TCERG1|FMR1|RBPJ|-|BAG6|MLX|SRSF4|RBM10|SAP130|HHEX|MED1|RNF4|HAND1|-|JARID2|P2RY13|-|BACH2|MEF2C|FOXK1|ACIN1|MECOM|RSF1|SPRED…
			GO:0005886	plasma membrane	cellular_component	8.4971e-08	1.2326e-05	341	2200	3702	19209	ENSSSCG00000006451,ENSSSCG00000022329,ENSSSCG00000002159,ENSSSCG00000005335,ENSSSCG00000003955,ENSSSCG00000012663,ENSSSCG00000003576,ENSSSCG00000027490,ENSSSCG00000024582,ENSSSCG00000022817,ENSSSCG00000005791,ENSSSCG00000024099,ENSSSCG00000017252,ENSSSCG00000014482,ENSSSCG00000021107,ENSSSCG00000014759,ENSSSCG00000025666,ENSSSCG00000010782,ENSSSCG00000027104,ENSSSCG00000024212,ENSSSCG00000005110,…	PCD1B|-|-|-|-|ENOX2|GPR3|-|-|-|-|-|KCNJ2|-|-|OR52R1|-|-|-|-|SYNE2|-|GPR26|-|CD83|-|OR5AS1|-|OR6C4|OR1J2|-|-|TPM1|-|GJB7|-|-|-|POPDC2|PLP2|RHOQ|FGFR1|-|FEN1|-|-|-|NTRK1|INHA|-|-|CCR1|-|NOX3|PCDH8|-|P2RY13|PAK1|-|-|PANX2|ATP4B|-|ITGA8|-|-|-|BMPR1B|-|GRIA3|LRRK2|RS1|ATP6V0D2|-|-|-|OR4K17|ABR|-|ZBTB33|-|GPR34|-|-|CSNK2B|OR10G2|STAG2|PICK1|-|GPR52|OR6T1|-|-|OR51M1|-|-|OR6K2|KCNMB1|-|OR12D3|HVCN1|-|-|-…
			GO:0016568	chromatin modification	biological_process	9.3592e-08	1.346e-05	55	2200	399	19209	ENSSSCG00000022459,ENSSSCG00000016435,ENSSSCG00000011332,ENSSSCG00000015859,ENSSSCG00000001061,ENSSSCG00000004524,ENSSSCG00000007951,ENSSSCG00000025182,ENSSSCG00000029084,ENSSSCG00000010316,ENSSSCG00000003559,ENSSSCG00000006231,ENSSSCG00000021810,ENSSSCG00000007907,ENSSSCG00000006562,ENSSSCG00000022101,ENSSSCG00000011776,ENSSSCG00000012793,ENSSSCG00000012534,ENSSSCG00000007023,ENSSSCG00000029203,…	-|SMARCD3|SETD2|SAP130|JARID2|SMAD4|CREBBP|ELK4|FSHR|KAT6B|-|CHD7|-|USP7|GATAD2B|BRCA1|YEATS2|HCFC1|MORF4L2|KAT6A|TOX4|HMGB4|HDAC1|KANSL1|CENPP|PAX5|KAT7|EZH1|TADA3|RSF1|ASXL1|-|SIN3A|SMARCA1|BRD7|-|HIST1H1D|BCOR|PIH1D1|NSD1|CTR9|HSF4|UBE2N|SUPT7L|-|-|EP4
			GO:0034645	cellular macromolecule biosynthetic process	biological_process	9.518e-08	1.3571e-05	296	2200	3321	19209	ENSSSCG00000017524,ENSSSCG00000027675,ENSSSCG00000009890,ENSSSCG00000021644,ENSSSCG00000015972,ENSSSCG00000024974,ENSSSCG00000022080,ENSSSCG00000001137,ENSSSCG00000012727,ENSSSCG00000022155,ENSSSCG00000004138,ENSSSCG00000002755,ENSSSCG00000025440,ENSSSCG00000003197,ENSSSCG00000010903,ENSSSCG00000024621,ENSSSCG00000017919,ENSSSCG00000011175,ENSSSCG00000017505,ENSSSCG00000017070,ENSSSCG00000007743,…	CDK5RAP3|FOXP1|MAPKAPK5|BRD7|-|RPL13|RHOA|HIST1H1D|FMR1|RBPJ|HIVEP2|NFAT5|TCEB3|MED25|LHX9|KAT2B|MED11|-|MED1|HAND1|CHCHD2|RBAK|SAP130|STAT1|PAX5|UBP1|TADA3|RSF1|ZNF280C|ZNF75D|PSMC2|-|TOX4|ONECUT3|FOXL2|PHF14|NSD1|IKBKG|SP4|-|RPL23|-|SCML2|NCOR1|ZNF280B|ZMYND8|TET2|MED13|-|-|-|-|-|-|-|-|GMNC|RPL13A|ATF3|HIST1H2AC|MPHOSPH8|IRF7|SETD2|-|ANKRD17|NFKBIZ|NPAS2|ERBB2IP|-|ART3|BRCA1|YEATS2|KAT6A|HMGB4|…
			GO:0003676	nucleic acid binding	molecular_function	1.0339e-07	1.4616e-05	255	2200	2781	19209	ENSSSCG00000017532,ENSSSCG00000008479,ENSSSCG00000030224,ENSSSCG00000015498,ENSSSCG00000012118,ENSSSCG00000028077,ENSSSCG00000009720,ENSSSCG00000005279,ENSSSCG00000029168,ENSSSCG00000005096,ENSSSCG00000024307,ENSSSCG00000003943,ENSSSCG00000008575,ENSSSCG00000013638,ENSSSCG00000013873,ENSSSCG00000012149,ENSSSCG00000002925,ENSSSCG00000024694,ENSSSCG00000014364,ENSSSCG00000003268,ENSSSCG00000012241,…	HOXB1|-|-|RC3H1|TLR8|-|DDX60|FOXB2|KIAA0430|HIF1A|-|MED8|ASXL2|ILF3|NR2F6|RBBP7|POLR2I|-|ANKHD1|TSEN34|BCOR|IMP3|-|-|DICER1|REL|-|ELF1|-|-|SCAF4|AGGF1|IKZF3|NRIP1|IRX4|ZNF148|-|RAX|-|-|PBX3|-|CUX1|GATAD2B|-|KAT6B|-|HIVEP1|HNRNPR|-|-|-|POU2F1|GATAD2A|CRX|CARF|-|RORA|-|BICC1|ZCCHC11|UBN2|-|-|NFIB|PAX6|EMX2|OASL|-|-|-|TAF11|-|POU4F3|-|NCBP2L|NANOS2|PTF1A|ZNF280D|C10orf2|PIH1D1|SF1|-|-|MED12|-|EVX2|-…
			GO:0010629	negative regulation of gene expression	biological_process	1.1603e-07	1.6266e-05	94	2200	814	19209	ENSSSCG00000002762,ENSSSCG00000020991,ENSSSCG00000012241,ENSSSCG00000015815,ENSSSCG00000001880,ENSSSCG00000030674,ENSSSCG00000028225,ENSSSCG00000008388,ENSSSCG00000028562,ENSSSCG00000011810,ENSSSCG00000013873,ENSSSCG00000013638,ENSSSCG00000012149,ENSSSCG00000026722,ENSSSCG00000005201,ENSSSCG00000025130,ENSSSCG00000009346,ENSSSCG00000011512,ENSSSCG00000012329,ENSSSCG00000018039,ENSSSCG00000009761,…	TERF2|-|BCOR|FGFR1|SIN3A|-|DICER1|REL|FOXL2|-|NR2F6|ILF3|RBBP7|PHF14|-|-|-|-|PHF8|NCOR1|-|ATN1|GATAD2A|POU2F1|KAT6B|MPHOSPH8|-|HIST1H2AC|TAF3|ATF3|-|HIVEP1|CREBBP|-|KAT6A|HDAC1|YEATS2|BRCA1|GATAD2B|ZNF148|ASXL1|NRIP1|HIST1H1D|HIST1H2AA|BRD7|TFCP2L1|FOXP1|ZBTB33|-|CTR9|MED25|-|HSF4|E2F8|NFIB|PLCB1|-|FMR1|TCERG1|RBPJ|-|-|FEZF1|RBM10|MLX|SAP130|SKOR2|NKX2-1|HHEX|HAND1|MED1|-|-|-|EPO|JARID2|ELK4|SMAD…
			GO:0044446	intracellular organelle part	cellular_component	1.2324e-07	1.7133e-05	404	2200	4876	19209	ENSSSCG00000012250,ENSSSCG00000005201,ENSSSCG00000028632,ENSSSCG00000009298,ENSSSCG00000028018,ENSSSCG00000027353,ENSSSCG00000000403,ENSSSCG00000012329,ENSSSCG00000022866,ENSSSCG00000015309,ENSSSCG00000028334,ENSSSCG00000001880,ENSSSCG00000006320,ENSSSCG00000028696,ENSSSCG00000008376,ENSSSCG00000002762,ENSSSCG00000005436,ENSSSCG00000003354,ENSSSCG00000004106,ENSSSCG00000006078,ENSSSCG00000008439,…	MED14|-|-|CDK8|EP400|-|BAZ2A|PHF8|NXF1|MTERF1|KRT74|SIN3A|-|FEN1|COMMD1|TERF2|RAD23B|-|-|-|RHOQ|SNRPA|RSL1D1|-|-|TPM1|CYP7A1|AEN|-|MYBL2|N4BP1|PAPOLG|TBCA|USP7|RHOT1|TFAP2D|USPL1|MEF2D|MAGI1|SMAD5|WRNIP1|KAT7|-|RAB7A|ASXL1|ATP6V0C|RPS8|ND1|SYNE2|-|KIAA0753|RPL34|AATF|CREBBP|PRELID1|PNKP|-|PHC3|GPR3|TLR3|-|NELFE|E2F8|HSF4|SLC39A13|ATP6V0D2|KRT3|-|KLHL8|LRRK2|-|-|GRIA3|TCERG1|CHD2|MRPL15|SMARCA1|ER…
			GO:2000113	negative regulation of cellular macromolecule biosynthetic process	biological_process	1.852e-07	2.5533e-05	92	2200	800	19209	ENSSSCG00000029806,ENSSSCG00000003559,ENSSSCG00000007673,ENSSSCG00000003445,ENSSSCG00000001061,ENSSSCG00000004524,ENSSSCG00000025182,ENSSSCG00000017397,ENSSSCG00000012271,ENSSSCG00000016612,ENSSSCG00000005767,ENSSSCG00000015859,ENSSSCG00000010472,ENSSSCG00000001945,ENSSSCG00000017505,ENSSSCG00000017070,ENSSSCG00000011743,ENSSSCG00000014882,ENSSSCG00000021560,ENSSSCG00000012981,ENSSSCG00000005345,…	-|-|EPO|-|JARID2|SMAD4|ELK4|MLX|RBM10|FEZF1|SKOR2|SAP130|HHEX|NKX2-1|MED1|HAND1|MECOM|RSF1|UBE2I|RELA|PAX5|ZFHX3|BACH2|MEF2C|FOXK1|-|MYPOP|MORF4L2|FOXP1|ZBTB33|CTR9|-|NANOS2|STAG2|HIST1H1D|HIST1H2AA|BRD7|TFCP2L1|TCERG1|-|FMR1|-|RBPJ|-|MED25|-|HSF4|E2F8|PL
			GO:0001071	nucleic acid binding transcription factor activity	molecular_function	2.9396e-07	3.9868e-05	102	2200	913	19209	ENSSSCG00000011858,ENSSSCG00000008171,ENSSSCG00000017494,ENSSSCG00000003321,ENSSSCG00000004910,ENSSSCG00000017553,ENSSSCG00000005236,ENSSSCG00000005604,ENSSSCG00000006482,ENSSSCG00000014319,ENSSSCG00000007366,ENSSSCG00000012793,ENSSSCG00000006562,ENSSSCG00000001744,ENSSSCG00000021437,ENSSSCG00000028760,ENSSSCG00000015595,ENSSSCG00000001049,ENSSSCG00000027056,ENSSSCG00000007951,ENSSSCG00000029578,…	ZNF148|NPAS2|IKZF3|-|RAX|KAT7|-|PBX3|MEF2D|SMAD5|MYBL2|HCFC1|GATAD2B|TFAP2D|-|-|ATF3|HIVEP1|-|CREBBP|-|-|-|GATAD2A|POU2F1|IRF7|-|-|ZNF280B|-|FOXB2|-|HIF1A|-|SP4|FOXL2|-|NR2F6|-|-|SIN3A|SP2|ELF1|REL|MECOM|UBP1|ZNF280C|RELA|HOXC11|-|FOXO1|PAX5|STAT1|-|-|MEF2C|BACH2|ONECUT3|USF2|FOXK1|ZNF75D|MYPOP|-|JARID2|ELK4|SMAD4|FEZF1|MLX|FOXK2|NKX2-1|HHEX|HAND1|MED1|CARF|CRX|RBPJ|HIVEP2|UBN2|RORA|-|ONECUT1|-|-…
			GO:0003700	sequence-specific DNA binding transcription factor activity	molecular_function	2.9396e-07	3.9868e-05	102	2200	913	19209	ENSSSCG00000027056,ENSSSCG00000007951,ENSSSCG00000001049,ENSSSCG00000028760,ENSSSCG00000015595,ENSSSCG00000021437,ENSSSCG00000006310,ENSSSCG00000012853,ENSSSCG00000013938,ENSSSCG00000021069,ENSSSCG00000029578,ENSSSCG00000011514,ENSSSCG00000017553,ENSSSCG00000004910,ENSSSCG00000003321,ENSSSCG00000017494,ENSSSCG00000011858,ENSSSCG00000008171,ENSSSCG00000012793,ENSSSCG00000006562,ENSSSCG00000001744,…	-|CREBBP|HIVEP1|-|ATF3|-|POU2F1|IRF7|GATAD2A|-|-|-|KAT7|RAX|-|IKZF3|ZNF148|NPAS2|HCFC1|GATAD2B|TFAP2D|MYBL2|SMAD5|-|PBX3|MEF2D|NR2F6|FOXL2|-|SP4|ELF1|REL|SP2|SIN3A|-|-|ZNF280B|-|-|HIF1A|-|-|-|FOXB2|ELK4|SMAD4|JARID2|-|HAND1|MED1|NKX2-1|HHEX|FOXK2|FEZF1|ML
			GO:0000987	core promoter proximal region sequence-specific DNA binding	molecular_function	4.0911e-07	5.5038e-05	38	2200	232	19209	ENSSSCG00000028562,ENSSSCG00000014412,ENSSSCG00000027675,ENSSSCG00000003943,ENSSSCG00000009440,ENSSSCG00000011692,ENSSSCG00000011512,ENSSSCG00000016117,ENSSSCG00000003124,ENSSSCG00000022155,ENSSSCG00000002755,ENSSSCG00000013352,ENSSSCG00000005190,ENSSSCG00000013320,ENSSSCG00000008909,ENSSSCG00000007951,ENSSSCG00000004524,ENSSSCG00000028760,ENSSSCG00000015595,ENSSSCG00000010472,ENSSSCG00000017070,…	FOXL2|POU4F3|FOXP1|MED8|ELF1|ZIC1|-|CARF|CRX|RBPJ|NFAT5|E2F8|NFIB|PAX6|-|CREBBP|SMAD4|-|ATF3|HHEX|HAND1|FEZF1|-|-|FOXK2|RAX|HOXC11|PAX5|ZNF148|CHD7|MYBL2|GATAD2B|MYPOP|MEF2C|-|-|MEF2D|HDAC1|
			GO:0001159	core promoter proximal region DNA binding	molecular_function	4.6769e-07	6.2416e-05	38	2200	233	19209	ENSSSCG00000009440,ENSSSCG00000011692,ENSSSCG00000028562,ENSSSCG00000014412,ENSSSCG00000027675,ENSSSCG00000003943,ENSSSCG00000002755,ENSSSCG00000013352,ENSSSCG00000005190,ENSSSCG00000013320,ENSSSCG00000008909,ENSSSCG00000003124,ENSSSCG00000016117,ENSSSCG00000011512,ENSSSCG00000022155,ENSSSCG00000010472,ENSSSCG00000017070,ENSSSCG00000029578,ENSSSCG00000016612,ENSSSCG00000011514,ENSSSCG00000017125,…	ELF1|ZIC1|FOXL2|POU4F3|FOXP1|MED8|NFAT5|E2F8|NFIB|PAX6|-|CRX|CARF|-|RBPJ|HHEX|HAND1|-|FEZF1|-|FOXK2|CREBBP|SMAD4|-|ATF3|CHD7|MYBL2|MYPOP|GATAD2B|-|MEF2C|-|MEF2D|HDAC1|HOXC11|RAX|PAX5|ZNF148|
			GO:0000978	RNA polymerase II core promoter proximal region sequence-specific DNA binding	molecular_function	5.4815e-07	7.2573e-05	36	2200	216	19209	ENSSSCG00000011692,ENSSSCG00000009440,ENSSSCG00000003943,ENSSSCG00000027675,ENSSSCG00000014412,ENSSSCG00000028562,ENSSSCG00000008909,ENSSSCG00000005190,ENSSSCG00000013320,ENSSSCG00000002755,ENSSSCG00000013352,ENSSSCG00000022155,ENSSSCG00000011512,ENSSSCG00000016117,ENSSSCG00000003124,ENSSSCG00000017125,ENSSSCG00000029578,ENSSSCG00000016612,ENSSSCG00000011514,ENSSSCG00000017070,ENSSSCG00000010472,…	ZIC1|ELF1|MED8|FOXP1|POU4F3|FOXL2|-|NFIB|PAX6|NFAT5|E2F8|RBPJ|-|CARF|CRX|FOXK2|-|FEZF1|-|HAND1|HHEX|-|ATF3|SMAD4|HDAC1|-|MEF2C|MEF2D|MYPOP|GATAD2B|CHD7|MYBL2|ZNF148|PAX5|RAX|HOXC11|
			GO:0071944	cell periphery	cellular_component	7.9088e-07	0.00010389	342	2200	3787	19209	ENSSSCG00000004146,ENSSSCG00000005212,ENSSSCG00000013127,ENSSSCG00000005873,ENSSSCG00000013807,ENSSSCG00000001147,ENSSSCG00000030290,ENSSSCG00000002184,ENSSSCG00000021605,ENSSSCG00000000211,ENSSSCG00000008294,ENSSSCG00000012640,ENSSSCG00000013790,ENSSSCG00000029613,ENSSSCG00000028954,ENSSSCG00000022927,ENSSSCG00000021492,ENSSSCG00000029658,ENSSSCG00000014501,ENSSSCG00000000312,ENSSSCG00000029706,…	REPS1|PLGRKT|OR4D9|-|-|-|-|-|-|AQP5|ACTG2|-|-|SYNM|OR6C3|-|-|-|OR5AR1|-|-|-|MCAM|-|-|-|-|S1PR2|-|-|-|-|OR5V1|PLIN4|-|CDH11|-|-|-|NTNG1|DMPK|-|-|OR5B17|OR52Z1|-|-|-|-|ZDHHC2|KCNJ9|-|OR51M1|-|-|-|-|-|-|OR12D3|HVCN1|-|KCNMB1|OR6K2|MYH9|SULF1|PPP3CB|DENND4C|FRS2|-|-|F11R|-|-|OR51B5|-|OR52N1|PECAM1|-|-|-|-|KCNV1|-|MS4A1|ATP7A|EHD1|-|-|TGM2|-|KCNQ5|-|GJB1|TEK|PAK1|-|P2RY13|PCDH8|-|-|ITGA8|-|PANX2|ATP4B…
			GO:0001077	RNA polymerase II core promoter proximal region sequence-specific DNA binding transcription factor activity involved in positive regulation of transcription	molecular_function	8.9989e-07	0.00011728	29	2200	155	19209	ENSSSCG00000014149,ENSSSCG00000028237,ENSSSCG00000006482,ENSSSCG00000013439,ENSSSCG00000002755,ENSSSCG00000007366,ENSSSCG00000005190,ENSSSCG00000017046,ENSSSCG00000013320,ENSSSCG00000005096,ENSSSCG00000016117,ENSSSCG00000011512,ENSSSCG00000003124,ENSSSCG00000022155,ENSSSCG00000004910,ENSSSCG00000028104,ENSSSCG00000004616,ENSSSCG00000005345,ENSSSCG00000029578,ENSSSCG00000011514,ENSSSCG00000011692,…	MEF2C|-|MEF2D|ONECUT3|NFAT5|MYBL2|NFIB|-|PAX6|HIF1A|CARF|-|CRX|RBPJ|RAX|HOXC11|ONECUT1|PAX5|-|-|ZIC1|FOXK2|ELF1|-|-|PTF1A|FOXL2|POU4F3|SMAD4|
			GO:0006325	chromatin organization	biological_process	9.6171e-07	0.00012437	63	2200	495	19209	ENSSSCG00000010316,ENSSSCG00000023149,ENSSSCG00000003559,ENSSSCG00000001061,ENSSSCG00000025182,ENSSSCG00000029084,ENSSSCG00000007951,ENSSSCG00000004524,ENSSSCG00000021101,ENSSSCG00000016435,ENSSSCG00000011332,ENSSSCG00000015859,ENSSSCG00000022459,ENSSSCG00000011551,ENSSSCG00000007248,ENSSSCG00000010801,ENSSSCG00000014882,ENSSSCG00000017310,ENSSSCG00000008070,ENSSSCG00000017382,ENSSSCG00000005345,…	KAT6B|HIST1H2AC|-|JARID2|ELK4|FSHR|CREBBP|SMAD4|-|SMARCD3|SETD2|SAP130|-|TADA3|ASXL1|-|RSF1|KANSL1|CENPP|EZH1|PAX5|KAT7|KAT6A|HDAC1|TOX4|HMGB4|-|CHD7|-|BRCA1|YEATS2|MORF4L2|HCFC1|USP7|GATAD2B|CTR9|PIH1D1|NSD1|-|HIST1H1D|ANP32B|-|HIST1H2AA|BCOR|BRD7|SMARCA1|SIN3A|HIST1H2BK|-|FMR1|RBBP5|PHF8|ASF1B|BAG6|TET2|-|-|-|EP400|KAT2B|SUPT7L|UBE2N|HSF4|
			GO:0001228	RNA polymerase II transcription regulatory region sequence-specific DNA binding transcription factor activity involved in positive regulation of transcription	molecular_function	3.1064e-06	0.00039863	35	2200	219	19209	ENSSSCG00000028104,ENSSSCG00000004910,ENSSSCG00000005345,ENSSSCG00000017494,ENSSSCG00000007366,ENSSSCG00000012793,ENSSSCG00000005236,ENSSSCG00000005604,ENSSSCG00000006482,ENSSSCG00000014149,ENSSSCG00000028237,ENSSSCG00000013439,ENSSSCG00000004524,ENSSSCG00000028760,ENSSSCG00000011514,ENSSSCG00000029578,ENSSSCG00000017125,ENSSSCG00000004616,ENSSSCG00000016117,ENSSSCG00000003124,ENSSSCG00000011512,…	HOXC11|RAX|PAX5|IKZF3|MYBL2|HCFC1|-|PBX3|MEF2D|MEF2C|-|ONECUT3|SMAD4|-|-|-|FOXK2|ONECUT1|CARF|CRX|-|RBPJ|-|NFAT5|-|HIF1A|PAX6|NFIB|FOXL2|PTF1A|POU4F3|-|ELF1|REL|ZIC1|
			GO:0030522	intracellular receptor signaling pathway	biological_process	3.4903e-06	0.00044446	26	2200	147	19209	ENSSSCG00000029084,ENSSSCG00000013873,ENSSSCG00000003444,ENSSSCG00000030662,ENSSSCG00000014878,ENSSSCG00000016835,ENSSSCG00000008575,ENSSSCG00000003559,ENSSSCG00000003445,ENSSSCG00000009034,ENSSSCG00000030674,ENSSSCG00000012396,ENSSSCG00000017505,ENSSSCG00000017416,ENSSSCG00000006472,ENSSSCG00000022080,ENSSSCG00000004576,ENSSSCG00000024592,ENSSSCG00000007248,ENSSSCG00000016954,ENSSSCG00000017672,…	FSHR|NR2F6|-|PTF1A|PAK1|SKP2|ASXL2|-|-|-|-|MED12|MED1|DHX58|CRABP2|RHOA|RORA|ANKRD17|ASXL1|ERBB2IP|MED13|BRCA1|MED14|-|DDX60|HDAC1|
			GO:0044260	cellular macromolecule metabolic process	biological_process	5.0543e-06	0.00063875	486	2200	6107	19209	ENSSSCG00000012743,ENSSSCG00000001410,ENSSSCG00000008513,ENSSSCG00000004138,ENSSSCG00000015288,ENSSSCG00000022155,ENSSSCG00000012727,ENSSSCG00000003398,ENSSSCG00000000806,ENSSSCG00000025440,ENSSSCG00000002755,ENSSSCG00000011867,ENSSSCG00000024621,ENSSSCG00000009906,ENSSSCG00000010903,ENSSSCG00000010743,ENSSSCG00000003197,ENSSSCG00000015136,ENSSSCG00000015687,ENSSSCG00000017006,ENSSSCG00000017524,…	MTMR1|BAG6|BIRC6|HIVEP2|RBBP5|RBPJ|FMR1|-|SCAF11|TCEB3|NFAT5|-|KAT2B|SRSF9|LHX9|BCCIP|MED25|UBASH3B|-|LCP2|CDK5RAP3|MAPKAPK5|STK38|FOXP1|-|DEPTOR|BRD7|-|-|RHOA|RPL13|-|HIST1H1D|PAX5|STAT1|RSF1|-|DISC1|ZNF280C|SPRED2|UBP1|TADA3|ACIN1|-|-|ZNF75D|MTO1|-|TOX4|ONECUT3|GNAS|PSMC2|-|TAB2|STUB1|-|MED11|BRAF|-|MED1|HAND1|ALS2|SAP130|CHCHD2|MMP13|RBAK|TET2|UBA7|NCOR1|ZNF280B|DIS3L|ZMYND8|SPAST|-|-|PYGM|MED…
			GO:0005730	nucleolus	cellular_component	6.3452e-06	0.00079587	63	2200	535	19209	ENSSSCG00000008070,ENSSSCG00000022240,ENSSSCG00000021038,ENSSSCG00000026302,ENSSSCG00000012534,ENSSSCG00000006727,ENSSSCG00000002034,ENSSSCG00000009912,ENSSSCG00000002841,ENSSSCG00000021810,ENSSSCG00000014100,ENSSSCG00000027733,ENSSSCG00000002752,ENSSSCG00000017693,ENSSSCG00000012791,ENSSSCG00000009146,ENSSSCG00000028553,ENSSSCG00000009570,ENSSSCG00000003765,ENSSSCG00000015595,ENSSSCG00000003166,…	CENPP|-|NRIP1|MKI67|MORF4L2|WDR3|ACIN1|POP5|N4BP1|-|TBCA|RRP7A|ZFHX3|AATF|NAA10|RPL34|ILF2|MPHOSPH8|SURF6|ATF3|RPL13A|PNKP|GNL2|HAND1|TAOK2|MED1|MIDN|-|-|ZNF330|-|RBPJ|RBBP5|NIN|PHF8|CARF|FMR1|SCAF11|CHD2|TCERG1|NFIB|RRP1B|UBE2N|OASL|DIAPH2|SRSF9|ILF3|RSL1D1|POLR2I|SNRPA|PIH1D1|AEN|SKP2|RNF111|ZBTB33|ERCC6|MED12|FEN1|RPL23|ANP32B|-|STAG2|IMP3|
			GO:0006475	internal protein amino acid acetylation	biological_process	8.5983e-06	0.0010704	21	2200	110	19209	ENSSSCG00000024604,ENSSSCG00000010316,ENSSSCG00000004524,ENSSSCG00000007951,ENSSSCG00000003169,ENSSSCG00000012791,ENSSSCG00000015859,ENSSSCG00000001880,ENSSSCG00000021644,ENSSSCG00000011551,ENSSSCG00000017553,ENSSSCG00000001410,ENSSSCG00000017310,ENSSSCG00000028018,ENSSSCG00000024621,ENSSSCG00000007023,ENSSSCG00000012534,ENSSSCG00000022101,ENSSSCG00000012793,ENSSSCG00000011776,ENSSSCG00000008548	ATAT1|KAT6B|SMAD4|CREBBP|PIH1D1|NAA10|SAP130|SIN3A|BRD7|TADA3|KAT7|BAG6|KANSL1|EP400|KAT2B|KAT6A|MORF4L2|BRCA1|HCFC1|YEATS2|SUPT7L|
			GO:0043966	histone H3 acetylation	biological_process	1.0543e-05	0.0013028	12	2200	42	19209	ENSSSCG00000003169,ENSSSCG00000017553,ENSSSCG00000004524,ENSSSCG00000011551,ENSSSCG00000010316,ENSSSCG00000008548,ENSSSCG00000001880,ENSSSCG00000022101,ENSSSCG00000011776,ENSSSCG00000007023,ENSSSCG00000015859,ENSSSCG00000024621	PIH1D1|KAT7|SMAD4|TADA3|KAT6B|SUPT7L|SIN3A|BRCA1|YEATS2|KAT6A|SAP130|KAT2B|
			GO:0006473	protein acetylation	biological_process	1.1172e-05	0.0013669	23	2200	129	19209	ENSSSCG00000012793,ENSSSCG00000011776,ENSSSCG00000012534,ENSSSCG00000022101,ENSSSCG00000008548,ENSSSCG00000028018,ENSSSCG00000024621,ENSSSCG00000007023,ENSSSCG00000017553,ENSSSCG00000017310,ENSSSCG00000001410,ENSSSCG00000011551,ENSSSCG00000021644,ENSSSCG00000001880,ENSSSCG00000015859,ENSSSCG00000028132,ENSSSCG00000007951,ENSSSCG00000004524,ENSSSCG00000012791,ENSSSCG00000003169,ENSSSCG00000005064,…	HCFC1|YEATS2|MORF4L2|BRCA1|SUPT7L|EP400|KAT2B|KAT6A|KAT7|KANSL1|BAG6|TADA3|BRD7|SIN3A|SAP130|NAA20|CREBBP|SMAD4|NAA10|PIH1D1|NAA30|KAT6B|ATAT1|
			GO:0043543	protein acylation	biological_process	1.1226e-05	0.0013669	26	2200	157	19209	ENSSSCG00000001880,ENSSSCG00000021644,ENSSSCG00000012653,ENSSSCG00000005084,ENSSSCG00000006982,ENSSSCG00000015859,ENSSSCG00000003169,ENSSSCG00000012791,ENSSSCG00000004524,ENSSSCG00000028132,ENSSSCG00000007951,ENSSSCG00000010316,ENSSSCG00000024604,ENSSSCG00000005064,ENSSSCG00000008548,ENSSSCG00000012534,ENSSSCG00000012793,ENSSSCG00000011776,ENSSSCG00000022101,ENSSSCG00000007023,ENSSSCG00000024621,…	SIN3A|BRD7|ZDHHC9|PPM1A|ZDHHC2|SAP130|PIH1D1|NAA10|SMAD4|NAA20|CREBBP|KAT6B|ATAT1|NAA30|SUPT7L|MORF4L2|HCFC1|YEATS2|BRCA1|KAT6A|KAT2B|EP400|BAG6|KANSL1|KAT7|TADA3|
			GO:0051276	chromosome organization	biological_process	1.2286e-05	0.0014851	76	2200	686	19209	ENSSSCG00000028018,ENSSSCG00000005201,ENSSSCG00000028077,ENSSSCG00000009157,ENSSSCG00000012329,ENSSSCG00000001880,ENSSSCG00000012241,ENSSSCG00000020991,ENSSSCG00000004106,ENSSSCG00000005436,ENSSSCG00000002762,ENSSSCG00000014271,ENSSSCG00000014044,ENSSSCG00000006562,ENSSSCG00000007907,ENSSSCG00000012793,ENSSSCG00000015841,ENSSSCG00000022101,ENSSSCG00000011776,ENSSSCG00000021247,ENSSSCG00000029450,…	EP400|-|-|TET2|PHF8|SIN3A|BCOR|-|-|RAD23B|TERF2|MEIKIN|NSD1|GATAD2B|USP7|HCFC1|TEX15|BRCA1|YEATS2|HMGB4|HDAC1|KAT6A|KAT7|CENPP|KANSL1|-|ASXL1|PHF13|-|CENPI|SETD2|CREBBP|FSHR|HIST1H2AC|PNKP|KAT6B|HSF4|UBE2N|SUPT7L|KAT2B|-|BAG6|ASF1B|RBBP5|FMR1|-|HIST1H2BK|BRD7|SMARCA1|HIST1H2AA|ANP32B|-|HIST1H1D|STAG2|PIH1D1|CTR9|MAPKAPK5|MORF4L2|ACIN1|-|CHD7|-|TOX4|PAX5|EZH1|RSF1|TADA3|-|RNF4|SAP130|SMARCD3|-|SMA…
			GO:0048518	positive regulation of biological process	biological_process	1.5098e-05	0.001812	274	2200	3236	19209	ENSSSCG00000001061,ENSSSCG00000004852,ENSSSCG00000005203,ENSSSCG00000014878,ENSSSCG00000012110,ENSSSCG00000003445,ENSSSCG00000010472,ENSSSCG00000011046,ENSSSCG00000008690,ENSSSCG00000014349,ENSSSCG00000013940,ENSSSCG00000012271,ENSSSCG00000012981,ENSSSCG00000011322,ENSSSCG00000012126,ENSSSCG00000002917,ENSSSCG00000006464,ENSSSCG00000020771,ENSSSCG00000011743,ENSSSCG00000015862,ENSSSCG00000014149,…	JARID2|NSMCE3|IL33|PAK1|MID1|-|HHEX|ITGA8|RNF4|TMEM173|NLRP3|RBM10|RELA|CCR1|GPM6B|NFKBID|NTRK1|INHA|MECOM|LIMS2|MEF2C|USF2|FOXK1|BRD4|ATAT1|ABR|GPR52|TFCP2L1|ERCC6|PICK1|PPM1A|CSNK2B|ANP32B|ZIC1|-|-|ONECUT1|BMPR1B|E2F8|HSF4|INSL3|-|LRRK2|-|ECM1|CREBBP|MIB2|AATF|-|PNKP|PRELID1|RGL2|TLR3|GPR3|DHX58|ATP6V0C|SYNE2|AAK1|KAT7|-|ASXL1|RAB7A|MYBL2|TFAP2D|MEF2D|-|TPM1|SIN3A|-|CXCL8|TERF2|COMMD1|RHOQ|-|FG…
			GO:0043229	intracellular organelle	cellular_component	1.5632e-05	0.0018627	623	2200	8183	19209	ENSSSCG00000006464,ENSSSCG00000023181,ENSSSCG00000004332,ENSSSCG00000002885,ENSSSCG00000026915,ENSSSCG00000016592,ENSSSCG00000003881,ENSSSCG00000001061,ENSSSCG00000004852,ENSSSCG00000011716,ENSSSCG00000010472,ENSSSCG00000008690,ENSSSCG00000023109,ENSSSCG00000013940,ENSSSCG00000002266,ENSSSCG00000003719,ENSSSCG00000022149,ENSSSCG00000020976,ENSSSCG00000001239,ENSSSCG00000012638,ENSSSCG00000000784,…	NTRK1|ZNF385B|BACH2|USF2|-|FSCN3|SPATA6|JARID2|NSMCE3|P2RY13|HHEX|RNF4|GNL2|NLRP3|CHD2|-|RMI2|CSRP1|-|GRIA3|LRRK2|-|-|SLC39A13|HSF4|-|KRT3|ATAT1|GTF2I|MAOA|-|PPM1A|CCDC51|LBX1|GTF3C6|KATNAL1|HIST1H2AA|HIST1H2BK|TFCP2L1|-|-|DACT2|RAB7A|-|SDS|MAGI1|MEF2D|PAPOLG|USPL1|USP7|TFAP2D|PNKP|TLR3|MAPK4|PMVK|CREBBP|-|KIAA0753|ATP6V0C|ND1|-|CDK8|-|-|LZTR1|-|ITGB1BP2|ARHGAP21|CYP7A1|INO80D|RSL1D1|-|-|MTERF1|M…
			GO:0018393	internal peptidyl-lysine acetylation	biological_process	1.6565e-05	0.0019599	20	2200	106	19209	ENSSSCG00000007023,ENSSSCG00000028018,ENSSSCG00000024621,ENSSSCG00000008548,ENSSSCG00000011776,ENSSSCG00000022101,ENSSSCG00000012534,ENSSSCG00000012793,ENSSSCG00000011551,ENSSSCG00000017310,ENSSSCG00000001410,ENSSSCG00000017553,ENSSSCG00000015859,ENSSSCG00000021644,ENSSSCG00000001880,ENSSSCG00000010316,ENSSSCG00000024604,ENSSSCG00000003169,ENSSSCG00000007951,ENSSSCG00000004524	KAT6A|EP400|KAT2B|SUPT7L|YEATS2|BRCA1|MORF4L2|HCFC1|TADA3|KANSL1|BAG6|KAT7|SAP130|BRD7|SIN3A|KAT6B|ATAT1|PIH1D1|CREBBP|SMAD4|
			GO:0044424	intracellular part	cellular_component	2.5396e-05	0.0029835	716	2200	9596	19209	ENSSSCG00000012730,ENSSSCG00000007423,ENSSSCG00000024145,ENSSSCG00000028132,ENSSSCG00000003166,ENSSSCG00000009570,ENSSSCG00000009851,ENSSSCG00000006727,ENSSSCG00000011776,ENSSSCG00000029450,ENSSSCG00000012509,ENSSSCG00000021247,ENSSSCG00000010858,ENSSSCG00000010313,ENSSSCG00000026302,ENSSSCG00000006070,ENSSSCG00000010801,ENSSSCG00000016954,ENSSSCG00000021590,ENSSSCG00000001052,ENSSSCG00000026741,…	AFF2|UBE2C|PRR11|NAA20|RPL13A|MPHOSPH8|PEBP1|WDR3|YEATS2|HDAC1|ARMCX3|HMGB4|SDE2|VCL|MKI67|COX6C|-|ERBB2IP|RPL23|PHACTR1|TBCC|PAN3|SCML2|-|-|FOXL2|SNRPE|USP45|SP4|-|CCDC38|-|-|NCOR1|ZMYND8|-|MED13|-|PYGM|-|MIDN|-|-|-|CHCHD2|MED11|FAM136A|NCF4|BRAF|-|FLNC|-|ACIN1|GPATCH1|STUB1|AKAP11|SUMF1|STAT1|-|DISC1|RSF1|-|ARHGEF9|GPN1|BRD7|ZNF541|XPR1|-|COX5B|-|STK38|FOXP1|NFAT5|ACTL7A|BCCIP|SLAIN2|RASAL2|LHX…
			GO:0008080	N-acetyltransferase activity	molecular_function	2.6195e-05	0.0030559	15	2200	67	19209	ENSSSCG00000011551,ENSSSCG00000024604,ENSSSCG00000010316,ENSSSCG00000005064,ENSSSCG00000017310,ENSSSCG00000012791,ENSSSCG00000028132,ENSSSCG00000007951,ENSSSCG00000017553,ENSSSCG00000007023,ENSSSCG00000024621,ENSSSCG00000015859,ENSSSCG00000008909,ENSSSCG00000008548,ENSSSCG00000012793	TADA3|ATAT1|KAT6B|NAA30|KANSL1|NAA10|NAA20|CREBBP|KAT7|KAT6A|KAT2B|SAP130|-|SUPT7L|HCFC1|
			GO:0016569	covalent chromatin modification	biological_process	3.064e-05	0.0035275	40	2200	310	19209	ENSSSCG00000011332,ENSSSCG00000015859,ENSSSCG00000010316,ENSSSCG00000001061,ENSSSCG00000007951,ENSSSCG00000025182,ENSSSCG00000004524,ENSSSCG00000007023,ENSSSCG00000029450,ENSSSCG00000021810,ENSSSCG00000012534,ENSSSCG00000011776,ENSSSCG00000012793,ENSSSCG00000022101,ENSSSCG00000007907,ENSSSCG00000011551,ENSSSCG00000007248,ENSSSCG00000010801,ENSSSCG00000017310,ENSSSCG00000017382,ENSSSCG00000017553,…	SETD2|SAP130|KAT6B|JARID2|CREBBP|ELK4|SMAD4|KAT6A|HDAC1|-|MORF4L2|YEATS2|HCFC1|BRCA1|USP7|TADA3|ASXL1|-|KANSL1|EZH1|KAT7|PAX5|HIST1H1D|BCOR|BRD7|SIN3A|CTR9|PIH1D1|NSD1|-|KAT2B|EP400|SUPT7L|UBE2N|HSF4|FMR1|-|RBBP5|PHF8|TET2|
			GO:0018394	peptidyl-lysine acetylation	biological_process	3.0661e-05	0.0035275	20	2200	110	19209	ENSSSCG00000011551,ENSSSCG00000017553,ENSSSCG00000001410,ENSSSCG00000017310,ENSSSCG00000024621,ENSSSCG00000028018,ENSSSCG00000007023,ENSSSCG00000012534,ENSSSCG00000011776,ENSSSCG00000012793,ENSSSCG00000022101,ENSSSCG00000008548,ENSSSCG00000024604,ENSSSCG00000010316,ENSSSCG00000004524,ENSSSCG00000007951,ENSSSCG00000003169,ENSSSCG00000015859,ENSSSCG00000001880,ENSSSCG00000021644	TADA3|KAT7|BAG6|KANSL1|KAT2B|EP400|KAT6A|MORF4L2|YEATS2|HCFC1|BRCA1|SUPT7L|ATAT1|KAT6B|SMAD4|CREBBP|PIH1D1|SAP130|SIN3A|BRD7|
			GO:0035257	nuclear hormone receptor binding	molecular_function	3.2204e-05	0.0036796	18	2200	92	19209	ENSSSCG00000014044,ENSSSCG00000007284,ENSSSCG00000003444,ENSSSCG00000028562,ENSSSCG00000003445,ENSSSCG00000001533,ENSSSCG00000030674,ENSSSCG00000012396,ENSSSCG00000017505,ENSSSCG00000016435,ENSSSCG00000018039,ENSSSCG00000007248,ENSSSCG00000021038,ENSSSCG00000017672,ENSSSCG00000003200,ENSSSCG00000005096,ENSSSCG00000008499,ENSSSCG00000003197	NSD1|NCOA6|-|FOXL2|-|TAF11|-|MED12|MED1|SMARCD3|NCOR1|ASXL1|NRIP1|MED13|NUP62|HIF1A|STRN|MED25|
			GO:0016570	histone modification	biological_process	3.4045e-05	0.0038635	39	2200	301	19209	ENSSSCG00000010316,ENSSSCG00000001061,ENSSSCG00000004524,ENSSSCG00000025182,ENSSSCG00000007951,ENSSSCG00000011332,ENSSSCG00000015859,ENSSSCG00000011551,ENSSSCG00000007248,ENSSSCG00000010801,ENSSSCG00000017310,ENSSSCG00000005345,ENSSSCG00000017553,ENSSSCG00000017382,ENSSSCG00000007023,ENSSSCG00000029450,ENSSSCG00000021810,ENSSSCG00000007907,ENSSSCG00000022101,ENSSSCG00000012534,ENSSSCG00000011776,…	KAT6B|JARID2|SMAD4|ELK4|CREBBP|SETD2|SAP130|TADA3|ASXL1|-|KANSL1|PAX5|KAT7|EZH1|KAT6A|HDAC1|-|USP7|BRCA1|MORF4L2|YEATS2|HCFC1|CTR9|PIH1D1|NSD1|HIST1H1D|BCOR|SIN3A|BRD7|FMR1|PHF8|RBBP5|TET2|-|EP400|KAT2B|HSF4|UBE2N|SUPT7L|
			GO:0046966	thyroid hormone receptor binding	molecular_function	3.6676e-05	0.004134	7	2200	16	19209	ENSSSCG00000001533,ENSSSCG00000017672,ENSSSCG00000018039,ENSSSCG00000012396,ENSSSCG00000007284,ENSSSCG00000017505,ENSSSCG00000003200	TAF11|MED13|NCOR1|MED12|NCOA6|MED1|NUP62|
			GO:0006996	organelle organization	biological_process	3.7729e-05	0.0042241	196	2200	2248	19209	ENSSSCG00000002762,ENSSSCG00000005436,ENSSSCG00000004106,ENSSSCG00000020991,ENSSSCG00000008439,ENSSSCG00000015902,ENSSSCG00000009319,ENSSSCG00000001880,ENSSSCG00000015309,ENSSSCG00000028334,ENSSSCG00000025429,ENSSSCG00000001052,ENSSSCG00000011074,ENSSSCG00000021632,ENSSSCG00000004570,ENSSSCG00000014044,ENSSSCG00000005201,ENSSSCG00000028018,ENSSSCG00000011565,ENSSSCG00000012112,ENSSSCG00000008517,…	TERF2|RAD23B|-|-|RHOQ|-|PAN3|SIN3A|MTERF1|KRT74|-|PHACTR1|ARHGAP21|-|TPM1|NSD1|-|EP400|BRK1|ARHGAP6|SPAST|NIN|PHF8|-|NCOR1|-|TET2|SETD2|-|ATP6V0C|UBE2C|SYNE2|PNKP|PRELID1|HIST1H2AC|GORASP2|CREBBP|KAT6A|HMGB4|HDAC1|MYBL2|USP7|RHOT1|BRCA1|YEATS2|USPL1|USP37|RAB7A|ASXL1|-|KANSL1|KAT7|-|RHOA|HIST1H1D|-|STAG2|HIST1H2AA|KATNAL1|ANP32B|SMARCA1|BRD7|PICK1|HIST1H2BK|FOXP1|ABR|MAPKAPK5|ATAT1|PDLIM3|LARP4|-…
			GO:0018205	peptidyl-lysine modification	biological_process	4.1052e-05	0.0045655	24	2200	149	19209	ENSSSCG00000024604,ENSSSCG00000010316,ENSSSCG00000013406,ENSSSCG00000003169,ENSSSCG00000007951,ENSSSCG00000004524,ENSSSCG00000001137,ENSSSCG00000011332,ENSSSCG00000015859,ENSSSCG00000021644,ENSSSCG00000001880,ENSSSCG00000011551,ENSSSCG00000017310,ENSSSCG00000001410,ENSSSCG00000009157,ENSSSCG00000017553,ENSSSCG00000007023,ENSSSCG00000028018,ENSSSCG00000024621,ENSSSCG00000008548,ENSSSCG00000012534,…	ATAT1|KAT6B|CTR9|PIH1D1|CREBBP|SMAD4|HIST1H1D|SETD2|SAP130|BRD7|SIN3A|TADA3|KANSL1|BAG6|TET2|KAT7|KAT6A|EP400|KAT2B|SUPT7L|MORF4L2|BRCA1|YEATS2|HCFC1|
			GO:0048522	positive regulation of cellular process	biological_process	4.6259e-05	0.0051106	246	2200	2901	19209	ENSSSCG00000003444,ENSSSCG00000004789,ENSSSCG00000029084,ENSSSCG00000025095,ENSSSCG00000023852,ENSSSCG00000021437,ENSSSCG00000010316,ENSSSCG00000028760,ENSSSCG00000017054,ENSSSCG00000029578,ENSSSCG00000011514,ENSSSCG00000005166,ENSSSCG00000002821,ENSSSCG00000026569,ENSSSCG00000007772,ENSSSCG00000004910,ENSSSCG00000025374,ENSSSCG00000011858,ENSSSCG00000017494,ENSSSCG00000021038,ENSSSCG00000008240,…	-|THBS1|FSHR|-|CCL17|-|KAT6B|-|CYFIP2|-|-|MLLT3|CCL22|-|STX1B|RAX|DVL3|ZNF148|IKZF3|NRIP1|-|NUP62|IL9|-|PBX3|CNOT6L|SULF1|PPP3CB|ILF3|-|IL1A|FRS2|SENP1|SLC44A2|ASXL2|AGGF1|NME2|-|REL|ELF1|-|TLR8|PECAM1|NME1|RC3H1|HOXB1|EHD1|IL1B1|TGM2|HIF1A|DDX60|TEK|RSAD
			GO:0000989	transcription factor binding transcription factor activity	molecular_function	4.7809e-05	0.005247	43	2200	341	19209	ENSSSCG00000007454,ENSSSCG00000018039,ENSSSCG00000014416,ENSSSCG00000017672,ENSSSCG00000003719,ENSSSCG00000013352,ENSSSCG00000012250,ENSSSCG00000008548,ENSSSCG00000005096,ENSSSCG00000009346,ENSSSCG00000024621,ENSSSCG00000008909,ENSSSCG00000024033,ENSSSCG00000007284,ENSSSCG00000014044,ENSSSCG00000010144,ENSSSCG00000001533,ENSSSCG00000003943,ENSSSCG00000001880,ENSSSCG00000021644,ENSSSCG00000012396,…	ZMYND8|NCOR1|TCERG1|MED13|-|E2F8|MED14|SUPT7L|HIF1A|-|KAT2B|-|-|NCOA6|NSD1|ACTN2|TAF11|MED8|SIN3A|BRD7|MED12|BCOR|NFKBIZ|FOXO1|TADA3|-|NRIP1|ASXL1|HCFC1|KAT6A|HDAC1|MED11|SMAD4|CREBBP|-|MED1|SS18|HAND1|-|-|SKOR2|SAP130|ATN1|
			GO:0001227	RNA polymerase II transcription regulatory region sequence-specific DNA binding transcription factor activity involved in negative regulation of transcription	molecular_function	6.0004e-05	0.0065424	21	2200	121	19209	ENSSSCG00000013873,ENSSSCG00000007951,ENSSSCG00000011810,ENSSSCG00000001049,ENSSSCG00000001061,ENSSSCG00000015595,ENSSSCG00000009034,ENSSSCG00000012608,ENSSSCG00000017070,ENSSSCG00000010472,ENSSSCG00000017397,ENSSSCG00000016612,ENSSSCG00000029578,ENSSSCG00000011025,ENSSSCG00000009370,ENSSSCG00000011858,ENSSSCG00000013320,ENSSSCG00000003097,ENSSSCG00000013352,ENSSSCG00000025130,ENSSSCG00000004332	NR2F6|CREBBP|-|HIVEP1|JARID2|ATF3|-|ZBTB33|HAND1|HHEX|MLX|FEZF1|-|-|FOXO1|ZNF148|PAX6|MYPOP|E2F8|-|BACH2|
			GO:0016607	nuclear speck	cellular_component	7.0962e-05	0.0076563	15	2200	73	19209	ENSSSCG00000000611,ENSSSCG00000028018,ENSSSCG00000007791,ENSSSCG00000021845,ENSSSCG00000014149,ENSSSCG00000005096,ENSSSCG00000028663,ENSSSCG00000007056,ENSSSCG00000002034,ENSSSCG00000026771,ENSSSCG00000012730,ENSSSCG00000021038,ENSSSCG00000022866,ENSSSCG00000011743,ENSSSCG00000003964	WBP11|EP400|CD2BP2|ATXN2L|MEF2C|HIF1A|RBM25|PLCB1|ACIN1|ALKBH5|AFF2|NRIP1|NXF1|MECOM|PPIH|
			GO:0000988	protein binding transcription factor activity	molecular_function	7.1138e-05	0.0076563	43	2200	347	19209	ENSSSCG00000017505,ENSSSCG00000003716,ENSSSCG00000017070,ENSSSCG00000005767,ENSSSCG00000015859,ENSSSCG00000025117,ENSSSCG00000009761,ENSSSCG00000009864,ENSSSCG00000004524,ENSSSCG00000007951,ENSSSCG00000017919,ENSSSCG00000009359,ENSSSCG00000012793,ENSSSCG00000029450,ENSSSCG00000007023,ENSSSCG00000011951,ENSSSCG00000009370,ENSSSCG00000021038,ENSSSCG00000007248,ENSSSCG00000011551,ENSSSCG00000026266,…	MED1|SS18|HAND1|SKOR2|SAP130|ATN1|-|-|SMAD4|CREBBP|MED11|-|HCFC1|HDAC1|KAT6A|NFKBIZ|FOXO1|NRIP1|ASXL1|TADA3|-|MED12|SIN3A|BRD7|BCOR|NCOA6|-|NSD1|ACTN2|MED8|TAF11|HIF1A|-|E2F8|MED14|SUPT7L|-|KAT2B|NCOR1|ZMYND8|-|MED13|TCERG1|
			GO:0010575	positive regulation vascular endothelial growth factor production	biological_process	8.6355e-05	0.0092345	7	2200	18	19209	ENSSSCG00000012485,ENSSSCG00000008090,ENSSSCG00000005096,ENSSSCG00000004576,ENSSSCG00000022101,ENSSSCG00000006197,ENSSSCG00000009237	NOX1|IL1A|HIF1A|RORA|BRCA1|SULF1|HPSE|
			GO:0005622	intracellular	cellular_component	9.0146e-05	0.0095549	749	2200	10169	19209	ENSSSCG00000020985,ENSSSCG00000005236,ENSSSCG00000005243,ENSSSCG00000002907,ENSSSCG00000030049,ENSSSCG00000017494,ENSSSCG00000027869,ENSSSCG00000023361,ENSSSCG00000025374,ENSSSCG00000016083,ENSSSCG00000000862,ENSSSCG00000012491,ENSSSCG00000021069,ENSSSCG00000017054,ENSSSCG00000003605,ENSSSCG00000010621,ENSSSCG00000014145,ENSSSCG00000026830,ENSSSCG00000010316,ENSSSCG00000010554,ENSSSCG00000016778,…	-|-|PGM5|-|HNRNPUL1|IKZF3|PHF13|MRPS36|DVL3|PLCL1|-|CENPI|-|CYFIP2|PTP4A2|ADD3|-|-|KAT6B|SCD|-|-|FOXB2|PRRC2A|IRAK3|PLS3|-|METTL11B|WNK4|RC3H1|WDR7|-|EMSY|IMP3|CLDN19|DICER1|-|NDUFS7|AGGF1|RASA1|MED8|LRCH3|SLC44A2|NR2F6|DPP8|-|-|CH242-378F17.1|-|TBC1D5|MO
			GO:0003682	chromatin binding	molecular_function	9.0498e-05	0.0095549	41	2200	330	19209	ENSSSCG00000011025,ENSSSCG00000007454,ENSSSCG00000022155,ENSSSCG00000012329,ENSSSCG00000029493,ENSSSCG00000013320,ENSSSCG00000006018,ENSSSCG00000008909,ENSSSCG00000024621,ENSSSCG00000022227,ENSSSCG00000030662,ENSSSCG00000027675,ENSSSCG00000010391,ENSSSCG00000008388,ENSSSCG00000012396,ENSSSCG00000012649,ENSSSCG00000001880,ENSSSCG00000001137,ENSSSCG00000001414,ENSSSCG00000012981,ENSSSCG00000024592,…	-|ZMYND8|RBPJ|PHF8|-|PAX6|-|-|KAT2B|BRD4|PTF1A|FOXP1|ERCC6|REL|MED12|SMARCA1|SIN3A|HIST1H1D|CSNK2B|RELA|ANKRD17|-|PHF13|HCFC1|GATAD2B|-|HDAC1|TOX4|HMGB4|MEF2C|-|CREBBP|ELK4|GMNC|SMAD4|JARID2|-|-|MED1|HHEX|SKOR2|
			GO:0043231	intracellular membrane-bounded organelle	cellular_component	9.7245e-05	0.010203	557	2200	7341	19209	ENSSSCG00000000211,ENSSSCG00000003964,ENSSSCG00000002790,ENSSSCG00000003765,ENSSSCG00000015980,ENSSSCG00000006860,ENSSSCG00000005212,ENSSSCG00000010200,ENSSSCG00000003097,ENSSSCG00000009370,ENSSSCG00000010551,ENSSSCG00000000897,ENSSSCG00000008522,ENSSSCG00000028104,ENSSSCG00000023146,ENSSSCG00000004857,ENSSSCG00000011137,ENSSSCG00000005039,ENSSSCG00000013406,ENSSSCG00000022055,ENSSSCG00000029531,…	AQP5|PPIH|TMEM208|SURF6|HOXD12|SLC30A7|PLGRKT|CSGALNACT2|MYPOP|FOXO1|BLOC1S2|-|XDH|HOXC11|EVX2|-|GDI2|STYX|CTR9|GLIPR1L1|-|EMX2|SUPT7L|-|DNPH1|-|KDELR2|ZCCHC11|MAN1B1|-|CRX|POU2F1|HK3|-|HIVEP1|-|TAF3|-|AMBRA1|HCFC1|CUX1|GATAD2B|MTCP1|CNOT6L|MCUR1|ND3|RAX|-|-|SEC24B|-|TAB3|-|MYH9|DENND4C|IL1B1|-|TGM2|NPHP1|RSAD2|EHD1|ATP7A|UBA1|GNL2|RNF4|NLRP3|HHEX|P2RY13|JARID2|SPATA6|-|USF2|BACH2|NTRK1|ZNF385B|H…
			GO:0030018	Z disc	cellular_component	9.9772e-05	0.010402	12	2200	51	19209	ENSSSCG00000005243,ENSSSCG00000008008,ENSSSCG00000007369,ENSSSCG00000024230,ENSSSCG00000023637,ENSSSCG00000005110,ENSSSCG00000022209,ENSSSCG00000020785,ENSSSCG00000015796,ENSSSCG00000010301,ENSSSCG00000010144,ENSSSCG00000025095	PGM5|STUB1|-|MYL9|-|SYNE2|ITGB1BP2|DES|PDLIM3|PPP3CB|ACTN2|-|
			GO:0004402	histone acetyltransferase activity	molecular_function	0.0001062	0.011004	11	2200	45	19209	ENSSSCG00000007951,ENSSSCG00000017553,ENSSSCG00000017310,ENSSSCG00000010316,ENSSSCG00000011551,ENSSSCG00000012793,ENSSSCG00000008548,ENSSSCG00000015859,ENSSSCG00000024621,ENSSSCG00000008909,ENSSSCG00000007023	CREBBP|KAT7|KANSL1|KAT6B|TADA3|HCFC1|SUPT7L|SAP130|KAT2B|-|KAT6A|
			GO:0051427	hormone receptor binding	molecular_function	0.00011481	0.011823	19	2200	109	19209	ENSSSCG00000017505,ENSSSCG00000012396,ENSSSCG00000030674,ENSSSCG00000016435,ENSSSCG00000007284,ENSSSCG00000014044,ENSSSCG00000028562,ENSSSCG00000003444,ENSSSCG00000003445,ENSSSCG00000001533,ENSSSCG00000005096,ENSSSCG00000003200,ENSSSCG00000008499,ENSSSCG00000007520,ENSSSCG00000003197,ENSSSCG00000018039,ENSSSCG00000021038,ENSSSCG00000007248,ENSSSCG00000017672	MED1|MED12|-|SMARCD3|NCOA6|NSD1|FOXL2|-|-|TAF11|HIF1A|NUP62|STRN|GNAS|MED25|NCOR1|NRIP1|ASXL1|MED13|
			GO:0016573	histone acetylation	biological_process	0.00011852	0.01213	18	2200	103	19209	ENSSSCG00000003169,ENSSSCG00000007951,ENSSSCG00000004524,ENSSSCG00000010316,ENSSSCG00000021644,ENSSSCG00000001880,ENSSSCG00000015859,ENSSSCG00000017310,ENSSSCG00000017553,ENSSSCG00000011551,ENSSSCG00000008548,ENSSSCG00000012534,ENSSSCG00000011776,ENSSSCG00000022101,ENSSSCG00000012793,ENSSSCG00000007023,ENSSSCG00000028018,ENSSSCG00000024621	PIH1D1|CREBBP|SMAD4|KAT6B|BRD7|SIN3A|SAP130|KANSL1|KAT7|TADA3|SUPT7L|MORF4L2|YEATS2|BRCA1|HCFC1|KAT6A|EP400|KAT2B|
			GO:0016410	N-acyltransferase activity	molecular_function	0.00012011	0.012218	16	2200	85	19209	ENSSSCG00000017310,ENSSSCG00000017553,ENSSSCG00000011551,ENSSSCG00000008548,ENSSSCG00000012793,ENSSSCG00000007023,ENSSSCG00000008909,ENSSSCG00000024621,ENSSSCG00000012791,ENSSSCG00000007951,ENSSSCG00000028132,ENSSSCG00000010316,ENSSSCG00000024604,ENSSSCG00000005064,ENSSSCG00000027783,ENSSSCG00000015859	KANSL1|KAT7|TADA3|SUPT7L|HCFC1|KAT6A|-|KAT2B|NAA10|CREBBP|NAA20|KAT6B|ATAT1|NAA30|-|SAP130|
			GO:0031674	I band	cellular_component	0.0001249	0.012615	13	2200	60	19209	ENSSSCG00000020785,ENSSSCG00000022209,ENSSSCG00000010144,ENSSSCG00000025095,ENSSSCG00000010301,ENSSSCG00000015796,ENSSSCG00000024621,ENSSSCG00000005243,ENSSSCG00000008008,ENSSSCG00000007369,ENSSSCG00000005110,ENSSSCG00000023637,ENSSSCG00000024230	DES|ITGB1BP2|ACTN2|-|PPP3CB|PDLIM3|KAT2B|PGM5|STUB1|-|SYNE2|-|MYL9|
			GO:0016407	acetyltransferase activity	molecular_function	0.00012553	0.012615	16	2200	84	19209	ENSSSCG00000015859,ENSSSCG00000012791,ENSSSCG00000007951,ENSSSCG00000028132,ENSSSCG00000024604,ENSSSCG00000010316,ENSSSCG00000005064,ENSSSCG00000008548,ENSSSCG00000012793,ENSSSCG00000007023,ENSSSCG00000008909,ENSSSCG00000024621,ENSSSCG00000026893,ENSSSCG00000017310,ENSSSCG00000017553,ENSSSCG00000011551	SAP130|NAA10|CREBBP|NAA20|ATAT1|KAT6B|NAA30|SUPT7L|HCFC1|KAT6A|-|KAT2B|NAT1|KANSL1|KAT7|TADA3|
			GO:0010574	regulation of vascular endothelial growth factor production	biological_process	0.00012951	0.012937	7	2200	19	19209	ENSSSCG00000009237,ENSSSCG00000006197,ENSSSCG00000005096,ENSSSCG00000008090,ENSSSCG00000004576,ENSSSCG00000022101,ENSSSCG00000012485	HPSE|SULF1|HIF1A|IL1A|RORA|BRCA1|NOX1|
			GO:0044249	cellular biosynthetic process	biological_process	0.00013478	0.013383	325	2200	3982	19209	ENSSSCG00000024673,ENSSSCG00000017532,ENSSSCG00000005279,ENSSSCG00000000475,ENSSSCG00000018080,ENSSSCG00000009346,ENSSSCG00000008575,ENSSSCG00000003943,ENSSSCG00000013873,ENSSSCG00000013638,ENSSSCG00000024033,ENSSSCG00000006770,ENSSSCG00000029561,ENSSSCG00000017591,ENSSSCG00000008388,ENSSSCG00000017516,ENSSSCG00000017494,ENSSSCG00000001906,ENSSSCG00000003321,ENSSSCG00000025374,ENSSSCG00000005236,…	NME1|HOXB1|FOXB2|IRAK3|ATP8|-|ASXL2|MED8|NR2F6|ILF3|-|-|-|NME2|REL|SP2|IKZF3|CYP1A1|-|DVL3|-|-|POLR3G|KAT6B|-|SCD|-|VGLL1|THBS1|-|FSHR|-|GATAD2A|-|UBN2|-|-|UBE2N|-|NFIB|PAX6|TAF11|RNF111|PDDC1|-|CCL5|ZNF280D|PIH1D1|C10orf2|NCOA6|ZDHHC9|MED12|TGFBR1|-|-|-|ZFHX3|CHD7|-|MORF4L2|-|-|ILF2|ELK4|SMAD4|TNFRSF8|-|SMARCD3|FEZF1|FOXK2|-|SKOR2|NKX2-1|-|MED13|-|-|ZNF280B|NCOR1|ZMYND8|TET2|-|-|-|-|-|IKBKG|SP4|…
			GO:0048523	negative regulation of cellular process	biological_process	0.00014882	0.01469	209	2200	2461	19209	ENSSSCG00000006381,ENSSSCG00000012241,ENSSSCG00000021579,ENSSSCG00000009440,ENSSSCG00000008388,ENSSSCG00000030674,ENSSSCG00000000816,ENSSSCG00000014146,ENSSSCG00000006197,ENSSSCG00000008090,ENSSSCG00000013638,ENSSSCG00000013873,ENSSSCG00000012149,ENSSSCG00000023198,ENSSSCG00000008648,ENSSSCG00000004717,ENSSSCG00000005096,ENSSSCG00000009346,ENSSSCG00000000475,ENSSSCG00000015498,ENSSSCG00000008103,…	CD84|BCOR|-|ELF1|REL|-|SENP1|RASA1|SULF1|IL1A|ILF3|NR2F6|RBBP7|-|RSAD2|UBR1|HIF1A|-|IRAK3|RC3H1|-|ATN1|MLLT3|GATAD2A|POU2F1|NLRP12|ARHGAP4|AMBRA1|KAT6B|CCL17|-|SH3BP5|TAF3|THBS1|HIVEP1|PELI3|-|-|GATAD2B|NUP62|ZNF148|NRIP1|-|MBNL3|ATXN2|ANGPT2|INPP5D|MED12|EGFL7|-|CTR9|THY1|PIH1D1|NANOS2|CCL5|MMP3|-|-|OASL|-|ARHGDIB|PAX6|PLCB1|NFIB|CBL|-|DUSP1|-|BICC1|RORA|RABGEF1|FEZF1|PIK3R1|SKOR2|NKX2-1|TAOK2|S…
			GO:0003712	transcription cofactor activity	molecular_function	0.00015062	0.01478	39	2200	314	19209	ENSSSCG00000009346,ENSSSCG00000012250,ENSSSCG00000013352,ENSSSCG00000008548,ENSSSCG00000024621,ENSSSCG00000007454,ENSSSCG00000018039,ENSSSCG00000003719,ENSSSCG00000014416,ENSSSCG00000017672,ENSSSCG00000012396,ENSSSCG00000001880,ENSSSCG00000021644,ENSSSCG00000012241,ENSSSCG00000007284,ENSSSCG00000024033,ENSSSCG00000014044,ENSSSCG00000010144,ENSSSCG00000003943,ENSSSCG00000001533,ENSSSCG00000012793,…	-|MED14|E2F8|SUPT7L|KAT2B|ZMYND8|NCOR1|-|TCERG1|MED13|MED12|SIN3A|BRD7|BCOR|NCOA6|-|NSD1|ACTN2|MED8|TAF11|HCFC1|HDAC1|KAT6A|NFKBIZ|NRIP1|ASXL1|-|TADA3|MED1|SS18|HAND1|SKOR2|SAP130|ATN1|-|-|CREBBP|MED11|-|
			GO:0043170	macromolecule metabolic process	biological_process	0.00016318	0.015919	521	2200	6804	19209	ENSSSCG00000023074,ENSSSCG00000009185,ENSSSCG00000009346,ENSSSCG00000004717,ENSSSCG00000017532,ENSSSCG00000027722,ENSSSCG00000002753,ENSSSCG00000006770,ENSSSCG00000017591,ENSSSCG00000008388,ENSSSCG00000017516,ENSSSCG00000008575,ENSSSCG00000013638,ENSSSCG00000024356,ENSSSCG00000021802,ENSSSCG00000026233,ENSSSCG00000015841,ENSSSCG00000003321,ENSSSCG00000007772,ENSSSCG00000026569,ENSSSCG00000025646,…	KLK4|ADH5|-|UBR1|HOXB1|-|NOB1|-|NME2|REL|SP2|ASXL2|ILF3|-|ABHD17B|POLR3G|TEX15|-|STX1B|-|-|GATAD2A|TMPRSS11E|-|-|-|VGLL1|THBS1|RNF7|FSHR|-|FBXW5|HPSE|-|UBE2N|-|CBL|SPPL2C|MBNL3|RNF185|MED12|-|TAF11|RNF111|SKP2|ZNF280D|NCBP2L|C10orf2|ZFHX3|CELF1|BGN|EZH1|-|TNFRSF8|RABGEF1|FEZF1|-|NAA10|ILF2|SMAD4|-|-|SPAST|DIS3L|UBA7|-|LAMP3|IKBKG|-|USP18|NSD1|PHF14|KAT6A|BRCA1|NPAS2|KANSL1|ANKRD17|NFKBIZ|SETD2|-|…
			GO:0010573	vascular endothelial growth factor production	biological_process	0.0001856	0.017998	7	2200	20	19209	ENSSSCG00000012485,ENSSSCG00000008090,ENSSSCG00000005096,ENSSSCG00000004576,ENSSSCG00000022101,ENSSSCG00000006197,ENSSSCG00000009237	NOX1|IL1A|HIF1A|RORA|BRCA1|SULF1|HPSE|
			GO:0032991	macromolecular complex	cellular_component	0.00018665	0.017998	311	2200	3844	19209	ENSSSCG00000017006,ENSSSCG00000008852,ENSSSCG00000015258,ENSSSCG00000012485,ENSSSCG00000017524,ENSSSCG00000001563,ENSSSCG00000021644,ENSSSCG00000024230,ENSSSCG00000028815,ENSSSCG00000001137,ENSSSCG00000022080,ENSSSCG00000024974,ENSSSCG00000001410,ENSSSCG00000008513,ENSSSCG00000012727,ENSSSCG00000003398,ENSSSCG00000016100,ENSSSCG00000015288,ENSSSCG00000022155,ENSSSCG00000025440,ENSSSCG00000005439,…	LCP2|-|GLB1L2|NOX1|CDK5RAP3|STK38|BRD7|MYL9|-|HIST1H1D|RHOA|RPL13|BAG6|BIRC6|FMR1|-|NDUFB3|RBBP5|RBPJ|TCEB3|ACTL7A|BCCIP|-|SLAIN2|KAT2B|MED11|NCF4|RPRD2|MED1|SAP130|ALS2|TADA3|-|RSF1|-|GPATCH1|PSMC2|-|STUB1|GNAS|ONECUT3|TOX4|SNRPE|IKBKG|-|-|RPL23|PAN3|-|SCML2|NCOR1|DIS3L|-|MED13|NIN|-|CACNG3|-|NAA20|RPL13A|HIST1H2AC|MPHOSPH8|UBE2C|RBM25|TEX10|-|KANSL1|VCL|NPAS2|-|BRCA1|WDR3|YEATS2|EPS15L1|KAT6A|H…
			GO:0009968	negative regulation of signal transduction	biological_process	0.00022933	0.021987	63	2200	598	19209	ENSSSCG00000022101,ENSSSCG00000003200,ENSSSCG00000029450,ENSSSCG00000008522,ENSSSCG00000002917,ENSSSCG00000009370,ENSSSCG00000011743,ENSSSCG00000008357,ENSSSCG00000007248,ENSSSCG00000004014,ENSSSCG00000016954,ENSSSCG00000011615,ENSSSCG00000001945,ENSSSCG00000017416,ENSSSCG00000010472,ENSSSCG00000003251,ENSSSCG00000007735,ENSSSCG00000012576,ENSSSCG00000005166,ENSSSCG00000005767,ENSSSCG00000012944,…	BRCA1|NUP62|HDAC1|XDH|NFKBID|FOXO1|MECOM|SPRED2|ASXL1|DACT2|ERBB2IP|RAB7A|NKX2-1|DHX58|HHEX|NLRP12|RABGEF1|CHRDL1|MLLT3|SKOR2|PELI3|-|RANBP9|THBS1|SMAD4|-|ATF3|EPO|IRAK3|HIF1A|UBR1|LRRK2|ECM1|-|RASAL2|-|NCOR1|BIRC6|RORA|BICC1|ONECUT1|CBL|DUSP1|INPP5D|-|DEPTOR|RAPGEF1|MED12|ELF1|PPM1A|RHOA|-|CCL5|SULF1|-|UBASH3B|PHF14|EGFL7|STK38|CDK5RAP3|MAPKAPK5|RASA1|THY1|
			GO:0001816	cytokine production	biological_process	0.000247	0.023545	42	2200	357	19209	ENSSSCG00000006381,ENSSSCG00000015815,ENSSSCG00000016298,ENSSSCG00000006369,ENSSSCG00000008388,ENSSSCG00000009440,ENSSSCG00000012485,ENSSSCG00000027675,ENSSSCG00000006197,ENSSSCG00000017006,ENSSSCG00000004307,ENSSSCG00000008090,ENSSSCG00000010900,ENSSSCG00000009720,ENSSSCG00000008648,ENSSSCG00000009237,ENSSSCG00000002755,ENSSSCG00000000475,ENSSSCG00000007056,ENSSSCG00000005096,ENSSSCG00000022155,…	CD84|FGFR1|INPP5D|F11R|REL|ELF1|NOX1|FOXP1|SULF1|LCP2|AKIRIN2|IL1A|-|DDX60|RSAD2|HPSE|NFAT5|IRAK3|PLCB1|HIF1A|RBPJ|CD83|RORA|TLR8|ZCCHC11|RABGEF1|TNFRSF8|PIK3R1|DHX58|NLRP12|IRF7|NLRP3|TMEM173|TLR3|THBS1|IL33|SMAD4|POLR3G|BRCA1|IL9|ERBB2IP|ANKRD17|
			GO:0043044	ATP-dependent chromatin remodeling	biological_process	0.00025125	0.023814	9	2200	34	19209	ENSSSCG00000003559,ENSSSCG00000029084,ENSSSCG00000028077,ENSSSCG00000008070,ENSSSCG00000029450,ENSSSCG00000011340,ENSSSCG00000028815,ENSSSCG00000006562,ENSSSCG00000012649	-|FSHR|-|CENPP|HDAC1|-|-|GATAD2B|SMARCA1|
			GO:1900245	positive regulation of MDA-5 signaling pathway	biological_process	0.00025374	0.023914	3	2200	3	19209	ENSSSCG00000024592,ENSSSCG00000017416,ENSSSCG00000009720	ANKRD17|DHX58|DDX60|
			GO:1901576	organic substance biosynthetic process	biological_process	0.00026291	0.02464	329	2200	4074	19209	ENSSSCG00000020985,ENSSSCG00000026233,ENSSSCG00000005236,ENSSSCG00000025374,ENSSSCG00000003321,ENSSSCG00000017494,ENSSSCG00000022459,ENSSSCG00000013938,ENSSSCG00000021069,ENSSSCG00000029084,ENSSSCG00000027056,ENSSSCG00000004789,ENSSSCG00000025438,ENSSSCG00000003444,ENSSSCG00000010554,ENSSSCG00000021437,ENSSSCG00000010316,ENSSSCG00000018080,ENSSSCG00000000475,ENSSSCG00000009346,ENSSSCG00000005279,…	-|POLR3G|-|DVL3|-|IKZF3|-|GATAD2A|-|FSHR|-|THBS1|VGLL1|-|SCD|-|KAT6B|ATP8|IRAK3|-|FOXB2|-|HOXB1|NME1|SP2|REL|NME2|-|-|-|NR2F6|ILF3|ASXL2|MED8|MORF4L2|CHD7|-|ZFHX3|-|-|TGFBR1|-|NKX2-1|FOXK2|-|SKOR2|-|SMARCD3|TNFRSF8|FEZF1|SMAD4|ELK4|ILF2|-|-|PAX6|-|NFIB|UB
			GO:0070603	SWI/SNF superfamily-type complex	cellular_component	0.00027839	0.025944	12	2200	58	19209	ENSSSCG00000003716,ENSSSCG00000006562,ENSSSCG00000021644,ENSSSCG00000013938,ENSSSCG00000029450,ENSSSCG00000028018,ENSSSCG00000016435,ENSSSCG00000011340,ENSSSCG00000012149,ENSSSCG00000028077,ENSSSCG00000014882,ENSSSCG00000003559	SS18|GATAD2B|BRD7|GATAD2A|HDAC1|EP400|SMARCD3|-|RBBP7|-|RSF1|-|
			GO:0072358	cardiovascular system development	biological_process	0.00032853	0.03028	62	2200	598	19209	ENSSSCG00000008090,ENSSSCG00000010144,ENSSSCG00000010301,ENSSSCG00000015796,ENSSSCG00000000145,ENSSSCG00000006197,ENSSSCG00000014146,ENSSSCG00000015122,ENSSSCG00000027675,ENSSSCG00000007721,ENSSSCG00000015116,ENSSSCG00000004570,ENSSSCG00000012485,ENSSSCG00000000493,ENSSSCG00000012396,ENSSSCG00000005719,ENSSSCG00000014094,ENSSSCG00000012241,ENSSSCG00000015815,ENSSSCG00000022693,ENSSSCG00000009031,…	IL1A|ACTN2|PPP3CB|PDLIM3|MYH9|SULF1|RASA1|THY1|FOXP1|GTF2I|MCAM|TPM1|NOX1|FRS2|MED12|RAPGEF1|AGGF1|BCOR|FGFR1|LBX1|EDNRA|ANP32B|SEC24B|RHOA|ANGPT2|BICC1|RORA|PECAM1|RBPJ|HIF1A|PAX6|E2F8|-|HPSE|TEK|ECM1|-|SMAD4|THBS1|-|-|MED1|HAND1|HHEX|SMARCD3|SETD2|DVL3|FOXO1|ANKRD17|XDH|IRX4|ASXL1|UBP1|TGFBR1|BRCA1|CHD7|TNFRSF12A|EPOR|FGF19|TAB2|MEF2D|MEF2C|
			GO:0072359	circulatory system development	biological_process	0.00032853	0.03028	62	2200	598	19209	ENSSSCG00000012396,ENSSSCG00000005719,ENSSSCG00000014094,ENSSSCG00000022693,ENSSSCG00000015815,ENSSSCG00000012241,ENSSSCG00000009142,ENSSSCG00000005372,ENSSSCG00000009031,ENSSSCG00000022080,ENSSSCG00000015753,ENSSSCG00000008090,ENSSSCG00000010144,ENSSSCG00000015796,ENSSSCG00000010301,ENSSSCG00000000145,ENSSSCG00000006197,ENSSSCG00000015122,ENSSSCG00000014146,ENSSSCG00000027675,ENSSSCG00000007721,…	MED12|RAPGEF1|AGGF1|LBX1|FGFR1|BCOR|SEC24B|ANP32B|EDNRA|RHOA|ANGPT2|IL1A|ACTN2|PDLIM3|PPP3CB|MYH9|SULF1|THY1|RASA1|FOXP1|GTF2I|TPM1|MCAM|NOX1|FRS2|HIF1A|PAX6|E2F8|-|HPSE|TEK|ECM1|-|BICC1|RORA|PECAM1|RBPJ|MED1|HAND1|HHEX|SETD2|SMARCD3|SMAD4|THBS1|-|-|BRCA1|TNFRSF12A|CHD7|EPOR|TAB2|FGF19|MEF2D|MEF2C|DVL3|FOXO1|ANKRD17|XDH|IRX4|ASXL1|UBP1|TGFBR1|
			GO:0044449	contractile fiber part	cellular_component	0.00033197	0.030358	16	2200	92	19209	ENSSSCG00000023637,ENSSSCG00000024230,ENSSSCG00000005110,ENSSSCG00000022209,ENSSSCG00000010301,ENSSSCG00000015796,ENSSSCG00000025095,ENSSSCG00000010144,ENSSSCG00000007369,ENSSSCG00000008008,ENSSSCG00000005243,ENSSSCG00000024621,ENSSSCG00000020785,ENSSSCG00000029613,ENSSSCG00000010313,ENSSSCG00000017277	-|MYL9|SYNE2|ITGB1BP2|PPP3CB|PDLIM3|-|ACTN2|-|STUB1|PGM5|KAT2B|DES|SYNM|VCL|PECAM1|
			GO:1901363	heterocyclic compound binding	molecular_function	0.00033302	0.030358	364	2200	4620	19209	ENSSSCG00000028452,ENSSSCG00000014878,ENSSSCG00000001061,ENSSSCG00000027668,ENSSSCG00000017397,ENSSSCG00000003588,ENSSSCG00000012271,ENSSSCG00000010472,ENSSSCG00000013940,ENSSSCG00000014349,ENSSSCG00000023109,ENSSSCG00000011743,ENSSSCG00000023181,ENSSSCG00000006464,ENSSSCG00000016226,ENSSSCG00000007481,ENSSSCG00000012981,ENSSSCG00000014149,ENSSSCG00000004332,ENSSSCG00000007576,ENSSSCG00000002885,…	ERAS|PAK1|JARID2|-|MLX|SRSF4|RBM10|HHEX|NLRP3|TMEM173|GNL2|MECOM|ZNF385B|NTRK1|-|ZFP64|RELA|MEF2C|BACH2|FOXK1|USF2|CHST15|ZBTB33|POU3F4|MAOA|MAPK8|HIST1H2AA|KATNAL1|LBX1|GTF3C6|ZIC1|-|SMARCA1|CYP4V2|ERCC6|TFCP2L1|HIST1H2BK|CHD2|-|-|PGK1|-|BMPR1B|ONECUT1|-|MEX3D|-|LRRK2|NKX2-4|-|-|ARL15|NELFE|E2F8|HSF4|PNKP|TLR3|BAZ2B|RPL34|MAPK4|CREBBP|PMVK|ILVBL|-|AAK1|DHX58|RBM33|RAB7A|ASXL1|WRNIP1|MEF2D|SMAD5|…
			GO:0001076	RNA polymerase II transcription factor binding transcription factor activity	molecular_function	0.00034191	0.030998	17	2200	100	19209	ENSSSCG00000017919,ENSSSCG00000004524,ENSSSCG00000024033,ENSSSCG00000007951,ENSSSCG00000003943,ENSSSCG00000001880,ENSSSCG00000012396,ENSSSCG00000017505,ENSSSCG00000009864,ENSSSCG00000014416,ENSSSCG00000017672,ENSSSCG00000026266,ENSSSCG00000012250,ENSSSCG00000005096,ENSSSCG00000009346,ENSSSCG00000029450,ENSSSCG00000008909	MED11|SMAD4|-|CREBBP|MED8|SIN3A|MED12|MED1|-|TCERG1|MED13|-|MED14|HIF1A|-|HDAC1|-|
			GO:0010648	negative regulation of cell communication	biological_process	0.00034427	0.031044	64	2200	620	19209	ENSSSCG00000007248,ENSSSCG00000004014,ENSSSCG00000011615,ENSSSCG00000016954,ENSSSCG00000026569,ENSSSCG00000029450,ENSSSCG00000022101,ENSSSCG00000003200,ENSSSCG00000015595,ENSSSCG00000003444,ENSSSCG00000001056,ENSSSCG00000012944,ENSSSCG00000004789,ENSSSCG00000012576,ENSSSCG00000005166,ENSSSCG00000017416,ENSSSCG00000003251,ENSSSCG00000018039,ENSSSCG00000023198,ENSSSCG00000000475,ENSSSCG00000005096,…	ASXL1|DACT2|RAB7A|ERBB2IP|-|HDAC1|BRCA1|NUP62|ATF3|-|RANBP9|PELI3|THBS1|CHRDL1|MLLT3|DHX58|NLRP12|NCOR1|-|IRAK3|HIF1A|UBR1|RASA1|SULF1|-|PHF14|-|-|ELF1|MECOM|SPRED2|XDH|FOXO1|NFKBID|-|EPO|SMAD4|RABGEF1|SKOR2|NKX2-1|HHEX|CBL|DUSP1|BIRC6|RORA|ONECUT1|BICC1|LRRK2|ECM1|RASAL2|-|EGFL7|CDK5RAP3|STK38|MAPKAPK5|THY1|CCL5|UBASH3B|PPM1A|RHOA|INPP5D|MED12|DEPTOR|RAPGEF1|
			GO:0048585	negative regulation of response to stimulus	biological_process	0.00040363	0.036201	74	2200	745	19209	ENSSSCG00000005203,ENSSSCG00000004524,ENSSSCG00000003445,ENSSSCG00000007673,ENSSSCG00000001945,ENSSSCG00000010472,ENSSSCG00000013940,ENSSSCG00000007735,ENSSSCG00000005767,ENSSSCG00000008522,ENSSSCG00000009370,ENSSSCG00000002917,ENSSSCG00000011743,ENSSSCG00000008357,ENSSSCG00000017137,ENSSSCG00000015318,ENSSSCG00000017705,ENSSSCG00000015136,ENSSSCG00000005828,ENSSSCG00000017524,ENSSSCG00000001563,…	IL33|SMAD4|-|EPO|NKX2-1|HHEX|NLRP3|RABGEF1|SKOR2|XDH|FOXO1|NFKBID|MECOM|SPRED2|METRNL|-|CCL5|UBASH3B|EGFL7|CDK5RAP3|STK38|ABR|MAPKAPK5|THY1|INPP5D|DEPTOR|RAPGEF1|MED12|ANGPT2|PPM1A|RHOA|BIRC6|RORA|ONECUT1|BICC1|CBL|DUSP1|-|LRRK2|ECM1|-|RASAL2|PELI3|-|RANBP9|THBS1|ATF3|DHX58|NLRP12|CHRDL1|MLLT3|-|ASXL1|DACT2|ERBB2IP|RAB7A|BRCA1|NUP62|HDAC1|SULF1|-|PPP3CB|PHF14|RASA1|-|ELF1|TERF2|-|NCOR1|RC3H1|IRAK…
			GO:0000123	histone acetyltransferase complex	cellular_component	0.00045057	0.040195	15	2200	86	19209	ENSSSCG00000024621,ENSSSCG00000028018,ENSSSCG00000015859,ENSSSCG00000024694,ENSSSCG00000007023,ENSSSCG00000012534,ENSSSCG00000011776,ENSSSCG00000012793,ENSSSCG00000008548,ENSSSCG00000011551,ENSSSCG00000009359,ENSSSCG00000010316,ENSSSCG00000007951,ENSSSCG00000017553,ENSSSCG00000017310	KAT2B|EP400|SAP130|-|KAT6A|MORF4L2|YEATS2|HCFC1|SUPT7L|TADA3|-|KAT6B|CREBBP|KAT7|KANSL1|
			GO:0044665	MLL1/2 complex	cellular_component	0.00046814	0.04132	6	2200	17	19209	ENSSSCG00000012793,ENSSSCG00000005389,ENSSSCG00000017310,ENSSSCG00000024694,ENSSSCG00000015288,ENSSSCG00000004739	HCFC1|TEX10|KANSL1|-|RBBP5|-|
			GO:0071339	MLL1 complex	cellular_component	0.00046814	0.04132	6	2200	17	19209	ENSSSCG00000005389,ENSSSCG00000012793,ENSSSCG00000017310,ENSSSCG00000024694,ENSSSCG00000015288,ENSSSCG00000004739	TEX10|HCFC1|KANSL1|-|RBBP5|-|
			GO:0023057	negative regulation of signaling	biological_process	0.00051231	0.044981	63	2200	617	19209	ENSSSCG00000015122,ENSSSCG00000014146,ENSSSCG00000005828,ENSSSCG00000009890,ENSSSCG00000017524,ENSSSCG00000001563,ENSSSCG00000026722,ENSSSCG00000006197,ENSSSCG00000017705,ENSSSCG00000000601,ENSSSCG00000015136,ENSSSCG00000004106,ENSSSCG00000005084,ENSSSCG00000022080,ENSSSCG00000030674,ENSSSCG00000005719,ENSSSCG00000012396,ENSSSCG00000009440,ENSSSCG00000005998,ENSSSCG00000016298,ENSSSCG00000016991,…	THY1|RASA1|EGFL7|MAPKAPK5|CDK5RAP3|STK38|PHF14|SULF1|CCL5|-|UBASH3B|-|PPM1A|RHOA|-|RAPGEF1|MED12|ELF1|DEPTOR|INPP5D|DUSP1|CBL|RORA|ONECUT1|BICC1|NCOR1|BIRC6|RASAL2|-|LRRK2|-|ECM1|IRAK3|UBR1|HIF1A|-|EPO|ATF3|SMAD4|-|PELI3|RANBP9|THBS1|MLLT3|SKOR2|RABGEF1|CHRDL1|NLRP12|DHX58|NKX2-1|HHEX|DACT2|SPRED2|ASXL1|ERBB2IP|RAB7A|MECOM|NFKBID|FOXO1|XDH|HDAC1|BRCA1|NUP62|
			GO:0016604	nuclear body	cellular_component	0.00051937	0.045362	23	2200	165	19209	ENSSSCG00000003964,ENSSSCG00000007951,ENSSSCG00000021845,ENSSSCG00000026771,ENSSSCG00000012730,ENSSSCG00000028663,ENSSSCG00000008690,ENSSSCG00000011743,ENSSSCG00000021038,ENSSSCG00000022866,ENSSSCG00000021560,ENSSSCG00000002752,ENSSSCG00000007023,ENSSSCG00000014149,ENSSSCG00000000611,ENSSSCG00000007791,ENSSSCG00000028018,ENSSSCG00000002841,ENSSSCG00000007907,ENSSSCG00000005096,ENSSSCG00000002034,…	PPIH|CREBBP|ATXN2L|ALKBH5|AFF2|RBM25|RNF4|MECOM|NRIP1|NXF1|UBE2I|ZFHX3|KAT6A|MEF2C|WBP11|CD2BP2|EP400|N4BP1|USP7|HIF1A|ACIN1|PLCB1|USPL1|
			GO:0034968	histone lysine methylation	biological_process	0.00052867	0.045824	13	2200	71	19209	ENSSSCG00000003169,ENSSSCG00000001061,ENSSSCG00000005345,ENSSSCG00000004524,ENSSSCG00000014044,ENSSSCG00000009157,ENSSSCG00000017382,ENSSSCG00000013406,ENSSSCG00000015288,ENSSSCG00000022101,ENSSSCG00000001137,ENSSSCG00000011332,ENSSSCG00000012241	PIH1D1|JARID2|PAX5|SMAD4|NSD1|TET2|EZH1|CTR9|RBBP5|BRCA1|HIST1H1D|SETD2|BCOR|
			GO:0006338	chromatin remodeling	biological_process	0.00053087	0.045824	18	2200	114	19209	ENSSSCG00000014882,ENSSSCG00000028077,ENSSSCG00000008070,ENSSSCG00000024621,ENSSSCG00000029450,ENSSSCG00000021247,ENSSSCG00000029203,ENSSSCG00000011340,ENSSSCG00000012534,ENSSSCG00000006562,ENSSSCG00000006231,ENSSSCG00000003559,ENSSSCG00000029084,ENSSSCG00000003169,ENSSSCG00000016435,ENSSSCG00000028815,ENSSSCG00000022459,ENSSSCG00000012649	RSF1|-|CENPP|KAT2B|HDAC1|HMGB4|TOX4|-|MORF4L2|GATAD2B|CHD7|-|FSHR|PIH1D1|SMARCD3|-|-|SMARCA1|
			GO:0043226	organelle	cellular_component	0.0005329	0.045824	656	2200	8908	19209	ENSSSCG00000011858,ENSSSCG00000021038,ENSSSCG00000017112,ENSSSCG00000000247,ENSSSCG00000008070,ENSSSCG00000013780,ENSSSCG00000005604,ENSSSCG00000003289,ENSSSCG00000027733,ENSSSCG00000003200,ENSSSCG00000027293,ENSSSCG00000029900,ENSSSCG00000011855,ENSSSCG00000013591,ENSSSCG00000011514,ENSSSCG00000006982,ENSSSCG00000005166,ENSSSCG00000025117,ENSSSCG00000022828,ENSSSCG00000008479,ENSSSCG00000021812,…	ZNF148|NRIP1|IRX4|KRT72|CENPP|TECR|PBX3|ISOC2|RRP7A|NUP62|TNPO1|DMPK|IQCG|TIMM44|-|ZDHHC2|MLLT3|ATN1|PNN|-|MS4A1|-|-|PECAM1|-|KIAA0430|CD2BP2|-|-|HIF1A|-|SENP1|-|PPP3CB|SULF1|MEIKIN|POLR2I|RBBP7|-|BCOR|TSEN34|ALKBH5|SCAF4|ELF1|FAM222B|SLIRP|SYNM|PSMB7|UBE2I|TMEM80|-|-|CETN1|PEX19|-|-|-|PIK3R1|-|TAOK2|SS18|CARF|PLIN4|DUSP1|-|RORA|CKAP2L|-|OASL|DIAPH2|ARHGDIB|-|PLCB1|NANOS2|PTF1A|POU4F3|AKIRIN2|ATX…
			GO:0043234	protein complex	cellular_component	0.00055519	0.047305	259	2200	3232	19209	ENSSSCG00000014878,ENSSSCG00000001061,ENSSSCG00000004852,ENSSSCG00000012110,ENSSSCG00000028249,ENSSSCG00000013940,ENSSSCG00000009561,ENSSSCG00000008690,ENSSSCG00000011046,ENSSSCG00000015095,ENSSSCG00000012981,ENSSSCG00000016226,ENSSSCG00000011743,ENSSSCG00000006464,ENSSSCG00000020771,ENSSSCG00000004068,ENSSSCG00000024391,ENSSSCG00000014149,ENSSSCG00000004332,ENSSSCG00000024604,ENSSSCG00000010391,…	PAK1|JARID2|NSMCE3|MID1|SKA3|NLRP3|ATP4B|RNF4|ITGA8|UBE4A|RELA|-|MECOM|NTRK1|INHA|NOX3|EMC10|MEF2C|BACH2|ATAT1|ERCC6|CUL4B|GTF3C6|LBX1|KATNAL1|CSNK2B|GRIA3|-|KRT3|-|ATP6V0D2|KLHL8|NELFE|E2F8|-|-|MIB2|CREBBP|KLHL30|PRELID1|PHC3|-|SYNE2|ND1|ATP6V0C|-|KCNJ2|-|KAT7|RAB7A|ASXL1|TFAP2D|MYBL2|SMAD5|-|-|GJB7|TPM1|FEN1|SIN3A|KRT74|-|FGFR1|RHOQ|TERF2|RAD23B|COMMD1|-|NXF1|-|BRK1|MED14|EP400|CDK8|HOXD12|CETN…
			GO:0008150	biological_process	biological_process	0.00055579	0.047305	1107	2200	15421	19209	ENSSSCG00000008388,ENSSSCG00000017591,ENSSSCG00000002753,ENSSSCG00000013638,ENSSSCG00000010497,ENSSSCG00000023151,ENSSSCG00000008575,ENSSSCG00000023164,ENSSSCG00000030651,ENSSSCG00000009346,ENSSSCG00000027701,ENSSSCG00000029114,ENSSSCG00000027722,ENSSSCG00000024673,ENSSSCG00000017532,ENSSSCG00000025795,ENSSSCG00000022459,ENSSSCG00000022140,ENSSSCG00000023661,ENSSSCG00000025438,ENSSSCG00000027056,…	REL|NME2|NOB1|ILF3|ENTPD1|-|ASXL2|-|-|-|RP2|-|-|NME1|HOXB1|CSF3R|-|TMPRSS11E|-|VGLL1|-|-|TEX15|ABHD17B|POLR3G|-|-|-|MED12|RNF185|C10orf2|ZNF280D|-|EGFL7|GPR65|-|-|-|FBXW5|SPPL2C|FEZF1|TNFRSF8|CYB5A|SMAD4|-|-|CELF1|LYST|BGN|LRRN3|-|-|-|-|CYP2F1|PHF14|NSD1|USP18|-|-|-|-|GFOD2|-|-|-|NIN|-|-|RBM25|-|-|SETD2|CRABP2|-|OR2Z1|-|DUOXA2|BRCA1|-|KAT6A|-|KANSL1|NFKBIZ|MFSD6|NPAS2|CH242-113D13.1|DEPTOR|RHOA|L…
			GO:0035097	histone methyltransferase complex	cellular_component	0.00057514	0.048703	11	2200	54	19209	ENSSSCG00000001563,ENSSSCG00000015288,ENSSSCG00000017310,ENSSSCG00000001061,ENSSSCG00000007284,ENSSSCG00000017382,ENSSSCG00000012149,ENSSSCG00000004739,ENSSSCG00000024694,ENSSSCG00000005389,ENSSSCG00000012793	STK38|RBBP5|KANSL1|JARID2|NCOA6|EZH1|RBBP7|-|-|TEX10|HCFC1|
			GO:0031365	N-terminal protein amino acid modification	biological_process	0.00059197	0.049875	7	2200	23	19209	ENSSSCG00000012791,ENSSSCG00000007951,ENSSSCG00000028132,ENSSSCG00000005084,ENSSSCG00000005064,ENSSSCG00000024621,ENSSSCG00000006281	NAA10|CREBBP|NAA20|PPM1A|NAA30|KAT2B|METTL11B|
		IR vs IS	GO:0001816	cytokine production	biological_process	3.7532e-06	0.035474	4	7	357	19209	ENSSSCG00000000475,ENSSSCG00000017006,ENSSSCG00000012118,ENSSSCG00000006381	IRAK3|LCP2|TLR8|CD84|
			GO:0050776	regulation of immune response	biological_process	4.253e-06	0.035474	4	7	370	19209	ENSSSCG00000006381,ENSSSCG00000012118,ENSSSCG00000017006,ENSSSCG00000000475	CD84|TLR8|LCP2|IRAK3|
			GO:0002684	positive regulation of immune system process	biological_process	7.699e-06	0.042812	4	7	430	19209	ENSSSCG00000000475,ENSSSCG00000017006,ENSSSCG00000012118,ENSSSCG00000006381	IRAK3|LCP2|TLR8|CD84|
		IS vs IC	GO:0004984	olfactory receptor activity	molecular_function	1.5603e-22	1.4624e-18	212	2477	1104	19209	ENSSSCG00000014704,ENSSSCG00000005419,ENSSSCG00000029114,ENSSSCG00000020684,ENSSSCG00000027081,ENSSSCG00000001340,ENSSSCG00000024099,ENSSSCG00000027837,ENSSSCG00000006430,ENSSSCG00000022622,ENSSSCG00000024040,ENSSSCG00000015153,ENSSSCG00000028781,ENSSSCG00000029193,ENSSSCG00000028286,ENSSSCG00000003958,ENSSSCG00000027804,ENSSSCG00000022376,ENSSSCG00000005328,ENSSSCG00000025462,ENSSSCG00000024582,…	-|-|-|-|-|-|-|-|OR6K2|-|-|OR6T1|-|-|-|-|-|-|-|-|-|-|OR52E4|OR2Z1|-|-|-|OR5B17|-|-|-|-|OR1J2|-|-|-|-|-|-|-|-|-|-|-|-|-|-|-|-|-|-|-|-|-|-|-|-|-|-|-|-|OR56B1|-|-|-|-|-|-|-|OR6C3|-|-|-|-|-|-|-|-|OR10J3|-|-|-|-|OR10Q1|OR5V1|-|-|-|-|-|-|-|-|-|-|-|-|OR4D10|-|OR1
			GO:0050911	detection of chemical stimulus involved in sensory perception of smell	biological_process	1.7533e-22	1.4624e-18	212	2477	1105	19209	ENSSSCG00000022519,ENSSSCG00000026854,ENSSSCG00000014482,ENSSSCG00000024506,ENSSSCG00000002599,ENSSSCG00000027490,ENSSSCG00000029368,ENSSSCG00000006801,ENSSSCG00000022529,ENSSSCG00000024890,ENSSSCG00000030332,ENSSSCG00000005817,ENSSSCG00000013696,ENSSSCG00000012799,ENSSSCG00000014639,ENSSSCG00000025278,ENSSSCG00000025375,ENSSSCG00000026926,ENSSSCG00000015159,ENSSSCG00000021840,ENSSSCG00000013802,…	-|-|-|-|-|-|-|-|-|-|-|-|-|-|OR56A1|-|-|-|-|OR51B5|-|OR5D18|-|-|-|OR13C8|-|-|-|-|-|-|-|-|OR51J1|-|-|-|-|-|OR52N1|OR52R1|-|-|-|-|OR2K2|-|-|-|-|-|-|-|-|-|-|OR10G2|-|-|-|-|-|OR52L1|-|-|OR4D9|-|OR5AR1|-|-|-|-|-|-|OR9G4|-|OR5AS1|-|-|-|-|-|-|-|-|-|-|OR4K17|-|-|O
			GO:0007608	sensory perception of smell	biological_process	6.9113e-22	3.8431e-18	212	2477	1121	19209	ENSSSCG00000026598,ENSSSCG00000029437,ENSSSCG00000023402,ENSSSCG00000026786,ENSSSCG00000030381,ENSSSCG00000028179,ENSSSCG00000014476,ENSSSCG00000029946,ENSSSCG00000003955,ENSSSCG00000006447,ENSSSCG00000014592,ENSSSCG00000024499,ENSSSCG00000028989,ENSSSCG00000028416,ENSSSCG00000029064,ENSSSCG00000027180,ENSSSCG00000022662,ENSSSCG00000014779,ENSSSCG00000026912,ENSSSCG00000005791,ENSSSCG00000014712,…	-|-|-|-|-|-|-|OR4D10|-|OR10Z1|-|-|-|-|OR10J3|-|-|-|-|-|-|-|-|OR10Q1|-|OR5V1|-|-|-|-|-|-|OR6C3|-|-|-|-|-|-|-|-|-|-|-|-|-|-|-|OR56B1|-|-|-|-|-|-|-|-|-|-|-|-|-|OR1J2|-|-|-|-|-|-|-|-|-|-|OR2Z1|OR52E4|-|-|OR5B17|-|-|-|-|-|-|-|-|-|-|-|-|-|-|-|-|-|-|-|OR6K2|OR6T
			GO:0007606	sensory perception of chemical stimulus	biological_process	1.1532e-21	4.8094e-18	220	2477	1194	19209	ENSSSCG00000023402,ENSSSCG00000029437,ENSSSCG00000026598,ENSSSCG00000014476,ENSSSCG00000030381,ENSSSCG00000026786,ENSSSCG00000028179,ENSSSCG00000003955,ENSSSCG00000006447,ENSSSCG00000014592,ENSSSCG00000029946,ENSSSCG00000024499,ENSSSCG00000014779,ENSSSCG00000026912,ENSSSCG00000029064,ENSSSCG00000028989,ENSSSCG00000028416,ENSSSCG00000022662,ENSSSCG00000027180,ENSSSCG00000005791,ENSSSCG00000014712,…	-|-|-|-|-|-|-|-|OR10Z1|-|OR4D10|-|-|-|OR10J3|-|-|-|-|-|-|-|-|-|-|OR5V1|OR10Q1|-|-|-|OR6C3|-|-|-|-|-|-|-|-|-|-|-|-|-|-|TAS2R60|-|CYSLTR2|-|OR56B1|-|-|-|-|-|-|-|-|-|-|-|-|-|-|-|OR1J2|-|-|-|-|-|-|-|-|-|OR2Z1|OR52E4|-|-|-|-|-|-|OR5B17|-|-|-|-|-|-|-|-|-|-|-|-|
			GO:0050907	detection of chemical stimulus involved in sensory perception	biological_process	1.4648e-21	4.8871e-18	212	2477	1127	19209	ENSSSCG00000022519,ENSSSCG00000026854,ENSSSCG00000014482,ENSSSCG00000024506,ENSSSCG00000002599,ENSSSCG00000027490,ENSSSCG00000006801,ENSSSCG00000029368,ENSSSCG00000022529,ENSSSCG00000024890,ENSSSCG00000030332,ENSSSCG00000005817,ENSSSCG00000014639,ENSSSCG00000012799,ENSSSCG00000013696,ENSSSCG00000025278,ENSSSCG00000025375,ENSSSCG00000026926,ENSSSCG00000015159,ENSSSCG00000021840,ENSSSCG00000013802,…	-|-|-|-|-|-|-|-|-|-|-|-|OR56A1|-|-|-|-|-|-|OR51B5|-|OR5D18|-|-|-|OR13C8|-|-|-|-|-|-|-|-|OR51J1|-|-|-|-|-|OR52N1|OR52R1|-|-|-|-|OR2K2|-|-|-|-|-|-|-|-|-|-|OR10G2|-|-|-|-|-|OR52L1|-|-|OR4D9|-|OR5AR1|-|-|-|-|-|-|OR9G4|-|OR5AS1|-|-|-|-|-|-|-|-|-|-|OR4K17|-|OR1
			GO:0009593	detection of chemical stimulus	biological_process	5.0439e-21	1.4024e-17	212	2477	1142	19209	ENSSSCG00000002599,ENSSSCG00000027490,ENSSSCG00000014482,ENSSSCG00000024506,ENSSSCG00000022519,ENSSSCG00000026854,ENSSSCG00000005817,ENSSSCG00000013696,ENSSSCG00000012799,ENSSSCG00000014639,ENSSSCG00000025278,ENSSSCG00000030332,ENSSSCG00000022529,ENSSSCG00000024890,ENSSSCG00000006801,ENSSSCG00000029368,ENSSSCG00000028704,ENSSSCG00000025476,ENSSSCG00000014458,ENSSSCG00000013802,ENSSSCG00000015159,…	-|-|-|-|-|-|-|-|-|OR56A1|-|-|-|-|-|-|-|-|OR5D18|-|-|OR51B5|-|-|-|-|-|-|-|OR13C8|-|-|-|-|OR51J1|-|-|-|-|-|OR2K2|-|-|-|OR52R1|OR52N1|-|-|-|-|-|-|-|-|-|-|OR10G2|-|-|-|-|OR5AR1|-|-|-|OR4D9|-|OR52L1|-|-|-|-|-|-|-|-|OR5AS1|-|-|-|-|-|OR9G4|-|-|-|-|-|-|-|-|-|-|OR
			GO:0050906	detection of stimulus involved in sensory perception	biological_process	7.1638e-21	1.7072e-17	213	2477	1156	19209	ENSSSCG00000026933,ENSSSCG00000028285,ENSSSCG00000030382,ENSSSCG00000021249,ENSSSCG00000029379,ENSSSCG00000015154,ENSSSCG00000028954,ENSSSCG00000022817,ENSSSCG00000014662,ENSSSCG00000014715,ENSSSCG00000027758,ENSSSCG00000014652,ENSSSCG00000024524,ENSSSCG00000027823,ENSSSCG00000028385,ENSSSCG00000001255,ENSSSCG00000015172,ENSSSCG00000013821,ENSSSCG00000024212,ENSSSCG00000013845,ENSSSCG00000024499,…	-|-|-|-|-|-|OR6C3|-|OR56B1|-|-|-|-|-|-|-|-|-|-|-|-|OR4D10|-|OR10Z1|-|-|-|-|-|-|-|-|-|OR10Q1|-|OR5V1|-|-|-|-|-|-|-|-|OR10J3|-|-|-|-|-|-|-|OR5B17|-|-|-|-|-|-|OR52E4|OR2Z1|OR6K2|-|-|OR6T1|-|-|-|-|-|-|-|NR2F6|-|-|-|-|-|-|-|-|-|-|-|-|-|-|-|-|-|-|-|-|-|-|-|-|-|
			GO:0051606	detection of stimulus	biological_process	1.2747e-20	2.6582e-17	219	2477	1222	19209	ENSSSCG00000022583,ENSSSCG00000013702,ENSSSCG00000016351,ENSSSCG00000013164,ENSSSCG00000027805,ENSSSCG00000001286,ENSSSCG00000026758,ENSSSCG00000030531,ENSSSCG00000027180,ENSSSCG00000022662,ENSSSCG00000029064,ENSSSCG00000028989,ENSSSCG00000028416,ENSSSCG00000026912,ENSSSCG00000014779,ENSSSCG00000014712,ENSSSCG00000005791,ENSSSCG00000029946,ENSSSCG00000014592,ENSSSCG00000006447,ENSSSCG00000003955,…	-|-|-|OR10Q1|-|OR5V1|-|-|-|-|OR10J3|-|-|-|-|-|-|OR4D10|-|OR10Z1|-|-|-|-|-|-|-|-|-|-|-|-|OR56B1|-|-|-|-|-|-|-|-|-|-|-|-|-|-|-|OR6C3|-|-|-|-|-|-|-|OR1J2|-|-|-|-|-|-|-|-|-|-|-|-|-|-|-|-|-|-|-|-|-|-|OR6K2|-|-|OR6T1|-|-|-|-|-|NR2F6|-|-|-|OR5B17|-|-|-|-|-|-|-|-
			GO:0007600	sensory perception	biological_process	3.272e-19	6.0648e-16	231	2477	1375	19209	ENSSSCG00000014467,ENSSSCG00000023340,ENSSSCG00000014722,ENSSSCG00000021366,ENSSSCG00000002792,ENSSSCG00000001211,ENSSSCG00000030200,ENSSSCG00000001337,ENSSSCG00000025358,ENSSSCG00000005873,ENSSSCG00000013807,ENSSSCG00000011987,ENSSSCG00000002753,ENSSSCG00000010782,ENSSSCG00000023678,ENSSSCG00000013165,ENSSSCG00000022279,ENSSSCG00000002601,ENSSSCG00000003309,ENSSSCG00000030230,ENSSSCG00000014654,…	-|-|-|-|HSF4|-|-|-|-|-|-|-|NOB1|-|-|-|-|-|-|-|-|OR1J2|-|-|-|-|-|-|OR5B17|-|-|-|-|OR2Z1|OR52E4|-|-|-|-|-|-|-|GNAS|-|-|-|-|-|OR6T1|-|POU4F3|OR6K2|-|-|-|-|-|NR2F6|-|-|-|-|-|OR10Z1|OR4D10|-|-|-|-|-|-|-|-|-|-|CHD7|-|-|OR5V1|OR10Q1|-|-|-|-|-|-|OR10J3|-|-|-|-|-|
			GO:0050794	regulation of cellular process	biological_process	2.0859e-17	3.4797e-14	807	2477	8309	19209	ENSSSCG00000006464,ENSSSCG00000026875,ENSSSCG00000005335,ENSSSCG00000014465,ENSSSCG00000024938,ENSSSCG00000026288,ENSSSCG00000014614,ENSSSCG00000025852,ENSSSCG00000011046,ENSSSCG00000017516,ENSSSCG00000011716,ENSSSCG00000029734,ENSSSCG00000017494,ENSSSCG00000015498,ENSSSCG00000021644,ENSSSCG00000022853,ENSSSCG00000030290,ENSSSCG00000023685,ENSSSCG00000007366,ENSSSCG00000006018,ENSSSCG00000009237,…	NTRK1|-|-|-|SH3BP5|-|-|-|ITGA8|SP2|P2RY13|OR5I1|IKZF3|RC3H1|BRD7|OR51M1|-|-|MYBL2|-|HPSE|-|-|-|-|SP4|DMPK|-|-|CD1D|HIVEP1|BRAF|-|-|-|-|-|OR52L1|-|USP7|-|-|CCL5|RAB24|-|KCNJ9|-|MEF2C|PDZD8|CD86|BRCA1|DEPTOR|ERAS|SLC30A7|-|PAK1|USP37|-|NKIRAS2|-|RP1L1|-|PIK3R1|-|-|MBNL3|-|-|ALS2|-|JARID2|-|-|-|HOXC11|-|CD84|-|-|-|MPHOSPH8|STRN|-|FSHR|TPCN2|-|COMMD1|HIF1A|-|-|-|GATAD2A|HPGDS|OR10J3|PICK1|-|ZIC1|-|OR…
			GO:0004930	G-protein coupled receptor activity	molecular_function	4.9903e-17	7.568e-14	240	2477	1511	19209	ENSSSCG00000010788,ENSSSCG00000020917,ENSSSCG00000023813,ENSSSCG00000024615,ENSSSCG00000030613,ENSSSCG00000014462,ENSSSCG00000014551,ENSSSCG00000023652,ENSSSCG00000014530,ENSSSCG00000020936,ENSSSCG00000013809,ENSSSCG00000022450,ENSSSCG00000027048,ENSSSCG00000021435,ENSSSCG00000022927,ENSSSCG00000013805,ENSSSCG00000027978,ENSSSCG00000021758,ENSSSCG00000027899,ENSSSCG00000006411,ENSSSCG00000014655,…	-|-|-|OR51J1|-|-|-|-|-|OR13C8|-|-|-|-|-|-|-|-|-|-|OR52N1|OR52R1|-|-|GPR52|-|-|-|OR2K2|-|-|-|-|-|MAS1|-|-|OR56A1|-|-|-|-|-|-|-|-|-|FSHR|-|-|-|-|OR51B5|-|OR5D18|-|-|-|OR4K17|-|P2RY13|OR5I1|OR12D3|-|GPR26|-|-|-|-|-|-|-|EDNRA|-|-|-|OR6C4|-|-|-|-|-|-|-|OR52Z1|
			GO:0006366	transcription from RNA polymerase II promoter	biological_process	2.2332e-16	3.1045e-13	185	2477	1349	19209	ENSSSCG00000008690,ENSSSCG00000022101,ENSSSCG00000014149,ENSSSCG00000008090,ENSSSCG00000017693,ENSSSCG00000012725,ENSSSCG00000013940,ENSSSCG00000011512,ENSSSCG00000028237,ENSSSCG00000001049,ENSSSCG00000017397,ENSSSCG00000007951,ENSSSCG00000015859,ENSSSCG00000009370,ENSSSCG00000015972,ENSSSCG00000005279,ENSSSCG00000005345,ENSSSCG00000011514,ENSSSCG00000015732,ENSSSCG00000030662,ENSSSCG00000009346,…	RNF4|BRCA1|MEF2C|IL1A|AATF|-|NLRP3|-|-|HIVEP1|MLX|CREBBP|SAP130|FOXO1|-|FOXB2|PAX5|-|TFCP2L1|PTF1A|-|SP4|-|RBPJ|SUPT4H1|-|TMEM173|MYBL2|-|PAX6|ITGA8|-|IKZF3|BRD7|SP2|CDK5RAP3|SETD2|RELA|ASXL1|OTX2|ELF4|CHRDL1|-|TAF3|HIF1A|-|UBP1|CRX|CHCHD2|ZFHX3|NME2|GATAD2B|HMGB2|HOXC11|-|-|-|ARMCX3|RAX|RBM10|TCERG1|-|JARID2|HIVEP2|MED8|PIK3R1|-|PHF14|BRD4|SKOR2|ELK4|-|PER1|TLR3|-|HNF1B|MED11|-|-|NCOA6|ATN1|POU3…
			GO:0050789	regulation of biological process	biological_process	2.562e-15	3.2876e-12	832	2477	8787	19209	ENSSSCG00000016393,ENSSSCG00000012799,ENSSSCG00000014639,ENSSSCG00000011025,ENSSSCG00000014416,ENSSSCG00000012271,ENSSSCG00000004910,ENSSSCG00000012509,ENSSSCG00000027056,ENSSSCG00000004675,ENSSSCG00000014319,ENSSSCG00000028862,ENSSSCG00000010141,ENSSSCG00000003943,ENSSSCG00000001056,ENSSSCG00000028388,ENSSSCG00000027664,ENSSSCG00000016648,ENSSSCG00000003124,ENSSSCG00000012112,ENSSSCG00000014458,…	-|-|OR56A1|-|TCERG1|RBM10|RAX|ARMCX3|-|DUOX1|SMAD5|-|ZP4|MED8|RANBP9|-|REPIN1|-|CRX|ARHGAP6|OR5D18|-|-|XDH|-|-|ATN1|NSMCE3|-|-|-|SULF1|POU3F4|OR13C8|PNKP|SKOR2|BRD4|DAZL|-|TLR3|OR5AR1|-|MLX|OR4D9|CCR1|ATP7A|SAP130|GPR65|-|OR10G2|-|RAD23B|TERF2|-|PAX5|RNF4
			GO:0051254	positive regulation of RNA metabolic process	biological_process	3.8827e-15	4.6265e-12	139	2477	945	19209	ENSSSCG00000002755,ENSSSCG00000003197,ENSSSCG00000024621,ENSSSCG00000003169,ENSSSCG00000008575,ENSSSCG00000011743,ENSSSCG00000012329,ENSSSCG00000009157,ENSSSCG00000009440,ENSSSCG00000003354,ENSSSCG00000025095,ENSSSCG00000021038,ENSSSCG00000004589,ENSSSCG00000000816,ENSSSCG00000011858,ENSSSCG00000010472,ENSSSCG00000017672,ENSSSCG00000001945,ENSSSCG00000029450,ENSSSCG00000025293,ENSSSCG00000009359,…	NFAT5|MED25|KAT2B|PIH1D1|ASXL2|MECOM|PHF8|TET2|ELF1|-|-|NRIP1|RNF111|SENP1|ZNF148|HHEX|MED13|NKX2-1|HDAC1|HLTF|-|USF2|ONECUT3|MED14|NUP62|RORA|-|-|CARF|SS18|CHD7|DVL3|-|ZIC1|-|-|PBX3|FOXK1|ILF2|EPO|TADA3|RHOQ|ONECUT1|ERCC6|IKBKG|RXRG|E2F8|TFAP2D|NANOS2|SMAD4|-|FEZF1|-|BMPR1B|CTR9|MED1|FOXP1|REL|FOXL2|-|KLF4|POU4F3|-|IL33|PLCB1|TCF4|AKIRIN2|-|HSF4|MED12|SMARCD3|NPAS2|FOXK2|IRF7|TAF11|ATF3|NFIB|HOX…
			GO:0006357	regulation of transcription from RNA polymerase II promoter	biological_process	4.4952e-15	4.9993e-12	175	2477	1293	19209	ENSSSCG00000003097,ENSSSCG00000022323,ENSSSCG00000010301,ENSSSCG00000012608,ENSSSCG00000016510,ENSSSCG00000005190,ENSSSCG00000015595,ENSSSCG00000017532,ENSSSCG00000008171,ENSSSCG00000017125,ENSSSCG00000012853,ENSSSCG00000012396,ENSSSCG00000029578,ENSSSCG00000002792,ENSSSCG00000004307,ENSSSCG00000026960,ENSSSCG00000005236,ENSSSCG00000005203,ENSSSCG00000004332,ENSSSCG00000004535,ENSSSCG00000017505,…	MYPOP|-|PPP3CB|ZBTB33|UBN2|NFIB|ATF3|HOXB1|NPAS2|FOXK2|IRF7|MED12|-|HSF4|AKIRIN2|ZNF280D|-|IL33|BACH2|TCF4|MED1|REL|FOXP1|KLF4|-|FOXL2|POU4F3|-|-|CTR9|BMPR1B|NR2F6|SMAD4|ZNF280C|-|NCOR1|YEATS2|FEZF1|E2F8|TFAP2D|ZNF280B|RHOA|RXRG|IKBKG|HIST1H1D|RHOQ|ONECUT1|RBBP7|EPO|-|ZIC1|PBX3|-|FOXR1|FOXK1|CHD7|-|CARF|SS18|-|GATAD2A|GPS2|USF2|ONECUT3|MED14|RORA|HLTF|-|HDAC1|NFKBIZ|MED13|NKX2-1|-|SENP1|ZNF148|HH…
			GO:0010557	positive regulation of macromolecule biosynthetic process	biological_process	6.0899e-15	6.1226e-12	148	2477	1037	19209	ENSSSCG00000012250,ENSSSCG00000003200,ENSSSCG00000002885,ENSSSCG00000013439,ENSSSCG00000004576,ENSSSCG00000023995,ENSSSCG00000029450,ENSSSCG00000025293,ENSSSCG00000009359,ENSSSCG00000025374,ENSSSCG00000006231,ENSSSCG00000021810,ENSSSCG00000024694,ENSSSCG00000005604,ENSSSCG00000011692,ENSSSCG00000026266,ENSSSCG00000028553,ENSSSCG00000007576,ENSSSCG00000003559,ENSSSCG00000016117,ENSSSCG00000003716,…	MED14|NUP62|USF2|ONECUT3|RORA|-|HDAC1|HLTF|-|DVL3|CHD7|-|-|PBX3|ZIC1|-|ILF2|FOXK1|-|CARF|SS18|PHF8|MECOM|ASXL2|PIH1D1|ELF1|TET2|-|NFAT5|MED25|KAT2B|ZNF148|NLRP12|SENP1|HHEX|MED13|TLR8|NKX2-1|NRIP1|-|RNF111|-|HSF4|MAPKAPK5|MED12|SMARCD3|-|IL33|TCF4|PLCB1|-|AKIRIN2|PPP3CB|FAM170A|NPAS2|IRF7|FOXK2|TAF11|HOXB1|ILF3|ATF3|NFIB|IKBKG|RXRG|IL9|EPO|NOX1|ONECUT1|RHOQ|TADA3|ERCC6|FMR1|-|THBS1|CTR9|BMPR1B|FO…
			GO:0004871	signal transducer activity	molecular_function	6.6063e-15	6.1226e-12	285	2477	2095	19209	ENSSSCG00000027104,ENSSSCG00000029706,ENSSSCG00000001147,ENSSSCG00000003437,ENSSSCG00000030691,ENSSSCG00000005536,ENSSSCG00000002176,ENSSSCG00000029101,ENSSSCG00000025077,ENSSSCG00000025232,ENSSSCG00000024735,ENSSSCG00000013691,ENSSSCG00000014657,ENSSSCG00000020762,ENSSSCG00000020948,ENSSSCG00000025526,ENSSSCG00000015115,ENSSSCG00000000312,ENSSSCG00000013201,ENSSSCG00000013790,ENSSSCG00000013639,…	-|-|-|TNFRSF8|-|-|-|-|-|-|-|-|-|-|-|OR5AS1|CBL|-|OR9G4|-|SLC44A2|TAOK2|-|-|-|GPR26|-|-|OR12D3|OR4K17|-|NTSR2|-|GPR22|-|OR52Z1|-|-|-|MIB2|-|OR6C4|-|-|-|-|-|-|-|MAS1|-|-|-|-|-|-|OR51B5|-|-|-|-|-|GRIA3|-|-|-|-|-|OR51J1|-|-|OR2K2|-|-|GPR52|-|OR52R1|OR52N1|TEK
			GO:0060089	molecular transducer activity	molecular_function	6.6063e-15	6.1226e-12	285	2477	2095	19209	ENSSSCG00000023402,ENSSSCG00000028179,ENSSSCG00000030381,ENSSSCG00000004576,ENSSSCG00000006447,ENSSSCG00000003955,ENSSSCG00000029946,ENSSSCG00000027180,ENSSSCG00000028416,ENSSSCG00000004406,ENSSSCG00000022583,ENSSSCG00000013702,ENSSSCG00000023661,ENSSSCG00000014140,ENSSSCG00000027805,ENSSSCG00000001286,ENSSSCG00000029230,ENSSSCG00000021249,ENSSSCG00000015154,ENSSSCG00000028285,ENSSSCG00000017076,…	-|-|-|RORA|OR10Z1|-|OR4D10|-|-|GPR6|-|-|-|GPR150|-|OR5V1|ECM1|-|-|-|NMUR2|-|FCAMR|-|-|-|TAS2R60|-|-|-|STAT1|TRADD|MAPK4|-|PLCB1|-|-|-|-|-|-|-|OR1J2|-|CSF3R|-|TNFRSF11A|-|-|OR52E4|-|MAPK8|-|-|-|-|-|RXRG|-|-|-|-|-|-|-|SMAD4|-|-|MAP3K14|BMPR1B|-|GNAS|-|-|-|-
			GO:0045893	positive regulation of transcription, DNA-dependent	biological_process	8.5635e-15	7.5188e-12	134	2477	907	19209	ENSSSCG00000016117,ENSSSCG00000003716,ENSSSCG00000003559,ENSSSCG00000011692,ENSSSCG00000026266,ENSSSCG00000005604,ENSSSCG00000024694,ENSSSCG00000007576,ENSSSCG00000028553,ENSSSCG00000025374,ENSSSCG00000006231,ENSSSCG00000021810,ENSSSCG00000025293,ENSSSCG00000009359,ENSSSCG00000029450,ENSSSCG00000023995,ENSSSCG00000002885,ENSSSCG00000013439,ENSSSCG00000012250,ENSSSCG00000003200,ENSSSCG00000004576,…	CARF|SS18|-|ZIC1|-|PBX3|-|FOXK1|ILF2|DVL3|CHD7|-|HLTF|-|HDAC1|-|USF2|ONECUT3|MED14|NUP62|RORA|RNF111|-|NRIP1|MED13|NKX2-1|SENP1|ZNF148|HHEX|KAT2B|NFAT5|MED25|TET2|ELF1|-|ASXL2|PIH1D1|MECOM|PHF8|ATF3|NFIB|HOXB1|ILF3|NPAS2|FOXK2|IRF7|FAM170A|PPP3CB|AKIRIN2|IL33|-|TCF4|PLCB1|MED12|SMARCD3|-|HSF4|SMAD4|-|FEZF1|E2F8|TFAP2D|MED1|FOXP1|REL|-|FOXL2|POU4F3|KLF4|-|CTR9|BMPR1B|TADA3|RHOQ|ONECUT1|EPO|RXRG|IK…
			GO:0004888	transmembrane signaling receptor activity	molecular_function	2.1658e-14	1.8065e-11	257	2477	1806	19209	ENSSSCG00000023024,ENSSSCG00000029523,ENSSSCG00000025236,ENSSSCG00000022329,ENSSSCG00000014661,ENSSSCG00000005328,ENSSSCG00000014650,ENSSSCG00000016231,ENSSSCG00000025019,ENSSSCG00000024582,ENSSSCG00000015153,ENSSSCG00000024040,ENSSSCG00000006430,ENSSSCG00000028286,ENSSSCG00000003958,ENSSSCG00000029621,ENSSSCG00000027804,ENSSSCG00000022376,ENSSSCG00000020684,ENSSSCG00000005419,ENSSSCG00000027837,…	-|-|-|-|-|-|OR52E4|-|-|-|OR6T1|-|OR6K2|-|-|BMPR1B|-|-|-|-|-|-|-|-|-|-|-|-|-|-|-|-|-|TNFRSF11A|-|CSF3R|OR1J2|FCAMR|-|-|-|NMUR2|-|-|-|-|-|TAS2R60|-|-|OR10Z1|-|OR4D10|-|-|-|GPR150|-|OR5V1|-|GPR6|-|-|-|-|-|-|-|-|OR51B5|-|-|-|-|MAS1|-|-|-|-|-|-|TEK|-|-|-|OR2K2
			GO:0051252	regulation of RNA metabolic process	biological_process	3.0481e-14	2.4214e-11	275	2477	2366	19209	ENSSSCG00000002034,ENSSSCG00000017938,ENSSSCG00000011127,ENSSSCG00000002752,ENSSSCG00000007743,ENSSSCG00000011235,ENSSSCG00000017591,ENSSSCG00000006562,ENSSSCG00000005838,ENSSSCG00000009704,ENSSSCG00000024033,ENSSSCG00000003445,ENSSSCG00000004138,ENSSSCG00000021069,ENSSSCG00000012155,ENSSSCG00000026722,ENSSSCG00000003264,ENSSSCG00000001102,ENSSSCG00000009761,ENSSSCG00000025182,ENSSSCG00000012730,…	ACIN1|-|TAF3|ZFHX3|CHCHD2|UBP1|NME2|GATAD2B|TRAF2|HMGB2|-|-|HIVEP2|-|SCML2|PHF14|CNOT3|HIST1H2AA|-|ELK4|AFF2|PER1|-|MED11|HNF1B|NCOA6|HMGB4|-|PSMC2|SLIRP|IRX4|AATF|-|-|NLRP3|ZNF684|IRAK3|CREBBP|FOXO1|-|TFCP2L1|-|-|POU2F1|FOXB2|PTF1A|KAT6A|MORF4L2|KAT6B|SRSF4|-|SUPT4H1|PAX6|-|TMEM173|SETD2|CDK5RAP3|-|OTX2|RELA|CHRDL1|RXRG|IKBKG|ERCC6|FMR1|ONECUT1|HIST1H1D|ZCCHC11|FOXL2|MED1|BMPR1B|CTR9|-|-|VGLL1|Y…
			GO:0044464	cell part	cellular_component	5.0254e-14	3.8107e-11	1105	2477	12670	19209	ENSSSCG00000027573,ENSSSCG00000009932,ENSSSCG00000022693,ENSSSCG00000002755,ENSSSCG00000030208,ENSSSCG00000003321,ENSSSCG00000006727,ENSSSCG00000021698,ENSSSCG00000004843,ENSSSCG00000021113,ENSSSCG00000014662,ENSSSCG00000022141,ENSSSCG00000004857,ENSSSCG00000025095,ENSSSCG00000016100,ENSSSCG00000002885,ENSSSCG00000015645,ENSSSCG00000028897,ENSSSCG00000024499,ENSSSCG00000029437,ENSSSCG00000024026,…	RPL29|MMAB|LBX1|NFAT5|CH242-30B6.1|-|WDR3|RRP1B|TRPM1|CACFD1|OR56B1|-|-|-|NDUFB3|USF2|-|CSNK1D|-|-|SUMO3|BGN|-|PRR11|-|TNFRSF12A|ZIC1|OR10Q1|-|-|PICK1|-|-|-|-|LAMP3|COASY|-|GPR34|-|FOXP1|POU4F3|USPL1|NAA25|-|NR2F6|SDS|KLHL30|DUOXA2|-|GPR3|NOB1|DISC1|AKIRIN2|SFTPD|SUPT7L|-|-|ADH5|IRF7|ARHGAP21|PDZD8|MEF2C|CD86|KCNJ9|-|RAB24|DICER1|-|-|CCL5|-|-|SLC39A13|USP7|OR52L1|BRAF|TBCA|-|CD1D|SLC39A4|-|-|GPN1…
			GO:0007186	G-protein coupled receptor signaling pathway	biological_process	6.2195e-14	4.3672e-11	252	2477	1754	19209	ENSSSCG00000014715,ENSSSCG00000014662,ENSSSCG00000004843,ENSSSCG00000027758,ENSSSCG00000028385,ENSSSCG00000001255,ENSSSCG00000009399,ENSSSCG00000014652,ENSSSCG00000024524,ENSSSCG00000016458,ENSSSCG00000027823,ENSSSCG00000013845,ENSSSCG00000015172,ENSSSCG00000013821,ENSSSCG00000024212,ENSSSCG00000026933,ENSSSCG00000013658,ENSSSCG00000029379,ENSSSCG00000021249,ENSSSCG00000028954,ENSSSCG00000015154,…	-|OR56B1|TRPM1|-|-|-|CYSLTR2|-|-|TAS2R60|-|-|-|-|-|-|S1PR2|-|-|OR6C3|-|-|-|NMUR2|CCL17|-|-|-|-|-|OR10Q1|OR5V1|GPR150|-|GPR6|-|-|-|-|-|-|-|-|-|PICK1|-|OR10J3|-|-|OR10Z1|-|OR4D10|-|-|-|-|-|-|-|-|OR6T1|-|PLCL1|OR6K2|-|GNAS|-|-|-|-|-|-|-|-|-|-|CXCL8|-|-|-|-|-
			GO:0005623	cell	cellular_component	6.3139e-14	4.3672e-11	1108	2477	12716	19209	ENSSSCG00000006801,ENSSSCG00000028707,ENSSSCG00000014291,ENSSSCG00000013046,ENSSSCG00000022186,ENSSSCG00000001061,ENSSSCG00000022519,ENSSSCG00000002865,ENSSSCG00000005096,ENSSSCG00000013559,ENSSSCG00000030849,ENSSSCG00000015159,ENSSSCG00000009570,ENSSSCG00000008499,ENSSSCG00000015318,ENSSSCG00000023361,ENSSSCG00000010788,ENSSSCG00000014878,ENSSSCG00000016194,ENSSSCG00000008479,ENSSSCG00000016882,…	-|-|AFF4|-|-|JARID2|-|GPATCH1|HIF1A|-|RPL39|-|MPHOSPH8|STRN|-|MRPS36|-|PAK1|USP37|-|PARP8|CSTF2T|-|PIK3R1|-|NKIRAS2|-|SLC39A13|USP7|OR52L1|BRAF|TBCA|-|CD1D|SLC39A4|-|GPN1|TAB3|-|-|SUMF2|MEF2C|PDZD8|CD86|-|KCNJ9|RAB24|DICER1|-|-|CCL5|-|IKZF3|TALDO1|BRD7|ND
			GO:0065007	biological regulation	biological_process	6.5448e-14	4.3672e-11	860	2477	9270	19209	ENSSSCG00000028862,ENSSSCG00000010141,ENSSSCG00000003943,ENSSSCG00000012799,ENSSSCG00000014639,ENSSSCG00000016393,ENSSSCG00000011025,ENSSSCG00000014416,ENSSSCG00000014319,ENSSSCG00000027056,ENSSSCG00000004675,ENSSSCG00000012271,ENSSSCG00000004910,ENSSSCG00000012509,ENSSSCG00000012112,ENSSSCG00000014458,ENSSSCG00000027664,ENSSSCG00000001056,ENSSSCG00000028388,ENSSSCG00000003124,ENSSSCG00000016648,…	-|ZP4|MED8|-|OR56A1|-|-|TCERG1|SMAD5|-|DUOX1|RBM10|RAX|ARMCX3|ARHGAP6|OR5D18|REPIN1|RANBP9|-|CRX|-|-|ATN1|NSMCE3|-|-|SULF1|-|OR13C8|POU3F4|-|-|XDH|-|CLDN1|-|DAZL|-|TLR3|PNKP|BRD4|SKOR2|-|RAD23B|TERF2|-|OR10G2|NOX3|-|PAX5|MLX|-|OR5AR1|OR4D9|ATP7A|CCR1|-|GP
			GO:0019219	regulation of nucleobase-containing compound metabolic process	biological_process	7.8922e-14	5.0637e-11	324	2477	2942	19209	ENSSSCG00000004898,ENSSSCG00000014228,ENSSSCG00000003097,ENSSSCG00000013638,ENSSSCG00000017532,ENSSSCG00000013719,ENSSSCG00000028663,ENSSSCG00000007056,ENSSSCG00000004332,ENSSSCG00000029621,ENSSSCG00000012634,ENSSSCG00000013406,ENSSSCG00000029493,ENSSSCG00000004789,ENSSSCG00000025438,ENSSSCG00000026915,ENSSSCG00000028562,ENSSSCG00000017505,ENSSSCG00000013352,ENSSSCG00000004524,ENSSSCG00000015309,…	TNFRSF11A|FAM170A|MYPOP|ILF3|HOXB1|-|RBM25|PLCB1|BACH2|BMPR1B|-|CTR9|-|THBS1|VGLL1|-|FOXL2|MED1|E2F8|SMAD4|MTERF1|YEATS2|IKBKG|ARHGAP4|-|RXRG|ZCCHC11|FMR1|ERCC6|ONECUT1|HIST1H1D|-|DVL3|-|CHD7|-|KAT7|FOXK1|-|PBX3|SS18|RORA|-|GPS2|ANKRD17|MBNL2|-|ZNF75D|HHEX|STAT1|SENP1|ZNF148|NKX2-1|NFKBIZ|EVX2|UXT|PBX4|RBAK|CELF1|RNF111|-|CHD2|PIH1D1|MECOM|-|TET2|NELFE|MED25|ECM1|-|CCL17|FOXP4|RGL2|KAT2B|-|MED11|…
			GO:0042221	response to chemical stimulus	biological_process	8.5285e-14	5.2694e-11	362	2477	3041	19209	ENSSSCG00000028225,ENSSSCG00000008090,ENSSSCG00000017705,ENSSSCG00000014149,ENSSSCG00000024425,ENSSSCG00000011877,ENSSSCG00000000320,ENSSSCG00000022101,ENSSSCG00000030330,ENSSSCG00000008690,ENSSSCG00000021230,ENSSSCG00000029937,ENSSSCG00000021107,ENSSSCG00000025666,ENSSSCG00000026253,ENSSSCG00000030169,ENSSSCG00000011322,ENSSSCG00000014648,ENSSSCG00000021853,ENSSSCG00000014501,ENSSSCG00000016494,…	DICER1|IL1A|CCL5|MEF2C|-|CD86|-|BRCA1|-|RNF4|-|-|-|-|OR10G2|-|CCR1|OR52L1|-|OR5AR1|BRAF|OR4D9|-|OR51M1|-|-|TGFBR1|-|RBPJ|-|-|-|-|-|NTRK1|-|ASXL1|-|P2RY13|OR5I1|RC3H1|-|ITGA8|-|OR5D18|CLEC7A|HIF1A|FSHR|REPIN1|-|-|-|-|SMAD5|DUOX1|-|OR56A1|-|-|-|-|-|TLR3|-|SKOR2|-|PIK3R1|-|SULF1|SLC30A7|OR13C8|-|XDH|-|-|-|FGFR1|-|-|OR6C3|GNRH1|-|-|-|-|NRIP1|-|USP18|-|MX2|-|NLRP12|RABGEF1|RPL13A|OR56B1|PMVK|FRS2|-|-|…
			GO:0038023	signaling receptor activity	molecular_function	1.0465e-13	6.2349e-11	262	2477	1893	19209	ENSSSCG00000027758,ENSSSCG00000014715,ENSSSCG00000015172,ENSSSCG00000028385,ENSSSCG00000001255,ENSSSCG00000016458,ENSSSCG00000024524,ENSSSCG00000014652,ENSSSCG00000030821,ENSSSCG00000015154,ENSSSCG00000021249,ENSSSCG00000017076,ENSSSCG00000030651,ENSSSCG00000028285,ENSSSCG00000022583,ENSSSCG00000013702,ENSSSCG00000004406,ENSSSCG00000014140,ENSSSCG00000023661,ENSSSCG00000027805,ENSSSCG00000001286,…	-|-|-|-|-|TAS2R60|-|-|FCAMR|-|-|NMUR2|-|-|-|-|GPR6|GPR150|-|-|OR5V1|-|-|-|RORA|OR10Z1|OR4D10|-|-|-|-|-|-|BMPR1B|-|OR6T1|-|OR6K2|-|-|-|-|-|-|-|RXRG|-|-|-|OR52E4|-|-|-|-|TNFRSF11A|-|-|-|OR1J2|CSF3R|-|-|-|-|-|-|-|-|-|-|TNFRSF8|-|-|-|-|-|-|OR9G4|-|-|-|OR5AS1|
			GO:0016070	RNA metabolic process	biological_process	1.114e-13	6.4084e-11	335	2477	3064	19209	ENSSSCG00000006562,ENSSSCG00000014009,ENSSSCG00000003746,ENSSSCG00000017591,ENSSSCG00000011235,ENSSSCG00000007743,ENSSSCG00000002752,ENSSSCG00000007264,ENSSSCG00000017938,ENSSSCG00000011127,ENSSSCG00000002034,ENSSSCG00000004138,ENSSSCG00000024033,ENSSSCG00000003445,ENSSSCG00000030617,ENSSSCG00000006078,ENSSSCG00000009704,ENSSSCG00000010801,ENSSSCG00000005838,ENSSSCG00000004393,ENSSSCG00000012730,…	GATAD2B|CNOT6|RPSA|NME2|UBP1|CHCHD2|ZFHX3|CDK5RAP1|-|TAF3|ACIN1|HIVEP2|-|-|-|-|HMGB2|-|TRAF2|GTF3C6|AFF2|PER1|-|ELK4|-|HIST1H2AA|CNOT3|PHF14|SCML2|-|PSMC2|-|HMGB4|NCOA6|HNF1B|MED11|-|POP5|-|AATF|-|IRX4|SLIRP|FOXB2|POU2F1|-|-|TFCP2L1|-|FOXO1|IRAK3|CREBBP|ZNF684|NLRP3|-|-|TMEM173|-|PAX6|SUPT4H1|-|SRSF4|KAT6B|MORF4L2|HNRNPUL1|KAT6A|PTF1A|CHRDL1|RELA|OTX2|-|CDK5RAP3|SETD2|POLR2I|-|ZCCHC11|ONECUT1|HIS…
			GO:0050896	response to stimulus	biological_process	1.3333e-13	7.308e-11	654	2477	6616	19209	ENSSSCG00000015172,ENSSSCG00000028385,ENSSSCG00000011334,ENSSSCG00000015976,ENSSSCG00000011565,ENSSSCG00000016458,ENSSSCG00000014652,ENSSSCG00000010472,ENSSSCG00000024182,ENSSSCG00000014715,ENSSSCG00000011951,ENSSSCG00000029230,ENSSSCG00000009720,ENSSSCG00000001506,ENSSSCG00000004717,ENSSSCG00000023852,ENSSSCG00000021249,ENSSSCG00000017076,ENSSSCG00000030651,ENSSSCG00000028285,ENSSSCG00000002266,…	-|-|-|LNPK|BRK1|TAS2R60|-|HHEX|TRADD|-|NFKBIZ|ECM1|DDX60|RGL2|UBR1|CCL17|-|NMUR2|-|-|CHD2|STUB1|MCAM|PIH1D1|-|SS18|-|-|RSL1D1|-|OR5V1|-|GPR150|-|MYH9|SPAST|-|ANKRD17|DEFB121|INPP5D|-|GPS2|FGF16|BAG6|-|-|-|BMPR1B|CTR9|MAP3K14|THBS1|-|OR6T1|MED1|MAPK8|POLR2
			GO:0044428	nuclear part	cellular_component	1.358e-13	7.308e-11	287	2477	2590	19209	ENSSSCG00000021590,ENSSSCG00000015424,ENSSSCG00000012262,ENSSSCG00000007284,ENSSSCG00000012638,ENSSSCG00000009912,ENSSSCG00000005201,ENSSSCG00000022417,ENSSSCG00000017919,ENSSSCG00000002841,ENSSSCG00000004393,ENSSSCG00000012730,ENSSSCG00000001102,ENSSSCG00000009761,ENSSSCG00000025182,ENSSSCG00000012155,ENSSSCG00000007165,ENSSSCG00000001563,ENSSSCG00000017310,ENSSSCG00000004138,ENSSSCG00000022240,…	RPL23|PSMC2|KDM6A|NCOA6|GRIA3|POP5|-|HNF1B|MED11|N4BP1|GTF3C6|AFF2|HIST1H2AA|-|ELK4|SCML2|MRPS26|STK38|KANSL1|HIVEP2|-|-|MEIKIN|VIL1|-|MKI67|-|ADD3|-|-|HMGB2|EMSY|SYNE2|GATAD2B|BCCIP|UBP1|ZFHX3|TAF3|ACIN1|MRPL40|ANP32B|TAOK2|ZNF330|RELA|PAX6|SUPT4H1|CDC5L|SRSF4|MORF4L2|KAT6B|KAT6A|PTF1A|HNRNPUL1|DIAPH2|POU2F1|PSMB7|RBBP5|CREBBP|EZH1|AATF|-|ECSIT|SCAF4|UBE2C|-|GNL2|AEN|ATXN2L|ILF3|SMARCA1|TBP|PPIH…
			GO:0007165	signal transduction	biological_process	1.6388e-13	8.5433e-11	515	2477	4882	19209	ENSSSCG00000005382,ENSSSCG00000006379,ENSSSCG00000025982,ENSSSCG00000022155,ENSSSCG00000009031,ENSSSCG00000007248,ENSSSCG00000014042,ENSSSCG00000013197,ENSSSCG00000013759,ENSSSCG00000013618,ENSSSCG00000008090,ENSSSCG00000030330,ENSSSCG00000016119,ENSSSCG00000021230,ENSSSCG00000024425,ENSSSCG00000000320,ENSSSCG00000030156,ENSSSCG00000024810,ENSSSCG00000025666,ENSSSCG00000026253,ENSSSCG00000025917,…	TGFBR1|CD48|-|RBPJ|EDNRA|ASXL1|PRELID1|-|NANOS3|EPOR|IL1A|-|RAPH1|-|-|-|-|PRAM1|-|OR10G2|-|-|-|OR5AR1|OR4D9|CCR1|GPR65|-|TLR3|BRD4|SKOR2|-|SULF1|-|OR13C8|-|-|XDH|-|ARHGAP6|OR5D18|RANBP9|-|-|ZP4|OR56A1|-|-|-|SMAD5|DUOX1|HP|IL12RB2|HDAC1|-|MED14|NUP62|NFKBID|-|-|-|-|-|-|SKP2|-|ZNF385B|-|OR6C3|-|ARHGEF9|RAB7A|AKAP11|PLCH2|UBE2I|CYSLTR2|-|-|-|-|RABGEF1|MED13|MLLT3|NLRP12|TCF4|CH242-378F17.1|-|NPPB|-|…
			GO:0009891	positive regulation of biosynthetic process	biological_process	1.8113e-13	9.0313e-11	153	2477	1126	19209	ENSSSCG00000012656,ENSSSCG00000014044,ENSSSCG00000007248,ENSSSCG00000012981,ENSSSCG00000005063,ENSSSCG00000021644,ENSSSCG00000017494,ENSSSCG00000017524,ENSSSCG00000011046,ENSSSCG00000014882,ENSSSCG00000014349,ENSSSCG00000006018,ENSSSCG00000013320,ENSSSCG00000009034,ENSSSCG00000007366,ENSSSCG00000017639,ENSSSCG00000005382,ENSSSCG00000017046,ENSSSCG00000010316,ENSSSCG00000022155,ENSSSCG00000030662,…	ELF4|NSD1|ASXL1|RELA|OTX2|BRD7|IKZF3|CDK5RAP3|ITGA8|RSF1|TMEM173|-|PAX6|-|MYBL2|SUPT4H1|TGFBR1|-|KAT6B|RBPJ|PTF1A|KAT6A|-|PAX5|TNFRSF8|FOXO1|-|CREBBP|-|-|NLRP3|IL1A|AATF|CCL5|BRCA1|MEF2C|RNF4|PSMC2|-|NCOA6|HNF1B|-|-|TLR3|PER1|GPR52|DAZL|BRD4|PNKP|PIK3R1|-|RAX|ARMCX3|HMGB2|-|HOXC11|NME2|HIF1A|ZFHX3|CHCHD2|CRX|FSHR|CDK5RAP1|-|CARF|SS18|CHD7|DVL3|-|-|PBX3|ZIC1|-|FOXK1|ILF2|HDAC1|HLTF|-|MED14|NUP62|U…
			GO:0051171	regulation of nitrogen compound metabolic process	biological_process	1.8407e-13	9.0313e-11	325	2477	2973	19209	ENSSSCG00000005719,ENSSSCG00000015501,ENSSSCG00000007806,ENSSSCG00000012730,ENSSSCG00000017983,ENSSSCG00000001102,ENSSSCG00000003264,ENSSSCG00000025182,ENSSSCG00000027701,ENSSSCG00000009761,ENSSSCG00000021069,ENSSSCG00000012155,ENSSSCG00000026722,ENSSSCG00000015424,ENSSSCG00000015383,ENSSSCG00000007284,ENSSSCG00000013384,ENSSSCG00000021247,ENSSSCG00000005201,ENSSSCG00000022417,ENSSSCG00000017919,…	RAPGEF1|GPR52|RABEP2|AFF2|PER1|HIST1H2AA|CNOT3|ELK4|RP2|-|-|SCML2|PHF14|PSMC2|RAPGEF5|NCOA6|-|HMGB4|-|HNF1B|MED11|CCL22|GATAD2B|NME2|UBP1|ZFHX3|CHCHD2|TAF3|-|ACIN1|HIVEP2|SIPA1L1|-|-|-|TRAF2|HMGB2|-|PAX6|TMEM173|SUPT4H1|SRSF4|RASAL2|-|KAT6B|MORF4L2|KAT6A|PTF1A|CHRDL1|OTX2|RELA|CDK5RAP3|SETD2|-|AATF|IRX4|RASA1|SLIRP|-|TFCP2L1|FOXB2|ABR|POU2F1|-|-|FOXO1|CREBBP|IRAK3|ZNF684|-|NLRP3|-|-|PLCB1|BACH2|-…
			GO:0031981	nuclear lumen	cellular_component	2.2265e-13	1.0612e-10	257	2477	2259	19209	ENSSSCG00000008388,ENSSSCG00000029806,ENSSSCG00000005437,ENSSSCG00000014412,ENSSSCG00000001876,ENSSSCG00000009921,ENSSSCG00000018039,ENSSSCG00000009146,ENSSSCG00000009887,ENSSSCG00000028065,ENSSSCG00000000169,ENSSSCG00000001744,ENSSSCG00000009834,ENSSSCG00000003765,ENSSSCG00000011551,ENSSSCG00000016954,ENSSSCG00000012149,ENSSSCG00000017398,ENSSSCG00000028815,ENSSSCG00000001533,ENSSSCG00000012608,…	REL|-|KLF4|POU4F3|IMP3|OASL|NCOR1|RPL34|NAA25|USPL1|-|TFAP2D|ATXN2|SURF6|TADA3|ERBB2IP|RBBP7|COASY|-|TAF11|ZBTB33|NFIB|UBN2|ATF3|NPAS2|IRF7|FOXK2|MED12|HOXD12|SMARCD3|-|HSF4|MAPKAPK5|TCEB3|SUPT7L|-|PHC3|CAPN7|TCF4|BCORL1|MED13|RPL13A|HIST1H2BK|-|CDK8|MLLT3|SCAF11|-|-|NRIP1|LBX1|TNPO1|ELF1|PHF8|ASXL2|UBE2I|RNF7|WDR3|TOX4|RRP1B|NFAT5|HIST1H2AC|-|ZIC1|ILF2|SKP2|HCFC1|-|CARF|RPRD2|-|GATAD2A|MED14|ONE…
			GO:0031328	positive regulation of cellular biosynthetic process	biological_process	2.8457e-13	1.3187e-10	151	2477	1112	19209	ENSSSCG00000012727,ENSSSCG00000010391,ENSSSCG00000011551,ENSSSCG00000008439,ENSSSCG00000004616,ENSSSCG00000007673,ENSSSCG00000025818,ENSSSCG00000006328,ENSSSCG00000012825,ENSSSCG00000004524,ENSSSCG00000021437,ENSSSCG00000016612,ENSSSCG00000001744,ENSSSCG00000013352,ENSSSCG00000028562,ENSSSCG00000029806,ENSSSCG00000014412,ENSSSCG00000005437,ENSSSCG00000017505,ENSSSCG00000027675,ENSSSCG00000008388,…	FMR1|ERCC6|TADA3|RHOQ|ONECUT1|EPO|IL9|RXRG|IKBKG|SMAD4|-|FEZF1|TFAP2D|E2F8|FOXL2|-|POU4F3|KLF4|MED1|FOXP1|REL|BMPR1B|CTR9|-|THBS1|AKIRIN2|TCF4|PLCB1|-|MC3R|-|IL33|GPR3|SMARCD3|MED12|MAPKAPK5|HSF4|-|NFIB|ATF3|HOXB1|ILF3|TAF11|FOXK2|IRF7|NPAS2|FAM170A|PPP3CB|KAT2B|MED25|NFAT5|-|TET2|ELF1|PIH1D1|ASXL2|PHF8|MECOM|RNF111|-|NRIP1|NKX2-1|TLR8|MED13|HHEX|SENP1|ZNF148|-|HLTF|HDAC1|-|RORA|USF2|ONECUT3|MED1…
			GO:0004872	receptor activity	molecular_function	4.63e-13	2.0853e-10	271	2477	2028	19209	ENSSSCG00000023661,ENSSSCG00000027805,ENSSSCG00000014140,ENSSSCG00000001286,ENSSSCG00000013702,ENSSSCG00000022583,ENSSSCG00000004406,ENSSSCG00000028416,ENSSSCG00000027180,ENSSSCG00000003955,ENSSSCG00000006447,ENSSSCG00000004576,ENSSSCG00000029946,ENSSSCG00000028179,ENSSSCG00000030381,ENSSSCG00000023402,ENSSSCG00000014715,ENSSSCG00000027758,ENSSSCG00000028385,ENSSSCG00000001255,ENSSSCG00000014652,…	-|-|GPR150|OR5V1|-|-|GPR6|-|-|-|OR10Z1|RORA|OR4D10|-|-|-|-|-|-|-|-|TAS2R60|-|-|FCAMR|-|-|-|NMUR2|-|-|-|TNFRSF11A|-|CSF3R|-|OR1J2|-|-|-|-|-|-|-|OR6T1|-|OR6K2|MED1|-|-|-|BMPR1B|-|-|-|-|-|-|-|RXRG|-|-|-|-|-|OR52E4|-|-|-|-|-|-|GPR26|OR12D3|-|-|-|OR4K17|-|-|-|
			GO:0010468	regulation of gene expression	biological_process	4.7944e-13	2.0853e-10	308	2477	2802	19209	ENSSSCG00000015318,ENSSSCG00000009570,ENSSSCG00000028388,ENSSSCG00000005096,ENSSSCG00000008376,ENSSSCG00000003124,ENSSSCG00000013559,ENSSSCG00000001061,ENSSSCG00000003943,ENSSSCG00000011025,ENSSSCG00000028104,ENSSSCG00000016393,ENSSSCG00000014319,ENSSSCG00000027056,ENSSSCG00000004910,ENSSSCG00000012509,ENSSSCG00000012271,ENSSSCG00000014416,ENSSSCG00000030671,ENSSSCG00000015801,ENSSSCG00000021964,…	-|MPHOSPH8|-|HIF1A|COMMD1|CRX|-|JARID2|MED8|-|HOXC11|-|SMAD5|-|RAX|ARMCX3|RBM10|TCERG1|DAZL|TLR3|PIK3R1|-|BRD4|MBNL3|SKOR2|-|NSMCE3|ATN1|POU3F4|SULF1|-|-|-|XDH|CCL5|-|IL1A|-|DICER1|RNF4|BRCA1|MEF2C|TERF2|-|PAX5|BRAF|-|HIVEP1|MLX|USP7|SAP130|CCR1|TGFBR1|-|
			GO:0051716	cellular response to stimulus	biological_process	4.8752e-13	2.0853e-10	579	2477	5727	19209	ENSSSCG00000023813,ENSSSCG00000014462,ENSSSCG00000022417,ENSSSCG00000029168,ENSSSCG00000007284,ENSSSCG00000015501,ENSSSCG00000003308,ENSSSCG00000005802,ENSSSCG00000005458,ENSSSCG00000029368,ENSSSCG00000023205,ENSSSCG00000004045,ENSSSCG00000009704,ENSSSCG00000001906,ENSSSCG00000002332,ENSSSCG00000024506,ENSSSCG00000003445,ENSSSCG00000027490,ENSSSCG00000010900,ENSSSCG00000007743,ENSSSCG00000023198,…	-|-|HNF1B|KIAA0430|NCOA6|GPR52|-|-|OR2K2|-|-|MAS1|HMGB2|CYP1A1|SIPA1L1|-|-|-|-|CHCHD2|-|-|BCL2L10|OR51B5|NME2|-|-|SETD2|OR12D3|-|-|GPR26|ARHGAP36|-|RS1|SLC44A2|CHRDL1|RELA|RASSF7|PI4KB|OR6C4|MIB2|-|ARHGDIB|GPR22|DUOX2|-|-|ATP6V0C|CHI3L1|-|GDI2|-|-|FOXO1|-
			GO:0045935	positive regulation of nucleobase-containing compound metabolic process	biological_process	5.1664e-13	2.1398e-10	146	2477	1071	19209	ENSSSCG00000006018,ENSSSCG00000014349,ENSSSCG00000013320,ENSSSCG00000007366,ENSSSCG00000009034,ENSSSCG00000005382,ENSSSCG00000017639,ENSSSCG00000017046,ENSSSCG00000010316,ENSSSCG00000022155,ENSSSCG00000030662,ENSSSCG00000007023,ENSSSCG00000012656,ENSSSCG00000007248,ENSSSCG00000014044,ENSSSCG00000012981,ENSSSCG00000005063,ENSSSCG00000021644,ENSSSCG00000015498,ENSSSCG00000017494,ENSSSCG00000017524,…	-|TMEM173|PAX6|MYBL2|-|TGFBR1|SUPT4H1|-|KAT6B|RBPJ|PTF1A|KAT6A|ELF4|ASXL1|NSD1|RELA|OTX2|BRD7|RC3H1|IKZF3|CDK5RAP3|ITGA8|RSF1|NANOS3|IL1A|AATF|BRCA1|MEF2C|RNF4|-|PAX5|FOXO1|-|CREBBP|-|-|NLRP3|TLR3|PER1|GPR52|BRD4|PNKP|PIK3R1|PSMC2|-|NCOA6|-|HNF1B|-|NME2|H
			GO:0007166	cell surface receptor signaling pathway	biological_process	5.259e-13	2.1398e-10	375	2477	3198	19209	ENSSSCG00000015498,ENSSSCG00000029734,ENSSSCG00000011716,ENSSSCG00000014614,ENSSSCG00000011046,ENSSSCG00000013197,ENSSSCG00000005335,ENSSSCG00000014465,ENSSSCG00000009031,ENSSSCG00000026875,ENSSSCG00000006464,ENSSSCG00000014643,ENSSSCG00000021614,ENSSSCG00000022155,ENSSSCG00000027566,ENSSSCG00000015149,ENSSSCG00000030290,ENSSSCG00000005382,ENSSSCG00000023685,ENSSSCG00000022853,ENSSSCG00000028027,…	RC3H1|OR5I1|P2RY13|-|ITGA8|-|-|-|EDNRA|-|NTRK1|-|-|RBPJ|-|-|-|TGFBR1|-|OR51M1|GPR65|-|CCR1|-|OR52L1|-|OR4D9|-|OR5AR1|-|OR10G2|-|-|-|PRAM1|BRCA1|MEF2C|-|-|-|-|IL1A|CCL5|-|-|XDH|-|OR13C8|SULF1|-|DEPTOR|-|-|SKOR2|-|PIK3R1|TLR3|-|-|SMAD5|DUOX1|-|-|-|-|-|OR56A1|-|-|-|-|-|HIF1A|FSHR|-|-|STRN|OR5D18|TNFRSF12A|-|ZIC1|OR10Q1|-|-|-|PICK1|OR10J3|-|-|-|-|-|NUP62|BICC1|-|-|CSNK1D|-|-|-|FRS2|-|HDAC1|-|IL12RB2|…
			GO:2001141	regulation of RNA biosynthetic process	biological_process	7.6064e-13	3.0212e-10	262	2477	2286	19209	ENSSSCG00000003200,ENSSSCG00000012250,ENSSSCG00000013439,ENSSSCG00000002885,ENSSSCG00000023995,ENSSSCG00000029450,ENSSSCG00000025293,ENSSSCG00000010903,ENSSSCG00000012793,ENSSSCG00000024694,ENSSSCG00000011692,ENSSSCG00000028553,ENSSSCG00000015101,ENSSSCG00000003559,ENSSSCG00000013938,ENSSSCG00000016117,ENSSSCG00000012734,ENSSSCG00000002917,ENSSSCG00000007446,ENSSSCG00000012329,ENSSSCG00000011810,…	NUP62|MED14|ONECUT3|USF2|-|HDAC1|HLTF|LHX9|HCFC1|-|ZIC1|ILF2|FOXR1|-|GATAD2A|CARF|-|NFKBID|-|PHF8|-|UBE2I|ASXL2|BCOR|LBX1|ELF1|NFAT5|FGFR1|HIST1H2AC|-|TOX4|NLRP12|MLLT3|-|MED13|-|-|NRIP1|-|-|HSF4|MED12|HOXD12|SMARCD3|IL33|-|ZNF280D|TCF4|AKIRIN2|TCEB3|-|-|PPP3CB|NPAS2|IRF7|ZMYND8|FOXK2|TAF11|ZBTB33|UBN2|ATF3|NFIB|RHOA|-|RBBP7|NKX2-4|EPO|RHOQ|TADA3|ERBB2IP|REL|FOXP1|-|POU4F3|KLF4|ZNF280B|TFAP2D|FEZ…
			GO:0010628	positive regulation of gene expression	biological_process	8.1217e-13	3.1508e-10	139	2477	1015	19209	ENSSSCG00000009359,ENSSSCG00000025293,ENSSSCG00000029450,ENSSSCG00000023995,ENSSSCG00000004576,ENSSSCG00000013439,ENSSSCG00000002885,ENSSSCG00000012250,ENSSSCG00000003200,ENSSSCG00000003716,ENSSSCG00000016117,ENSSSCG00000003559,ENSSSCG00000007576,ENSSSCG00000028553,ENSSSCG00000011692,ENSSSCG00000026266,ENSSSCG00000024694,ENSSSCG00000005604,ENSSSCG00000021810,ENSSSCG00000006231,ENSSSCG00000025374,…	-|HLTF|HDAC1|-|RORA|ONECUT3|USF2|MED14|NUP62|SS18|CARF|-|FOXK1|ILF2|ZIC1|-|-|PBX3|-|CHD7|DVL3|HCFC1|KAT2B|MED25|NFAT5|-|TET2|ELF1|PIH1D1|ASXL2|MECOM|PHF8|RNF111|-|NRIP1|NKX2-1|MED13|HHEX|SENP1|ZNF148|AKIRIN2|PLCB1|TCF4|-|IL33|SMARCD3|MED12|HSF4|-|ATF3|NFI
			GO:0006351	transcription, DNA-dependent	biological_process	8.8691e-13	3.3626e-10	271	2477	2383	19209	ENSSSCG00000015378,ENSSSCG00000017046,ENSSSCG00000022155,ENSSSCG00000006018,ENSSSCG00000007366,ENSSSCG00000005382,ENSSSCG00000017494,ENSSSCG00000021644,ENSSSCG00000017516,ENSSSCG00000014882,ENSSSCG00000011046,ENSSSCG00000026288,ENSSSCG00000012656,ENSSSCG00000007248,ENSSSCG00000014044,ENSSSCG00000006464,ENSSSCG00000022101,ENSSSCG00000014149,ENSSSCG00000008690,ENSSSCG00000008090,ENSSSCG00000006669,…	SP4|-|RBPJ|-|MYBL2|TGFBR1|IKZF3|BRD7|SP2|RSF1|ITGA8|-|ELF4|ASXL1|NSD1|NTRK1|BRCA1|MEF2C|RNF4|IL1A|-|-|USP7|SAP130|-|HIVEP1|MLX|PAX5|-|BRD4|SKOR2|PIK3R1|-|TLR3|-|-|-|POU3F4|SULF1|-|ATN1|NSMCE3|HIF1A|CRX|-|COMMD1|-|MPHOSPH8|-|SMAD5|RBM10|RAX|ARMCX3|TCERG1|HOXC11|-|-|JARID2|MED8|ONECUT3|USF2|NUP62|MED14|-|-|HDAC1|HLTF|LHX9|-|HCFC1|ZIC1|-|FOXR1|ILF2|-|GATAD2A|CARF|-|-|NFKBID|UBE2I|ASXL2|-|PHF8|BCOR|E…
			GO:0032774	RNA biosynthetic process	biological_process	9.3187e-13	3.4545e-10	272	2477	2396	19209	ENSSSCG00000011951,ENSSSCG00000001945,ENSSSCG00000011858,ENSSSCG00000000816,ENSSSCG00000027918,ENSSSCG00000010472,ENSSSCG00000004589,ENSSSCG00000008668,ENSSSCG00000013933,ENSSSCG00000012280,ENSSSCG00000023146,ENSSSCG00000001423,ENSSSCG00000009157,ENSSSCG00000003354,ENSSSCG00000011743,ENSSSCG00000003169,ENSSSCG00000002266,ENSSSCG00000016927,ENSSSCG00000024621,ENSSSCG00000001619,ENSSSCG00000029230,…	NFKBIZ|NKX2-1|ZNF148|SENP1|STAT1|HHEX|RNF111|RBAK|PBX4|UXT|EVX2|NELFE|TET2|-|MECOM|PIH1D1|CHD2|-|KAT2B|FOXP4|ECM1|-|MED25|PBX3|-|KAT7|FOXK1|-|CHD7|DVL3|-|-|RNASEK|SS18|GPS2|-|RORA|ZNF75D|-|MED1|FOXL2|-|-|VGLL1|BMPR1B|CTR9|YEATS2|MTERF1|SMAD4|E2F8|C10orf2|RXRG|IKBKG|ONECUT1|HIST1H1D|ERCC6|POLR2I|ZCCHC11|MYPOP|FAM170A|TNFRSF11A|TBP|ILF3|HOXB1|-|BACH2|PLCB1|-|-|NLRP3|ZNF684|CREBBP|IRAK3|FOXO1|-|-|PO…
			GO:0051173	positive regulation of nitrogen compound metabolic process	biological_process	1.3483e-12	4.8895e-10	146	2477	1085	19209	ENSSSCG00000023995,ENSSSCG00000013439,ENSSSCG00000002885,ENSSSCG00000012250,ENSSSCG00000003200,ENSSSCG00000004576,ENSSSCG00000025293,ENSSSCG00000009359,ENSSSCG00000029450,ENSSSCG00000011692,ENSSSCG00000026266,ENSSSCG00000005604,ENSSSCG00000024694,ENSSSCG00000007576,ENSSSCG00000028553,ENSSSCG00000006231,ENSSSCG00000025374,ENSSSCG00000021810,ENSSSCG00000016117,ENSSSCG00000003716,ENSSSCG00000003559,…	-|ONECUT3|USF2|MED14|NUP62|RORA|HLTF|-|HDAC1|ZIC1|-|PBX3|-|FOXK1|ILF2|CHD7|DVL3|-|CARF|SS18|-|TET2|ELF1|-|ASXL2|PIH1D1|PHF8|MECOM|KAT2B|NFAT5|MED25|MED13|NKX2-1|SENP1|ZNF148|HHEX|RNF111|-|NRIP1|MED12|SMARCD3|-|MAPKAPK5|HSF4|AKIRIN2|-|IL33|MC3R|GPR3|TCF4|P
			GO:0006355	regulation of transcription, DNA-dependent	biological_process	1.7258e-12	6.1255e-10	260	2477	2281	19209	ENSSSCG00000001744,ENSSSCG00000010042,ENSSSCG00000021437,ENSSSCG00000013873,ENSSSCG00000012659,ENSSSCG00000018039,ENSSSCG00000016612,ENSSSCG00000029806,ENSSSCG00000005437,ENSSSCG00000014412,ENSSSCG00000008388,ENSSSCG00000027675,ENSSSCG00000007673,ENSSSCG00000007110,ENSSSCG00000012149,ENSSSCG00000016954,ENSSSCG00000011551,ENSSSCG00000008439,ENSSSCG00000001948,ENSSSCG00000022080,ENSSSCG00000017125,…	TFAP2D|ZNF280B|-|NR2F6|ZNF280C|NCOR1|FEZF1|-|KLF4|POU4F3|REL|FOXP1|EPO|NKX2-4|RBBP7|ERBB2IP|TADA3|RHOQ|-|RHOA|FOXK2|ZMYND8|IRF7|NPAS2|NFIB|UBN2|ATF3|ZBTB33|PPP3CB|-|TCF4|-|ZNF280D|IL33|-|TCEB3|AKIRIN2|HSF4|-|SMARCD3|HOXD12|MED12|-|NRIP1|-|MLLT3|NLRP12|-|-|MED13|FGFR1|HIST1H2AC|NFAT5|TOX4|-|BCOR|UBE2I|ASXL2|PHF8|-|LBX1|ELF1|GATAD2A|-|-|NFKBID|-|CARF|HCFC1|FOXR1|ILF2|ZIC1|-|HDAC1|LHX9|HLTF|ONECUT3|…
			GO:0050877	neurological system process	biological_process	1.975e-12	6.8641e-10	260	2477	1957	19209	ENSSSCG00000024499,ENSSSCG00000014592,ENSSSCG00000016652,ENSSSCG00000014476,ENSSSCG00000026786,ENSSSCG00000029437,ENSSSCG00000026598,ENSSSCG00000030531,ENSSSCG00000026758,ENSSSCG00000016351,ENSSSCG00000013164,ENSSSCG00000005791,ENSSSCG00000014712,ENSSSCG00000026912,ENSSSCG00000014779,ENSSSCG00000022662,ENSSSCG00000028989,ENSSSCG00000000114,ENSSSCG00000029064,ENSSSCG00000026933,ENSSSCG00000013658,…	-|-|LRRN3|-|-|-|-|-|-|-|OR10Q1|-|-|-|-|-|-|PICK1|OR10J3|-|S1PR2|-|OR6C3|-|FGFR1|-|OR56B1|TRPM1|CACFD1|CYSLTR2|-|-|-|-|CACNG3|-|-|-|-|HSF4|-|DISC1|NOB1|-|-|-|-|-|-|LRRK2|-|-|OR5B17|-|-|OR2Z1|POU4F3|-|-|-|NR2F6|-|-|-|-|-|-|-|DMPK|OR51M1|-|-|-|ITGA8|OR5I1|NT
			GO:0005654	nucleoplasm	cellular_component	2.1367e-12	7.2745e-10	199	2477	1678	19209	ENSSSCG00000000611,ENSSSCG00000025130,ENSSSCG00000022417,ENSSSCG00000017919,ENSSSCG00000008909,ENSSSCG00000025117,ENSSSCG00000007284,ENSSSCG00000012638,ENSSSCG00000028760,ENSSSCG00000012262,ENSSSCG00000017310,ENSSSCG00000022227,ENSSSCG00000001563,ENSSSCG00000007165,ENSSSCG00000009226,ENSSSCG00000025182,ENSSSCG00000009761,ENSSSCG00000002841,ENSSSCG00000017774,ENSSSCG00000004393,ENSSSCG00000012730,…	WBP11|-|HNF1B|MED11|-|ATN1|NCOA6|GRIA3|-|KDM6A|KANSL1|BRD4|STK38|MRPS26|KLHL8|ELK4|-|N4BP1|FAM222B|GTF3C6|AFF2|-|HOXC11|-|VIL1|AFF4|ADD3|-|-|SMAD5|MED8|HIVEP2|-|JARID2|TAF3|ACIN1|ZFHX3|DPP8|COMMD1|UBP1|CLEC7A|HIF1A|-|HNRNPR|-|EMSY|GATAD2B|GTF2I|IKZF3|SRSF9|RELA|ALKBH5|PRELID1|TOMM40|ELF4|PTF1A|BAZ2A|HPSE|KAT6A|HNRNPUL1|RBPJ|KAT6B|MORF4L2|SRSF4|CDC5L|SP4|SUPT4H1|PAX6|MYBL2|-|-|EZH1|RBBP5|PSMB7|USP…
			GO:0032501	multicellular organismal process	biological_process	2.4619e-12	8.2138e-10	535	2477	5217	19209	ENSSSCG00000026786,ENSSSCG00000014476,ENSSSCG00000026598,ENSSSCG00000029437,ENSSSCG00000000493,ENSSSCG00000028897,ENSSSCG00000024499,ENSSSCG00000023995,ENSSSCG00000013021,ENSSSCG00000003881,ENSSSCG00000002885,ENSSSCG00000010204,ENSSSCG00000015645,ENSSSCG00000005791,ENSSSCG00000014712,ENSSSCG00000009194,ENSSSCG00000029064,ENSSSCG00000000114,ENSSSCG00000011692,ENSSSCG00000024694,ENSSSCG00000013164,…	-|-|-|-|FRS2|CSNK1D|-|-|SF1|SPATA6|USF2|BICC1|-|-|-|HPGDS|OR10J3|PICK1|ZIC1|-|OR10Q1|-|TNFRSF12A|GNRH1|NFAT5|-|FGFR1|ELF1|LBX1|-|S1PR2|KLK4|CACNG3|-|-|OR56B1|TLR8|TRPM1|CACFD1|DISC1|AKIRIN2|SFTPD|IL33|MC3R|GPR3|NOB1|INSL3|-|LRRK2|NFIB|ATF3|-|-|IRF7|ADH5|T
			GO:0045944	positive regulation of transcription from RNA polymerase II promoter	biological_process	4.9028e-12	1.6037e-09	106	2477	714	19209	ENSSSCG00000026266,ENSSSCG00000011692,ENSSSCG00000005604,ENSSSCG00000011046,ENSSSCG00000017524,ENSSSCG00000017494,ENSSSCG00000006231,ENSSSCG00000005063,ENSSSCG00000003716,ENSSSCG00000012981,ENSSSCG00000016117,ENSSSCG00000007248,ENSSSCG00000012656,ENSSSCG00000030662,ENSSSCG00000004576,ENSSSCG00000022155,ENSSSCG00000013439,ENSSSCG00000002885,ENSSSCG00000012250,ENSSSCG00000017046,ENSSSCG00000009359,…	-|ZIC1|PBX3|ITGA8|CDK5RAP3|IKZF3|CHD7|OTX2|SS18|RELA|CARF|ASXL1|ELF4|PTF1A|RORA|RBPJ|ONECUT3|USF2|MED14|-|-|HLTF|SUPT4H1|MYBL2|-|PAX6|HDAC1|-|TMEM173|NKX2-1|NLRP3|-|-|MED13|HHEX|SENP1|ZNF148|FOXO1|-|NRIP1|PAX5|-|-|RNF4|TET2|ELF1|MEF2C|ASXL2|BRCA1|KAT2B|AA
			GO:0010556	regulation of macromolecule biosynthetic process	biological_process	6.2518e-12	2.0056e-09	281	2477	2549	19209	ENSSSCG00000003943,ENSSSCG00000001061,ENSSSCG00000014416,ENSSSCG00000027056,ENSSSCG00000014319,ENSSSCG00000004910,ENSSSCG00000012271,ENSSSCG00000012509,ENSSSCG00000016393,ENSSSCG00000028104,ENSSSCG00000011025,ENSSSCG00000009570,ENSSSCG00000013559,ENSSSCG00000003124,ENSSSCG00000008376,ENSSSCG00000005096,ENSSSCG00000028388,ENSSSCG00000006197,ENSSSCG00000012454,ENSSSCG00000004852,ENSSSCG00000025117,…	MED8|JARID2|TCERG1|-|SMAD5|RAX|RBM10|ARMCX3|-|HOXC11|-|MPHOSPH8|-|CRX|COMMD1|HIF1A|-|SULF1|POU3F4|NSMCE3|ATN1|-|-|-|-|TLR3|DAZL|BRD4|SKOR2|PIK3R1|-|PNKP|PAX5|-|TERF2|USP7|SAP130|HIVEP1|MLX|-|IL1A|-|-|CCL5|MEF2C|BRCA1|RNF4|WRNIP1|ELF4|NTRK1|NSD1|ASXL1|SP2|IKZF3|BRD7|-|NANOS3|ITGA8|RSF1|MYBL2|-|TGFBR1|STAG2|RBPJ|SP4|-|TFAP2D|ZNF280B|NR2F6|-|ZNF280C|FEZF1|NCOR1|NANOS2|-|POU4F3|KLF4|FOXP1|REL|NOX1|EP…
			GO:0003677	DNA binding	molecular_function	1.0369e-11	3.2637e-09	190	2477	1536	19209	ENSSSCG00000007110,ENSSSCG00000002925,ENSSSCG00000010391,ENSSSCG00000001137,ENSSSCG00000004616,ENSSSCG00000006328,ENSSSCG00000003765,ENSSSCG00000030428,ENSSSCG00000000169,ENSSSCG00000010042,ENSSSCG00000021101,ENSSSCG00000001744,ENSSSCG00000013352,ENSSSCG00000018039,ENSSSCG00000016612,ENSSSCG00000015309,ENSSSCG00000013873,ENSSSCG00000012659,ENSSSCG00000004524,ENSSSCG00000009921,ENSSSCG00000028562,…	NKX2-4|POLR2I|ERCC6|HIST1H1D|ONECUT1|RXRG|SURF6|C10orf2|-|ZNF280B|-|TFAP2D|E2F8|NCOR1|FEZF1|MTERF1|NR2F6|ZNF280C|SMAD4|OASL|FOXL2|-|POU4F3|KLF4|REL|FOXP1|MED1|TCF4|BACH2|-|ZNF280D|-|-|TCEB3|HSF4|-|HOXD12|MED12|ZMYND8|IRF7|FOXK2|NPAS2|HOXB1|ILF3|UBN2|NFIB|ATF3|SMARCA1|ZBTB33|TAF11|TBP|MYPOP|-|HIST1H2AC|DDX60|-|FOXP4|NFAT5|KAT2B|CHD2|BCOR|-|MECOM|-|ASXL2|PIH1D1|-|LBX1|ELF1|EVX2|NRIP1|-|PBX4|HHEX|ZN…
			GO:0090304	nucleic acid metabolic process	biological_process	1.1093e-11	3.4268e-09	366	2477	3544	19209	ENSSSCG00000008171,ENSSSCG00000017125,ENSSSCG00000012853,ENSSSCG00000007454,ENSSSCG00000001533,ENSSSCG00000012608,ENSSSCG00000016510,ENSSSCG00000005190,ENSSSCG00000015595,ENSSSCG00000022323,ENSSSCG00000010301,ENSSSCG00000005236,ENSSSCG00000005203,ENSSSCG00000026960,ENSSSCG00000002753,ENSSSCG00000004535,ENSSSCG00000025440,ENSSSCG00000004307,ENSSSCG00000015841,ENSSSCG00000004739,ENSSSCG00000029578,…	NPAS2|FOXK2|IRF7|ZMYND8|TAF11|ZBTB33|UBN2|NFIB|ATF3|-|PPP3CB|-|IL33|ZNF280D|NOB1|TCF4|TCEB3|AKIRIN2|TEX15|-|-|MAPKAPK5|-|HSF4|MED12|SMARCD3|HOXD12|TFAP2D|USP45|ZNF280B|-|NANOS2|-|NR2F6|ZNF280C|FEZF1|NCOR1|IMP3|KATNAL1|FOXP1|REL|-|KLF4|POU4F3|-|RBBP7|-|RPS8|NKX2-4|EPO|TADA3|-|RHOQ|-|ERBB2IP|RHOA|-|-|GATAD2A|CARF|-|NFKBID|-|-|HCFC1|ZIC1|-|FOXR1|ILF2|-|HDAC1|INTS9|-|HLTF|LHX9|-|SF1|ONECUT3|USF2|MED1…
			GO:0010467	gene expression	biological_process	1.2659e-11	3.8396e-09	382	2477	3705	19209	ENSSSCG00000009570,ENSSSCG00000015318,ENSSSCG00000005096,ENSSSCG00000003124,ENSSSCG00000013559,ENSSSCG00000008376,ENSSSCG00000030849,ENSSSCG00000028388,ENSSSCG00000001061,ENSSSCG00000003943,ENSSSCG00000027056,ENSSSCG00000014319,ENSSSCG00000012509,ENSSSCG00000004910,ENSSSCG00000012271,ENSSSCG00000014416,ENSSSCG00000010002,ENSSSCG00000022186,ENSSSCG00000011025,ENSSSCG00000028104,ENSSSCG00000016393,…	MPHOSPH8|-|HIF1A|CRX|-|COMMD1|RPL39|-|JARID2|MED8|-|SMAD5|ARMCX3|RAX|RBM10|TCERG1|-|-|-|HOXC11|-|TLR3|DAZL|MBNL3|BRD4|SKOR2|CSTF2T|TSR2|PIK3R1|-|POU3F4|-|SULF1|-|NSMCE3|ATN1|-|XDH|-|-|WBP11|-|IL1A|DICER1|CCL5|-|DIS3L|-|BRCA1|MEF2C|RNF4|PAX5|-|RHBDL1|TERF2|-|USP7|SAP130|CCR1|BRAF|-|HIVEP1|MLX|-|MYBL2|TSEN34|-|TGFBR1|SP4|-|RBPJ|ELF4|TMEM208|ALKBH5|NSD1|ASXL1|-|NTRK1|SNRPD1|SRSF9|-|IKZF3|BRD7|RC3H1|…
			GO:0031323	regulation of cellular metabolic process	biological_process	1.4021e-11	4.1766e-09	400	2477	3969	19209	ENSSSCG00000001137,ENSSSCG00000004616,ENSSSCG00000010391,ENSSSCG00000012727,ENSSSCG00000016170,ENSSSCG00000003859,ENSSSCG00000006328,ENSSSCG00000022268,ENSSSCG00000012825,ENSSSCG00000012790,ENSSSCG00000015309,ENSSSCG00000011776,ENSSSCG00000004524,ENSSSCG00000017728,ENSSSCG00000013352,ENSSSCG00000016083,ENSSSCG00000017505,ENSSSCG00000013262,ENSSSCG00000028562,ENSSSCG00000004789,ENSSSCG00000029493,…	HIST1H1D|ONECUT1|ERCC6|FMR1|BARD1|ZCCHC11|RXRG|-|IKBKG|ARHGAP4|MTERF1|YEATS2|SMAD4|MYO1D|E2F8|PLCL1|MED1|AMBRA1|FOXL2|THBS1|-|-|VGLL1|CYP7A1|-|MAP3K14|CTR9|BMPR1B|BACH2|-|PLCB1|RBM25|-|HOXB1|ILF3|MYPOP|FAM170A|TBC1D5|TNFRSF11A|KAT2B|FOXP4|RGL2|CCL17|-|FGF19|ECM1|MED25|NELFE|TET2|-|STUB1|MECOM|PIH1D1|CHD2|-|RNF111|CELF1|RBAK|PBX4|UXT|EVX2|NFKBIZ|CD2BP2|NKX2-1|ZNF148|STAT1|SENP1|HHEX|ZNF75D|INPP5D|…
			GO:0044451	nucleoplasm part	cellular_component	1.4619e-11	4.2786e-09	98	2477	664	19209	ENSSSCG00000004393,ENSSSCG00000012730,ENSSSCG00000002841,ENSSSCG00000004535,ENSSSCG00000007056,ENSSSCG00000025440,ENSSSCG00000009761,ENSSSCG00000004739,ENSSSCG00000008548,ENSSSCG00000001563,ENSSSCG00000017310,ENSSSCG00000012396,ENSSSCG00000015980,ENSSSCG00000028663,ENSSSCG00000008171,ENSSSCG00000012262,ENSSSCG00000021845,ENSSSCG00000001533,ENSSSCG00000007284,ENSSSCG00000003964,ENSSSCG00000022683,…	GTF3C6|AFF2|N4BP1|TCF4|PLCB1|TCEB3|-|-|SUPT7L|STK38|KANSL1|MED12|HOXD12|RBM25|NPAS2|KDM6A|ATXN2L|TAF11|NCOA6|PPIH|TBP|MED11|HNF1B|-|WBP11|GATAD2B|POLR2I|RBBP7|TADA3|ERCC6|HIF1A|ZFHX3|TAF3|ACIN1|JARID2|USPL1|E2F8|TEX10|-|MED8|TFAP2D|YEATS2|NCOR1|SMAD4|-|SMAD5|AFF4|CTR9|-|MED1|-|-|HDAC1|-|SUPT4H1|INTS9|-|MED14|MORF4L2|KAT6B|CDC5L|ONECUT3|RBPJ|GPS2|PTF1A|KAT6A|ELF4|ALKBH5|GATAD2A|RPRD2|HCFC1|PBX3|-|…
			GO:0070013	intracellular organelle lumen	cellular_component	1.5275e-11	4.3933e-09	265	2477	2440	19209	ENSSSCG00000012250,ENSSSCG00000013021,ENSSSCG00000013439,ENSSSCG00000002885,ENSSSCG00000007984,ENSSSCG00000029450,ENSSSCG00000013904,ENSSSCG00000025293,ENSSSCG00000009681,ENSSSCG00000012793,ENSSSCG00000001239,ENSSSCG00000028553,ENSSSCG00000016835,ENSSSCG00000024694,ENSSSCG00000011692,ENSSSCG00000013938,ENSSSCG00000003559,ENSSSCG00000030291,ENSSSCG00000016117,ENSSSCG00000012329,ENSSSCG00000021560,…	MED14|SF1|ONECUT3|USF2|MRPL28|HDAC1|-|HLTF|INTS9|HCFC1|-|ILF2|SKP2|-|ZIC1|GATAD2A|-|RPRD2|CARF|PHF8|UBE2I|ASXL2|LBX1|TNPO1|ELF1|HIST1H2AC|NFAT5|RRP1B|RNF7|WDR3|TOX4|MLLT3|CDK8|HIST1H2BK|-|MED13|RPL13A|NRIP1|-|-|SCAF11|HSF4|MAPKAPK5|-|HOXD12|SMARCD3|MED12|TCF4|BCORL1|CAPN7|SUPT7L|PHC3|-|TCEB3|IRF7|FOXK2|NPAS2|NFIB|UBN2|ATF3|TIMM44|LRRK2|ZBTB33|TAF11|ATXN2|SURF6|COASY|-|RBBP7|ERBB2IP|TADA3|OASL|IMP…
			GO:0043233	organelle lumen	cellular_component	1.5898e-11	4.495e-09	265	2477	2441	19209	ENSSSCG00000011235,ENSSSCG00000002752,ENSSSCG00000011127,ENSSSCG00000002034,ENSSSCG00000014868,ENSSSCG00000005110,ENSSSCG00000006562,ENSSSCG00000016196,ENSSSCG00000014271,ENSSSCG00000026302,ENSSSCG00000030617,ENSSSCG00000010621,ENSSSCG00000001799,ENSSSCG00000010801,ENSSSCG00000006078,ENSSSCG00000009704,ENSSSCG00000004138,ENSSSCG00000022240,ENSSSCG00000029561,ENSSSCG00000001563,ENSSSCG00000007165,…	UBP1|ZFHX3|TAF3|ACIN1|EMSY|SYNE2|GATAD2B|VIL1|MEIKIN|MKI67|-|ADD3|-|-|-|HMGB2|HIVEP2|-|-|STK38|MRPS26|KANSL1|N4BP1|GTF3C6|AFF2|HIST1H2AA|-|ELK4|POP5|-|MED11|HNF1B|PSMC2|RPL23|KDM6A|NCOA6|GRIA3|SCAF4|-|GNL2|AEN|-|AATF|ECSIT|PSMB7|RBBP5|CREBBP|EZH1|DIAPH2|POU2F1|SRSF4|CDC5L|MORF4L2|KAT6B|KAT6A|PTF1A|HNRNPUL1|PAX6|SUPT4H1|MRPL40|ANP32B|TAOK2|ZNF330|RELA|MPPE1|HNRNPA0|C10orf2|CCDC51|BARD1|POLR2I|CRAB…
			GO:0044707	single-multicellular organism process	biological_process	2.2223e-11	6.1786e-09	518	2477	5078	19209	ENSSSCG00000015159,ENSSSCG00000015318,ENSSSCG00000005096,ENSSSCG00000029084,ENSSSCG00000012875,ENSSSCG00000022519,ENSSSCG00000001061,ENSSSCG00000016109,ENSSSCG00000002599,ENSSSCG00000024890,ENSSSCG00000006801,ENSSSCG00000006381,ENSSSCG00000005817,ENSSSCG00000030332,ENSSSCG00000028104,ENSSSCG00000028713,ENSSSCG00000006056,ENSSSCG00000021605,ENSSSCG00000022140,ENSSSCG00000000460,ENSSSCG00000012676,…	-|-|HIF1A|FSHR|TPCN2|-|JARID2|ALS2|-|-|-|CD84|-|-|HOXC11|RP1L1|ODF1|-|TMPRSS11E|HSBP1|MBNL3|-|-|PIK3R1|-|-|PAK1|MEF2C|BRCA1|-|OR52L1|-|-|HIVEP1|-|-|BRAF|-|OR51M1|-|-|-|DMPK|-|-|HPSE|-|NTRK1|-|-|-|OR5I1|AQP5|SP2|RC3H1|IKZF3|ITGA8|-|IL9|-|-|-|TFAP2D|-|FEZF1
			GO:0000981	sequence-specific DNA binding RNA polymerase II transcription factor activity	molecular_function	2.2606e-11	6.1823e-09	80	2477	478	19209	ENSSSCG00000012981,ENSSSCG00000016117,ENSSSCG00000005063,ENSSSCG00000012656,ENSSSCG00000011692,ENSSSCG00000005604,ENSSSCG00000015101,ENSSSCG00000007576,ENSSSCG00000017494,ENSSSCG00000012793,ENSSSCG00000017516,ENSSSCG00000025293,ENSSSCG00000006018,ENSSSCG00000009034,ENSSSCG00000007366,ENSSSCG00000013320,ENSSSCG00000030662,ENSSSCG00000015378,ENSSSCG00000002885,ENSSSCG00000013439,ENSSSCG00000017046,…	RELA|CARF|OTX2|ELF4|ZIC1|PBX3|FOXR1|FOXK1|IKZF3|HCFC1|SP2|HLTF|-|-|MYBL2|PAX6|PTF1A|SP4|USF2|ONECUT3|-|RORA|RBPJ|FOXO1|FOXB2|PAX5|-|-|-|MLX|HIVEP1|NKX2-1|CREBBP|ZNF148|HHEX|-|NFAT5|-|ELF1|-|MEF2C|-|ZBTB33|ATF3|NFIB|FOXK2|IRF7|-|HNF1B|MYPOP|-|ELK4|-|ZNF280D|BACH2|TCF4|-|-|NR2F6|SMAD4|ZNF280C|FEZF1|E2F8|JARID2|TFAP2D|ZNF280B|MED1|FOXP1|HOXC11|REL|-|FOXL2|POU4F3|KLF4|RAX|ONECUT1|-|RXRG|HIF1A|CRX|
			GO:0043565	sequence-specific DNA binding	molecular_function	2.7443e-11	7.3841e-09	113	2477	780	19209	ENSSSCG00000013940,ENSSSCG00000011512,ENSSSCG00000028237,ENSSSCG00000017397,ENSSSCG00000001049,ENSSSCG00000001945,ENSSSCG00000007951,ENSSSCG00000011858,ENSSSCG00000010472,ENSSSCG00000002762,ENSSSCG00000015972,ENSSSCG00000009370,ENSSSCG00000013933,ENSSSCG00000005279,ENSSSCG00000005345,ENSSSCG00000011514,ENSSSCG00000006310,ENSSSCG00000015732,ENSSSCG00000021038,ENSSSCG00000023146,ENSSSCG00000009440,…	NLRP3|-|-|MLX|HIVEP1|NKX2-1|CREBBP|ZNF148|HHEX|TERF2|-|FOXO1|PBX4|FOXB2|PAX5|-|POU2F1|TFCP2L1|NRIP1|EVX2|ELF1|LBX1|PIH1D1|-|MEF2C|CHD2|IRX4|KAT2B|NFAT5|FOXP4|-|ZIC1|PBX3|FOXR1|FOXK1|IKZF3|CHD7|RELA|NSD1|CARF|OTX2|-|ELF4|GATAD2A|BAZ2A|CUX1|PTF1A|USF2|ONECUT3|RORA|RBPJ|HLTF|ZNF75D|LHX9|-|-|MYBL2|PAX6|HDAC1|HMGB2|HOXC11|FOXP1|REL|POU4F3|FOXL2|KLF4|RAX|NR2F6|ZNF280C|SMAD4|FEZF1|-|E2F8|JARID2|MED8|HIV…
			GO:0000976	transcription regulatory region sequence-specific DNA binding	molecular_function	2.8533e-11	7.5554e-09	78	2477	470	19209	ENSSSCG00000017397,ENSSSCG00000001945,ENSSSCG00000028237,ENSSSCG00000011512,ENSSSCG00000010472,ENSSSCG00000007951,ENSSSCG00000011858,ENSSSCG00000021038,ENSSSCG00000005345,ENSSSCG00000011514,ENSSSCG00000009440,ENSSSCG00000014149,ENSSSCG00000002266,ENSSSCG00000003169,ENSSSCG00000011810,ENSSSCG00000024621,ENSSSCG00000025535,ENSSSCG00000002755,ENSSSCG00000007576,ENSSSCG00000011692,ENSSSCG00000005604,…	MLX|NKX2-1|-|-|HHEX|CREBBP|ZNF148|NRIP1|PAX5|-|ELF1|MEF2C|CHD2|PIH1D1|-|KAT2B|-|NFAT5|FOXK1|ZIC1|PBX3|IKZF3|CHD7|OTX2|RELA|NSD1|CARF|GATAD2A|ELF4|BAZ2A|RORA|RBPJ|ONECUT3|HLTF|MYBL2|HDAC1|PAX6|-|FOXL2|KLF4|POU4F3|REL|HMGB2|HOXC11|FOXP1|RAX|NR2F6|ZNF280C|SMAD4|FEZF1|MED8|TFAP2D|ZNF280B|E2F8|JARID2|RXRG|CRX|GATAD2B|-|-|MYPOP|TBP|NFIB|ATF3|-|ZBTB33|FOXK2|ZMYND8|IRF7|KDM6A|POU3F4|MED12|-|TCF4|-|ZNF280…
			GO:2000112	regulation of cellular macromolecule biosynthetic process	biological_process	3.2339e-11	8.4293e-09	273	2477	2497	19209	ENSSSCG00000022693,ENSSSCG00000009440,ENSSSCG00000012329,ENSSSCG00000011810,ENSSSCG00000008575,ENSSSCG00000021560,ENSSSCG00000012241,ENSSSCG00000003321,ENSSSCG00000029203,ENSSSCG00000002755,ENSSSCG00000015815,ENSSSCG00000023149,ENSSSCG00000017672,ENSSSCG00000022459,ENSSSCG00000003166,ENSSSCG00000009864,ENSSSCG00000003251,ENSSSCG00000005166,ENSSSCG00000006646,ENSSSCG00000021038,ENSSSCG00000025095,…	LBX1|ELF1|PHF8|-|ASXL2|UBE2I|BCOR|-|TOX4|NFAT5|FGFR1|HIST1H2AC|MED13|-|RPL13A|-|NLRP12|MLLT3|-|NRIP1|-|-|MED14|NUP62|ONECUT3|USF2|HLTF|LHX9|HDAC1|-|ZIC1|ILF2|FOXR1|HCFC1|CARF|NFKBID|-|-|-|GATAD2A|RHOA|-|RHOQ|TADA3|ERBB2IP|RBBP7|NKX2-4|EPO|REL|FOXP1|POU4F3|-|KLF4|NANOS2|NCOR1|FEZF1|NR2F6|ZNF280C|-|ZNF280B|TFAP2D|MED12|HOXD12|SMARCD3|-|HSF4|MAPKAPK5|TCEB3|AKIRIN2|-|IL33|-|ZNF280D|TCF4|-|PPP3CB|ZBTB…
			GO:0031326	regulation of cellular biosynthetic process	biological_process	3.8458e-11	9.7396e-09	288	2477	2664	19209	ENSSSCG00000002266,ENSSSCG00000016927,ENSSSCG00000011743,ENSSSCG00000003169,ENSSSCG00000003354,ENSSSCG00000001423,ENSSSCG00000009157,ENSSSCG00000029230,ENSSSCG00000025535,ENSSSCG00000012871,ENSSSCG00000003197,ENSSSCG00000001619,ENSSSCG00000024621,ENSSSCG00000010472,ENSSSCG00000011858,ENSSSCG00000027918,ENSSSCG00000000816,ENSSSCG00000001945,ENSSSCG00000011951,ENSSSCG00000023146,ENSSSCG00000012280,…	CHD2|-|MECOM|PIH1D1|-|NELFE|TET2|ECM1|-|FGF19|MED25|FOXP4|KAT2B|HHEX|ZNF148|STAT1|SENP1|NKX2-1|NFKBIZ|EVX2|UXT|PBX4|RNF111|RBAK|RORA|-|GPS2|ANKRD17|INPP5D|-|ZNF75D|-|DVL3|CHD7|-|FOXK1|KAT7|-|PBX3|-|SS18|IKBKG|RXRG|ZCCHC11|ERCC6|FMR1|ONECUT1|HIST1H1D|BMPR1B|CTR9|-|THBS1|-|VGLL1|CYP7A1|FOXL2|MED1|E2F8|YEATS2|MTERF1|SMAD4|-|-|PLCB1|BACH2|TNFRSF11A|FAM170A|MYPOP|HOXB1|ILF3|AATF|IRX4|ZNF684|IRAK3|CREB…
			GO:0060255	regulation of macromolecule metabolic process	biological_process	3.8533e-11	9.7396e-09	366	2477	3594	19209	ENSSSCG00000004576,ENSSSCG00000012640,ENSSSCG00000017006,ENSSSCG00000001410,ENSSSCG00000017940,ENSSSCG00000024592,ENSSSCG00000009359,ENSSSCG00000016298,ENSSSCG00000009505,ENSSSCG00000012689,ENSSSCG00000021810,ENSSSCG00000006231,ENSSSCG00000004972,ENSSSCG00000025374,ENSSSCG00000007576,ENSSSCG00000017553,ENSSSCG00000003719,ENSSSCG00000005604,ENSSSCG00000026266,ENSSSCG00000003716,ENSSSCG00000002266,…	RORA|-|LCP2|BAG6|GPS2|ANKRD17|-|INPP5D|MBNL2|ZNF75D|-|CHD7|-|DVL3|FOXK1|KAT7|-|PBX3|-|SS18|CHD2|-|MECOM|STUB1|PIH1D1|-|NELFE|TET2|FGF19|-|ECM1|MED25|FOXP4|KAT2B|HHEX|ZNF148|SENP1|STAT1|NKX2-1|NFKBIZ|EVX2|UXT|PBX4|RNF111|CELF1|RBAK|-|RBM25|-|PLCB1|BACH2|TNFRSF11A|FAM170A|TBC1D5|MYPOP|ILF3|CNOT6L|HOXB1|IKBKG|RXRG|HNRNPA0|ZCCHC11|ERCC6|FMR1|ONECUT1|HIST1H1D|CTR9|GNAS|BMPR1B|MAP3K14|THBS1|-|-|VGLL1|F…
			GO:0009889	regulation of biosynthetic process	biological_process	4.0527e-11	1.005e-08	290	2477	2689	19209	ENSSSCG00000008171,ENSSSCG00000017125,ENSSSCG00000007454,ENSSSCG00000012853,ENSSSCG00000012608,ENSSSCG00000001533,ENSSSCG00000016510,ENSSSCG00000005190,ENSSSCG00000015595,ENSSSCG00000022323,ENSSSCG00000010301,ENSSSCG00000007491,ENSSSCG00000005236,ENSSSCG00000026960,ENSSSCG00000005203,ENSSSCG00000003576,ENSSSCG00000004535,ENSSSCG00000004307,ENSSSCG00000025440,ENSSSCG00000004739,ENSSSCG00000029578,…	NPAS2|FOXK2|ZMYND8|IRF7|ZBTB33|TAF11|UBN2|NFIB|ATF3|-|PPP3CB|MC3R|-|ZNF280D|IL33|GPR3|TCF4|AKIRIN2|TCEB3|-|-|MAPKAPK5|HSF4|MED12|SMARCD3|HOXD12|TFAP2D|ZNF280B|NANOS2|NR2F6|ZNF280C|-|FEZF1|NCOR1|FOXP1|REL|-|KLF4|POU4F3|IL9|RBBP7|NOX1|EPO|NKX2-4|TADA3|RHOQ|ERBB2IP|RHOA|-|-|GATAD2A|CARF|-|-|NFKBID|HCFC1|ZIC1|-|FOXR1|ILF2|HDAC1|HLTF|LHX9|USF2|ONECUT3|SF1|MED14|NUP62|-|-|-|NRIP1|NLRP12|MLLT3|RPL13A|TL…
			GO:0034654	nucleobase-containing compound biosynthetic process	biological_process	4.0976e-11	1.005e-08	289	2477	2671	19209	ENSSSCG00000023995,ENSSSCG00000002885,ENSSSCG00000013439,ENSSSCG00000012250,ENSSSCG00000003200,ENSSSCG00000010903,ENSSSCG00000025293,ENSSSCG00000013904,ENSSSCG00000029450,ENSSSCG00000018081,ENSSSCG00000015101,ENSSSCG00000028553,ENSSSCG00000011692,ENSSSCG00000024694,ENSSSCG00000001239,ENSSSCG00000012793,ENSSSCG00000007446,ENSSSCG00000002917,ENSSSCG00000012734,ENSSSCG00000016117,ENSSSCG00000013938,…	-|USF2|ONECUT3|MED14|NUP62|LHX9|HLTF|-|HDAC1|ATP6|FOXR1|ILF2|ZIC1|-|-|HCFC1|-|NFKBID|-|CARF|GATAD2A|-|ELF1|LBX1|BCOR|UBE2I|ASXL2|-|PHF8|TOX4|-|HIST1H2AC|FGFR1|NFAT5|-|-|MED13|MLLT3|NLRP12|-|NRIP1|-|SMARCD3|HOXD12|MED12|HSF4|-|-|AKIRIN2|TCEB3|TCF4|ZNF280D|
			GO:0000977	RNA polymerase II regulatory region sequence-specific DNA binding	molecular_function	4.2171e-11	1.005e-08	71	2477	412	19209	ENSSSCG00000025293,ENSSSCG00000006018,ENSSSCG00000007366,ENSSSCG00000013320,ENSSSCG00000029450,ENSSSCG00000013439,ENSSSCG00000004576,ENSSSCG00000022155,ENSSSCG00000012981,ENSSSCG00000016117,ENSSSCG00000014044,ENSSSCG00000005063,ENSSSCG00000012656,ENSSSCG00000013938,ENSSSCG00000011692,ENSSSCG00000005604,ENSSSCG00000007576,ENSSSCG00000017494,ENSSSCG00000006231,ENSSSCG00000024621,ENSSSCG00000002755,…	HLTF|-|MYBL2|PAX6|HDAC1|ONECUT3|RORA|RBPJ|RELA|CARF|NSD1|OTX2|ELF4|GATAD2A|ZIC1|PBX3|FOXK1|IKZF3|CHD7|KAT2B|NFAT5|-|ELF1|-|MEF2C|PAX5|-|-|-|MLX|NKX2-1|ZNF148|HHEX|-|ZNF280D|PER1|BACH2|TCF4|MED12|-|-|ZBTB33|NFIB|ATF3|KDM6A|POU3F4|FOXK2|IRF7|ZMYND8|-|MYPOP|-|TBP|GATAD2B|RXRG|CRX|NR2F6|SMAD4|ZNF280C|FEZF1|E2F8|JARID2|TFAP2D|MED8|ZNF280B|REL|HOXC11|FOXP1|FOXL2|POU4F3|RAX|
			GO:0001012	RNA polymerase II regulatory region DNA binding	molecular_function	4.2171e-11	1.005e-08	71	2477	412	19209	ENSSSCG00000004332,ENSSSCG00000005236,ENSSSCG00000026960,ENSSSCG00000017983,ENSSSCG00000004535,ENSSSCG00000029578,ENSSSCG00000012396,ENSSSCG00000012454,ENSSSCG00000012262,ENSSSCG00000007454,ENSSSCG00000012853,ENSSSCG00000017125,ENSSSCG00000012608,ENSSSCG00000028760,ENSSSCG00000015595,ENSSSCG00000005190,ENSSSCG00000022683,ENSSSCG00000008909,ENSSSCG00000003097,ENSSSCG00000025130,ENSSSCG00000006562,…	BACH2|-|ZNF280D|PER1|TCF4|-|MED12|POU3F4|KDM6A|ZMYND8|IRF7|FOXK2|ZBTB33|-|ATF3|NFIB|TBP|-|MYPOP|-|GATAD2B|CRX|RXRG|JARID2|E2F8|ZNF280B|MED8|TFAP2D|FEZF1|NR2F6|SMAD4|ZNF280C|RAX|HOXC11|FOXP1|REL|FOXL2|POU4F3|-|HDAC1|PAX6|MYBL2|HLTF|ONECUT3|RORA|RBPJ|ELF4|GATAD2A|NSD1|CARF|RELA|OTX2|CHD7|IKZF3|PBX3|ZIC1|FOXK1|NFAT5|-|KAT2B|-|MEF2C|ELF1|-|PAX5|ZNF148|HHEX|-|-|MLX|NKX2-1|
			GO:0031974	membrane-enclosed lumen	cellular_component	4.8144e-11	1.1312e-08	266	2477	2476	19209	ENSSSCG00000010391,ENSSSCG00000006472,ENSSSCG00000012727,ENSSSCG00000001137,ENSSSCG00000011350,ENSSSCG00000016170,ENSSSCG00000002925,ENSSSCG00000030428,ENSSSCG00000014322,ENSSSCG00000028126,ENSSSCG00000011776,ENSSSCG00000015309,ENSSSCG00000004524,ENSSSCG00000021101,ENSSSCG00000005389,ENSSSCG00000013352,ENSSSCG00000027722,ENSSSCG00000017505,ENSSSCG00000013406,ENSSSCG00000008070,ENSSSCG00000007056,…	ERCC6|CRABP2|FMR1|HIST1H1D|CCDC51|BARD1|POLR2I|C10orf2|HNRNPA0|MPPE1|YEATS2|MTERF1|SMAD4|-|TEX10|E2F8|-|MED1|CTR9|CENPP|PLCB1|RBM25|NIN|ILF3|SMARCA1|ATXN2L|TBP|PPIH|KAT2B|HSPB8|ASF1B|-|NELFE|CHD2|STUB1|MECOM|PIH1D1|NXF1|SNRPA|RNF111|CELF1|EVX2|NKX2-1|CD2BP2|-|ZNF148|-|NAA10|CUX1|GPS2|BAG6|-|KAT7|PAPOLG|PBX3|-|DVL3|RSL1D1|EMSY|GATAD2B|SYNE2|TAF3|ACIN1|CHCHD2|ZFHX3|UBP1|-|HIVEP2|-|-|HMGB2|-|VIL1|ME…
			GO:0080090	regulation of primary metabolic process	biological_process	4.9701e-11	1.1516e-08	387	2477	3849	19209	ENSSSCG00000004106,ENSSSCG00000005201,ENSSSCG00000022417,ENSSSCG00000017919,ENSSSCG00000002821,ENSSSCG00000004110,ENSSSCG00000015424,ENSSSCG00000015383,ENSSSCG00000007284,ENSSSCG00000013384,ENSSSCG00000021247,ENSSSCG00000026722,ENSSSCG00000021069,ENSSSCG00000012155,ENSSSCG00000001563,ENSSSCG00000005122,ENSSSCG00000015501,ENSSSCG00000005719,ENSSSCG00000002841,ENSSSCG00000017983,ENSSSCG00000012730,…	-|-|HNF1B|MED11|CCL22|TAB2|PSMC2|RAPGEF5|NCOA6|-|HMGB4|PHF14|-|SCML2|STK38|TEK|GPR52|RAPGEF1|N4BP1|PER1|AFF2|RABEP2|HIST1H2AA|CNOT3|-|ELK4|RP2|-|-|-|TRAF2|HMGB2|MAS1|HIVEP2|SIPA1L1|-|-|-|UBP1|PRKAB2|CHCHD2|ZFHX3|DUSP1|CDK5RAP1|-|TAF3|ACIN1|GATAD2B|PECAM1|
			GO:0003008	system process	biological_process	6.2282e-11	1.4233e-08	283	2477	2294	19209	ENSSSCG00000025077,ENSSSCG00000029101,ENSSSCG00000021579,ENSSSCG00000002176,ENSSSCG00000017804,ENSSSCG00000005536,ENSSSCG00000030691,ENSSSCG00000001147,ENSSSCG00000027104,ENSSSCG00000029706,ENSSSCG00000000312,ENSSSCG00000013201,ENSSSCG00000007772,ENSSSCG00000025526,ENSSSCG00000020948,ENSSSCG00000020762,ENSSSCG00000014657,ENSSSCG00000013691,ENSSSCG00000024735,ENSSSCG00000025232,ENSSSCG00000002187,…	-|-|-|-|ABR|-|-|-|-|-|-|OR9G4|STX1B|OR5AS1|-|-|-|-|-|-|OR4K17|-|OR12D3|-|-|-|PROK2|-|-|OR6C4|-|-|-|OR52Z1|-|CLDN19|-|-|VIL1|-|BLOC1S2|-|-|-|-|-|KCNJ2|-|-|-|-|OR51B5|-|-|-|-|OR51J1|-|-|-|-|KDM6A|-|-|-|GRIA3|-|-|-|-|OR52R1|OR52N1|AFF2|GPR52|-|-|-|AFG3L2|OR2
			GO:0044212	transcription regulatory region DNA binding	molecular_function	6.458e-11	1.4558e-08	89	2477	579	19209	ENSSSCG00000007951,ENSSSCG00000011858,ENSSSCG00000015288,ENSSSCG00000010472,ENSSSCG00000011512,ENSSSCG00000028237,ENSSSCG00000017397,ENSSSCG00000001049,ENSSSCG00000001945,ENSSSCG00000005345,ENSSSCG00000011514,ENSSSCG00000021038,ENSSSCG00000003169,ENSSSCG00000011810,ENSSSCG00000022101,ENSSSCG00000014149,ENSSSCG00000002266,ENSSSCG00000012241,ENSSSCG00000009440,ENSSSCG00000002755,ENSSSCG00000025535,…	CREBBP|ZNF148|RBBP5|HHEX|-|-|MLX|HIVEP1|NKX2-1|PAX5|-|NRIP1|PIH1D1|-|BRCA1|MEF2C|CHD2|BCOR|ELF1|NFAT5|-|KAT2B|IKZF3|BRD7|CHD7|ZIC1|PBX3|FOXK1|ELF4|GATAD2A|RELA|CARF|NSD1|OTX2|ONECUT3|RORA|RBPJ|PTF1A|BAZ2A|-|MYBL2|HDAC1|PAX6|HLTF|RAX|MED1|-|HMGB2|FOXP1|HOXC11|REL|-|POU4F3|KLF4|FOXL2|E2F8|JARID2|MED8|HIVEP2|TFAP2D|ZNF280B|NR2F6|ZNF280C|SMAD4|FEZF1|CRX|RXRG|GATAD2B|TBP|HNF1B|MYPOP|-|-|KDM6A|POU3F4|F…
			GO:0006139	nucleobase-containing compound metabolic process	biological_process	7.6176e-11	1.6943e-08	422	2477	4276	19209	ENSSSCG00000014009,ENSSSCG00000006562,ENSSSCG00000003746,ENSSSCG00000017591,ENSSSCG00000002752,ENSSSCG00000007743,ENSSSCG00000011235,ENSSSCG00000007264,ENSSSCG00000002034,ENSSSCG00000017938,ENSSSCG00000011127,ENSSSCG00000004138,ENSSSCG00000022240,ENSSSCG00000002332,ENSSSCG00000029561,ENSSSCG00000010900,ENSSSCG00000024033,ENSSSCG00000003445,ENSSSCG00000030617,ENSSSCG00000005838,ENSSSCG00000010801,…	CNOT6|GATAD2B|RPSA|NME2|ZFHX3|CHCHD2|UBP1|CDK5RAP1|ACIN1|-|TAF3|HIVEP2|-|SIPA1L1|-|-|-|-|-|TRAF2|-|HMGB2|-|RAPGEF1|GPR52|-|GTF3C6|PER1|RABEP2|AFF2|CNOT3|HIST1H2AA|ELK4|-|RP2|-|PHF14|SCML2|KIAA0430|PSMC2|RAPGEF5|NCOA6|HMGB4|-|POP5|-|CCL22|MED11|HNF1B|-|AATF|IRX4|-|SLIRP|RASA1|TFCP2L1|-|ABR|POU2F1|-|FOXB2|-|FOXO1|ZNF684|CREBBP|IRAK3|-|-|-|NLRP3|PAX6|-|TMEM173|ATP8|SUPT4H1|ATP5D|MORF4L2|KAT6B|SRSF4|…
			GO:0007154	cell communication	biological_process	8.4352e-11	1.8515e-08	537	2477	5356	19209	ENSSSCG00000026912,ENSSSCG00000014779,ENSSSCG00000022662,ENSSSCG00000003559,ENSSSCG00000028989,ENSSSCG00000002917,ENSSSCG00000023181,ENSSSCG00000030531,ENSSSCG00000016835,ENSSSCG00000016351,ENSSSCG00000029450,ENSSSCG00000000975,ENSSSCG00000016652,ENSSSCG00000002749,ENSSSCG00000003799,ENSSSCG00000014592,ENSSSCG00000012250,ENSSSCG00000003200,ENSSSCG00000008240,ENSSSCG00000013845,ENSSSCG00000009399,…	-|-|-|-|-|NFKBID|ZNF385B|-|SKP2|-|HDAC1|PANX2|LRRN3|HP|IL12RB2|-|MED14|NUP62|-|-|CYSLTR2|-|-|MLLT3|NLRP12|RABGEF1|MED13|ARHGEF9|-|OR6C3|-|UBE2I|RAB7A|AKAP11|PLCH2|-|PPP3CB|-|-|-|CH242-378F17.1|TCF4|-|NPPB|-|MAPKAPK5|-|-|RSAD2|-|-|MED12|-|-|NCOR1|-|-|RHOT1
			GO:0000975	regulatory region DNA binding	molecular_function	1.1085e-10	2.3709e-08	89	2477	585	19209	ENSSSCG00000009440,ENSSSCG00000002266,ENSSSCG00000012241,ENSSSCG00000014149,ENSSSCG00000022101,ENSSSCG00000011810,ENSSSCG00000003169,ENSSSCG00000024621,ENSSSCG00000025535,ENSSSCG00000002755,ENSSSCG00000001049,ENSSSCG00000017397,ENSSSCG00000001945,ENSSSCG00000028237,ENSSSCG00000011512,ENSSSCG00000015288,ENSSSCG00000010472,ENSSSCG00000011858,ENSSSCG00000007951,ENSSSCG00000021038,ENSSSCG00000011514,…	ELF1|CHD2|BCOR|MEF2C|BRCA1|-|PIH1D1|KAT2B|-|NFAT5|HIVEP1|MLX|NKX2-1|-|-|RBBP5|HHEX|ZNF148|CREBBP|NRIP1|-|PAX5|PTF1A|BAZ2A|RORA|RBPJ|ONECUT3|HLTF|PAX6|HDAC1|MYBL2|-|FOXK1|PBX3|ZIC1|CHD7|BRD7|IKZF3|OTX2|CARF|NSD1|RELA|GATAD2A|ELF4|RXRG|CRX|GATAD2B|KLF4|POU4F3|-|FOXL2|HMGB2|-|HOXC11|FOXP1|REL|MED1|RAX|FEZF1|NR2F6|ZNF280C|SMAD4|ZNF280B|MED8|HIVEP2|TFAP2D|JARID2|E2F8|MED12|-|TCF4|BACH2|-|ZNF280D|PER1|…
			GO:0001067	regulatory region nucleic acid binding	molecular_function	1.1085e-10	2.3709e-08	89	2477	585	19209	ENSSSCG00000030662,ENSSSCG00000000403,ENSSSCG00000022155,ENSSSCG00000004576,ENSSSCG00000013439,ENSSSCG00000025293,ENSSSCG00000007366,ENSSSCG00000013320,ENSSSCG00000029450,ENSSSCG00000006018,ENSSSCG00000007576,ENSSSCG00000011692,ENSSSCG00000005604,ENSSSCG00000017494,ENSSSCG00000021644,ENSSSCG00000006231,ENSSSCG00000005063,ENSSSCG00000012981,ENSSSCG00000016117,ENSSSCG00000014044,ENSSSCG00000013938,…	PTF1A|BAZ2A|RBPJ|RORA|ONECUT3|HLTF|MYBL2|PAX6|HDAC1|-|FOXK1|ZIC1|PBX3|IKZF3|BRD7|CHD7|OTX2|RELA|CARF|NSD1|GATAD2A|ELF4|ELF1|MEF2C|CHD2|BCOR|PIH1D1|-|BRCA1|KAT2B|-|NFAT5|MLX|HIVEP1|NKX2-1|-|-|HHEX|RBBP5|CREBBP|ZNF148|NRIP1|PAX5|-|MED12|-|TCF4|ZNF280D|PER1|-|BACH2|-|MYPOP|-|HNF1B|TBP|ATF3|NFIB|ZBTB33|-|FOXK2|ZMYND8|IRF7|KDM6A|POU3F4|RXRG|CRX|GATAD2B|-|KLF4|FOXL2|POU4F3|MED1|HMGB2|HOXC11|REL|-|FOXP1…
			GO:0010604	positive regulation of macromolecule metabolic process	biological_process	1.4758e-10	3.1163e-08	197	2477	1706	19209	ENSSSCG00000004852,ENSSSCG00000007284,ENSSSCG00000028760,ENSSSCG00000015424,ENSSSCG00000012262,ENSSSCG00000025130,ENSSSCG00000014878,ENSSSCG00000008909,ENSSSCG00000022417,ENSSSCG00000004110,ENSSSCG00000004106,ENSSSCG00000030671,ENSSSCG00000017983,ENSSSCG00000015801,ENSSSCG00000021964,ENSSSCG00000005122,ENSSSCG00000003195,ENSSSCG00000022227,ENSSSCG00000016109,ENSSSCG00000024033,ENSSSCG00000028862,…	NSMCE3|NCOA6|-|PSMC2|KDM6A|-|PAK1|-|HNF1B|TAB2|-|DAZL|PER1|TLR3|PIK3R1|TEK|PNKP|BRD4|ALS2|-|-|ZP4|JARID2|TRAF2|HMGB2|-|HOXC11|MAS1|-|RAX|ARMCX3|-|PECAM1|NME2|CDK5RAP1|COMMD1|CRX|ZFHX3|CHCHD2|HIF1A|OTX2|RELA|PROK2|NSD1|ASXL1|ELF4|TAOK2|NANOS3|ITGA8|RSF1|CDK5RAP3|IKZF3|BRD7|RC3H1|CYFIP2|SUPT4H1|TGFBR1|-|MYBL2|PAX6|TMEM173|-|KAT6A|PTF1A|RBPJ|-|-|KAT6B|TERF2|FOXO1|-|TNFRSF8|PAX5|-|INHA|CHI3L1|NLRP3|B…
			GO:0044700	single organism signaling	biological_process	1.6376e-10	3.4148e-08	528	2477	5266	19209	ENSSSCG00000027805,ENSSSCG00000023661,ENSSSCG00000001286,ENSSSCG00000014140,ENSSSCG00000022583,ENSSSCG00000013702,ENSSSCG00000003716,ENSSSCG00000001410,ENSSSCG00000017940,ENSSSCG00000022833,ENSSSCG00000028179,ENSSSCG00000016298,ENSSSCG00000024592,ENSSSCG00000023402,ENSSSCG00000014715,ENSSSCG00000024182,ENSSSCG00000010472,ENSSSCG00000014652,ENSSSCG00000011565,ENSSSCG00000016458,ENSSSCG00000028385,…	-|-|OR5V1|GPR150|-|-|SS18|BAG6|GPS2|FGF16|-|INPP5D|ANKRD17|-|-|TRADD|HHEX|-|BRK1|TAS2R60|-|-|STUB1|PIH1D1|-|NMUR2|-|-|RGL2|CCL17|UBR1|ECM1|DDX60|-|TNFRSF11A|-|CSF3R|OR1J2|-|-|CTSC|-|MED1|OR6T1|-|FOXL2|THBS1|BMPR1B|CTR9|MAP3K14|-|-|-|-|-|-|-|-|MAPK8|ARL15|
			GO:0023052	signaling	biological_process	1.842e-10	3.7937e-08	528	2477	5270	19209	ENSSSCG00000010141,ENSSSCG00000028862,ENSSSCG00000014319,ENSSSCG00000004675,ENSSSCG00000016393,ENSSSCG00000014639,ENSSSCG00000012799,ENSSSCG00000011025,ENSSSCG00000012112,ENSSSCG00000014458,ENSSSCG00000016648,ENSSSCG00000001056,ENSSSCG00000023151,ENSSSCG00000006197,ENSSSCG00000020936,ENSSSCG00000021435,ENSSSCG00000008522,ENSSSCG00000020917,ENSSSCG00000030613,ENSSSCG00000008909,ENSSSCG00000023477,…	ZP4|-|SMAD5|DUOX1|-|OR56A1|-|-|ARHGAP6|OR5D18|-|RANBP9|-|SULF1|OR13C8|-|XDH|-|-|-|-|TLR3|SKOR2|BRD4|-|-|-|OR10G2|CCR1|GPR65|OR5AR1|-|OR4D9|IL1A|-|-|PRAM1|-|RAPH1|-|-|PRELID1|-|EDNRA|ASXL1|EPOR|NANOS3|CD48|TGFBR1|RBPJ|-|NCOR1|-|-|-|RHOT1|REL|ANGPT2|EPO|OR2Z1|NOX1|ASB11|ERBB2IP|RHOQ|OR5B17|RHOA|GPR32|-|-|PPP3CB|-|-|CH242-378F17.1|TCF4|NPPB|-|-|-|-|MAPKAPK5|-|-|RSAD2|-|MED12|-|-|-|-|CYSLTR2|MLLT3|NL…
			GO:0044271	cellular nitrogen compound biosynthetic process	biological_process	2.3095e-10	4.6984e-08	293	2477	2764	19209	ENSSSCG00000017532,ENSSSCG00000013638,ENSSSCG00000022683,ENSSSCG00000004898,ENSSSCG00000014228,ENSSSCG00000003097,ENSSSCG00000007056,ENSSSCG00000004332,ENSSSCG00000013719,ENSSSCG00000013352,ENSSSCG00000004524,ENSSSCG00000011776,ENSSSCG00000015309,ENSSSCG00000029621,ENSSSCG00000013406,ENSSSCG00000025438,ENSSSCG00000029493,ENSSSCG00000026915,ENSSSCG00000028562,ENSSSCG00000017505,ENSSSCG00000003859,…	HOXB1|ILF3|TBP|TNFRSF11A|FAM170A|MYPOP|PLCB1|BACH2|-|E2F8|SMAD4|YEATS2|MTERF1|BMPR1B|CTR9|VGLL1|-|-|FOXL2|MED1|ZCCHC11|POLR2I|ERCC6|ONECUT1|HIST1H1D|IKBKG|RXRG|C10orf2|SS18|RNASEK|-|CHD7|-|DVL3|-|KAT7|FOXK1|-|PBX3|-|ZNF75D|RORA|-|GPS2|EVX2|UXT|PBX4|RBAK|RNF111|HHEX|STAT1|SENP1|ZNF148|NKX2-1|NFKBIZ|MED25|ECM1|-|FOXP4|NME1|KAT2B|-|CHD2|PIH1D1|MECOM|-|-|TET2|NELFE|PSMC2|NCOA6|-|HMGB4|-|HNF1B|MED11|-…
			GO:0019438	aromatic compound biosynthetic process	biological_process	3.0189e-10	6.0676e-08	289	2477	2724	19209	ENSSSCG00000017532,ENSSSCG00000013638,ENSSSCG00000003097,ENSSSCG00000014228,ENSSSCG00000004898,ENSSSCG00000022683,ENSSSCG00000004332,ENSSSCG00000007056,ENSSSCG00000013719,ENSSSCG00000004524,ENSSSCG00000015309,ENSSSCG00000011776,ENSSSCG00000013352,ENSSSCG00000017505,ENSSSCG00000028562,ENSSSCG00000029493,ENSSSCG00000026915,ENSSSCG00000025438,ENSSSCG00000013406,ENSSSCG00000029621,ENSSSCG00000001137,…	HOXB1|ILF3|MYPOP|FAM170A|TNFRSF11A|TBP|BACH2|PLCB1|-|SMAD4|MTERF1|YEATS2|E2F8|MED1|FOXL2|-|-|VGLL1|CTR9|BMPR1B|HIST1H1D|ONECUT1|ERCC6|POLR2I|ZCCHC11|C10orf2|RXRG|IKBKG|SS18|RNASEK|-|PBX3|-|KAT7|FOXK1|CHD7|-|DVL3|-|ZNF75D|-|GPS2|-|RORA|RBAK|RNF111|PBX4|UXT|EVX2|NFKBIZ|NKX2-1|SENP1|STAT1|ZNF148|HHEX|NME1|KAT2B|FOXP4|MED25|-|ECM1|TET2|NELFE|-|-|PIH1D1|MECOM|-|CHD2|-|HMGB4|NCOA6|PSMC2|MED11|HNF1B|-|E…
			GO:0018130	heterocycle biosynthetic process	biological_process	4.2661e-10	8.4722e-08	289	2477	2732	19209	ENSSSCG00000002917,ENSSSCG00000012734,ENSSSCG00000007446,ENSSSCG00000016117,ENSSSCG00000013938,ENSSSCG00000003559,ENSSSCG00000028553,ENSSSCG00000015101,ENSSSCG00000024694,ENSSSCG00000011692,ENSSSCG00000012793,ENSSSCG00000001239,ENSSSCG00000010903,ENSSSCG00000025293,ENSSSCG00000029450,ENSSSCG00000013904,ENSSSCG00000018081,ENSSSCG00000023995,ENSSSCG00000003200,ENSSSCG00000012250,ENSSSCG00000002885,…	NFKBID|-|-|CARF|GATAD2A|-|ILF2|FOXR1|-|ZIC1|HCFC1|-|LHX9|HLTF|HDAC1|-|ATP6|-|NUP62|MED14|USF2|ONECUT3|NRIP1|-|-|-|-|MED13|MLLT3|NLRP12|-|TOX4|FGFR1|HIST1H2AC|NFAT5|ELF1|LBX1|BCOR|PHF8|-|ASXL2|UBE2I|ATF3|UBN2|NFIB|TAF11|ZBTB33|IRF7|ZMYND8|FOXK2|NPAS2|-|PPP3CB|-|-|AKIRIN2|TCEB3|TCF4|NPPB|GPR3|MC3R|-|IL33|ZNF280D|HOXD12|SMARCD3|MED12|HSF4|-|NCOR1|FEZF1|NR2F6|-|ZNF280C|-|ZNF280B|TFAP2D|-|KLF4|POU4F3|…
			GO:0019222	regulation of metabolic process	biological_process	4.9288e-10	9.6732e-08	433	2477	4479	19209	ENSSSCG00000007772,ENSSSCG00000014146,ENSSSCG00000028167,ENSSSCG00000027095,ENSSSCG00000017693,ENSSSCG00000005212,ENSSSCG00000013615,ENSSSCG00000017112,ENSSSCG00000000475,ENSSSCG00000007951,ENSSSCG00000003979,ENSSSCG00000013940,ENSSSCG00000011512,ENSSSCG00000010706,ENSSSCG00000015476,ENSSSCG00000010353,ENSSSCG00000011137,ENSSSCG00000005279,ENSSSCG00000017804,ENSSSCG00000011514,ENSSSCG00000006310,…	STX1B|RASA1|SLIRP|-|AATF|PLGRKT|ECSIT|IRX4|IRAK3|CREBBP|ZNF684|NLRP3|-|-|CHI3L1|-|GDI2|FOXB2|ABR|-|POU2F1|INHA|-|TFCP2L1|TNFRSF8|FOXO1|-|SRSF4|RASAL2|-|KAT6B|MORF4L2|KAT6A|PTF1A|TMEM173|ARHGDIB|-|PAX6|SUPT4H1|-|CDK5RAP3|SETD2|GPR26|UBASH3B|ANP32B|PHACTR1|TAOK2|CHRDL1|PROK2|RELA|OTX2|DUSP1|UBP1|PRKAB2|CHCHD2|ZFHX3|CDK5RAP1|-|TAF3|ACIN1|GATAD2B|GDI1|NME2|-|PECAM1|BCCIP|AAK1|-|HMGB2|MAS1|-|TRAF2|SIP…
			GO:0006725	cellular aromatic compound metabolic process	biological_process	6.0699e-10	1.1774e-07	426	2477	4394	19209	ENSSSCG00000026915,ENSSSCG00000004789,ENSSSCG00000025438,ENSSSCG00000029493,ENSSSCG00000008070,ENSSSCG00000007520,ENSSSCG00000012634,ENSSSCG00000013406,ENSSSCG00000029621,ENSSSCG00000017505,ENSSSCG00000028562,ENSSSCG00000013352,ENSSSCG00000021101,ENSSSCG00000012562,ENSSSCG00000015309,ENSSSCG00000011776,ENSSSCG00000004524,ENSSSCG00000014789,ENSSSCG00000012825,ENSSSCG00000012790,ENSSSCG00000030428,…	-|THBS1|VGLL1|-|CENPP|GNAS|-|CTR9|BMPR1B|MED1|FOXL2|E2F8|-|NCBP2L|MTERF1|YEATS2|SMAD4|-|IKBKG|ARHGAP4|C10orf2|RXRG|-|-|POLR2I|ZCCHC11|HIST1H1D|ONECUT1|ERCC6|FMR1|SNRPE|TNFRSF11A|TBP|MYPOP|FAM170A|-|CYP2F1|CNOT6L|ILF3|HOXB1|-|RBM25|BACH2|PLCB1|DNPH1|ZNF148
			GO:0031325	positive regulation of cellular metabolic process	biological_process	6.3796e-10	1.2233e-07	195	2477	1707	19209	ENSSSCG00000011199,ENSSSCG00000014228,ENSSSCG00000010301,ENSSSCG00000004898,ENSSSCG00000017532,ENSSSCG00000013638,ENSSSCG00000015595,ENSSSCG00000005190,ENSSSCG00000000784,ENSSSCG00000001533,ENSSSCG00000012853,ENSSSCG00000017125,ENSSSCG00000008171,ENSSSCG00000016435,ENSSSCG00000012396,ENSSSCG00000002792,ENSSSCG00000009890,ENSSSCG00000029578,ENSSSCG00000004307,ENSSSCG00000010170,ENSSSCG00000004535,…	TBC1D5|FAM170A|PPP3CB|TNFRSF11A|HOXB1|ILF3|ATF3|NFIB|LRRK2|TAF11|IRF7|FOXK2|NPAS2|SMARCD3|MED12|HSF4|MAPKAPK5|-|AKIRIN2|DISC1|TCF4|PLCB1|-|GPR3|-|MC3R|IL33|-|KLF4|FOXL2|-|POU4F3|REL|FOXP1|MED1|CTR9|BMPR1B|MAP3K14|-|THBS1|FEZF1|-|SMAD4|NANOS2|TFAP2D|E2F8|RXRG|RHOA|IKBKG|ERCC6|FMR1|RHOQ|ONECUT1|TADA3|EPO|IL9|FOXK1|ILF2|-|PBX3|-|ZIC1|-|DVL3|CHD7|SS18|CARF|PICK1|-|-|CLIP3|CSNK1D|RORA|MED14|NUP62|USF2…
			GO:0005634	nucleus	cellular_component	7.1484e-10	1.3551e-07	428	2477	4444	19209	ENSSSCG00000014787,ENSSSCG00000021845,ENSSSCG00000012649,ENSSSCG00000008989,ENSSSCG00000017532,ENSSSCG00000013638,ENSSSCG00000003964,ENSSSCG00000022683,ENSSSCG00000003097,ENSSSCG00000014228,ENSSSCG00000004332,ENSSSCG00000007056,ENSSSCG00000026568,ENSSSCG00000028077,ENSSSCG00000005022,ENSSSCG00000016125,ENSSSCG00000028663,ENSSSCG00000005389,ENSSSCG00000013352,ENSSSCG00000021101,ENSSSCG00000004524,…	-|ATXN2L|SMARCA1|CNOT6L|HOXB1|ILF3|PPIH|TBP|MYPOP|FAM170A|BACH2|PLCB1|DNPH1|-|NIN|INO80D|RBM25|TEX10|E2F8|-|SMAD4|-|YEATS2|CENPP|-|-|VGLL1|CTR9|MED1|-|FOXL2|POLR2I|BARD1|CCDC51|ZCCHC11|ONECUT1|HIST1H1D|FMR1|CRABP2|SNRPE|ERCC6|IKBKG|MPPE1|HNRNPA0|ACTL7A|RX
			GO:0046483	heterocycle metabolic process	biological_process	7.6822e-10	1.4399e-07	424	2477	4378	19209	ENSSSCG00000022155,ENSSSCG00000012642,ENSSSCG00000015378,ENSSSCG00000017046,ENSSSCG00000005382,ENSSSCG00000007366,ENSSSCG00000003268,ENSSSCG00000009615,ENSSSCG00000006018,ENSSSCG00000026288,ENSSSCG00000013759,ENSSSCG00000011046,ENSSSCG00000014882,ENSSSCG00000017516,ENSSSCG00000011716,ENSSSCG00000027733,ENSSSCG00000012847,ENSSSCG00000017494,ENSSSCG00000004802,ENSSSCG00000015498,ENSSSCG00000021644,…	RBPJ|STAG2|SP4|-|TGFBR1|MYBL2|TSEN34|NUDT18|-|-|NANOS3|ITGA8|RSF1|SP2|P2RY13|RRP7A|TALDO1|IKZF3|-|RC3H1|BRD7|NTRK1|SNRPD1|SRSF9|ASXL1|NSD1|EDNRA|ALKBH5|ELF4|-|RNF4|WRNIP1|MEF2C|TPM2|-|BRCA1|-|DIS3L|CCL5|-|DICER1|IL1A|-|HIVEP1|MLX|-|-|GMNC|USP7|SAP130|-|RAD23B|TERF2|GMPR|PAX5|TSR2|PIK3R1|-|PNKP|BRD4|MBNL3|SKOR2|CSTF2T|ADAL|-|TLR3|-|WBP11|-|XDH|-|ATN1|NSMCE3|-|SULF1|POU3F4|-|FSHR|-|COMMD1|CRX|-|-|H…
			GO:1901362	organic cyclic compound biosynthetic process	biological_process	7.8603e-10	1.457e-07	293	2477	2796	19209	ENSSSCG00000016435,ENSSSCG00000015980,ENSSSCG00000012396,ENSSSCG00000002792,ENSSSCG00000029578,ENSSSCG00000004739,ENSSSCG00000004307,ENSSSCG00000025440,ENSSSCG00000004535,ENSSSCG00000005236,ENSSSCG00000005203,ENSSSCG00000007491,ENSSSCG00000026960,ENSSSCG00000003576,ENSSSCG00000003431,ENSSSCG00000011725,ENSSSCG00000010301,ENSSSCG00000022323,ENSSSCG00000005190,ENSSSCG00000016510,ENSSSCG00000015595,…	SMARCD3|HOXD12|MED12|HSF4|-|-|AKIRIN2|TCEB3|TCF4|-|IL33|MC3R|ZNF280D|GPR3|NPPB|-|PPP3CB|-|NFIB|UBN2|ATF3|TAF11|ZBTB33|FOXK2|ZMYND8|IRF7|NPAS2|-|RHOA|ERBB2IP|TADA3|RHOQ|EPO|NKX2-4|COASY|RBBP7|-|KLF4|POU4F3|REL|FOXP1|ZNF280C|NR2F6|-|FEZF1|NCOR1|TFAP2D|ZNF280B|-|-|USF2|ONECUT3|SF1|MED14|NUP62|LHX9|HLTF|-|HDAC1|ATP6|FOXR1|ILF2|ZIC1|-|-|HCFC1|-|NFKBID|-|CARF|GATAD2A|-|ELF1|LBX1|BCOR|ASXL2|UBE2I|PHF8|-…
			GO:0009893	positive regulation of metabolic process	biological_process	1.948e-09	3.571e-07	204	2477	1835	19209	ENSSSCG00000007056,ENSSSCG00000004535,ENSSSCG00000030377,ENSSSCG00000005203,ENSSSCG00000005236,ENSSSCG00000007491,ENSSSCG00000003576,ENSSSCG00000004307,ENSSSCG00000010170,ENSSSCG00000009890,ENSSSCG00000002792,ENSSSCG00000029578,ENSSSCG00000016435,ENSSSCG00000012396,ENSSSCG00000017125,ENSSSCG00000012853,ENSSSCG00000008171,ENSSSCG00000005190,ENSSSCG00000015595,ENSSSCG00000013638,ENSSSCG00000017532,…	PLCB1|TCF4|-|IL33|-|MC3R|GPR3|AKIRIN2|DISC1|MAPKAPK5|HSF4|-|SMARCD3|MED12|FOXK2|IRF7|NPAS2|NFIB|ATF3|ILF3|HOXB1|TAF11|LRRK2|PPP3CB|TNFRSF11A|FAM170A|TBC1D5|NOX1|EPO|IL9|FMR1|ERCC6|TADA3|RHOQ|ONECUT1|IKBKG|LAMP3|RXRG|RHOA|TFAP2D|E2F8|-|SMAD4|FEZF1|NANOS2|CTR9|MAP3K14|BMPR1B|-|THBS1|-|-|FOXL2|KLF4|POU4F3|MED1|AMBRA1|REL|FOXP1|HDAC1|FRS2|-|ABI1|HLTF|RORA|ONECUT3|LCP2|USF2|NUP62|MED14|CLIP3|-|CSNK1D|…
			GO:1901360	organic cyclic compound metabolic process	biological_process	2.5478e-09	4.6198e-07	431	2477	4506	19209	ENSSSCG00000027353,ENSSSCG00000003716,ENSSSCG00000017929,ENSSSCG00000006231,ENSSSCG00000004972,ENSSSCG00000025374,ENSSSCG00000021810,ENSSSCG00000026266,ENSSSCG00000015699,ENSSSCG00000005604,ENSSSCG00000003719,ENSSSCG00000008389,ENSSSCG00000007576,ENSSSCG00000017553,ENSSSCG00000024592,ENSSSCG00000008517,ENSSSCG00000012689,ENSSSCG00000009505,ENSSSCG00000009359,ENSSSCG00000012640,ENSSSCG00000004576,…	-|SS18|RNASEK|CHD7|-|DVL3|-|-|ACMSD|PBX3|-|PAPOLG|FOXK1|KAT7|ANKRD17|SPAST|ZNF75D|MBNL2|-|-|RORA|GPS2|UXT|EVX2|-|RBAK|RNF111|CELF1|PBX4|SNRPA|STAT1|SENP1|ZNF148|-|HHEX|NFKBIZ|-|CD2BP2|NKX2-1|-|CCL17|FOXP4|ASF1B|RGL2|MED25|FGF19|-|ECM1|NME1|KAT2B|PIH1D1|ME
			GO:0003676	nucleic acid binding	molecular_function	3.9447e-09	7.0759e-07	290	2477	2781	19209	ENSSSCG00000010671,ENSSSCG00000012155,ENSSSCG00000021069,ENSSSCG00000001102,ENSSSCG00000009761,ENSSSCG00000025182,ENSSSCG00000014364,ENSSSCG00000002841,ENSSSCG00000004393,ENSSSCG00000012730,ENSSSCG00000017983,ENSSSCG00000009462,ENSSSCG00000014094,ENSSSCG00000022417,ENSSSCG00000013384,ENSSSCG00000021590,ENSSSCG00000029168,ENSSSCG00000012262,ENSSSCG00000016417,ENSSSCG00000017938,ENSSSCG00000028919,…	EMX2|SCML2|-|HIST1H2AA|-|ELK4|ANKHD1|N4BP1|GTF3C6|AFF2|PER1|-|AGGF1|HNF1B|-|RPL23|KIAA0430|KDM6A|RBM33|-|-|ACIN1|DPPA5|UBP1|ZFHX3|VRTN|CHCHD2|-|-|GATAD2B|CU151851.1|HMGB2|-|HIVEP2|-|KAT6A|PTF1A|CDC5L|SRSF4|KAT6B|ZNF800|-|PAX6|ZNF541|-|OTX2|RELA|-|-|SLIRP|-|AEN|DHX58|SCAF4|-|IRX4|LSM14A|-|NLRP3|-|-|EZH1|RBBP5|CREBBP|ZNF684|FOXO1|-|TFCP2L1|PABPC3|FOXB2|-|POU2F1|RBM25|-|-|BACH2|MYPOP|TBP|HOXB1|ILF3|…
			GO:0034641	cellular nitrogen compound metabolic process	biological_process	5.4716e-09	9.7103e-07	428	2477	4498	19209	ENSSSCG00000005372,ENSSSCG00000012576,ENSSSCG00000012981,ENSSSCG00000005063,ENSSSCG00000004856,ENSSSCG00000011332,ENSSSCG00000017524,ENSSSCG00000014349,ENSSSCG00000013320,ENSSSCG00000009034,ENSSSCG00000013431,ENSSSCG00000017639,ENSSSCG00000018080,ENSSSCG00000012534,ENSSSCG00000010316,ENSSSCG00000009346,ENSSSCG00000003588,ENSSSCG00000015519,ENSSSCG00000030049,ENSSSCG00000030662,ENSSSCG00000007023,…	ANP32B|CHRDL1|RELA|OTX2|-|SETD2|CDK5RAP3|TMEM173|PAX6|-|ATP5D|SUPT4H1|ATP8|MORF4L2|KAT6B|-|SRSF4|RASAL2|HNRNPUL1|PTF1A|KAT6A|POU2F1|ABR|-|FOXB2|TFCP2L1|-|-|FOXO1|ZNF684|IRAK3|CREBBP|-|-|NLRP3|-|AATF|-|IRX4|-|RASA1|SLIRP|RAPGEF5|KIAA0430|PSMC2|HMGB4|-|NCOA6|-|CCL22|MED11|HNF1B|-|POP5|-|PER1|GTF3C6|RABEP2|AFF2|GPR52|RAPGEF1|RP2|ELK4|-|CNOT3|HIST1H2AA|SCML2|PHF14|-|SIPA1L1|-|-|HIVEP2|-|-|-|-|HMGB2|-…
			GO:0044763	single-organism cellular process	biological_process	7.9992e-09	1.4047e-06	883	2477	10060	19209	ENSSSCG00000029706,ENSSSCG00000001147,ENSSSCG00000030691,ENSSSCG00000026173,ENSSSCG00000003437,ENSSSCG00000017804,ENSSSCG00000020771,ENSSSCG00000011514,ENSSSCG00000005536,ENSSSCG00000010353,ENSSSCG00000011512,ENSSSCG00000021579,ENSSSCG00000028613,ENSSSCG00000013940,ENSSSCG00000029101,ENSSSCG00000015288,ENSSSCG00000010151,ENSSSCG00000000475,ENSSSCG00000029248,ENSSSCG00000007951,ENSSSCG00000025232,…	-|-|-|ABCA1|TNFRSF8|ABR|INHA|-|-|-|-|-|CETN1|NLRP3|-|RBBP5|LYST|IRAK3|-|CREBBP|-|BIRC6|-|-|AATF|-|-|HEPACAM2|-|RASA1|ATG4D|-|DHX58|STX1B|UBE2C|-|-|-|OTX2|PROK2|-|TAOK2|PCDHB1|UBASH3B|-|-|CDK5RAP3|OR4K17|NLRP8|GPX5|ATP8|NTSR2|-|PAX6|-|TMEM173|OR52Z1|CD101|
			GO:0000987	core promoter proximal region sequence-specific DNA binding	molecular_function	1.0735e-08	1.8654e-06	44	2477	232	19209	ENSSSCG00000007951,ENSSSCG00000004910,ENSSSCG00000011858,ENSSSCG00000010472,ENSSSCG00000028237,ENSSSCG00000011512,ENSSSCG00000028104,ENSSSCG00000027675,ENSSSCG00000005437,ENSSSCG00000028562,ENSSSCG00000014412,ENSSSCG00000013352,ENSSSCG00000005345,ENSSSCG00000011514,ENSSSCG00000003943,ENSSSCG00000004524,ENSSSCG00000016612,ENSSSCG00000014149,ENSSSCG00000003124,ENSSSCG00000009440,ENSSSCG00000002755,…	CREBBP|RAX|ZNF148|HHEX|-|-|HOXC11|FOXP1|KLF4|FOXL2|POU4F3|E2F8|PAX5|-|MED8|SMAD4|FEZF1|MEF2C|CRX|ELF1|NFAT5|GATAD2B|CHD7|TBP|-|ZIC1|MYPOP|ELF4|KDM6A|FOXK2|-|CARF|OTX2|ATF3|NFIB|-|RBPJ|PER1|-|MYBL2|HDAC1|TCF4|PAX6|HLTF|
			GO:0001159	core promoter proximal region DNA binding	molecular_function	1.2636e-08	2.1731e-06	44	2477	233	19209	ENSSSCG00000008909,ENSSSCG00000011692,ENSSSCG00000003097,ENSSSCG00000006231,ENSSSCG00000022683,ENSSSCG00000016117,ENSSSCG00000028760,ENSSSCG00000005063,ENSSSCG00000005190,ENSSSCG00000015595,ENSSSCG00000012656,ENSSSCG00000012262,ENSSSCG00000017125,ENSSSCG00000029578,ENSSSCG00000022155,ENSSSCG00000025293,ENSSSCG00000005236,ENSSSCG00000017983,ENSSSCG00000029450,ENSSSCG00000004535,ENSSSCG00000013320,…	-|ZIC1|MYPOP|CHD7|TBP|CARF|-|OTX2|NFIB|ATF3|ELF4|KDM6A|FOXK2|-|RBPJ|HLTF|-|PER1|HDAC1|TCF4|PAX6|MYBL2|FOXP1|-|-|HOXC11|POU4F3|FOXL2|KLF4|ZNF148|RAX|CREBBP|HHEX|FEZF1|SMAD4|-|E2F8|PAX5|MED8|ELF1|MEF2C|CRX|GATAD2B|NFAT5|
			GO:0009987	cellular process	biological_process	1.289e-08	2.1941e-06	1138	2477	13549	19209	ENSSSCG00000028511,ENSSSCG00000006779,ENSSSCG00000003495,ENSSSCG00000014722,ENSSSCG00000011375,ENSSSCG00000016958,ENSSSCG00000026960,ENSSSCG00000005236,ENSSSCG00000010782,ENSSSCG00000003431,ENSSSCG00000030697,ENSSSCG00000012608,ENSSSCG00000026676,ENSSSCG00000013591,ENSSSCG00000028815,ENSSSCG00000029806,ENSSSCG00000028904,ENSSSCG00000004774,ENSSSCG00000028781,ENSSSCG00000009326,ENSSSCG00000021437,…	-|ST7L|-|-|USP19|CH242-378F17.1|ZNF280D|-|-|NPPB|CAPN7|ZBTB33|-|TIMM44|-|-|-|IVD|-|KATNAL1|-|NANOS2|MRPL15|-|ZNF280B|MTO1|NUP62|NAA30|MED14|IL12RB2|-|SCD|-|PANX2|ATP6|SKP2|-|-|ATP6V0D2|-|-|-|-|RAB7A|GALNT2|BCOR|UBE2I|PHF8|-|OR6C3|-|RNF7|HIST1H2AC|KRT74|SC
			GO:0009059	macromolecule biosynthetic process	biological_process	2.1556e-08	3.6323e-06	337	2477	3389	19209	ENSSSCG00000001239,ENSSSCG00000012793,ENSSSCG00000011692,ENSSSCG00000024694,ENSSSCG00000015101,ENSSSCG00000028553,ENSSSCG00000003559,ENSSSCG00000013938,ENSSSCG00000016117,ENSSSCG00000007446,ENSSSCG00000002917,ENSSSCG00000012734,ENSSSCG00000002885,ENSSSCG00000013439,ENSSSCG00000012250,ENSSSCG00000003200,ENSSSCG00000007984,ENSSSCG00000002921,ENSSSCG00000023995,ENSSSCG00000013904,ENSSSCG00000029450,…	-|HCFC1|ZIC1|-|FOXR1|ILF2|-|GATAD2A|CARF|-|NFKBID|-|USF2|ONECUT3|MED14|NUP62|MRPL28|CLIP3|-|-|HDAC1|-|HLTF|LHX9|NLRP12|MLLT3|TLR8|RPL13A|MED13|-|-|-|-|NRIP1|-|ASXL2|UBE2I|-|PHF8|RPL29|BCOR|ELF1|GALNT2|LBX1|NFAT5|-|HIST1H2AC|FGFR1|TOX4|-|-|-|-|PPP3CB|NPAS2
			GO:0051253	negative regulation of RNA metabolic process	biological_process	2.909e-08	4.8528e-06	99	2477	756	19209	ENSSSCG00000021038,ENSSSCG00000003444,ENSSSCG00000015732,ENSSSCG00000006310,ENSSSCG00000005345,ENSSSCG00000012280,ENSSSCG00000001945,ENSSSCG00000017397,ENSSSCG00000001049,ENSSSCG00000011512,ENSSSCG00000028237,ENSSSCG00000010472,ENSSSCG00000015859,ENSSSCG00000011858,ENSSSCG00000007951,ENSSSCG00000017705,ENSSSCG00000023149,ENSSSCG00000015815,ENSSSCG00000003197,ENSSSCG00000006669,ENSSSCG00000028167,…	NRIP1|-|TFCP2L1|POU2F1|PAX5|UXT|NKX2-1|MLX|HIVEP1|-|-|HHEX|SAP130|ZNF148|CREBBP|CCL5|HIST1H2AC|FGFR1|MED25|-|SLIRP|NELFE|BCOR|MEF2C|MECOM|BRCA1|PHF8|-|UBE2I|SRSF9|ASXL1|RELA|GATAD2A|-|FOXK1|-|RSF1|-|BRD7|SUPT4H1|HDAC1|-|KAT6A|GPS2|RBPJ|KAT6B|MORF4L2|SRSF4|-|FEZF1|NCOR1|YEATS2|SMAD4|NR2F6|-|JARID2|E2F8|FOXL2|KLF4|-|-|FOXP1|REL|MED1|TCERG1|CTR9|RBM10|HIST1H1D|EPO|MPHOSPH8|RBBP7|GATAD2B|ACIN1|TAF3|Z…
			GO:0034645	cellular macromolecule biosynthetic process	biological_process	3.3825e-08	5.5867e-06	330	2477	3321	19209	ENSSSCG00000014882,ENSSSCG00000011046,ENSSSCG00000013759,ENSSSCG00000026288,ENSSSCG00000021644,ENSSSCG00000017494,ENSSSCG00000017516,ENSSSCG00000014044,ENSSSCG00000007248,ENSSSCG00000006464,ENSSSCG00000012656,ENSSSCG00000011175,ENSSSCG00000017046,ENSSSCG00000015378,ENSSSCG00000012642,ENSSSCG00000022155,ENSSSCG00000005382,ENSSSCG00000006018,ENSSSCG00000007366,ENSSSCG00000028237,ENSSSCG00000017397,…	RSF1|ITGA8|NANOS3|-|BRD7|IKZF3|SP2|NSD1|ASXL1|NTRK1|ELF4|-|-|SP4|STAG2|RBPJ|TGFBR1|-|MYBL2|-|MLX|HIVEP1|USP7|SAP130|GMNC|TERF2|-|PAX5|-|WRNIP1|RNF4|BRCA1|MEF2C|-|IL1A|-|-|-|-|-|-|ATN1|NSMCE3|POU3F4|SULF1|PNKP|-|PIK3R1|SKOR2|BRD4|DAZL|TLR3|-|HOXC11|-|RAX|RBM10|ARMCX3|-|SMAD5|TCERG1|JARID2|MED8|-|RPL39|HIF1A|CSGALNACT2|CRX|-|COMMD1|ZDHHC2|FEN1|MPHOSPH8|-|ZIC1|ILF2|FOXR1|HCFC1|-|CARF|-|NFKBID|-|-|GA…
			GO:0000978	RNA polymerase II core promoter proximal region sequence-specific DNA binding	molecular_function	4.413e-08	7.2175e-06	41	2477	216	19209	ENSSSCG00000028760,ENSSSCG00000016117,ENSSSCG00000015595,ENSSSCG00000005063,ENSSSCG00000005190,ENSSSCG00000012656,ENSSSCG00000012262,ENSSSCG00000017125,ENSSSCG00000003097,ENSSSCG00000011692,ENSSSCG00000008909,ENSSSCG00000006231,ENSSSCG00000022683,ENSSSCG00000025293,ENSSSCG00000017983,ENSSSCG00000007366,ENSSSCG00000013320,ENSSSCG00000004535,ENSSSCG00000029450,ENSSSCG00000029578,ENSSSCG00000022155,…	-|CARF|ATF3|OTX2|NFIB|ELF4|KDM6A|FOXK2|MYPOP|ZIC1|-|CHD7|TBP|HLTF|PER1|MYBL2|PAX6|TCF4|HDAC1|-|RBPJ|SMAD4|FEZF1|PAX5|E2F8|-|MED8|HOXC11|-|-|FOXP1|FOXL2|POU4F3|ZNF148|RAX|HHEX|NFAT5|GATAD2B|ELF1|MEF2C|CRX|
			GO:0000122	negative regulation of transcription from RNA polymerase II promoter	biological_process	5.0201e-08	8.1306e-06	70	2477	482	19209	ENSSSCG00000006562,ENSSSCG00000012149,ENSSSCG00000007673,ENSSSCG00000001137,ENSSSCG00000013559,ENSSSCG00000002752,ENSSSCG00000011127,ENSSSCG00000013352,ENSSSCG00000001061,ENSSSCG00000013873,ENSSSCG00000004524,ENSSSCG00000011776,ENSSSCG00000018039,ENSSSCG00000016612,ENSSSCG00000012271,ENSSSCG00000013406,ENSSSCG00000014416,ENSSSCG00000017505,ENSSSCG00000027675,ENSSSCG00000008388,ENSSSCG00000011025,…	GATAD2B|RBBP7|EPO|HIST1H1D|-|ZFHX3|TAF3|E2F8|JARID2|NR2F6|SMAD4|YEATS2|NCOR1|FEZF1|RBM10|CTR9|TCERG1|MED1|FOXP1|REL|-|FOXL2|KLF4|-|PER1|-|BACH2|TCF4|-|ELK4|PHF14|HSF4|SKOR2|-|ZBTB33|NFIB|ATF3|ATN1|MYPOP|HNF1B|-|MED25|FGFR1|UBE2I|-|MEF2C|BCOR|PAX5|UXT|TFCP2L1|NRIP1|CREBBP|ZNF148|SAP130|HHEX|-|MLX|HIVEP1|NKX2-1|-|HDAC1|SUPT4H1|-|RBPJ|GPS2|-|GATAD2A|RELA|ASXL1|-|
			GO:0031324	negative regulation of cellular metabolic process	biological_process	5.8973e-08	9.4594e-06	139	2477	1193	19209	ENSSSCG00000002792,ENSSSCG00000011375,ENSSSCG00000005236,ENSSSCG00000004332,ENSSSCG00000004535,ENSSSCG00000007056,ENSSSCG00000003097,ENSSSCG00000012608,ENSSSCG00000000784,ENSSSCG00000005190,ENSSSCG00000015595,ENSSSCG00000013638,ENSSSCG00000022080,ENSSSCG00000009834,ENSSSCG00000026097,ENSSSCG00000001137,ENSSSCG00000012727,ENSSSCG00000012149,ENSSSCG00000007673,ENSSSCG00000017505,ENSSSCG00000008388,…	HSF4|USP19|-|BACH2|TCF4|PLCB1|MYPOP|ZBTB33|LRRK2|NFIB|ATF3|ILF3|RHOA|ATXN2|LAMP3|HIST1H1D|FMR1|RBBP7|EPO|MED1|REL|FOXP1|MMP3|-|KLF4|FOXL2|CTR9|NANOS2|NR2F6|SMAD4|FEZF1|NCOR1|YEATS2|E2F8|BAG6|GPS2|NUP62|INPP5D|HDAC1|-|FOXK1|-|-|GATAD2A|NELFE|UBE2I|PIH1D1|MECOM|PHF8|-|BCOR|KAT2B|MED25|FGF19|FGFR1|HIST1H2AC|RPL13A|NKX2-1|RABGEF1|SENP1|ZNF148|NLRP12|HHEX|UXT|NRIP1|STK38|PHF14|SKOR2|ELK4|-|HIST1H2AA|C…
			GO:0044699	single-organism process	biological_process	6.2994e-08	1.0008e-05	926	2477	10730	19209	ENSSSCG00000021560,ENSSSCG00000011591,ENSSSCG00000012329,ENSSSCG00000012241,ENSSSCG00000029744,ENSSSCG00000014380,ENSSSCG00000011615,ENSSSCG00000009430,ENSSSCG00000012362,ENSSSCG00000023149,ENSSSCG00000027748,ENSSSCG00000030382,ENSSSCG00000029203,ENSSSCG00000029379,ENSSSCG00000028954,ENSSSCG00000029981,ENSSSCG00000003251,ENSSSCG00000005166,ENSSSCG00000003166,ENSSSCG00000017672,ENSSSCG00000028334,…	UBE2I|-|PHF8|BCOR|PLCH2|-|RAB7A|AKAP11|ARHGEF9|HIST1H2AC|-|-|TOX4|-|OR6C3|-|NLRP12|MLLT3|RPL13A|MED13|KRT74|GDPD2|HIST1H2BK|RABGEF1|-|-|NRIP1|MX2|CYSLTR2|-|-|ONECUT3|NUP62|MED14|-|F11R|PANX2|ATP6|HDAC1|IL12RB2|ARFIP2|LRRN3|LHX9|HP|ABI1|ZNF385B|-|-|FOXR1|SKP2|-|-|-|-|-|CARF|ATP6V0D2|NFKBID|OR5B17|STEAP4|GPR32|RHOA|ATXN2|ASB11|NOX1|-|EPO|OR2Z1|TADA3|RHOQ|ERBB2IP|-|KATNAL1|ANGPT2|REL|-|RHOT1|NANOS2|…
			GO:0000982	RNA polymerase II core promoter proximal region sequence-specific DNA binding transcription factor activity	molecular_function	6.8e-08	1.0702e-05	42	2477	226	19209	ENSSSCG00000002755,ENSSSCG00000004616,ENSSSCG00000005096,ENSSSCG00000003124,ENSSSCG00000014149,ENSSSCG00000009440,ENSSSCG00000005345,ENSSSCG00000013352,ENSSSCG00000011514,ENSSSCG00000009370,ENSSSCG00000004524,ENSSSCG00000007951,ENSSSCG00000011858,ENSSSCG00000004910,ENSSSCG00000010472,ENSSSCG00000028104,ENSSSCG00000028237,ENSSSCG00000011512,ENSSSCG00000005437,ENSSSCG00000028562,ENSSSCG00000014412,…	NFAT5|ONECUT1|HIF1A|CRX|MEF2C|ELF1|PAX5|E2F8|-|FOXO1|SMAD4|CREBBP|ZNF148|RAX|HHEX|HOXC11|-|-|KLF4|FOXL2|POU4F3|-|MYBL2|TCF4|PAX6|HLTF|ONECUT3|-|-|RBPJ|PTF1A|ELF4|FOXK2|IRF7|-|CARF|NFIB|OTX2|ATF3|ZIC1|-|MYPOP|
			GO:0010605	negative regulation of macromolecule metabolic process	biological_process	8.9351e-08	1.393e-05	139	2477	1206	19209	ENSSSCG00000009370,ENSSSCG00000002762,ENSSSCG00000015732,ENSSSCG00000003444,ENSSSCG00000006310,ENSSSCG00000005345,ENSSSCG00000017397,ENSSSCG00000001049,ENSSSCG00000011512,ENSSSCG00000028237,ENSSSCG00000011322,ENSSSCG00000015859,ENSSSCG00000007951,ENSSSCG00000000475,ENSSSCG00000017705,ENSSSCG00000028225,ENSSSCG00000017693,ENSSSCG00000006669,ENSSSCG00000008690,ENSSSCG00000028167,ENSSSCG00000014149,…	FOXO1|TERF2|TFCP2L1|-|POU2F1|PAX5|MLX|HIVEP1|-|-|CCR1|SAP130|CREBBP|IRAK3|CCL5|DICER1|AATF|-|RNF4|SLIRP|MEF2C|BRCA1|SRSF9|ASXL1|RELA|SH3BP5|UBASH3B|RSF1|NANOS3|CDK5RAP3|BRD7|SUPT4H1|PAX6|-|KAT6A|STAG2|RBPJ|MORF4L2|KAT6B|SRSF4|-|-|JARID2|-|-|HMGB2|TCERG1|RBM10|MPHOSPH8|GATAD2B|ACIN1|TAF3|CDK5RAP1|ZFHX3|-|DUSP1|ATN1|DEPTOR|-|-|-|HNF1B|-|XDH|-|-|CNOT3|HIST1H2AA|ELK4|-|N4BP1|PER1|SKOR2|PHF14|STK38|NR…
			GO:0044260	cellular macromolecule metabolic process	biological_process	9.0268e-08	1.3943e-05	549	2477	6107	19209	ENSSSCG00000027668,ENSSSCG00000017397,ENSSSCG00000024420,ENSSSCG00000015859,ENSSSCG00000005436,ENSSSCG00000002762,ENSSSCG00000005345,ENSSSCG00000008690,ENSSSCG00000001010,ENSSSCG00000028018,ENSSSCG00000005909,ENSSSCG00000016970,ENSSSCG00000004941,ENSSSCG00000024356,ENSSSCG00000011867,ENSSSCG00000008090,ENSSSCG00000006669,ENSSSCG00000013759,ENSSSCG00000014882,ENSSSCG00000027733,ENSSSCG00000004802,…	-|MLX|GMNC|SAP130|RAD23B|TERF2|PAX5|RNF4|WRNIP1|EP400|-|-|DIS3L|-|-|IL1A|-|NANOS3|RSF1|RRP7A|-|SRSF9|NSD1|ASXL1|-|ELF4|TMEM208|RBPJ|STAG2|-|-|TGFBR1|CYFIP2|WNK4|TSEN34|-|-|-|-|TCERG1|-|SMAD5|RBM10|ARMCX3|RAX|-|MED8|ZP4|-|CRX|CSGALNACT2|WBP11|-|TRIM9|XDH|-
			GO:0010558	negative regulation of macromolecule biosynthetic process	biological_process	9.5531e-08	1.4621e-05	104	2477	829	19209	ENSSSCG00000003096,ENSSSCG00000003445,ENSSSCG00000018039,ENSSSCG00000011776,ENSSSCG00000016612,ENSSSCG00000004524,ENSSSCG00000013873,ENSSSCG00000001061,ENSSSCG00000013352,ENSSSCG00000008388,ENSSSCG00000011025,ENSSSCG00000027675,ENSSSCG00000017505,ENSSSCG00000028562,ENSSSCG00000029806,ENSSSCG00000005437,ENSSSCG00000012271,ENSSSCG00000014416,ENSSSCG00000013406,ENSSSCG00000001137,ENSSSCG00000012727,…	NANOS2|-|NCOR1|YEATS2|FEZF1|SMAD4|NR2F6|JARID2|E2F8|REL|-|FOXP1|MED1|FOXL2|-|KLF4|RBM10|TCERG1|CTR9|HIST1H1D|FMR1|RBBP7|GATAD2B|EPO|MPHOSPH8|TAF3|ZFHX3|-|-|ZBTB33|ILF3|ATN1|ATF3|NFIB|-|MYPOP|HNF1B|-|-|-|-|ELK4|CNOT3|HIST1H2AA|BACH2|-|PER1|TCF4|PLCB1|HSF4|SKOR2|PHF14|POU2F1|UXT|PAX5|NRIP1|-|TFCP2L1|-|-|RPL13A|HIVEP1|MLX|NKX2-1|ZNF148|NLRP12|SAP130|CREBBP|HHEX|CCL5|-|HIST1H2AC|FGFR1|MED25|AATF|NELF…
			GO:0001077	RNA polymerase II core promoter proximal region sequence-specific DNA binding transcription factor activity involved in positive regulation of transcription	molecular_function	1.0317e-07	1.5646e-05	33	2477	155	19209	ENSSSCG00000009440,ENSSSCG00000005096,ENSSSCG00000003124,ENSSSCG00000014149,ENSSSCG00000004616,ENSSSCG00000002755,ENSSSCG00000028237,ENSSSCG00000028104,ENSSSCG00000011512,ENSSSCG00000028562,ENSSSCG00000014412,ENSSSCG00000005437,ENSSSCG00000004910,ENSSSCG00000004524,ENSSSCG00000011514,ENSSSCG00000005345,ENSSSCG00000030662,ENSSSCG00000017046,ENSSSCG00000029578,ENSSSCG00000013439,ENSSSCG00000022155,…	ELF1|HIF1A|CRX|MEF2C|ONECUT1|NFAT5|-|HOXC11|-|FOXL2|POU4F3|KLF4|RAX|SMAD4|-|PAX5|PTF1A|-|-|ONECUT3|RBPJ|HLTF|TCF4|PAX6|MYBL2|-|ZIC1|CARF|-|OTX2|NFIB|ELF4|FOXK2|
			GO:0005549	odorant binding	molecular_function	1.1414e-07	1.7154e-05	51	2477	245	19209	ENSSSCG00000030381,ENSSSCG00000005802,ENSSSCG00000029286,ENSSSCG00000014476,ENSSSCG00000010782,ENSSSCG00000021605,ENSSSCG00000029437,ENSSSCG00000023477,ENSSSCG00000013192,ENSSSCG00000023402,ENSSSCG00000027899,ENSSSCG00000011987,ENSSSCG00000024499,ENSSSCG00000014592,ENSSSCG00000014465,ENSSSCG00000028416,ENSSSCG00000022662,ENSSSCG00000027180,ENSSSCG00000030613,ENSSSCG00000014462,ENSSSCG00000013164,…	-|-|-|-|-|-|-|-|-|-|-|-|-|-|-|-|-|-|-|-|OR10Q1|-|-|-|-|-|-|OR5I1|-|OR5D18|-|-|-|-|-|-|OR5AS1|-|OR5B17|OR9G4|-|-|-|-|-|-|OR5AR1|-|-|-|-|
			GO:0031327	negative regulation of cellular biosynthetic process	biological_process	1.1937e-07	1.778e-05	107	2477	862	19209	ENSSSCG00000020991,ENSSSCG00000005201,ENSSSCG00000025130,ENSSSCG00000008909,ENSSSCG00000003097,ENSSSCG00000022417,ENSSSCG00000013638,ENSSSCG00000025117,ENSSSCG00000005190,ENSSSCG00000015595,ENSSSCG00000012608,ENSSSCG00000028760,ENSSSCG00000005767,ENSSSCG00000002792,ENSSSCG00000026722,ENSSSCG00000007056,ENSSSCG00000004535,ENSSSCG00000004332,ENSSSCG00000017983,ENSSSCG00000005236,ENSSSCG00000003264,…	-|-|-|-|MYPOP|HNF1B|ILF3|ATN1|NFIB|ATF3|ZBTB33|-|SKOR2|HSF4|PHF14|PLCB1|TCF4|BACH2|PER1|-|CNOT3|HIST1H2AA|-|ELK4|TCERG1|CTR9|RBM10|FOXL2|-|KLF4|REL|FOXP1|-|MED1|JARID2|E2F8|YEATS2|NCOR1|FEZF1|NR2F6|SMAD4|-|NANOS2|ZFHX3|-|TAF3|EPO|MPHOSPH8|RBBP7|GATAD2B|FM
			GO:0045934	negative regulation of nucleobase-containing compound metabolic process	biological_process	1.5307e-07	2.2598e-05	103	2477	824	19209	ENSSSCG00000005201,ENSSSCG00000025130,ENSSSCG00000022417,ENSSSCG00000008909,ENSSSCG00000003097,ENSSSCG00000020991,ENSSSCG00000013638,ENSSSCG00000025117,ENSSSCG00000015595,ENSSSCG00000005190,ENSSSCG00000012608,ENSSSCG00000028760,ENSSSCG00000005767,ENSSSCG00000002792,ENSSSCG00000026722,ENSSSCG00000001102,ENSSSCG00000025182,ENSSSCG00000009761,ENSSSCG00000004535,ENSSSCG00000007056,ENSSSCG00000004332,…	-|-|HNF1B|-|MYPOP|-|ILF3|ATN1|ATF3|NFIB|ZBTB33|-|SKOR2|HSF4|PHF14|HIST1H2AA|ELK4|-|TCF4|PLCB1|BACH2|PER1|-|KLF4|-|FOXL2|REL|FOXP1|-|MED1|TCERG1|CTR9|RBM10|FEZF1|NCOR1|YEATS2|NR2F6|SMAD4|-|JARID2|E2F8|TAF3|ACIN1|ZFHX3|-|HIST1H1D|EPO|MPHOSPH8|GATAD2B|RBBP7|
			GO:0008134	transcription factor binding	molecular_function	1.6281e-07	2.3824e-05	53	2477	342	19209	ENSSSCG00000024621,ENSSSCG00000003197,ENSSSCG00000008690,ENSSSCG00000005096,ENSSSCG00000021560,ENSSSCG00000012241,ENSSSCG00000007743,ENSSSCG00000014149,ENSSSCG00000009370,ENSSSCG00000003445,ENSSSCG00000018039,ENSSSCG00000011776,ENSSSCG00000004524,ENSSSCG00000021038,ENSSSCG00000003444,ENSSSCG00000017672,ENSSSCG00000009704,ENSSSCG00000011025,ENSSSCG00000017505,ENSSSCG00000013940,ENSSSCG00000005437,…	KAT2B|MED25|RNF4|HIF1A|UBE2I|BCOR|CHCHD2|MEF2C|FOXO1|-|NCOR1|YEATS2|SMAD4|NRIP1|-|MED13|HMGB2|-|MED1|NLRP3|KLF4|MLX|USP7|CREBBP|HHEX|TCERG1|-|-|TMEM173|-|PER1|HDAC1|TCF4|PAX6|MED12|SMARCD3|PIK3R1|KAT6A|KAT6B|NUP62|USF2|RBPJ|RORA|ASXL1|TAF11|NCOA6|NFKBID|PSMC2|DACT2|-|BRD7|TBP|CDK5RAP3|
			GO:0044422	organelle part	cellular_component	1.7989e-07	2.6095e-05	451	2477	4955	19209	ENSSSCG00000021038,ENSSSCG00000025095,ENSSSCG00000006646,ENSSSCG00000028308,ENSSSCG00000016100,ENSSSCG00000012076,ENSSSCG00000000806,ENSSSCG00000001071,ENSSSCG00000021113,ENSSSCG00000005166,ENSSSCG00000009298,ENSSSCG00000009864,ENSSSCG00000026572,ENSSSCG00000028334,ENSSSCG00000029835,ENSSSCG00000012376,ENSSSCG00000017672,ENSSSCG00000003166,ENSSSCG00000023149,ENSSSCG00000016240,ENSSSCG00000013870,…	NRIP1|-|-|-|NDUFB3|MX2|SCAF11|-|CACFD1|MLLT3|CDK8|-|HIST1H2BK|KRT74|-|GDPD2|MED13|RPL13A|HIST1H2AC|-|-|NFAT5|RRP1B|-|WDR3|RNF7|TOX4|RPL29|BCOR|-|AWAT2|PHF8|UBE2I|ASXL2|RAB7A|ELF1|TNPO1|GALNT2|LBX1|GATAD2A|-|ATP6V0D2|-|RPRD2|CARF|HCFC1|-|ILF2|SKP2|-|ZIC1|HDAC1|-|ATP6|-|TECR|-|KRT3|HLTF|SCD|INTS9|NCF4|-|NUP62|MED14|ONECUT3|SPATA6|SF1|USF2|CLIP3|MRPL28|CSNK1D|-|TFAP2D|USPL1|NAA25|NCOR1|RPL34|MRPL15|…
			GO:0009890	negative regulation of biosynthetic process	biological_process	2.2777e-07	3.2604e-05	107	2477	874	19209	ENSSSCG00000003719,ENSSSCG00000007576,ENSSSCG00000013759,ENSSSCG00000014882,ENSSSCG00000021810,ENSSSCG00000011716,ENSSSCG00000021644,ENSSSCG00000012981,ENSSSCG00000009031,ENSSSCG00000007248,ENSSSCG00000013938,ENSSSCG00000003559,ENSSSCG00000007023,ENSSSCG00000017940,ENSSSCG00000022155,ENSSSCG00000012642,ENSSSCG00000009346,ENSSSCG00000010316,ENSSSCG00000012534,ENSSSCG00000016298,ENSSSCG00000017639,…	-|FOXK1|NANOS3|RSF1|-|P2RY13|BRD7|RELA|EDNRA|ASXL1|GATAD2A|-|KAT6A|GPS2|RBPJ|STAG2|-|KAT6B|MORF4L2|INPP5D|SUPT4H1|-|HDAC1|MLX|NKX2-1|HIVEP1|RPL13A|-|-|HHEX|CREBBP|NLRP12|ZNF148|SAP130|TFCP2L1|-|NRIP1|PAX5|UXT|POU2F1|NELFE|MEF2C|BCOR|UBE2I|MECOM|BRCA1|PHF8
			GO:0044446	intracellular organelle part	cellular_component	2.2867e-07	3.2604e-05	444	2477	4876	19209	ENSSSCG00000021845,ENSSSCG00000012306,ENSSSCG00000013638,ENSSSCG00000012649,ENSSSCG00000022683,ENSSSCG00000003964,ENSSSCG00000011199,ENSSSCG00000002042,ENSSSCG00000007056,ENSSSCG00000028077,ENSSSCG00000017890,ENSSSCG00000005022,ENSSSCG00000028663,ENSSSCG00000008821,ENSSSCG00000006070,ENSSSCG00000012110,ENSSSCG00000012653,ENSSSCG00000021101,ENSSSCG00000005389,ENSSSCG00000013352,ENSSSCG00000017728,…	ATXN2L|-|ILF3|SMARCA1|TBP|PPIH|TBC1D5|OXA1L|PLCB1|-|KIAA0753|NIN|RBM25|SLAIN2|COX6C|MID1|ZDHHC9|-|TEX10|E2F8|MYO1D|-|MTERF1|YEATS2|SMAD4|GALNT18|CTR9|SYNM|CENPP|CYP7A1|-|MED1|BARD1|CCDC51|POLR2I|NDUFAF5|ERCC6|SNRPE|CRABP2|FMR1|HIST1H1D|APOO|NDUFS7|MPPE1|-|IKBKG|C10orf2|HNRNPA0|-|SS18|-|DVL3|RSL1D1|KAT7|PAPOLG|PBX3|MYH9|-|-|ANKRD17|-|NAA10|-|-|CUX1|BAG6|GPS2|-|EVX2|-|UXT|SNRPA|LNPK|-|RNF111|CELF1|…
			GO:0045892	negative regulation of transcription, DNA-dependent	biological_process	2.4977e-07	3.5311e-05	92	2477	718	19209	ENSSSCG00000005437,ENSSSCG00000029806,ENSSSCG00000028562,ENSSSCG00000027675,ENSSSCG00000008388,ENSSSCG00000011025,ENSSSCG00000017505,ENSSSCG00000014416,ENSSSCG00000013406,ENSSSCG00000012271,ENSSSCG00000018039,ENSSSCG00000011776,ENSSSCG00000016612,ENSSSCG00000013873,ENSSSCG00000004524,ENSSSCG00000003445,ENSSSCG00000001061,ENSSSCG00000013352,ENSSSCG00000011127,ENSSSCG00000002752,ENSSSCG00000013559,…	KLF4|-|FOXL2|FOXP1|REL|-|MED1|TCERG1|CTR9|RBM10|NCOR1|YEATS2|FEZF1|NR2F6|SMAD4|-|JARID2|E2F8|TAF3|ZFHX3|-|HIST1H1D|EPO|MPHOSPH8|GATAD2B|RBBP7|-|-|-|HNF1B|MYPOP|-|ILF3|ATN1|NFIB|ATF3|ZBTB33|-|HSF4|SKOR2|PHF14|HIST1H2AA|-|ELK4|TCF4|PLCB1|BACH2|PER1|-|MLX|HIVEP1|NKX2-1|-|HHEX|SAP130|ZNF148|CREBBP|NRIP1|TFCP2L1|-|POU2F1|UXT|PAX5|BCOR|MEF2C|MECOM|PHF8|BRCA1|-|UBE2I|FGFR1|HIST1H2AC|MED25|-|FOXK1|-|RSF1…
			GO:0051172	negative regulation of nitrogen compound metabolic process	biological_process	2.5239e-07	3.5381e-05	103	2477	833	19209	ENSSSCG00000012981,ENSSSCG00000007248,ENSSSCG00000009031,ENSSSCG00000009906,ENSSSCG00000003559,ENSSSCG00000013938,ENSSSCG00000014882,ENSSSCG00000003719,ENSSSCG00000007576,ENSSSCG00000021644,ENSSSCG00000021810,ENSSSCG00000011716,ENSSSCG00000017639,ENSSSCG00000009034,ENSSSCG00000029450,ENSSSCG00000017940,ENSSSCG00000007023,ENSSSCG00000003588,ENSSSCG00000009346,ENSSSCG00000010316,ENSSSCG00000012534,…	RELA|ASXL1|EDNRA|SRSF9|-|GATAD2A|RSF1|-|FOXK1|BRD7|-|P2RY13|SUPT4H1|-|HDAC1|GPS2|KAT6A|SRSF4|-|KAT6B|MORF4L2|STAG2|RBPJ|TERF2|UXT|PAX5|POU2F1|-|TFCP2L1|NRIP1|-|-|HIVEP1|MLX|NKX2-1|CREBBP|SAP130|ZNF148|HHEX|CCL5|-|MED25|FGFR1|HIST1H2AC|NELFE|SLIRP|UBE2I|BRCA1|MECOM|PHF8|-|MEF2C|BCOR|ZBTB33|-|NFIB|ATF3|ATN1|ILF3|HNF1B|-|MYPOP|-|-|-|ELK4|-|HIST1H2AA|PER1|-|BACH2|PLCB1|TCF4|PHF14|SKOR2|HSF4|-|NR2F6|S…
			GO:2000113	negative regulation of cellular macromolecule biosynthetic process	biological_process	3.7356e-07	5.1931e-05	99	2477	800	19209	ENSSSCG00000010472,ENSSSCG00000007951,ENSSSCG00000015859,ENSSSCG00000011858,ENSSSCG00000001049,ENSSSCG00000017397,ENSSSCG00000001945,ENSSSCG00000003166,ENSSSCG00000011512,ENSSSCG00000003444,ENSSSCG00000015732,ENSSSCG00000021038,ENSSSCG00000005345,ENSSSCG00000012280,ENSSSCG00000006310,ENSSSCG00000014149,ENSSSCG00000012241,ENSSSCG00000021560,ENSSSCG00000012329,ENSSSCG00000011743,ENSSSCG00000022101,…	HHEX|CREBBP|SAP130|ZNF148|HIVEP1|MLX|NKX2-1|RPL13A|-|-|TFCP2L1|NRIP1|PAX5|UXT|POU2F1|MEF2C|BCOR|UBE2I|PHF8|MECOM|BRCA1|-|AATF|MED25|FGFR1|HIST1H2AC|-|-|BRD7|-|FOXK1|NANOS3|RSF1|GATAD2A|-|RELA|ASXL1|RBPJ|STAG2|-|KAT6B|MORF4L2|KAT6A|GPS2|-|HDAC1|SUPT4H1|CTR9|TCERG1|RBM10|FOXL2|-|KLF4|MED1|REL|FOXP1|-|E2F8|JARID2|NR2F6|SMAD4|YEATS2|NCOR1|FEZF1|-|NANOS2|-|ZFHX3|TAF3|MPHOSPH8|EPO|GATAD2B|RBBP7|FMR1|HI…
			GO:0010629	negative regulation of gene expression	biological_process	4.6017e-07	6.3442e-05	100	2477	814	19209	ENSSSCG00000003559,ENSSSCG00000013938,ENSSSCG00000012981,ENSSSCG00000007248,ENSSSCG00000021644,ENSSSCG00000021810,ENSSSCG00000014882,ENSSSCG00000003719,ENSSSCG00000007576,ENSSSCG00000009034,ENSSSCG00000029450,ENSSSCG00000017639,ENSSSCG00000009346,ENSSSCG00000012534,ENSSSCG00000010316,ENSSSCG00000022155,ENSSSCG00000017940,ENSSSCG00000007023,ENSSSCG00000005345,ENSSSCG00000012280,ENSSSCG00000006310,…	-|GATAD2A|RELA|ASXL1|BRD7|-|RSF1|-|FOXK1|-|HDAC1|SUPT4H1|-|MORF4L2|KAT6B|RBPJ|GPS2|KAT6A|PAX5|UXT|POU2F1|-|TFCP2L1|NRIP1|TERF2|FOXO1|CREBBP|ZNF148|SAP130|CCR1|HHEX|-|MLX|NKX2-1|HIVEP1|-|MED25|DICER1|FGF19|FGFR1|HIST1H2AC|UBE2I|MECOM|PHF8|BRCA1|-|MEF2C|BCO
			GO:0009892	negative regulation of metabolic process	biological_process	4.6653e-07	6.3793e-05	144	2477	1296	19209	ENSSSCG00000002792,ENSSSCG00000011375,ENSSSCG00000005236,ENSSSCG00000004332,ENSSSCG00000007056,ENSSSCG00000004535,ENSSSCG00000003097,ENSSSCG00000012608,ENSSSCG00000000784,ENSSSCG00000005190,ENSSSCG00000015595,ENSSSCG00000013638,ENSSSCG00000022080,ENSSSCG00000009834,ENSSSCG00000026097,ENSSSCG00000001137,ENSSSCG00000012727,ENSSSCG00000012149,ENSSSCG00000007673,ENSSSCG00000017505,ENSSSCG00000027675,…	HSF4|USP19|-|BACH2|PLCB1|TCF4|MYPOP|ZBTB33|LRRK2|NFIB|ATF3|ILF3|RHOA|ATXN2|LAMP3|HIST1H1D|FMR1|RBBP7|EPO|MED1|FOXP1|REL|-|KLF4|MMP3|FOXL2|THBS1|CTR9|NANOS2|SMAD4|NR2F6|FEZF1|NCOR1|YEATS2|E2F8|BAG6|GPS2|NUP62|INPP5D|HDAC1|-|FOXK1|-|-|GATAD2A|NELFE|PIH1D1|UBE2I|MECOM|-|PHF8|BCOR|KAT2B|MED25|FGF19|FGFR1|HIST1H2AC|RPL13A|NKX2-1|RABGEF1|SENP1|NLRP12|ZNF148|HHEX|UXT|NRIP1|STK38|PHF14|SKOR2|-|ELK4|HIST1…
			GO:0001228	RNA polymerase II transcription regulatory region sequence-specific DNA binding transcription factor activity involved in positive regulation of transcription	molecular_function	9.4793e-07	0.00012856	39	2477	219	19209	ENSSSCG00000005345,ENSSSCG00000011514,ENSSSCG00000004524,ENSSSCG00000004910,ENSSSCG00000028237,ENSSSCG00000008388,ENSSSCG00000011512,ENSSSCG00000028104,ENSSSCG00000028562,ENSSSCG00000014412,ENSSSCG00000005437,ENSSSCG00000002755,ENSSSCG00000004616,ENSSSCG00000005096,ENSSSCG00000014149,ENSSSCG00000003124,ENSSSCG00000009440,ENSSSCG00000012656,ENSSSCG00000017125,ENSSSCG00000028760,ENSSSCG00000016117,…	PAX5|-|SMAD4|RAX|-|REL|-|HOXC11|FOXL2|POU4F3|KLF4|NFAT5|ONECUT1|HIF1A|MEF2C|CRX|ELF1|ELF4|FOXK2|-|CARF|NFIB|OTX2|IKZF3|HCFC1|ZIC1|PBX3|-|-|MYBL2|-|TCF4|PAX6|HLTF|-|ONECUT3|-|RBPJ|PTF1A|
			GO:0006807	nitrogen compound metabolic process	biological_process	9.9858e-07	0.00013434	437	2477	4788	19209	ENSSSCG00000012112,ENSSSCG00000027714,ENSSSCG00000009570,ENSSSCG00000028696,ENSSSCG00000029084,ENSSSCG00000028388,ENSSSCG00000003124,ENSSSCG00000013559,ENSSSCG00000008376,ENSSSCG00000016648,ENSSSCG00000010200,ENSSSCG00000005096,ENSSSCG00000016109,ENSSSCG00000003943,ENSSSCG00000001061,ENSSSCG00000016393,ENSSSCG00000010002,ENSSSCG00000022186,ENSSSCG00000011025,ENSSSCG00000028104,ENSSSCG00000026830,…	ARHGAP6|-|MPHOSPH8|FEN1|FSHR|-|CRX|-|COMMD1|-|CSGALNACT2|HIF1A|ALS2|MED8|JARID2|-|-|-|-|HOXC11|-|-|TCERG1|-|SMAD5|RBM10|RAX|ARMCX3|ADAL|-|TLR3|TSR2|PIK3R1|-|PNKP|MBNL3|BRD4|CSTF2T|SKOR2|NSMCE3|ATN1|-|SULF1|POU3F4|-|-|WBP11|-|XDH|-|-|DIS3L|-|CCL5|DICER1|IL1A|-|-|RNF4|WRNIP1|MEF2C|TPM2|-|BRCA1|-|RAD23B|TERF2|GMPR|PAX5|MLX|HIVEP1|-|-|GMNC|SMS|SAP130|USP7|TGFBR1|MYBL2|TSEN34|NUDT18|-|RBPJ|STAG2|SP4|-…
			GO:0001071	nucleic acid binding transcription factor activity	molecular_function	1.052e-06	0.00013928	110	2477	913	19209	ENSSSCG00000016612,ENSSSCG00000004524,ENSSSCG00000013873,ENSSSCG00000021437,ENSSSCG00000012659,ENSSSCG00000001061,ENSSSCG00000013352,ENSSSCG00000010042,ENSSSCG00000001744,ENSSSCG00000004138,ENSSSCG00000011025,ENSSSCG00000028104,ENSSSCG00000008388,ENSSSCG00000027675,ENSSSCG00000017505,ENSSSCG00000005437,ENSSSCG00000029806,ENSSSCG00000014412,ENSSSCG00000028562,ENSSSCG00000004910,ENSSSCG00000014319,…	FEZF1|SMAD4|NR2F6|-|ZNF280C|JARID2|E2F8|ZNF280B|TFAP2D|HIVEP2|-|HOXC11|REL|FOXP1|MED1|KLF4|-|POU4F3|FOXL2|RAX|SMAD5|-|ONECUT1|GATAD2B|-|RXRG|HIF1A|CRX|UBP1|-|ZBTB33|UBN2|ATF3|NFIB|POU3F4|NPAS2|IRF7|FOXK2|MYPOP|-|HNF1B|-|ELK4|-|BACH2|ZNF280D|-|TCF4|-|-|HSF4|-|-|FOXO1|PBX4|-|POU2F1|-|FOXB2|PAX5|TFCP2L1|-|-|MLX|HIVEP1|NKX2-1|ZNF148|STAT1|CREBBP|HHEX|-|-|FOXP4|NFAT5|-|LBX1|ELF1|MECOM|-|MEF2C|CARF|REL…
			GO:0003700	sequence-specific DNA binding transcription factor activity	molecular_function	1.052e-06	0.00013928	110	2477	913	19209	ENSSSCG00000004616,ENSSSCG00000006562,ENSSSCG00000006328,ENSSSCG00000028388,ENSSSCG00000003124,ENSSSCG00000011235,ENSSSCG00000005096,ENSSSCG00000016612,ENSSSCG00000013873,ENSSSCG00000021437,ENSSSCG00000004524,ENSSSCG00000012659,ENSSSCG00000010042,ENSSSCG00000001744,ENSSSCG00000004138,ENSSSCG00000001061,ENSSSCG00000013352,ENSSSCG00000029806,ENSSSCG00000028562,ENSSSCG00000014412,ENSSSCG00000005437,…	ONECUT1|GATAD2B|RXRG|-|CRX|UBP1|HIF1A|FEZF1|NR2F6|-|SMAD4|ZNF280C|ZNF280B|TFAP2D|HIVEP2|JARID2|E2F8|-|FOXL2|POU4F3|KLF4|-|HOXC11|FOXP1|REL|MED1|RAX|-|SMAD5|-|ELK4|TCF4|BACH2|-|ZNF280D|-|HSF4|-|-|UBN2|NFIB|ATF3|ZBTB33|-|IRF7|FOXK2|POU3F4|NPAS2|-|MYPOP|HNF1B|-|-|-|-|FOXP4|NFAT5|ELF1|LBX1|MEF2C|MECOM|-|PBX4|FOXO1|-|TFCP2L1|-|-|POU2F1|FOXB2|PAX5|HIVEP1|MLX|NKX2-1|-|-|HHEX|ZNF148|STAT1|CREBBP|ZNF75D|H…
			GO:0016568	chromatin modification	biological_process	1.8768e-06	0.00024653	56	2477	399	19209	ENSSSCG00000029450,ENSSSCG00000017983,ENSSSCG00000028077,ENSSSCG00000008548,ENSSSCG00000025182,ENSSSCG00000002792,ENSSSCG00000012534,ENSSSCG00000010316,ENSSSCG00000007023,ENSSSCG00000016435,ENSSSCG00000001410,ENSSSCG00000017310,ENSSSCG00000003559,ENSSSCG00000012262,ENSSSCG00000014044,ENSSSCG00000021247,ENSSSCG00000007248,ENSSSCG00000012649,ENSSSCG00000011332,ENSSSCG00000021810,ENSSSCG00000012793,…	HDAC1|PER1|-|SUPT7L|ELK4|HSF4|MORF4L2|KAT6B|KAT6A|SMARCD3|BAG6|KANSL1|-|KDM6A|NSD1|HMGB4|ASXL1|SMARCA1|SETD2|-|HCFC1|BRD7|CHD7|KAT7|-|RSF1|-|-|GATAD2B|KAT2B|FMR1|HIST1H1D|TADA3|TOX4|BCOR|-|EP400|BRCA1|PHF8|PIH1D1|FSHR|TET2|JARID2|PAX5|YEATS2|SMAD4|RBBP5|CTR9|SAP130|USP7|CENPP|CREBBP|-|EZH1|HMGB2|-|
			GO:0005575	cellular_component	cellular_component	2.4254e-06	0.00031609	1276	2477	15692	19209	ENSSSCG00000029561,ENSSSCG00000008640,ENSSSCG00000024506,ENSSSCG00000012126,ENSSSCG00000027490,ENSSSCG00000000808,ENSSSCG00000029416,ENSSSCG00000029368,ENSSSCG00000017300,ENSSSCG00000009704,ENSSSCG00000004045,ENSSSCG00000026926,ENSSSCG00000023164,ENSSSCG00000020671,ENSSSCG00000021840,ENSSSCG00000023618,ENSSSCG00000008475,ENSSSCG00000007743,ENSSSCG00000002633,ENSSSCG00000002034,ENSSSCG00000007705,…	-|IAH1|-|GPM6B|-|-|-|-|MRC2|HMGB2|MAS1|-|-|-|OR51B5|-|-|CHCHD2|-|ACIN1|-|KIAA0430|NCOA6|METTL11B|-|-|-|UBE4A|POP5|GTF3C6|CSN2|GPR52|-|RP2|-|EMC10|-|HIST1H2AA|KANSL1|CPN2|-|FOXB2|TFCP2L1|DIAPH2|FOXO1|PSMB7|-|PEX19|EZH1|CHI3L1|-|ATP6V0C|-|SNTB1|ECSIT|LSM14A
			GO:0030522	intracellular receptor signaling pathway	biological_process	2.5865e-06	0.00033447	28	2477	147	19209	ENSSSCG00000017505,ENSSSCG00000008909,ENSSSCG00000017672,ENSSSCG00000014878,ENSSSCG00000016835,ENSSSCG00000003559,ENSSSCG00000003444,ENSSSCG00000003445,ENSSSCG00000007248,ENSSSCG00000013873,ENSSSCG00000008575,ENSSSCG00000012250,ENSSSCG00000022101,ENSSSCG00000004576,ENSSSCG00000017416,ENSSSCG00000012396,ENSSSCG00000022080,ENSSSCG00000029084,ENSSSCG00000030662,ENSSSCG00000006328,ENSSSCG00000017983,…	MED1|-|MED13|PAK1|SKP2|-|-|-|ASXL1|NR2F6|ASXL2|MED14|BRCA1|RORA|DHX58|MED12|RHOA|FSHR|PTF1A|RXRG|PER1|ANKRD17|DDX60|-|HDAC1|CRABP2|ERBB2IP|LSM14A|
			GO:0005886	plasma membrane	cellular_component	2.6766e-06	0.00034347	373	2477	3702	19209	ENSSSCG00000026854,ENSSSCG00000005170,ENSSSCG00000014482,ENSSSCG00000024506,ENSSSCG00000017252,ENSSSCG00000027490,ENSSSCG00000000808,ENSSSCG00000029368,ENSSSCG00000010621,ENSSSCG00000016196,ENSSSCG00000022529,ENSSSCG00000004045,ENSSSCG00000013696,ENSSSCG00000005838,ENSSSCG00000025278,ENSSSCG00000001398,ENSSSCG00000005110,ENSSSCG00000025375,ENSSSCG00000026926,ENSSSCG00000021840,ENSSSCG00000017591,…	-|DENND4C|-|-|KCNJ2|-|-|-|ADD3|VIL1|-|MAS1|-|TRAF2|-|SLA-6|SYNE2|-|-|OR51B5|NME2|RPSA|-|PECAM1|-|-|PCDH8|-|-|ACIN1|-|-|-|-|GRIA3|-|-|OR51J1|-|-|-|-|OR52R1|OR52N1|-|GPR52|-|RP2|OR2K2|-|-|TEK|-|INHA|ABR|-|-|ATP4B|-|ABCA1|TNFRSF8|-|-|-|-|IRAK3|XPR1|-|-|-|-|-
			GO:0006325	chromatin organization	biological_process	6.1567e-06	0.00078401	66	2477	495	19209	ENSSSCG00000012534,ENSSSCG00000010316,ENSSSCG00000001410,ENSSSCG00000007023,ENSSSCG00000029450,ENSSSCG00000021644,ENSSSCG00000012793,ENSSSCG00000006231,ENSSSCG00000021810,ENSSSCG00000011332,ENSSSCG00000014882,ENSSSCG00000017553,ENSSSCG00000005372,ENSSSCG00000003559,ENSSSCG00000007248,ENSSSCG00000014044,ENSSSCG00000003169,ENSSSCG00000022101,ENSSSCG00000011591,ENSSSCG00000012329,ENSSSCG00000028018,…	MORF4L2|KAT6B|BAG6|KAT6A|HDAC1|BRD7|HCFC1|CHD7|-|SETD2|RSF1|KAT7|ANP32B|-|ASXL1|NSD1|PIH1D1|BRCA1|-|PHF8|EP400|BCOR|TET2|-|ASF1B|HIST1H2AC|-|TOX4|KAT2B|CREBBP|SAP130|USP7|RBBP5|-|EZH1|HIST1H2BK|PAX5|HSF4|KANSL1|SMARCD3|PER1|ELK4|HIST1H2AA|SUPT7L|-|-|-|KDM6A|SMARCA1|HMGB4|-|FSHR|GATAD2B|-|TADA3|HIST1H1D|FMR1|CENPP|-|CTR9|HMGB2|-|JARID2|-|SMAD4|YEATS2|
			GO:0048518	positive regulation of biological process	biological_process	1.7393e-05	0.0021981	302	2477	3236	19209	ENSSSCG00000017494,ENSSSCG00000021644,ENSSSCG00000015498,ENSSSCG00000013759,ENSSSCG00000014882,ENSSSCG00000011046,ENSSSCG00000012656,ENSSSCG00000014042,ENSSSCG00000014044,ENSSSCG00000007248,ENSSSCG00000006464,ENSSSCG00000022852,ENSSSCG00000017046,ENSSSCG00000022155,ENSSSCG00000009237,ENSSSCG00000006018,ENSSSCG00000007366,ENSSSCG00000017054,ENSSSCG00000005382,ENSSSCG00000011322,ENSSSCG00000016494,…	IKZF3|BRD7|RC3H1|NANOS3|RSF1|ITGA8|ELF4|PRELID1|NSD1|ASXL1|NTRK1|-|-|RBPJ|HPSE|-|MYBL2|CYFIP2|TGFBR1|CCR1|BRAF|-|PAX5|CD1D|TERF2|BRCA1|MEF2C|CD86|RNF4|IL1A|-|-|CCL5|XDH|-|PAK1|-|SULF1|-|NSMCE3|BRD4|SKOR2|PNKP|PIK3R1|TLR3|DAZL|CD84|RBM10|ARMCX3|RAX|-|HOXC11|JARID2|ZP4|-|ALS2|HIF1A|CRX|COMMD1|FSHR|-|HCFC1|TNFRSF12A|ZIC1|-|ILF2|SKP2|PICK1|-|CARF|NFKBID|USF2|ONECUT3|MED14|NUP62|-|CSNK1D|PAN3|CLIP3|-|…
			GO:0032991	macromolecular complex	cellular_component	1.8561e-05	0.0023281	353	2477	3844	19209	ENSSSCG00000027407,ENSSSCG00000017940,ENSSSCG00000001410,ENSSSCG00000017006,ENSSSCG00000012791,ENSSSCG00000009359,ENSSSCG00000000145,ENSSSCG00000002449,ENSSSCG00000000019,ENSSSCG00000017553,ENSSSCG00000015258,ENSSSCG00000002654,ENSSSCG00000005604,ENSSSCG00000021810,ENSSSCG00000004281,ENSSSCG00000003716,ENSSSCG00000027353,ENSSSCG00000003354,ENSSSCG00000015708,ENSSSCG00000001423,ENSSSCG00000024604,…	-|GPS2|BAG6|LCP2|NAA10|-|MYH9|-|-|KAT7|GLB1L2|-|PBX3|-|KCNQ5|SS18|-|-|-|NELFE|ATAT1|MECOM|STUB1|NXF1|PIH1D1|KAT2B|CLTB|ND1|ASF1B|UBR1|CD2BP2|NKX2-1|HHEX|-|TPM1|CENPI|TRADD|SNRPA|BRK1|RNF111|-|-|LAMB3|-|RBM25|SLAIN2|MID1|ZDHHC9|GJB7|NIN|-|EPS15L1|BACH2|FBX
			GO:0043170	macromolecule metabolic process	biological_process	1.8924e-05	0.0023559	588	2477	6804	19209	ENSSSCG00000003097,ENSSSCG00000011199,ENSSSCG00000003964,ENSSSCG00000004898,ENSSSCG00000027687,ENSSSCG00000017532,ENSSSCG00000013638,ENSSSCG00000014787,ENSSSCG00000012653,ENSSSCG00000014924,ENSSSCG00000008976,ENSSSCG00000004332,ENSSSCG00000030377,ENSSSCG00000017505,ENSSSCG00000027722,ENSSSCG00000028562,ENSSSCG00000025438,ENSSSCG00000004789,ENSSSCG00000029621,ENSSSCG00000013406,ENSSSCG00000017330,…	MYPOP|TBC1D5|PPIH|TNFRSF11A|-|HOXB1|ILF3|-|ZDHHC9|CTSC|ART3|BACH2|-|MED1|-|FOXL2|VGLL1|THBS1|BMPR1B|CTR9|MAP3K14|-|-|MTERF1|YEATS2|E2F8|NCBP2L|HNRNPA0|-|MTMR1|HIST1H1D|FMR1|POLR2I|MAPK8|BARD1|-|PAPOLG|-|PTAR1|SS18|GPS2|BAG6|-|RNF185|ZNF75D|-|MBNL2|INPP5D|ANKRD17|MYH9|SPAST|NFKBIZ|CD2BP2|-|HHEX|PBX4|UXT|-|-|EVX2|PIH1D1|ATAT1|STUB1|-|CHD2|UBR1|ASF1B|FOXP4|ECM1|-|MED11|TAB2|-|UBA7|-|-|KDM6A|PSMC2|TE…
			GO:1901363	heterocyclic compound binding	molecular_function	1.9524e-05	0.0024126	415	2477	4620	19209	ENSSSCG00000003765,ENSSSCG00000022080,ENSSSCG00000008439,ENSSSCG00000017398,ENSSSCG00000024554,ENSSSCG00000007110,ENSSSCG00000009950,ENSSSCG00000012149,ENSSSCG00000007203,ENSSSCG00000017735,ENSSSCG00000014412,ENSSSCG00000029806,ENSSSCG00000005437,ENSSSCG00000012896,ENSSSCG00000004774,ENSSSCG00000027675,ENSSSCG00000008388,ENSSSCG00000025850,ENSSSCG00000009921,ENSSSCG00000001876,ENSSSCG00000009326,…	SURF6|RHOA|RHOQ|COASY|-|NKX2-4|PIWIL3|RBBP7|-|RHOT1|POU4F3|-|KLF4|NDUFV1|IVD|FOXP1|REL|-|OASL|IMP3|KATNAL1|NR2F6|ZNF280C|RPL34|FEZF1|NCOR1|NANOS2|-|TFAP2D|-|ALPK1|-|ZNF280B|HOXD12|MED12|MAPKAPK5|HSF4|-|NLRP9|CYP4V2|-|TCEB3|CH242-378F17.1|TCF4|-|ZNF280D|-|CYB5A|-|UBN2|NFIB|ATF3|ZBTB33|TAF11|LRRK2|FOXK2|IRF7|ZMYND8|NPAS2|RAB7A|LBX1|ELF1|ILVBL|BCOR|ASXL2|UBE2I|-|-|-|-|WDR3|-|-|FGFR1|HIST1H2AC|NFAT5|…
			GO:0006473	protein acetylation	biological_process	2.0302e-05	0.0024903	24	2477	129	19209	ENSSSCG00000011776,ENSSSCG00000004524,ENSSSCG00000009887,ENSSSCG00000017553,ENSSSCG00000012793,ENSSSCG00000015859,ENSSSCG00000021644,ENSSSCG00000007951,ENSSSCG00000008548,ENSSSCG00000024621,ENSSSCG00000012791,ENSSSCG00000011551,ENSSSCG00000028132,ENSSSCG00000017983,ENSSSCG00000007023,ENSSSCG00000001410,ENSSSCG00000017310,ENSSSCG00000028018,ENSSSCG00000012534,ENSSSCG00000010316,ENSSSCG00000005064,…	YEATS2|SMAD4|NAA25|KAT7|HCFC1|SAP130|BRD7|CREBBP|SUPT7L|KAT2B|NAA10|TADA3|NAA20|PER1|KAT6A|BAG6|KANSL1|EP400|MORF4L2|KAT6B|NAA30|BRCA1|ATAT1|PIH1D1|
			GO:0048522	positive regulation of cellular process	biological_process	2.1632e-05	0.002634	274	2477	2901	19209	ENSSSCG00000017553,ENSSSCG00000007576,ENSSSCG00000005604,ENSSSCG00000026266,ENSSSCG00000021810,ENSSSCG00000006231,ENSSSCG00000025374,ENSSSCG00000003716,ENSSSCG00000008088,ENSSSCG00000021576,ENSSSCG00000004576,ENSSSCG00000017006,ENSSSCG00000012640,ENSSSCG00000009359,ENSSSCG00000016298,ENSSSCG00000024592,ENSSSCG00000001945,ENSSSCG00000010472,ENSSSCG00000011858,ENSSSCG00000024182,ENSSSCG00000000816,…	KAT7|FOXK1|PBX3|-|-|CHD7|DVL3|SS18|IL1B1|CD83|RORA|LCP2|-|-|INPP5D|ANKRD17|NKX2-1|HHEX|ZNF148|TRADD|SENP1|BRK1|RNF111|-|TET2|STUB1|MECOM|PIH1D1|KAT2B|NME1|ECM1|FGF19|DDX60|MED25|RGL2|CCL17|TBC1D5|FAM170A|EGFL7|TNFRSF11A|PPIH|ILF3|CNOT6L|HOXB1|CD274|SLAIN2|MID1|CTSC|PLCB1|-|FOXL2|MED1|GNAS|MAP3K14|BMPR1B|CTR9|THBS1|-|-|-|SMAD4|CXCL8|E2F8|RXRG|IKBKG|ERCC6|FMR1|CRABP2|EHD1|ONECUT1|BARD1|CDK5RAP3|OTX…
			GO:0008080	N-acetyltransferase activity	molecular_function	2.292e-05	0.0027608	16	2477	67	19209	ENSSSCG00000028132,ENSSSCG00000012791,ENSSSCG00000008548,ENSSSCG00000024621,ENSSSCG00000011551,ENSSSCG00000005064,ENSSSCG00000010316,ENSSSCG00000024604,ENSSSCG00000007023,ENSSSCG00000017310,ENSSSCG00000009887,ENSSSCG00000007951,ENSSSCG00000015859,ENSSSCG00000012793,ENSSSCG00000017553,ENSSSCG00000008909	NAA20|NAA10|SUPT7L|KAT2B|TADA3|NAA30|KAT6B|ATAT1|KAT6A|KANSL1|NAA25|CREBBP|SAP130|HCFC1|KAT7|-|
			GO:0071944	cell periphery	cellular_component	2.3004e-05	0.0027608	373	2477	3787	19209	ENSSSCG00000023637,ENSSSCG00000015172,ENSSSCG00000001255,ENSSSCG00000028385,ENSSSCG00000014652,ENSSSCG00000024524,ENSSSCG00000024182,ENSSSCG00000027758,ENSSSCG00000012663,ENSSSCG00000004570,ENSSSCG00000027113,ENSSSCG00000014715,ENSSSCG00000024673,ENSSSCG00000014058,ENSSSCG00000021249,ENSSSCG00000015154,ENSSSCG00000028285,ENSSSCG00000015116,ENSSSCG00000008008,ENSSSCG00000027180,ENSSSCG00000028416,…	-|-|-|-|-|-|TRADD|-|ENOX2|TPM1|-|-|NME1|CLTB|-|-|-|MCAM|STUB1|-|-|THY1|KCNQ5|-|-|TSPAN6|-|-|GPR150|OR5V1|-|MYH9|-|-|OR10Z1|-|PDZD11|CD83|-|OR4D10|-|-|-|-|-|BMPR1B|-|GNAS|-|-|-|SYNM|THBS1|-|OR6T1|-|PLCL1|OR6K2|OR52E4|-|-|CH242-113D13.1|-|EHD1|HVCN1|-|REPS1
			GO:0043543	protein acylation	biological_process	2.5106e-05	0.0029915	27	2477	157	19209	ENSSSCG00000028132,ENSSSCG00000017983,ENSSSCG00000024621,ENSSSCG00000008548,ENSSSCG00000012791,ENSSSCG00000011551,ENSSSCG00000006982,ENSSSCG00000028018,ENSSSCG00000024604,ENSSSCG00000005064,ENSSSCG00000012534,ENSSSCG00000010316,ENSSSCG00000022101,ENSSSCG00000003169,ENSSSCG00000002921,ENSSSCG00000007023,ENSSSCG00000001410,ENSSSCG00000012653,ENSSSCG00000017310,ENSSSCG00000009887,ENSSSCG00000011776,…	NAA20|PER1|KAT2B|SUPT7L|NAA10|TADA3|ZDHHC2|EP400|ATAT1|NAA30|MORF4L2|KAT6B|BRCA1|PIH1D1|CLIP3|KAT6A|BAG6|ZDHHC9|KANSL1|NAA25|YEATS2|SMAD4|HCFC1|BRD7|SAP130|CREBBP|KAT7|
			GO:0043966	histone H3 acetylation	biological_process	3.0452e-05	0.0036029	12	2477	42	19209	ENSSSCG00000015859,ENSSSCG00000022101,ENSSSCG00000010316,ENSSSCG00000003169,ENSSSCG00000017553,ENSSSCG00000007023,ENSSSCG00000017983,ENSSSCG00000008548,ENSSSCG00000011776,ENSSSCG00000024621,ENSSSCG00000004524,ENSSSCG00000011551	SAP130|BRCA1|KAT6B|PIH1D1|KAT7|KAT6A|PER1|SUPT7L|YEATS2|KAT2B|SMAD4|TADA3|
			GO:0006475	internal protein amino acid acetylation	biological_process	4.2122e-05	0.0049485	21	2477	110	19209	ENSSSCG00000004524,ENSSSCG00000011776,ENSSSCG00000007951,ENSSSCG00000012793,ENSSSCG00000015859,ENSSSCG00000021644,ENSSSCG00000017553,ENSSSCG00000017983,ENSSSCG00000008548,ENSSSCG00000024621,ENSSSCG00000012791,ENSSSCG00000011551,ENSSSCG00000028018,ENSSSCG00000003169,ENSSSCG00000022101,ENSSSCG00000012534,ENSSSCG00000010316,ENSSSCG00000024604,ENSSSCG00000007023,ENSSSCG00000017310,ENSSSCG00000001410	SMAD4|YEATS2|CREBBP|HCFC1|SAP130|BRD7|KAT7|PER1|SUPT7L|KAT2B|NAA10|TADA3|EP400|PIH1D1|BRCA1|MORF4L2|KAT6B|ATAT1|KAT6A|KANSL1|BAG6|
			GO:0001816	cytokine production	biological_process	4.7449e-05	0.0055353	48	2477	357	19209	ENSSSCG00000006369,ENSSSCG00000009237,ENSSSCG00000008648,ENSSSCG00000021964,ENSSSCG00000021576,ENSSSCG00000022155,ENSSSCG00000004576,ENSSSCG00000017006,ENSSSCG00000016298,ENSSSCG00000004307,ENSSSCG00000003799,ENSSSCG00000030377,ENSSSCG00000007056,ENSSSCG00000024592,ENSSSCG00000015801,ENSSSCG00000014349,ENSSSCG00000005203,ENSSSCG00000005211,ENSSSCG00000012853,ENSSSCG00000006197,ENSSSCG00000009440,…	F11R|HPSE|RSAD2|PIK3R1|CD83|RBPJ|RORA|LCP2|INPP5D|AKIRIN2|IL12RB2|-|PLCB1|ANKRD17|TLR3|TMEM173|IL33|CD274|IRF7|SULF1|ELF1|DHX58|HIF1A|BRCA1|ERBB2IP|LSM14A|FGFR1|ZCCHC11|DDX60|NOX1|IL9|IL1A|NFAT5|RABGEF1|TRAF2|KLF4|CHI3L1|REL|FOXP1|NLRP3|TLR8|NLRP12|THBS1|IRAK3|CD84|SMAD4|-|TNFRSF8|
			GO:0044249	cellular biosynthetic process	biological_process	5.5448e-05	0.0064235	364	2477	3982	19209	ENSSSCG00000030377,ENSSSCG00000007056,ENSSSCG00000004332,ENSSSCG00000008976,ENSSSCG00000013719,ENSSSCG00000012653,ENSSSCG00000027491,ENSSSCG00000013638,ENSSSCG00000017532,ENSSSCG00000022683,ENSSSCG00000004898,ENSSSCG00000014228,ENSSSCG00000003097,ENSSSCG00000003859,ENSSSCG00000002925,ENSSSCG00000010391,ENSSSCG00000012727,ENSSSCG00000004616,ENSSSCG00000001137,ENSSSCG00000014078,ENSSSCG00000012825,…	-|PLCB1|BACH2|ART3|-|ZDHHC9|-|ILF3|HOXB1|TBP|TNFRSF11A|FAM170A|MYPOP|ZCCHC11|POLR2I|ERCC6|FMR1|ONECUT1|HIST1H1D|-|IKBKG|RXRG|C10orf2|E2F8|MTERF1|YEATS2|SMAD4|GALNT18|BMPR1B|CTR9|-|THBS1|VGLL1|-|CYP7A1|FOXL2|MED1|ANKRD17|-|INPP5D|ZNF75D|RORA|-|GPS2|-|RNASE
			GO:0097159	organic cyclic compound binding	molecular_function	6.1867e-05	0.0071177	415	2477	4672	19209	ENSSSCG00000004678,ENSSSCG00000024157,ENSSSCG00000013320,ENSSSCG00000009034,ENSSSCG00000014349,ENSSSCG00000021655,ENSSSCG00000030662,ENSSSCG00000007023,ENSSSCG00000010316,ENSSSCG00000009346,ENSSSCG00000003588,ENSSSCG00000001708,ENSSSCG00000005063,ENSSSCG00000028856,ENSSSCG00000012981,ENSSSCG00000020757,ENSSSCG00000028291,ENSSSCG00000015620,ENSSSCG00000003119,ENSSSCG00000004856,ENSSSCG00000002869,…	DUOX2|ZNF800|PAX6|-|TMEM173|-|PTF1A|KAT6A|KAT6B|-|SRSF4|CDC5L|OTX2|ABCF3|RELA|-|TAOK2|-|ZNF541|-|LSM14A|IRX4|-|-|GNL2|SLIRP|-|AEN|DHX58|UBE2C|SCAF4|-|FOXO1|-|CKM|ABCA1|TFCP2L1|POU2F1|-|FOXB2|PABPC3|-|-|EZH1|-|NLRP3|RBBP5|ZNF684|CREBBP|IRAK3|-|HIST1H2AA|ANKHD1|AFG3L2|ELK4|RP2|-|N4BP1|-|AFF2|PER1|GTF3C6|TEK|SCML2|-|EMX2|STK38|UBE2G1|-|KIAA0430|RPL23|PSMC2|-|RBM33|KDM6A|AGGF1|HNF1B|-|UBA7|-|NME2|-|G…
			GO:0016607	nuclear speck	cellular_component	6.4964e-05	0.0074228	16	2477	73	19209	ENSSSCG00000007791,ENSSSCG00000000611,ENSSSCG00000003964,ENSSSCG00000026771,ENSSSCG00000021038,ENSSSCG00000021845,ENSSSCG00000002034,ENSSSCG00000028663,ENSSSCG00000022866,ENSSSCG00000001708,ENSSSCG00000011743,ENSSSCG00000005096,ENSSSCG00000028018,ENSSSCG00000014149,ENSSSCG00000012730,ENSSSCG00000007056	CD2BP2|WBP11|PPIH|ALKBH5|NRIP1|ATXN2L|ACIN1|RBM25|NXF1|CDC5L|MECOM|HIF1A|EP400|MEF2C|AFF2|PLCB1|
			GO:0046966	thyroid hormone receptor binding	molecular_function	7.3255e-05	0.0083132	7	2477	16	19209	ENSSSCG00000017505,ENSSSCG00000012396,ENSSSCG00000001533,ENSSSCG00000017672,ENSSSCG00000007284,ENSSSCG00000018039,ENSSSCG00000003200	MED1|MED12|TAF11|MED13|NCOA6|NCOR1|NUP62|
			GO:0018393	internal peptidyl-lysine acetylation	biological_process	7.4526e-05	0.0084003	20	2477	106	19209	ENSSSCG00000004524,ENSSSCG00000011776,ENSSSCG00000017553,ENSSSCG00000007951,ENSSSCG00000015859,ENSSSCG00000012793,ENSSSCG00000021644,ENSSSCG00000011551,ENSSSCG00000024621,ENSSSCG00000008548,ENSSSCG00000017983,ENSSSCG00000017310,ENSSSCG00000001410,ENSSSCG00000007023,ENSSSCG00000003169,ENSSSCG00000010316,ENSSSCG00000022101,ENSSSCG00000012534,ENSSSCG00000024604,ENSSSCG00000028018	SMAD4|YEATS2|KAT7|CREBBP|SAP130|HCFC1|BRD7|TADA3|KAT2B|SUPT7L|PER1|KANSL1|BAG6|KAT6A|PIH1D1|KAT6B|BRCA1|MORF4L2|ATAT1|EP400|
			GO:0033962	cytoplasmic mRNA processing body assembly	biological_process	9.9039e-05	0.011088	7	2477	17	19209	ENSSSCG00000015498,ENSSSCG00000014009,ENSSSCG00000021845,ENSSSCG00000009319,ENSSSCG00000002869,ENSSSCG00000008989,ENSSSCG00000009834	RC3H1|CNOT6|ATXN2L|PAN3|LSM14A|CNOT6L|ATXN2|
			GO:0051276	chromosome organization	biological_process	0.00010079	0.011209	79	2477	686	19209	ENSSSCG00000009157,ENSSSCG00000008690,ENSSSCG00000003169,ENSSSCG00000022101,ENSSSCG00000011591,ENSSSCG00000012329,ENSSSCG00000028018,ENSSSCG00000012241,ENSSSCG00000029203,ENSSSCG00000024621,ENSSSCG00000006669,ENSSSCG00000013772,ENSSSCG00000023149,ENSSSCG00000011340,ENSSSCG00000022459,ENSSSCG00000017382,ENSSSCG00000026572,ENSSSCG00000007951,ENSSSCG00000007907,ENSSSCG00000027869,ENSSSCG00000015859,…	TET2|RNF4|PIH1D1|BRCA1|-|PHF8|EP400|BCOR|TOX4|KAT2B|-|ASF1B|HIST1H2AC|-|-|EZH1|HIST1H2BK|CREBBP|USP7|PHF13|SAP130|CENPI|RBBP5|TERF2|RAD23B|PAX5|BAG6|KAT6A|MORF4L2|KAT6B|STAG2|HDAC1|RSF1|KAT7|BRD7|CHD7|HCFC1|-|SETD2|ASXL1|NSD1|ANP32B|-|ACIN1|FSHR|-|TADA3|HIST1H1D|FMR1|GATAD2B|-|HMGB2|-|CENPP|-|CTR9|MEIKIN|SMAD4|YEATS2|JARID2|-|KANSL1|PNKP|SMARCD3|MAPKAPK5|HSF4|ELK4|TEX15|HIST1H2AA|-|SUPT7L|PER1|-|…
			GO:1901576	organic substance biosynthetic process	biological_process	0.0001029	0.011368	369	2477	4074	19209	ENSSSCG00000024621,ENSSSCG00000024673,ENSSSCG00000027526,ENSSSCG00000025535,ENSSSCG00000029230,ENSSSCG00000012871,ENSSSCG00000003197,ENSSSCG00000001619,ENSSSCG00000015708,ENSSSCG00000003354,ENSSSCG00000001423,ENSSSCG00000009157,ENSSSCG00000002266,ENSSSCG00000016927,ENSSSCG00000011743,ENSSSCG00000003169,ENSSSCG00000013933,ENSSSCG00000004589,ENSSSCG00000025609,ENSSSCG00000008668,ENSSSCG00000011852,…	KAT2B|NME1|MAN1B1|-|ECM1|FGF19|MED25|FOXP4|-|-|NELFE|TET2|CHD2|-|MECOM|PIH1D1|PBX4|RNF111|-|RBAK|-|EVX2|-|UXT|-|NKX2-1|NFKBIZ|HHEX|-|ZNF148|SENP1|STAT1|INPP5D|-|ZNF75D|ANKRD17|GPS2|RORA|CHST15|-|RNASEK|SS18|-|FOXK1|KAT7|-|PBX3|-|-|DVL3|-|CHD7|ERCC6|FMR1|HIST1H1D|ONECUT1|ZCCHC11|POLR2I|RXRG|C10orf2|-|IKBKG|YEATS2|MTERF1|SMAD4|E2F8|FOXL2|MED1|GALNT18|CTR9|BMPR1B|THBS1|VGLL1|-|-|CYP7A1|-|PLCB1|BACH2…
			GO:0003682	chromatin binding	molecular_function	0.00011894	0.013053	44	2477	330	19209	ENSSSCG00000004524,ENSSSCG00000022240,ENSSSCG00000001061,ENSSSCG00000017505,ENSSSCG00000009704,ENSSSCG00000027675,ENSSSCG00000008388,ENSSSCG00000022459,ENSSSCG00000011025,ENSSSCG00000024420,ENSSSCG00000010472,ENSSSCG00000007951,ENSSSCG00000027869,ENSSSCG00000029493,ENSSSCG00000010391,ENSSSCG00000024621,ENSSSCG00000029203,ENSSSCG00000001137,ENSSSCG00000006562,ENSSSCG00000014149,ENSSSCG00000012329,…	SMAD4|-|JARID2|MED1|HMGB2|FOXP1|REL|-|-|GMNC|HHEX|CREBBP|PHF13|-|ERCC6|KAT2B|TOX4|HIST1H1D|GATAD2B|MEF2C|PHF8|-|SMARCA1|RELA|HMGB4|ZMYND8|KDM6A|-|-|-|HCFC1|ELK4|ANKRD17|HDAC1|TCF4|PAX6|-|PER1|-|PTF1A|MED12|BRD4|RBPJ|SKOR2|
			GO:0016410	N-acyltransferase activity	molecular_function	0.00012501	0.01363	17	2477	85	19209	ENSSSCG00000027783,ENSSSCG00000009887,ENSSSCG00000007951,ENSSSCG00000012793,ENSSSCG00000015859,ENSSSCG00000017553,ENSSSCG00000008909,ENSSSCG00000028132,ENSSSCG00000008548,ENSSSCG00000024621,ENSSSCG00000012791,ENSSSCG00000011551,ENSSSCG00000010316,ENSSSCG00000005064,ENSSSCG00000024604,ENSSSCG00000007023,ENSSSCG00000017310	-|NAA25|CREBBP|HCFC1|SAP130|KAT7|-|NAA20|SUPT7L|KAT2B|NAA10|TADA3|KAT6B|NAA30|ATAT1|KAT6A|KANSL1|
			GO:0018394	peptidyl-lysine acetylation	biological_process	0.00013506	0.01463	20	2477	110	19209	ENSSSCG00000017553,ENSSSCG00000007951,ENSSSCG00000012793,ENSSSCG00000021644,ENSSSCG00000015859,ENSSSCG00000004524,ENSSSCG00000011776,ENSSSCG00000007023,ENSSSCG00000017310,ENSSSCG00000001410,ENSSSCG00000028018,ENSSSCG00000003169,ENSSSCG00000022101,ENSSSCG00000010316,ENSSSCG00000024604,ENSSSCG00000012534,ENSSSCG00000008548,ENSSSCG00000024621,ENSSSCG00000011551,ENSSSCG00000017983	KAT7|CREBBP|HCFC1|BRD7|SAP130|SMAD4|YEATS2|KAT6A|KANSL1|BAG6|EP400|PIH1D1|BRCA1|KAT6B|ATAT1|MORF4L2|SUPT7L|KAT2B|TADA3|PER1|
			GO:0016407	acetyltransferase activity	molecular_function	0.00013628	0.014668	17	2477	84	19209	ENSSSCG00000008909,ENSSSCG00000017553,ENSSSCG00000015859,ENSSSCG00000012793,ENSSSCG00000007951,ENSSSCG00000026893,ENSSSCG00000009887,ENSSSCG00000017310,ENSSSCG00000007023,ENSSSCG00000005064,ENSSSCG00000010316,ENSSSCG00000024604,ENSSSCG00000011551,ENSSSCG00000012791,ENSSSCG00000008548,ENSSSCG00000024621,ENSSSCG00000028132	-|KAT7|SAP130|HCFC1|CREBBP|NAT1|NAA25|KANSL1|KAT6A|NAA30|KAT6B|ATAT1|TADA3|NAA10|SUPT7L|KAT2B|NAA20|
			GO:0000989	transcription factor binding transcription factor activity	molecular_function	0.00014296	0.015288	45	2477	341	19209	ENSSSCG00000003719,ENSSSCG00000017919,ENSSSCG00000026266,ENSSSCG00000008909,ENSSSCG00000021644,ENSSSCG00000012793,ENSSSCG00000007284,ENSSSCG00000025117,ENSSSCG00000003716,ENSSSCG00000007248,ENSSSCG00000014044,ENSSSCG00000001533,ENSSSCG00000007454,ENSSSCG00000007023,ENSSSCG00000017940,ENSSSCG00000012396,ENSSSCG00000005767,ENSSSCG00000012250,ENSSSCG00000009346,ENSSSCG00000008548,ENSSSCG00000009359,…	-|MED11|-|-|BRD7|HCFC1|NCOA6|ATN1|SS18|ASXL1|NSD1|TAF11|ZMYND8|KAT6A|GPS2|MED12|SKOR2|MED14|-|SUPT7L|-|-|TCF4|HDAC1|PER1|-|KLF4|MED13|NFKBIZ|MED1|TCERG1|SAP130|CREBBP|NCOR1|SMAD4|FOXO1|-|NRIP1|MED8|E2F8|UXT|BCOR|HIF1A|KAT2B|TADA3|
			GO:0001076	RNA polymerase II transcription factor binding transcription factor activity	molecular_function	0.00014467	0.015372	19	2477	100	19209	ENSSSCG00000003943,ENSSSCG00000012280,ENSSSCG00000004524,ENSSSCG00000024033,ENSSSCG00000014416,ENSSSCG00000007951,ENSSSCG00000005437,ENSSSCG00000009864,ENSSSCG00000026266,ENSSSCG00000017919,ENSSSCG00000008909,ENSSSCG00000017505,ENSSSCG00000017672,ENSSSCG00000004535,ENSSSCG00000029450,ENSSSCG00000009346,ENSSSCG00000012250,ENSSSCG00000005096,ENSSSCG00000012396	MED8|UXT|SMAD4|-|TCERG1|CREBBP|KLF4|-|-|MED11|-|MED1|MED13|TCF4|HDAC1|-|MED14|HIF1A|MED12|
			GO:0010603	regulation of cytoplasmic mRNA processing body assembly	biological_process	0.00016372	0.017286	5	2477	9	19209	ENSSSCG00000009834,ENSSSCG00000008989,ENSSSCG00000009319,ENSSSCG00000021845,ENSSSCG00000014009	ATXN2|CNOT6L|PAN3|ATXN2L|CNOT6|
			GO:0043229	intracellular organelle	cellular_component	0.00016852	0.017571	681	2477	8183	19209	ENSSSCG00000028362,ENSSSCG00000007743,ENSSSCG00000002633,ENSSSCG00000002034,ENSSSCG00000023164,ENSSSCG00000006562,ENSSSCG00000004623,ENSSSCG00000014868,ENSSSCG00000003746,ENSSSCG00000023618,ENSSSCG00000030617,ENSSSCG00000004539,ENSSSCG00000009704,ENSSSCG00000029561,ENSSSCG00000001906,ENSSSCG00000010858,ENSSSCG00000020985,ENSSSCG00000017310,ENSSSCG00000004393,ENSSSCG00000007806,ENSSSCG00000009761,…	-|CHCHD2|-|ACIN1|-|GATAD2B|BCL2L10|EMSY|RPSA|-|-|-|HMGB2|-|CYP1A1|SDE2|-|KANSL1|GTF3C6|RABEP2|-|EMC10|RP2|KRT84|HIST1H2AA|-|CNOT3|HNF1B|-|POP5|RPL23|KIAA0430|HMGB4|-|NCOA6|SCAF4|AEN|CBL|SLIRP|-|STYX|-|PLGRKT|ECSIT|LSM14A|IRX4|XPR1|PSMB7|-|PEX19|EZH1|CHI3L
			GO:0010575	positive regulation vascular endothelial growth factor production	biological_process	0.00016852	0.017571	7	2477	18	19209	ENSSSCG00000009237,ENSSSCG00000012485,ENSSSCG00000004576,ENSSSCG00000006197,ENSSSCG00000008090,ENSSSCG00000022101,ENSSSCG00000005096	HPSE|NOX1|RORA|SULF1|IL1A|BRCA1|HIF1A|
			GO:0034212	peptide N-acetyltransferase activity	molecular_function	0.0002009	0.020816	5	2477	9	19209	ENSSSCG00000009887,ENSSSCG00000024604,ENSSSCG00000005064,ENSSSCG00000028132,ENSSSCG00000012791	NAA25|ATAT1|NAA30|NAA20|NAA10|
			GO:0000988	protein binding transcription factor activity	molecular_function	0.00021017	0.021642	45	2477	347	19209	ENSSSCG00000009864,ENSSSCG00000005437,ENSSSCG00000017672,ENSSSCG00000011951,ENSSSCG00000017505,ENSSSCG00000014416,ENSSSCG00000015859,ENSSSCG00000007951,ENSSSCG00000018039,ENSSSCG00000004524,ENSSSCG00000009370,ENSSSCG00000024033,ENSSSCG00000021038,ENSSSCG00000003943,ENSSSCG00000012280,ENSSSCG00000013352,ENSSSCG00000012241,ENSSSCG00000005096,ENSSSCG00000024621,ENSSSCG00000011551,ENSSSCG00000003719,…	-|KLF4|MED13|NFKBIZ|MED1|TCERG1|SAP130|CREBBP|NCOR1|SMAD4|FOXO1|-|NRIP1|MED8|UXT|E2F8|BCOR|HIF1A|KAT2B|TADA3|-|-|MED11|-|BRD7|HCFC1|ATN1|NCOA6|SS18|NSD1|ASXL1|TAF11|ZMYND8|KAT6A|GPS2|MED12|SKOR2|MED14|-|-|SUPT7L|-|HDAC1|TCF4|PER1|
			GO:0018205	peptidyl-lysine modification	biological_process	0.00021294	0.021793	24	2477	149	19209	ENSSSCG00000012793,ENSSSCG00000021644,ENSSSCG00000015859,ENSSSCG00000007951,ENSSSCG00000011332,ENSSSCG00000013406,ENSSSCG00000017553,ENSSSCG00000011776,ENSSSCG00000004524,ENSSSCG00000024604,ENSSSCG00000022101,ENSSSCG00000010316,ENSSSCG00000012534,ENSSSCG00000003169,ENSSSCG00000028018,ENSSSCG00000001410,ENSSSCG00000009157,ENSSSCG00000017310,ENSSSCG00000007023,ENSSSCG00000017983,ENSSSCG00000001137,…	HCFC1|BRD7|SAP130|CREBBP|SETD2|CTR9|KAT7|YEATS2|SMAD4|ATAT1|BRCA1|KAT6B|MORF4L2|PIH1D1|EP400|BAG6|TET2|KANSL1|KAT6A|PER1|HIST1H1D|TADA3|KAT2B|SUPT7L|
			GO:0043231	intracellular membrane-bounded organelle	cellular_component	0.00023044	0.02344	614	2477	7341	19209	ENSSSCG00000030402,ENSSSCG00000028860,ENSSSCG00000012689,ENSSSCG00000000145,ENSSSCG00000024592,ENSSSCG00000000019,ENSSSCG00000017940,ENSSSCG00000001410,ENSSSCG00000010024,ENSSSCG00000003716,ENSSSCG00000028627,ENSSSCG00000008389,ENSSSCG00000003719,ENSSSCG00000021810,ENSSSCG00000023984,ENSSSCG00000014058,ENSSSCG00000018065,ENSSSCG00000025535,ENSSSCG00000001619,ENSSSCG00000013772,ENSSSCG00000002266,…	-|-|ZNF75D|MYH9|ANKRD17|-|GPS2|BAG6|RNF185|SS18|-|PAPOLG|-|-|RSL1D1|CLTB|ND1|-|FOXP4|ASF1B|CHD2|KPNA7|ATAT1|STUB1|PIH1D1|PBX4|LNPK|EVX2|UXT|CD2BP2|NFKBIZ|HHEX|DNPH1|OXA1L|-|BACH2|HK3|ZDHHC9|INO80D|CTSC|HOXB1|ILF3|SMARCA1|ATXN2L|-|-|TBC1D5|MYPOP|PPIH|FMR1|
			GO:0010574	regulation of vascular endothelial growth factor production	biological_process	0.00025126	0.025403	7	2477	19	19209	ENSSSCG00000009237,ENSSSCG00000004576,ENSSSCG00000012485,ENSSSCG00000006197,ENSSSCG00000008090,ENSSSCG00000022101,ENSSSCG00000005096	HPSE|RORA|NOX1|SULF1|IL1A|BRCA1|HIF1A|
			GO:0004402	histone acetyltransferase activity	molecular_function	0.00026366	0.026496	11	2477	45	19209	ENSSSCG00000007951,ENSSSCG00000010316,ENSSSCG00000012793,ENSSSCG00000015859,ENSSSCG00000007023,ENSSSCG00000017553,ENSSSCG00000008909,ENSSSCG00000017310,ENSSSCG00000008548,ENSSSCG00000024621,ENSSSCG00000011551	CREBBP|KAT6B|HCFC1|SAP130|KAT6A|KAT7|-|KANSL1|SUPT7L|KAT2B|TADA3|
			GO:0009058	biosynthetic process	biological_process	0.00027533	0.027504	371	2477	4149	19209	ENSSSCG00000004332,ENSSSCG00000030377,ENSSSCG00000007056,ENSSSCG00000012653,ENSSSCG00000013719,ENSSSCG00000008976,ENSSSCG00000017532,ENSSSCG00000013638,ENSSSCG00000027491,ENSSSCG00000003097,ENSSSCG00000014228,ENSSSCG00000004898,ENSSSCG00000022683,ENSSSCG00000004616,ENSSSCG00000001137,ENSSSCG00000010391,ENSSSCG00000012727,ENSSSCG00000002925,ENSSSCG00000003859,ENSSSCG00000030428,ENSSSCG00000006328,…	BACH2|-|PLCB1|ZDHHC9|-|ART3|HOXB1|ILF3|-|MYPOP|FAM170A|TNFRSF11A|TBP|ONECUT1|HIST1H1D|ERCC6|FMR1|POLR2I|ZCCHC11|C10orf2|RXRG|-|IKBKG|MTERF1|YEATS2|SMAD4|E2F8|MED1|FOXL2|THBS1|-|-|VGLL1|CYP7A1|GALNT18|BMPR1B|CTR9|ZNF75D|-|INPP5D|ANKRD17|GPS2|CHST15|-|RORA|RNASEK|SS18|-|PBX3|-|KAT7|FOXK1|-|DVL3|-|CHD7|-|MAN1B1|KAT2B|NME1|FOXP4|-|ECM1|FGF19|MED25|NELFE|TET2|-|-|MECOM|PIH1D1|CHD2|-|-|RNF111|RBAK|PBX4…
			GO:0005730	nucleolus	cellular_component	0.00028949	0.028667	62	2477	535	19209	ENSSSCG00000022240,ENSSSCG00000012474,ENSSSCG00000021038,ENSSSCG00000000806,ENSSSCG00000004589,ENSSSCG00000009146,ENSSSCG00000028308,ENSSSCG00000002998,ENSSSCG00000008070,ENSSSCG00000026302,ENSSSCG00000001876,ENSSSCG00000009921,ENSSSCG00000014416,ENSSSCG00000015288,ENSSSCG00000003166,ENSSSCG00000017505,ENSSSCG00000014100,ENSSSCG00000006078,ENSSSCG00000028696,ENSSSCG00000002925,ENSSSCG00000017693,…	-|DIAPH2|NRIP1|SCAF11|RNF111|RPL34|-|SNRPA|CENPP|MKI67|IMP3|OASL|TCERG1|RBBP5|RPL13A|MED1|TBCA|-|FEN1|POLR2I|AATF|MPHOSPH8|WDR3|FMR1|RRP1B|ERCC6|PIH1D1|PHF8|CHD2|ZFHX3|AEN|ACIN1|SURF6|GNL2|ANP32B|TAOK2|RPL23|MRPL40|ZBTB33|CARF|ZNF330|ATF3|NFIB|SRSF9|ILF3|
			GO:0016569	covalent chromatin modification	biological_process	0.00029042	0.028667	40	2477	310	19209	ENSSSCG00000012534,ENSSSCG00000010316,ENSSSCG00000002792,ENSSSCG00000017310,ENSSSCG00000007023,ENSSSCG00000017983,ENSSSCG00000029450,ENSSSCG00000025182,ENSSSCG00000008548,ENSSSCG00000012793,ENSSSCG00000021644,ENSSSCG00000011332,ENSSSCG00000021810,ENSSSCG00000005201,ENSSSCG00000017553,ENSSSCG00000012262,ENSSSCG00000007248,ENSSSCG00000014044,ENSSSCG00000012329,ENSSSCG00000022101,ENSSSCG00000003169,…	MORF4L2|KAT6B|HSF4|KANSL1|KAT6A|PER1|HDAC1|ELK4|SUPT7L|HCFC1|BRD7|SETD2|-|-|KAT7|KDM6A|ASXL1|NSD1|PHF8|BRCA1|PIH1D1|BCOR|EP400|-|TET2|HIST1H1D|TADA3|KAT2B|FMR1|SAP130|USP7|CREBBP|RBBP5|CTR9|EZH1|-|JARID2|PAX5|YEATS2|SMAD4|
			GO:0016570	histone modification	biological_process	0.0003074	0.030165	39	2477	301	19209	ENSSSCG00000005345,ENSSSCG00000001061,ENSSSCG00000004524,ENSSSCG00000011776,ENSSSCG00000007951,ENSSSCG00000007907,ENSSSCG00000015859,ENSSSCG00000013406,ENSSSCG00000015288,ENSSSCG00000017382,ENSSSCG00000010801,ENSSSCG00000011551,ENSSSCG00000001137,ENSSSCG00000012727,ENSSSCG00000024621,ENSSSCG00000003169,ENSSSCG00000022101,ENSSSCG00000012329,ENSSSCG00000028018,ENSSSCG00000012241,ENSSSCG00000009157,…	PAX5|JARID2|SMAD4|YEATS2|CREBBP|USP7|SAP130|CTR9|RBBP5|EZH1|-|TADA3|HIST1H1D|FMR1|KAT2B|PIH1D1|BRCA1|PHF8|EP400|BCOR|TET2|KDM6A|ASXL1|NSD1|BRD7|HCFC1|-|SETD2|KAT7|-|PER1|HDAC1|ELK4|SUPT7L|KAT6B|MORF4L2|HSF4|KANSL1|KAT6A|
			GO:0001817	regulation of cytokine production	biological_process	0.00031474	0.030705	42	2477	324	19209	ENSSSCG00000005211,ENSSSCG00000006197,ENSSSCG00000012853,ENSSSCG00000008648,ENSSSCG00000009237,ENSSSCG00000021964,ENSSSCG00000006369,ENSSSCG00000004576,ENSSSCG00000021576,ENSSSCG00000003799,ENSSSCG00000004307,ENSSSCG00000016298,ENSSSCG00000005203,ENSSSCG00000014349,ENSSSCG00000015801,ENSSSCG00000024592,ENSSSCG00000007056,ENSSSCG00000030377,ENSSSCG00000012118,ENSSSCG00000013940,ENSSSCG00000008388,…	CD274|SULF1|IRF7|RSAD2|HPSE|PIK3R1|F11R|RORA|CD83|IL12RB2|AKIRIN2|INPP5D|IL33|TMEM173|TLR3|ANKRD17|PLCB1|-|TLR8|NLRP3|REL|KLF4|TRAF2|RABGEF1|CD84|IRAK3|THBS1|NLRP12|SMAD4|TNFRSF8|ELF1|BRCA1|HIF1A|DHX58|LSM14A|ERBB2IP|IL1A|IL9|NOX1|DDX60|ZCCHC11|FGFR1|
			GO:0043234	protein complex	cellular_component	0.0003341	0.032403	288	2477	3232	19209	ENSSSCG00000017252,ENSSSCG00000005170,ENSSSCG00000022240,ENSSSCG00000029561,ENSSSCG00000005838,ENSSSCG00000010801,ENSSSCG00000010551,ENSSSCG00000014271,ENSSSCG00000030617,ENSSSCG00000010743,ENSSSCG00000009142,ENSSSCG00000014009,ENSSSCG00000006562,ENSSSCG00000001398,ENSSSCG00000005110,ENSSSCG00000011127,ENSSSCG00000002633,ENSSSCG00000002752,ENSSSCG00000006703,ENSSSCG00000007284,ENSSSCG00000029999,…	KCNJ2|DENND4C|-|-|TRAF2|-|BLOC1S2|MEIKIN|-|BCCIP|SEC24B|CNOT6|GATAD2B|SLA-6|SYNE2|TAF3|-|ZFHX3|PRKAB2|NCOA6|-|-|GRIA3|ND3|PSMC2|KDM6A|-|UBE4A|HNF1B|MED11|-|CNOT3|KRT84|AFG3L2|-|EMC10|NAA20|-|GTF3C6|TEK|KANSL1|SCML2|STK38|KRT72|-|-|ATP4B|INHA|ATP6V0C|EZH1|-|CETN1|NLRP3|RBBP5|PSMB7|CREBBP|-|BIRC6|SNTB1|-|-|HEPACAM2|-|CBL|STX1B|UBE2C|OTX2|RELA|TAOK2|CDK5RAP3|ATP8|ATP5D|SUPT4H1|PTF1A|KAT6A|MIB2|-|MOR…
			GO:1900245	positive regulation of MDA-5 signaling pathway	biological_process	0.00034087	0.032869	3	2477	3	19209	ENSSSCG00000017416,ENSSSCG00000024592,ENSSSCG00000009720	DHX58|ANKRD17|DDX60|
			GO:0010573	vascular endothelial growth factor production	biological_process	0.00035681	0.034025	7	2477	20	19209	ENSSSCG00000008090,ENSSSCG00000005096,ENSSSCG00000022101,ENSSSCG00000012485,ENSSSCG00000004576,ENSSSCG00000006197,ENSSSCG00000009237	IL1A|HIF1A|BRCA1|NOX1|RORA|SULF1|HPSE|
			GO:0035097	histone methyltransferase complex	cellular_component	0.00035693	0.034025	12	2477	54	19209	ENSSSCG00000007284,ENSSSCG00000004739,ENSSSCG00000005389,ENSSSCG00000012262,ENSSSCG00000001061,ENSSSCG00000012149,ENSSSCG00000017310,ENSSSCG00000024694,ENSSSCG00000017382,ENSSSCG00000012793,ENSSSCG00000001563,ENSSSCG00000015288	NCOA6|-|TEX10|KDM6A|JARID2|RBBP7|KANSL1|-|EZH1|HCFC1|STK38|RBBP5|
			GO:0034708	methyltransferase complex	cellular_component	0.00040457	0.038284	14	2477	70	19209	ENSSSCG00000017310,ENSSSCG00000017382,ENSSSCG00000024694,ENSSSCG00000012793,ENSSSCG00000001563,ENSSSCG00000015288,ENSSSCG00000023562,ENSSSCG00000003701,ENSSSCG00000007284,ENSSSCG00000004739,ENSSSCG00000005389,ENSSSCG00000012262,ENSSSCG00000001061,ENSSSCG00000012149	KANSL1|EZH1|-|HCFC1|STK38|RBBP5|SNRPE|SNRPD1|NCOA6|-|TEX10|KDM6A|JARID2|RBBP7|
			GO:0006996	organelle organization	biological_process	0.0004067	0.038284	208	2477	2248	19209	ENSSSCG00000014116,ENSSSCG00000008056,ENSSSCG00000016494,ENSSSCG00000017382,ENSSSCG00000021579,ENSSSCG00000028692,ENSSSCG00000015288,ENSSSCG00000007951,ENSSSCG00000007907,ENSSSCG00000015859,ENSSSCG00000002762,ENSSSCG00000005436,ENSSSCG00000012474,ENSSSCG00000005345,ENSSSCG00000017804,ENSSSCG00000014146,ENSSSCG00000028167,ENSSSCG00000022520,ENSSSCG00000008690,ENSSSCG00000013645,ENSSSCG00000014149,…	-|ATP6V0C|BRAF|EZH1|-|-|RBBP5|CREBBP|USP7|SAP130|TERF2|RAD23B|DIAPH2|PAX5|ABR|RASA1|SLIRP|-|RNF4|ATG4D|MEF2C|PDZD8|STX1B|EP400|UBE2C|BRCA1|LSM14A|-|-|-|HEPACAM2|-|IL1A|-|RSF1|RRP7A|SETD2|-|RC3H1|BRD7|NSD1|ASXL1|PRELID1|ANP32B|-|PHACTR1|TOMM40|TAOK2|KAT6A|
			GO:0035257	nuclear hormone receptor binding	molecular_function	0.00040936	0.038284	17	2477	92	19209	ENSSSCG00000021038,ENSSSCG00000003444,ENSSSCG00000007248,ENSSSCG00000014044,ENSSSCG00000001533,ENSSSCG00000003445,ENSSSCG00000018039,ENSSSCG00000007284,ENSSSCG00000017672,ENSSSCG00000017505,ENSSSCG00000028562,ENSSSCG00000008499,ENSSSCG00000003197,ENSSSCG00000003200,ENSSSCG00000005096,ENSSSCG00000012396,ENSSSCG00000016435	NRIP1|-|ASXL1|NSD1|TAF11|-|NCOR1|NCOA6|MED13|MED1|FOXL2|STRN|MED25|NUP62|HIF1A|MED12|SMARCD3|
			GO:0016604	nuclear body	cellular_component	0.00041083	0.038284	25	2477	165	19209	ENSSSCG00000026771,ENSSSCG00000021845,ENSSSCG00000021038,ENSSSCG00000028065,ENSSSCG00000012656,ENSSSCG00000000611,ENSSSCG00000007791,ENSSSCG00000007907,ENSSSCG00000003964,ENSSSCG00000007951,ENSSSCG00000002841,ENSSSCG00000007056,ENSSSCG00000012730,ENSSSCG00000008690,ENSSSCG00000028663,ENSSSCG00000007023,ENSSSCG00000002034,ENSSSCG00000002752,ENSSSCG00000014149,ENSSSCG00000028018,ENSSSCG00000011743,…	ALKBH5|ATXN2L|NRIP1|USPL1|ELF4|WBP11|CD2BP2|USP7|PPIH|CREBBP|N4BP1|PLCB1|AFF2|RNF4|RBM25|KAT6A|ACIN1|ZFHX3|MEF2C|EP400|MECOM|HIF1A|UBE2I|NXF1|CDC5L|
			GO:0048523	negative regulation of cellular process	biological_process	0.00041309	0.038284	227	2477	2461	19209	ENSSSCG00000006562,ENSSSCG00000008499,ENSSSCG00000004623,ENSSSCG00000009570,ENSSSCG00000015318,ENSSSCG00000012112,ENSSSCG00000016991,ENSSSCG00000005096,ENSSSCG00000002752,ENSSSCG00000013559,ENSSSCG00000008376,ENSSSCG00000023198,ENSSSCG00000001056,ENSSSCG00000007264,ENSSSCG00000002034,ENSSSCG00000002886,ENSSSCG00000011127,ENSSSCG00000001061,ENSSSCG00000010141,ENSSSCG00000003445,ENSSSCG00000001799,…	GATAD2B|STRN|BCL2L10|MPHOSPH8|-|ARHGAP6|DUSP1|HIF1A|ZFHX3|-|COMMD1|-|RANBP9|CDK5RAP1|ACIN1|HAMP|TAF3|JARID2|ZP4|-|-|RBM10|CD84|TCERG1|VIL1|-|HMGB2|-|PER1|N4BP1|RAPGEF1|ELK4|-|CNOT3|HIST1H2AA|STK38|SKOR2|MBNL3|PHF14|PIK3R1|POU3F4|SULF1|DEPTOR|-|ATN1|-|XDH|-|HNF1B|-|-|-|PAK1|-|IL1A|AATF|CCL5|BIRC6|BRCA1|DHX58|MEF2C|CBL|RNF4|SLIRP|RASA1|POU2F1|ABR|PAX5|-|TFCP2L1|FOXO1|TERF2|SAP130|IRAK3|CREBBP|-|-|-…
			GO:0016573	histone acetylation	biological_process	0.0004339	0.03999	18	2477	103	19209	ENSSSCG00000015859,ENSSSCG00000012793,ENSSSCG00000021644,ENSSSCG00000007951,ENSSSCG00000017553,ENSSSCG00000011776,ENSSSCG00000004524,ENSSSCG00000028018,ENSSSCG00000022101,ENSSSCG00000010316,ENSSSCG00000012534,ENSSSCG00000003169,ENSSSCG00000007023,ENSSSCG00000017310,ENSSSCG00000017983,ENSSSCG00000008548,ENSSSCG00000024621,ENSSSCG00000011551	SAP130|HCFC1|BRD7|CREBBP|KAT7|YEATS2|SMAD4|EP400|BRCA1|KAT6B|MORF4L2|PIH1D1|KAT6A|KANSL1|PER1|SUPT7L|KAT2B|TADA3|
			GO:0051427	hormone receptor binding	molecular_function	0.00047314	0.043368	19	2477	109	19209	ENSSSCG00000028562,ENSSSCG00000017505,ENSSSCG00000017672,ENSSSCG00000007520,ENSSSCG00000018039,ENSSSCG00000007284,ENSSSCG00000001533,ENSSSCG00000003445,ENSSSCG00000007248,ENSSSCG00000014044,ENSSSCG00000003444,ENSSSCG00000021038,ENSSSCG00000016435,ENSSSCG00000012396,ENSSSCG00000003200,ENSSSCG00000005096,ENSSSCG00000009651,ENSSSCG00000003197,ENSSSCG00000008499	FOXL2|MED1|MED13|GNAS|NCOR1|NCOA6|TAF11|-|ASXL1|NSD1|-|NRIP1|SMARCD3|MED12|NUP62|HIF1A|GNRH1|MED25|STRN|
			GO:0006368	transcription elongation from RNA polymerase II promoter	biological_process	0.00051054	0.04654	10	2477	39	19209	ENSSSCG00000001423,ENSSSCG00000010801,ENSSSCG00000022227,ENSSSCG00000013406,ENSSSCG00000011332,ENSSSCG00000025440,ENSSSCG00000017639,ENSSSCG00000002925,ENSSSCG00000013904,ENSSSCG00000012725	NELFE|-|BRD4|CTR9|SETD2|TCEB3|SUPT4H1|POLR2I|-|-|
			GO:0044237	cellular metabolic process	biological_process	0.00051747	0.046916	658	2477	7923	19209	ENSSSCG00000001061,ENSSSCG00000016109,ENSSSCG00000026830,ENSSSCG00000028104,ENSSSCG00000022186,ENSSSCG00000013046,ENSSSCG00000005113,ENSSSCG00000028696,ENSSSCG00000009570,ENSSSCG00000027714,ENSSSCG00000015318,ENSSSCG00000006982,ENSSSCG00000005096,ENSSSCG00000008376,ENSSSCG00000013559,ENSSSCG00000012875,ENSSSCG00000030849,ENSSSCG00000029084,ENSSSCG00000008479,ENSSSCG00000005998,ENSSSCG00000011644,…	JARID2|ALS2|-|HOXC11|-|-|-|FEN1|MPHOSPH8|-|-|ZDHHC2|HIF1A|COMMD1|-|TPCN2|RPL39|FSHR|-|DEPTOR|ANAPC13|MRPS36|USP37|PAK1|-|-|ADAL|CSTF2T|MBNL3|-|PIK3R1|-|-|-|-|USP7|-|-|-|BRAF|HIVEP1|DICER1|-|CCL5|-|BRCA1|MEF2C|-|-|ALKBH5|SH3BP5|SNRPD1|NTRK1|RC3H1|ND4|BRD7|TALDO1|IKZF3|P2RY13|SP2|-|ITGA8|-|-|MYBL2|DMPK|-|SP4|-|HPSE|USPL1|NAA25|ALPK1|-|USP45|TFAP2D|KLHL30|FEZF1|ZNF280C|NR2F6|SDS|-|NDUFV1|FOXP1|-|POU…
			GO:0044424	intracellular part	cellular_component	0.00053563	0.048299	781	2477	9596	19209	ENSSSCG00000001239,ENSSSCG00000012793,ENSSSCG00000011692,ENSSSCG00000024694,ENSSSCG00000013938,ENSSSCG00000000114,ENSSSCG00000012734,ENSSSCG00000015645,ENSSSCG00000002885,ENSSSCG00000003881,ENSSSCG00000013021,ENSSSCG00000002921,ENSSSCG00000028897,ENSSSCG00000009319,ENSSSCG00000007984,ENSSSCG00000012766,ENSSSCG00000000493,ENSSSCG00000024026,ENSSSCG00000023254,ENSSSCG00000026062,ENSSSCG00000013780,…	-|HCFC1|ZIC1|-|GATAD2A|PICK1|-|-|USF2|SPATA6|SF1|CLIP3|CSNK1D|PAN3|MRPL28|BGN|FRS2|SUMO3|KRT3|-|TECR|PRR11|-|-|CACFD1|PHF13|-|-|-|-|-|NDUFB3|RPL29|ASXL2|AWAT2|TSACC|TNPO1|MMAB|ELF1|LBX1|-|NFAT5|-|RRP1B|-|GORASP2|WDR3|ISOC2|-|TGM2|ADH5|-|SERPINB8|ZMYND8|IR
			GO:0006474	N-terminal protein amino acid acetylation	biological_process	0.00054434	0.048821	6	2477	15	19209	ENSSSCG00000024621,ENSSSCG00000012791,ENSSSCG00000028132,ENSSSCG00000005064,ENSSSCG00000009887,ENSSSCG00000007951	KAT2B|NAA10|NAA20|NAA30|NAA25|CREBBP|
			GO:0043044	ATP-dependent chromatin remodeling	biological_process	0.00054735	0.048829	9	2477	34	19209	ENSSSCG00000008070,ENSSSCG00000029084,ENSSSCG00000006562,ENSSSCG00000003559,ENSSSCG00000028815,ENSSSCG00000029450,ENSSSCG00000011340,ENSSSCG00000012649,ENSSSCG00000028077	CENPP|FSHR|GATAD2B|-|-|HDAC1|-|SMARCA1|-|

## Sheet: Table S7-3 mRNA
	mRNA		GO_accession	Description	Term_type	Over_represented_pValue	Corrected_pValue	CAD_item	CAD_list	Bg_item	Bg_list	Gene_names	Gene_description
		IR vs IC	GO:0043226	organelle	cellular_component	1.0411e-21	1.7367e-17	1326	2330	8908	19209	ENSSSCG00000000125,ENSSSCG00000002740,ENSSSCG00000017803,ENSSSCG00000030269,ENSSSCG00000009164,ENSSSCG00000027974,ENSSSCG00000017194,ENSSSCG00000027248,ENSSSCG00000011572,ENSSSCG00000017727,ENSSSCG00000000033,ENSSSCG00000030351,ENSSSCG00000006693,ENSSSCG00000015318,ENSSSCG00000016220,ENSSSCG00000004438,ENSSSCG00000011025,ENSSSCG00000017315,ENSSSCG00000024529,ENSSSCG00000011951,ENSSSCG00000006567,…	LGALS1|AP1G1|TIMM22|B4GALNT2|CISD2|MRPL50|TEN1|-|-|TMEM98|TSPO|MEF2B|PDZK1|-|DNPEP|TSPYL1|-|-|TRMT5|NFKBIZ|CRTC2|-|-|PDDC1|SPINK1|COX7A1|SRSF4|-|-|KIF23|PRELID2|SOX9|MASTL|NDUFB3|BCL2L14|-|SKA2|PIGU|-|GPATCH1|CYP2J2|SLC25A3|NDUFC1|UBE2C|DES|PPP1R10|-|-|TLE4|CTU1|SIX4|XPR1|SPATA6|TADA2A|PTPN18|TMEM109|SDF2L1|ATP5G3|HOOK2|RPL23|NDUFA13|RUNX1|KAT2B|PANK2|ACO1|MED13|-|HIST1H2BK|-|RNF185|DUSP10|PNPO|N…
			GO:0043227	membrane-bounded organelle	cellular_component	8.2074e-21	6.8458e-17	1231	2330	8176	19209	ENSSSCG00000004872,ENSSSCG00000028400,ENSSSCG00000003998,ENSSSCG00000017505,ENSSSCG00000003354,ENSSSCG00000028126,ENSSSCG00000013267,ENSSSCG00000007967,ENSSSCG00000005962,ENSSSCG00000017114,ENSSSCG00000011079,ENSSSCG00000002860,ENSSSCG00000008144,ENSSSCG00000009334,ENSSSCG00000008214,ENSSSCG00000027147,ENSSSCG00000001520,ENSSSCG00000011653,ENSSSCG00000022864,ENSSSCG00000004535,ENSSSCG00000020694,…	-|-|ZNF274|MED1|-|MPPE1|PEX16|ZNF213|GSDMC|NDUFS6|PIP4K2A|PDCD5|NCK2|HSPH1|FABP1|CENPH|LEMD2|PCCB|-|TCF4|DSG1|OSTF1|EAF2|BRI3BP|-|SOAT1|PSMB4|P2RY13|-|SP4|-|HEXA|RBM48|PNP|GEN1|TKFC|PTPA|MSRB3|ACSL3|ND2|-|PYGM|-|HIST1H2BD|TALDO1|-|-|HMGCL|PAX6|SEPT9|NCBP3
			GO:0005622	intracellular	cellular_component	8.0426e-20	4.4722e-16	1471	2330	10169	19209	ENSSSCG00000026229,ENSSSCG00000016156,ENSSSCG00000023472,ENSSSCG00000005481,ENSSSCG00000026266,ENSSSCG00000013470,ENSSSCG00000003771,ENSSSCG00000028748,ENSSSCG00000014780,ENSSSCG00000002426,ENSSSCG00000001975,ENSSSCG00000004140,ENSSSCG00000022801,ENSSSCG00000005604,ENSSSCG00000000369,ENSSSCG00000028388,ENSSSCG00000010721,ENSSSCG00000015288,ENSSSCG00000005022,ENSSSCG00000007745,ENSSSCG00000005009,…	PCBD2|ACADL|FMO3|-|-|MRPS33|FUBP1|NDC1|TRIM21|ZC3H14|-|VTA1|S100PBP|PBX3|PYM1|-|PSTK|RBBP5|NIN|SUMF2|KLHDC2|STK3|HHEX|-|HIST2H2AA4|NKIRAS2|ODF2L|AGFG1|CDKN2AIP|SLC25A25|-|-|-|FBXW5|PKDCC|-|EGR2|-|-|-|-|ACE2|SLC25A29|TYRO3|SLC2A2|UBE2G2|LNPEP|-|-|-|GALC|-|TPCN2|FKBP2|-|PAPOLG|ZDHHC7|-|CBR4|-|GNA13|-|RASGRP1|ADAM19|-|-|ATP5L|-|GSTK1|ABCA1|MSRB2|FOS|RPS23|MORF4L2|USP25|-|-|GMPPB|WRNIP1|CHMP4C|PFDN5|…
			GO:0044424	intracellular part	cellular_component	2.1762e-19	9.0758e-16	1398	2330	9596	19209	ENSSSCG00000003347,ENSSSCG00000008456,ENSSSCG00000017712,ENSSSCG00000029362,ENSSSCG00000012767,ENSSSCG00000025298,ENSSSCG00000006621,ENSSSCG00000011973,ENSSSCG00000007979,ENSSSCG00000014093,ENSSSCG00000014180,ENSSSCG00000016378,ENSSSCG00000005008,ENSSSCG00000015040,ENSSSCG00000014247,ENSSSCG00000016768,ENSSSCG00000009036,ENSSSCG00000015197,ENSSSCG00000010756,ENSSSCG00000028651,ENSSSCG00000004509,…	MRPL20|-|-|CHMP2A|HAUS7|-|CGN|COL8A1|LUC7L|CRHBP|ST8SIA4|PASK|POLE2|PTS|ALDH7A1|MPLKIP|LSM6|SPA17|MGMT|-|LIPG|SGSM3|-|PGRMC1|GPKOW|-|CREB1|ST3GAL1|AEN|SARNP|-|BARD1|-|GNG11|RCC1L|UBE2W|GATAD2B|SENP1|-|UBE2L3|MIB2|POLR2E|CDK13|MSH4|-|CBL|-|SEC11A|GRHL3|APBB3|TCEB3|CREB3|KRT15|-|-|MECR|-|-|RIPK4|NDUFC2|EXD3|NAAA|GGH|PFKFB3|BZW2|-|RPL39|-|PMM1|AKAP5|-|-|-|IKBKG|ZNF330|INHBA|PLEKHA1|-|-|MAP1LC3B|STYK…
			GO:0043229	intracellular organelle	cellular_component	4.8004e-16	1.6016e-12	1199	2330	8183	19209	ENSSSCG00000020669,ENSSSCG00000024190,ENSSSCG00000008468,ENSSSCG00000029006,ENSSSCG00000010224,ENSSSCG00000002520,ENSSSCG00000005636,ENSSSCG00000015962,ENSSSCG00000016248,ENSSSCG00000015779,ENSSSCG00000001799,ENSSSCG00000027544,ENSSSCG00000003719,ENSSSCG00000003362,ENSSSCG00000014173,ENSSSCG00000030015,ENSSSCG00000012875,ENSSSCG00000027527,ENSSSCG00000027865,ENSSSCG00000004744,ENSSSCG00000027165,…	-|-|PKDCC|-|EGR2|SLC25A29|SLC25A25|-|AGFG1|CDKN2AIP|-|-|-|-|LNPEP|-|TPCN2|-|GALC|TYRO3|UBE2G2|NDC1|TRIM21|FUBP1|ZC3H14|-|ACADL|PCBD2|FMO3|MRPS33|-|HIST2H2AA4|STK3|KLHDC2|HHEX|ODF2L|PYM1|S100PBP|PBX3|NIN|SUMF2|RBBP5|-|PSTK|USP25|MORF4L2|-|ABCA1|MSRB2|RPS23
			GO:0044446	intracellular organelle part	cellular_component	1.4658e-15	4.0753e-12	767	2330	4876	19209	ENSSSCG00000023112,ENSSSCG00000021590,ENSSSCG00000013734,ENSSSCG00000013936,ENSSSCG00000024621,ENSSSCG00000017672,ENSSSCG00000026572,ENSSSCG00000014126,ENSSSCG00000004676,ENSSSCG00000003881,ENSSSCG00000025775,ENSSSCG00000030467,ENSSSCG00000024221,ENSSSCG00000023984,ENSSSCG00000006652,ENSSSCG00000010085,ENSSSCG00000013028,ENSSSCG00000022879,ENSSSCG00000016164,ENSSSCG00000001757,ENSSSCG00000021020,…	PDS5A|RPL23|HOOK2|NDUFA13|KAT2B|MED13|HIST1H2BK|MSH3|DUOXA2|SPATA6|TADA2A|PHC3|SMUG1|RSL1D1|MCL1|SDF2L1|ESRRA|KDELR2|IKZF2|WDR61|-|SGO1|TBC1D5|SRSF9|DUSP10|NDUFB5|PNPO|-|-|EP400|-|PEX11G|CHMP1A|KIAA0753|DIAPH2|DYNLRB1|-|NDUFS7|COX6A2|NLE1|NPAS2|-|PSIP1|NELFE|TLR9|ETFB|RSAD2|-|WDR74|TRA2A|REP15|SF3B4|RPL22|HPSE|B4GALNT2|TEN1|CISD2|-|-|H2AFZ|NPAT|TIMM22|-|DNPEP|TSPYL1|-|TRMT5|CRTC2|-|MEF2B|-|TSPO|-…
			GO:0043231	intracellular membrane-bounded organelle	cellular_component	2.5189e-15	6.0029e-12	1089	2330	7341	19209	ENSSSCG00000028126,ENSSSCG00000005962,ENSSSCG00000013267,ENSSSCG00000007967,ENSSSCG00000017114,ENSSSCG00000011079,ENSSSCG00000002860,ENSSSCG00000004872,ENSSSCG00000028400,ENSSSCG00000017505,ENSSSCG00000003998,ENSSSCG00000003354,ENSSSCG00000011653,ENSSSCG00000022864,ENSSSCG00000004535,ENSSSCG00000008144,ENSSSCG00000009334,ENSSSCG00000027147,ENSSSCG00000008214,ENSSSCG00000001520,ENSSSCG00000011880,…	MPPE1|GSDMC|PEX16|ZNF213|NDUFS6|PIP4K2A|PDCD5|-|-|MED1|ZNF274|-|PCCB|-|TCF4|NCK2|HSPH1|CENPH|FABP1|LEMD2|EAF2|BRI3BP|SP4|-|HEXA|RBM48|SOAT1|-|PSMB4|P2RY13|-|HIST1H2BD|TALDO1|-|-|HMGCL|PAX6|SEPT9|NCBP3|TKFC|PTPA|MSRB3|ACSL3|ND2|-|-|-|RPRD2|AAGAB|WAC|SH3KBP1|-|-|C1QTNF5|-|EMC6|RNF4|HDAC9|SYNGR1|PRMT2|MANEA|MAN1B1|CD86|LRRC8C|OBSL1|-|-|PPP6R2|NLE1|NDUFS7|-|UGT2A3|SLC25A23|KDM1B|IFI35|-|EP400|DIAPH2|…
			GO:0044422	organelle part	cellular_component	6.0122e-15	1.2537e-11	774	2330	4955	19209	ENSSSCG00000004466,ENSSSCG00000017913,ENSSSCG00000030291,ENSSSCG00000026555,ENSSSCG00000004951,ENSSSCG00000011013,ENSSSCG00000008013,ENSSSCG00000002802,ENSSSCG00000008376,ENSSSCG00000025291,ENSSSCG00000005389,ENSSSCG00000008613,ENSSSCG00000005672,ENSSSCG00000004998,ENSSSCG00000002930,ENSSSCG00000018069,ENSSSCG00000017468,ENSSSCG00000025965,ENSSSCG00000025719,ENSSSCG00000026025,ENSSSCG00000021411,…	TTK|PSMB6|RPRD2|-|AAGAB|WAC|IGFALS|GINS3|COMMD1|-|TEX10|GEN1|PTPA|-|ZNF260|ND2|-|-|-|HMGCL|HIST1H2BD|HAND1|PAX6|SEPT9|MTX2|DDRGK1|-|ND3|DCLRE1B|RBL1|-|-|MAN1B1|OBSL1|ELF1|SYNGR1|RNF4|PRMT2|UBE2I|TELO2|TRIAP1|PLD1|EMC6|-|NCK2|-|SNF8|CENPH|FABP1|GATA2|LEMD2|-|HSPH1|FANCM|-|PCCB|TCF4|MAFB|-|CEP295|DSTN|MED1|-|ZNF274|NUBP2|-|SMNDC1|ACTN2|-|NDUFS6|MPPE1|GSDMC|PEX16|EXOSC10|NAGS|ACSS1|HINT1|SOAT1|-|KIF…
			GO:0005737	cytoplasm	cellular_component	1.5562e-13	2.8846e-10	984	2330	6597	19209	ENSSSCG00000026360,ENSSSCG00000001505,ENSSSCG00000011968,ENSSSCG00000024974,ENSSSCG00000003714,ENSSSCG00000018055,ENSSSCG00000020690,ENSSSCG00000022902,ENSSSCG00000024391,ENSSSCG00000009112,ENSSSCG00000013431,ENSSSCG00000004942,ENSSSCG00000007735,ENSSSCG00000027348,ENSSSCG00000000718,ENSSSCG00000022155,ENSSSCG00000015943,ENSSSCG00000006524,ENSSSCG00000029360,ENSSSCG00000015961,ENSSSCG00000001049,…	CLGN|PFDN6|NIT2|RPL13|HRH4|PEMT|-|-|EMC10|-|ATP5D|TIPIN|RABGEF1|WIPF1|GALNT8|RBPJ|GORASP2|THBS3|-|CDCA7|HIVEP1|BRCA1|ESCO2|IMPAD1|MIDN|-|DHDH|CALCOCO1|MRRF|IRAK3|PNPLA6|-|RC3H1|-|FDXR|ISCA2|RAB24|-|ORC4|S100A14|SLC36A4|-|-|MOGAT2|MRPS15|LRPAP1|RDX|SKP2|GLYCTK|MAPKAPK5|MRPS34|GALK1|-|-|OSBPL9|FEN1|-|TMEM86B|VDAC2|SLC38A10|DYNLL1|DVL1|-|COA6|ADH5|ISOC2|VWA1|SNRPE|SLC25A4|TP53|ATP5G1|BRD7|-|LRRC8B|C…
			GO:0008152	metabolic process	biological_process	2.0808e-13	3.4712e-10	1379	2330	9792	19209	ENSSSCG00000008376,ENSSSCG00000002802,ENSSSCG00000002377,ENSSSCG00000007454,ENSSSCG00000017737,ENSSSCG00000016753,ENSSSCG00000002623,ENSSSCG00000026555,ENSSSCG00000004466,ENSSSCG00000017913,ENSSSCG00000013593,ENSSSCG00000023670,ENSSSCG00000010042,ENSSSCG00000017070,ENSSSCG00000029502,ENSSSCG00000009620,ENSSSCG00000008631,ENSSSCG00000008898,ENSSSCG00000002930,ENSSSCG00000017468,ENSSSCG00000004998,…	COMMD1|GINS3|EIF2B2|ZMYND8|RNF135|POLD2|-|-|TTK|PSMB6|CCL25|-|ZNF280B|HAND1|-|BMP1|PQLC3|HOPX|ZNF260|-|-|-|ELF1|TRPM7|CTSC|IMPA2|IGFBP4|DDRGK1|ND3|ACACB|C5AR1|RBL1|DCLRE1B|MATK|-|MADD|RABEP2|TRIAP1|PLD1|ACADS|DUSP19|FCER1G|COL7A1|UBE2I|TELO2|PTAR1|-|PAX5|MTMR1|MAFB|PDGFA|AS3MT|GATA2|FANCM|NAT9|-|-|-|LIX1|SNF8|HYI|-|EXOSC10|PGLYRP2|NAGS|ACSS1|CH242-449E16.1|NOB1|RGL2|SMNDC1|SORD|-|ENGASE|NUBP2|-|G…
			GO:0031974	membrane-enclosed lumen	cellular_component	2.3131e-12	3.5079e-09	420	2330	2476	19209	ENSSSCG00000016092,ENSSSCG00000008022,ENSSSCG00000029485,ENSSSCG00000021560,ENSSSCG00000022575,ENSSSCG00000008690,ENSSSCG00000026748,ENSSSCG00000009864,ENSSSCG00000009908,ENSSSCG00000004697,ENSSSCG00000021102,ENSSSCG00000024532,ENSSSCG00000006761,ENSSSCG00000007331,ENSSSCG00000005190,ENSSSCG00000009440,ENSSSCG00000010462,ENSSSCG00000029774,ENSSSCG00000017468,ENSSSCG00000002930,ENSSSCG00000011235,…	SGO2|TELO2|FBXO11|UBE2I|PRMT2|RNF4|PLK1|-|TRIAP1|HYPK|MAEA|DIMT1|DCLRE1B|RBL1|NFIB|ELF1|PCGF5|RNF7|-|ZNF260|UBP1|PTPA|TEX10|-|PAX6|HAND1|MZB1|HEXIM2|ATXN2|HIST1H2BD|WAC|AAGAB|FBXL4|EXOSC9|RPRD2|PSMB6|COMMD1|GINS3|IGFALS|TAF2|CUX1|DPY30|TIMM44|RPF2|POU2F1|EAF2|-|ZNF22|FAM222B|USF2|IKZF3|LRIF1|-|HINT1|KAT6A|-|TOE1|BHLHE40|RBM48|ISG20|GTF2H5|SP4|STOML2|PARPBP|SLC25A6|-|MED1|-|CHCHD1|ACSS1|NAGS|EXOSC…
			GO:0005739	mitochondrion	cellular_component	2.913e-12	4.0496e-09	230	2330	1210	19209	ENSSSCG00000010368,ENSSSCG00000029900,ENSSSCG00000022364,ENSSSCG00000002316,ENSSSCG00000011653,ENSSSCG00000022080,ENSSSCG00000007143,ENSSSCG00000010073,ENSSSCG00000007076,ENSSSCG00000010592,ENSSSCG00000022322,ENSSSCG00000016495,ENSSSCG00000009871,ENSSSCG00000011350,ENSSSCG00000025686,ENSSSCG00000017114,ENSSSCG00000014289,ENSSSCG00000005962,ENSSSCG00000013524,ENSSSCG00000022655,ENSSSCG00000007426,…	GLUD1|DMPK|CPT1B|COX16|PCCB|RHOA|MAVS|CHCHD10|NDUFAF5|AS3MT|BCL2L11|NDUFB2|SDS|CCDC51|KMO|NDUFS6|UQCRQ|GSDMC|C19orf70|PTGES2|ACOT8|-|CHCHD1|ACSS1|AGR2|NAGS|SORD|-|-|SAMM50|BID|SDHAF1|GLOD4|MRM1|SLC25A6|ND1|RHOT1|STOML2|NDUFB4|MPC2|BCO2|-|COMTD1|TOMM6|COX5A|BOLA1|SDSL|PECR|RFK|FIS1|-|GUF1|ATG5|IVD|TOMM7|MPV17L2|TIMM44|ALDH18A1|COPS5|BRI3BP|HOGA1|MTCH2|ACSF3|PLGRKT|ACOX3|ALDH1B1|-|ACSF2|ROMO1|MRPL1…
			GO:0070013	intracellular organelle lumen	cellular_component	3.8443e-12	4.8756e-09	414	2330	2440	19209	ENSSSCG00000003922,ENSSSCG00000004505,ENSSSCG00000013427,ENSSSCG00000028804,ENSSSCG00000025293,ENSSSCG00000007366,ENSSSCG00000015525,ENSSSCG00000011350,ENSSSCG00000000087,ENSSSCG00000012730,ENSSSCG00000029082,ENSSSCG00000015588,ENSSSCG00000021729,ENSSSCG00000011125,ENSSSCG00000000647,ENSSSCG00000014819,ENSSSCG00000030186,ENSSSCG00000007426,ENSSSCG00000011399,ENSSSCG00000010295,ENSSSCG00000012062,…	UROD|SMAD2|-|CCDC181|HLTF|MYBL2|TOR3A|CCDC51|TAB1|AFF2|KMT2E|ANGEL2|-|GATA3|OLR1|ATG16L2|-|ACOT8|GNAI2|ECD|TTC3|-|PTMA|MBD2|ATAD2|TERF2|GLUD1|MKNK2|NR1H4|DCP2|-|MALT1|E2F8|CDC5L|ALDH1B1|CBLB|BRMS1|THAP1|MAP2|PARP10|ASXL2|MLLT3|MPV17L2|RNF111|COPS5|ANP32B|TAF11|-|NAA10|VMP1|NDUFB4|SMARCAD1|-|ATF7IP|POLR3K|HIVEP2|-|TXNDC12|ERP29|HSPB8|MRPL17|-|MED8|HIF1A|SMARCD3|PHF6|MRPS26|RRP1B|CPSF3|HNRNPM|CCNB3…
			GO:0043233	organelle lumen	cellular_component	4.0917e-12	4.8756e-09	414	2330	2441	19209	ENSSSCG00000010801,ENSSSCG00000024152,ENSSSCG00000014149,ENSSSCG00000027986,ENSSSCG00000001611,ENSSSCG00000027276,ENSSSCG00000015235,ENSSSCG00000007227,ENSSSCG00000006632,ENSSSCG00000009146,ENSSSCG00000028663,ENSSSCG00000016520,ENSSSCG00000007549,ENSSSCG00000001876,ENSSSCG00000013300,ENSSSCG00000003490,ENSSSCG00000021355,ENSSSCG00000010320,ENSSSCG00000013772,ENSSSCG00000017950,ENSSSCG00000026158,…	-|ETV6|MEF2C|ABCB8|-|-|ETS1|ID1|SCNM1|RPL34|RBM25|CREB3L2|CYP2W1|IMP3|EHF|MRTO4|SOD1|VDAC2|ASF1B|TP53|RAD18|POLR2K|KANSL1L|RSL24D1|SMARCA1|CELF1|PCBD1|-|ZC3H13|-|HIST1H1D|PSMD4|ALDH2|SNAPC1|-|EZH2|MRPL28|MTERF2|-|PSMC2|NASP|NELFB|-|C14orf166|USP8|UTP18|CD
			GO:0044444	cytoplasmic part	cellular_component	3.4409e-10	3.6645e-07	680	2330	4496	19209	ENSSSCG00000017052,ENSSSCG00000004791,ENSSSCG00000003903,ENSSSCG00000005943,ENSSSCG00000023777,ENSSSCG00000025075,ENSSSCG00000012625,ENSSSCG00000016466,ENSSSCG00000002529,ENSSSCG00000007994,ENSSSCG00000000076,ENSSSCG00000030432,ENSSSCG00000016769,ENSSSCG00000013036,ENSSSCG00000003350,ENSSSCG00000009717,ENSSSCG00000024390,ENSSSCG00000007723,ENSSSCG00000002667,ENSSSCG00000006954,ENSSSCG00000000266,…	ADAM19|RASGRP1|-|ST3GAL1|ATP5L|-|PGRMC1|GSTK1|-|-|SGSM3|-|CDK13|FKBP2|MIB2|CBR4|-|RCC1L|ZDHHC7|-|PFDN5|CRHBP|GMPPB|WRNIP1|SNX10|MRPL40|MRPL20|CHMP2A|-|LIPG|RPS23|-|LSM6|MSRB2|ALDH7A1|MPLKIP|PTS|PASK|USP25|ST8SIA4|PSTK|NIN|SUMF2|RPL39|GGH|NDUFC2|NAAA|MRPS33|MFSD12|AOC3|PCBD2|ACADL|FMO3|-|ERAP1|-|VTA1|MAP1LC3B|PDCD6IP|INHBA|IKBKG|-|CREB3|UBE2G2|TYRO3|GALC|TPCN2|LNPEP|SEC11A|-|-|AGFG1|SLC25A25|-|-|M…
			GO:0031981	nuclear lumen	cellular_component	3.5146e-10	3.6645e-07	377	2330	2259	19209	ENSSSCG00000028481,ENSSSCG00000022240,ENSSSCG00000029578,ENSSSCG00000013432,ENSSSCG00000026989,ENSSSCG00000013938,ENSSSCG00000011776,ENSSSCG00000015836,ENSSSCG00000022155,ENSSSCG00000004942,ENSSSCG00000010316,ENSSSCG00000028815,ENSSSCG00000009670,ENSSSCG00000022101,ENSSSCG00000025371,ENSSSCG00000017593,ENSSSCG00000015961,ENSSSCG00000017940,ENSSSCG00000002719,ENSSSCG00000005614,ENSSSCG00000016962,…	CALCOCO1|-|-|MIDN|RAD51D|GATAD2A|YEATS2|HNRNPA2B1|RBPJ|TIPIN|KAT6B|-|ESCO2|BRCA1|-|UTP18|CDCA7|GPS2|EXOSC6|FAM129B|-|DDX11|MSL2|RRP7A|C4orf19|-|CASP6|MAPKAPK5|SKP2|PNKP|ERCC6|FEN1|ABTB1|DECR1|SAP130|MLLT10|INTS9|CCNT2|NXF1|S100A14|SWI5|LMNA|DNTTIP2|-|HNRNPH2|STUB1|SFR1|ORAOV1|NOP14|ORC4|FANCE|CLEC7A|BCL11A|-|SF1|-|RBM25|RPL34|SCNM1|ETS1|ID1|-|ABCB8|ETV6|MEF2C|-|POLR2K|RAD18|TP53|ASF1B|SOD1|MRTO4|…
			GO:0044237	cellular metabolic process	biological_process	4.878e-10	4.7867e-07	1117	2330	7923	19209	ENSSSCG00000003326,ENSSSCG00000013435,ENSSSCG00000000276,ENSSSCG00000030685,ENSSSCG00000026733,ENSSSCG00000000169,ENSSSCG00000020686,ENSSSCG00000000272,ENSSSCG00000013124,ENSSSCG00000024694,ENSSSCG00000008388,ENSSSCG00000000901,ENSSSCG00000024026,ENSSSCG00000028220,ENSSSCG00000022227,ENSSSCG00000025703,ENSSSCG00000011127,ENSSSCG00000025876,ENSSSCG00000013602,ENSSSCG00000022836,ENSSSCG00000011810,…	PEG3|MBD3|TARBP2|ARID2|-|-|SDHA|SP1|PATL1|-|REL|FGD6|SUMO3|-|BRD4|-|TAF3|PBLD|HNRNPM|-|-|MRPL17|PLAC8|CPSF3|L2HGDH|SMARCD3|COX5A|-|GMPR|SLC27A1|-|MPV17L2|FN3KRP|PARP10|-|-|ENPP2|RNF111|-|RPS12|THAP1|FBLN5|-|NTPCR|RNASEH2B|MKNK2|-|DCP2|CDC42EP4|TERF2|ATAD2|FAM76B|TPM2|GADD45G|APOC3|ATG16L2|CYFIP2|-|SDR16C5|-|CCR7|-|ETFA|RPL34|RBM25|ANKRD17|-|-|IGBP1|CHRDL1|AGPAT5|DUSP6|-|CREB3L2|-|-|CYP2W1|-|-|-|L…
			GO:0044428	nuclear part	cellular_component	5.6132e-10	5.2022e-07	423	2330	2590	19209	ENSSSCG00000005102,ENSSSCG00000000364,ENSSSCG00000005201,ENSSSCG00000003588,ENSSSCG00000016170,ENSSSCG00000004969,ENSSSCG00000006955,ENSSSCG00000007994,ENSSSCG00000012625,ENSSSCG00000012291,ENSSSCG00000022132,ENSSSCG00000016138,ENSSSCG00000002998,ENSSSCG00000006864,ENSSSCG00000007423,ENSSSCG00000016342,ENSSSCG00000009570,ENSSSCG00000029094,ENSSSCG00000021472,ENSSSCG00000003774,ENSSSCG00000016769,…	AEN|SARNP|-|SRSF4|BARD1|KIF23|GSDMD|-|PGRMC1|GPKOW|SUB1|CREB1|SNRPA|CDC14A|UBE2C|HES6|MPHOSPH8|-|POLR2E|MSH4|CDK13|PPP1R10|-|-|MED11|PAPOLG|ZDHHC7|MASTL|SOX9|NFAT5|SENP1|GATAD2B|-|-|-|SLC25A3|GPATCH1|WRNIP1|TEN1|-|LUC7L|HPSE|H2AFZ|NPAT|-|CHMP2A|-|HAUS7|SNRPA1|MRPL40|-|MPLKIP|DNPEP|LSM6|TSPYL1|MGMT|-|RPS23|CRTC2|FOS|MORF4L2|-|TSPO|MEF2B|-|-|POLE2|PYM1|EP400|PBX3|NIN|RBBP5|CHMP1A|DIAPH2|-|NLE1|HIST…
			GO:0071704	organic substance metabolic process	biological_process	1.5106e-09	1.3263e-06	1170	2330	8368	19209	ENSSSCG00000027831,ENSSSCG00000004717,ENSSSCG00000017154,ENSSSCG00000000394,ENSSSCG00000029450,ENSSSCG00000014987,ENSSSCG00000023378,ENSSSCG00000029482,ENSSSCG00000025379,ENSSSCG00000021940,ENSSSCG00000007830,ENSSSCG00000011459,ENSSSCG00000023560,ENSSSCG00000007465,ENSSSCG00000017385,ENSSSCG00000007284,ENSSSCG00000030361,ENSSSCG00000004370,ENSSSCG00000004774,ENSSSCG00000004166,ENSSSCG00000021579,…	NOP10|UBR1|CARD14|-|HDAC1|MMP12|ZNF316|CHST15|CTDSP2|CYP2J34|RBBP6|SELK|-|B4GALT5|PSME3|NCOA6|PRKCZ|ATG5|IVD|AHI1|-|-|WNT5A|DPY30|-|-|-|TRAF2|-|-|ISG20|TOE1|BHLHE40|-|USF3|PECR|USF2|-|CCBE1|HEXIM2|MZB1|-|PTP4A2|UBP1|RNF7|SPNS2|MRPL14|CCDC85B|SOAT2|-|-|ZDHHC23|TARSL2|SNRPB|B3GALT2|-|PRDX5|-|PLA2G12B|PLK1|-|ECM1|-|FBXO11|SERTAD1|-|GNAI3|NSMCE3|-|PTBP3|BRAF|YDJC|RIPK4|EXD3|NAAA|-|MAPK8|-|GGH|PFKFB3|…
			GO:0044429	mitochondrial part	cellular_component	1.7349e-09	1.4471e-06	106	2330	494	19209	ENSSSCG00000016100,ENSSSCG00000000886,ENSSSCG00000009717,ENSSSCG00000009063,ENSSSCG00000009373,ENSSSCG00000009889,ENSSSCG00000004347,ENSSSCG00000016466,ENSSSCG00000026025,ENSSSCG00000023777,ENSSSCG00000003653,ENSSSCG00000003903,ENSSSCG00000025533,ENSSSCG00000007984,ENSSSCG00000000165,ENSSSCG00000022222,ENSSSCG00000024693,ENSSSCG00000022703,ENSSSCG00000003343,ENSSSCG00000024550,ENSSSCG00000014406,…	NDUFB3|SLC25A3|CBR4|NDUFC1|-|ALDH2|FBXL4|GSTK1|HMGCL|ATP5L|NDUFS5|-|COX7A1|MRPL28|MTERF2|MTX2|MRPL17|-|-|UQCR10|PRELID2|MRPS26|ND2|TST|MTFP1|GLS|CHCHD2|NDUFA1|-|BCL2L2|LETM1|ND3|TIMM8A|TRMT5|ND4|SDHA|VDAC2|COX6C|TRIAP1|MRPL16|MRPL20|-|-|TIMM22|-|MRPL40|TP53|SLC25A4|CISD2|MRPS36|ATP5G1|DMPK|GLUD1|SCO1|-|PCCB|-|RSAD2|ETFB|COX16|MAVS|MRPS15|NDUFAF5|ACADL|-|NDUFB2|NDUFA5|NDUFS6|UQCRQ|KMO|COX6A2|NDUFC…
			GO:0006996	organelle organization	biological_process	9.8549e-09	7.7872e-06	366	2330	2248	19209	ENSSSCG00000008516,ENSSSCG00000028077,ENSSSCG00000020777,ENSSSCG00000028821,ENSSSCG00000004370,ENSSSCG00000029083,ENSSSCG00000004166,ENSSSCG00000004394,ENSSSCG00000013591,ENSSSCG00000021579,ENSSSCG00000007023,ENSSSCG00000021828,ENSSSCG00000027552,ENSSSCG00000021433,ENSSSCG00000005995,ENSSSCG00000027757,ENSSSCG00000011340,ENSSSCG00000005302,ENSSSCG00000012365,ENSSSCG00000001927,ENSSSCG00000022394,…	DPY30|-|-|SASS6|ATG5|-|AHI1|RPF2|TIMM44|-|KAT6A|TAPT1|-|-|MTBP|FIS1|-|STOML2|MSN|HEXA|-|-|-|ZNF274|-|BID|ACTN2|SFN|-|SLC25A6|NDUFS6|PEX16|HIST1H2AC|HDAC1|PDCD5|PIP4K2A|NCK2|LIX1|-|CNOT6L|LEMD2|GATA2|CENPH|PRKCZ|RHOA|-|PAX5|DSTN|CEP295|PLK1|HDAC9|RNF4|PRMT2|SPAST|TRIAP1|TOX3|EMC6|ARHGDIB|-|-|DCLRE1B|BRAF|MAEA|OBSL1|TRPM7|-|PTPA|GEN1|-|-|-|HOPX|HMGCL|-|ATXN2|HIST1H2BD|MTX2|PAX6|NAGLU|SH3KBP1|WAC|EI…
			GO:0070062	extracellular vesicular exosome	cellular_component	1.0809e-08	7.7872e-06	299	2330	1768	19209	ENSSSCG00000027248,ENSSSCG00000011389,ENSSSCG00000011973,ENSSSCG00000016738,ENSSSCG00000025980,ENSSSCG00000011572,ENSSSCG00000029362,ENSSSCG00000000125,ENSSSCG00000009216,ENSSSCG00000012294,ENSSSCG00000014247,ENSSSCG00000009036,ENSSSCG00000006567,ENSSSCG00000030632,ENSSSCG00000000033,ENSSSCG00000006693,ENSSSCG00000017089,ENSSSCG00000006087,ENSSSCG00000023142,ENSSSCG00000016466,ENSSSCG00000012625,…	-|GMPPB|COL8A1|H2AFZ|CHMP4C|-|CHMP2A|LGALS1|SPP1|PLP2|ALDH7A1|LSM6|CRTC2|UBE2V1|TSPO|PDZK1|ANXA6|-|GAMT|GSTK1|PGRMC1|SPINK1|PKD2|PDDC1|ST3GAL1|SUB1|UBE2L3|FAM49B|DES|FKBP2|MPHOSPH8|RARRES2|NDUFB3|GNA13|SLC25A3|DPEP1|-|CLEC14A|RPL23|ACO1|YWHAG|NDUFA13|CD59
			GO:0043230	extracellular organelle	cellular_component	1.1203e-08	7.7872e-06	299	2330	1769	19209	ENSSSCG00000023709,ENSSSCG00000001470,ENSSSCG00000008304,ENSSSCG00000015013,ENSSSCG00000006582,ENSSSCG00000006126,ENSSSCG00000017203,ENSSSCG00000024972,ENSSSCG00000028996,ENSSSCG00000028210,ENSSSCG00000009523,ENSSSCG00000004584,ENSSSCG00000023485,ENSSSCG00000030420,ENSSSCG00000008008,ENSSSCG00000013622,ENSSSCG00000013418,ENSSSCG00000011946,ENSSSCG00000025133,ENSSSCG00000022372,ENSSSCG00000015836,…	PTPRJ|HLA-DMA|PRADC1|RDX|S100A14|DECR1|GALK1|CCDC25|-|NT5C|GGACT|GCNT3|PCDHGB5|GLG1|STUB1|TMEM205|CFD|ALCAM|ITGB2|SLC6A14|HNRNPA2B1|LCAT|ARPC5L|BLVRA|-|PRELP|GPA33|PROCR|CNTN1|-|DDX11|PHPT1|FAM129B|NIT2|ASL|MTMR11|GHITM|-|NME3|WNT9A|LAMTOR2|GPT|PMVK|PCBD1|RPL26L1|-|GPC1|ALDH9A1|IGFBP6|ATP6V0C|CD5L|CD274|ITM2C|AMN|UQCR10|ACTC1|SLC1A1|CDH16|BCL2L2|TPPP3|B4GAT1|SPHKAP|MS4A1|ENO3|-|ETFA|APOA4|RPL34|P…
			GO:0065010	extracellular membrane-bounded organelle	cellular_component	1.1203e-08	7.7872e-06	299	2330	1769	19209	ENSSSCG00000006312,ENSSSCG00000026585,ENSSSCG00000000789,ENSSSCG00000000745,ENSSSCG00000023784,ENSSSCG00000005826,ENSSSCG00000005614,ENSSSCG00000007738,ENSSSCG00000006664,ENSSSCG00000011968,ENSSSCG00000025133,ENSSSCG00000022372,ENSSSCG00000011946,ENSSSCG00000013418,ENSSSCG00000015836,ENSSSCG00000002449,ENSSSCG00000005596,ENSSSCG00000016756,ENSSSCG00000028350,ENSSSCG00000015271,ENSSSCG00000004584,…	GPA33|PROCR|CNTN1|DDX11|-|PHPT1|FAM129B|ASL|MTMR11|NIT2|ITGB2|SLC6A14|ALCAM|CFD|HNRNPA2B1|-|ARPC5L|BLVRA|LCAT|PRELP|GCNT3|PCDHGB5|TMEM205|STUB1|GLG1|HLA-DMA|PRADC1|RDX|PTPRJ|S100A14|-|DECR1|GALK1|CCDC25|NT5C|GGACT|ADH5|GDPD3|FAS|PRDX4|DYNLL1|VDAC2|SOD1|CES3|SNRPE|VWA1|TPPP3|B4GAT1|BCL2L2|ENO3|SPHKAP|MS4A1|-|RPL34|ETFA|APOA4|ITM2C|ATP6V0C|CD5L|CD274|UQCR10|AMN|SLC1A1|CDH16|ACTC1|NME3|-|GHITM|LAMTO…
			GO:0005743	mitochondrial inner membrane	cellular_component	1.4101e-08	9.4093e-06	62	2330	251	19209	ENSSSCG00000016607,ENSSSCG00000016495,ENSSSCG00000007076,ENSSSCG00000009063,ENSSSCG00000009373,ENSSSCG00000000886,ENSSSCG00000018008,ENSSSCG00000016100,ENSSSCG00000010368,ENSSSCG00000024947,ENSSSCG00000014145,ENSSSCG00000008648,ENSSSCG00000024550,ENSSSCG00000012623,ENSSSCG00000018069,ENSSSCG00000018065,ENSSSCG00000024693,ENSSSCG00000013436,ENSSSCG00000017227,ENSSSCG00000004872,ENSSSCG00000003343,…	NDUFA5|NDUFB2|NDUFAF5|NDUFC1|-|SLC25A3|SCO1|NDUFB3|GLUD1|-|-|RSAD2|UQCR10|SLC25A6|ND2|ND1|MRPL17|-|FDXR|-|-|SAMM50|-|SLC25A38|COX7A1|HMGCL|ATP5L|NDUFS6|GSTK1|KMO|UQCRQ|NDUFS7|NDUFC2|COX6A2|NDUFS5|ND4|-|SDHA|-|ND3|SLC25A25|COX5A|NDUFB5|NDUFA1|LETM1|STOML2|TST|NDUFB4|MTFP1|MPC2|-|NDUFA13|ATP5D|ATP5G1|SLC25A4|TIMM44|TIMM22|-|MTCH2|COX6C|VDAC2|MPV17L2|
			GO:0005740	mitochondrial envelope	cellular_component	1.8719e-08	1.2011e-05	83	2330	376	19209	ENSSSCG00000015790,ENSSSCG00000009164,ENSSSCG00000017544,ENSSSCG00000010320,ENSSSCG00000006070,ENSSSCG00000009908,ENSSSCG00000024772,ENSSSCG00000017803,ENSSSCG00000007524,ENSSSCG00000018084,ENSSSCG00000012494,ENSSSCG00000018087,ENSSSCG00000020686,ENSSSCG00000000133,ENSSSCG00000010007,ENSSSCG00000007743,ENSSSCG00000023277,ENSSSCG00000002022,ENSSSCG00000008675,ENSSSCG00000024693,ENSSSCG00000003343,…	SLC25A4|CISD2|ATP5G1|VDAC2|COX6C|TRIAP1|-|TIMM22|-|ND3|TIMM8A|ND4|SDHA|TST|MTFP1|CHCHD2|NDUFA1|BCL2L2|LETM1|MRPL17|-|UQCR10|ND2|PRELID2|GSTK1|HMGCL|ATP5L|NDUFS5|-|COX7A1|MTX2|NDUFC1|-|FBXL4|NDUFB3|SLC25A3|NDUFA13|-|ATP5D|ATG5|MPV17L2|TOMM7|MCL1|TIMM44|MTCH2|TOMM6|COX5A|SLC25A25|-|-|FIS1|NDUFB4|RHOT1|STOML2|MPC2|NDUFB5|-|FDXR|-|SAMM50|-|BID|SLC25A6|ND1|KMO|NDUFS6|UQCRQ|COX6A2|NDUFS7|NDUFC2|SLC25A3…
			GO:0002682	regulation of immune system process	biological_process	2.1849e-08	1.35e-05	140	2330	725	19209	ENSSSCG00000028758,ENSSSCG00000009630,ENSSSCG00000008144,ENSSSCG00000026803,ENSSSCG00000030361,ENSSSCG00000011618,ENSSSCG00000008214,ENSSSCG00000000875,ENSSSCG00000011459,ENSSSCG00000022080,ENSSSCG00000024311,ENSSSCG00000030898,ENSSSCG00000022864,ENSSSCG00000007143,ENSSSCG00000009007,ENSSSCG00000016298,ENSSSCG00000010453,ENSSSCG00000008090,ENSSSCG00000017505,ENSSSCG00000025795,ENSSSCG00000011125,…	LBP|EGR3|NCK2|-|PRKCZ|GATA2|FABP1|NR1H4|SELK|RHOA|CCR2|MAFB|-|MAVS|-|INPP5D|IFIT1|IL1A|MED1|CSF3R|GATA3|PGLYRP2|KMT2E|PSMB4|GPR183|-|IKZF3|-|MSN|STOML2|TRAF2|STX4|PNP|SERPINE1|CXCL9|NFKBID|MALT1|NOV|CD93|PAG1|VIMP|ATG5|C3AR1|WNT5A|ARRB2|CD1D|CD247|TRAT1|CD84|SNRPB|SPNS2|SFRP1|-|RNF135|ALOX15|KCNN4|-|TKFC|HIF1A|TRIM15|MZB1|GPSM3|C5AR1|-|CD86|-|NTHL1|ELF1|TARBP2|ECM1|-|TRIB1|RHBDD3|FCER1G|-|ANXA5|-…
			GO:0031966	mitochondrial membrane	cellular_component	3.7209e-08	2.2169e-05	78	2330	349	19209	ENSSSCG00000013232,ENSSSCG00000013591,ENSSSCG00000006652,ENSSSCG00000013896,ENSSSCG00000015384,ENSSSCG00000004370,ENSSSCG00000013431,ENSSSCG00000025104,ENSSSCG00000013936,ENSSSCG00000014116,ENSSSCG00000011764,ENSSSCG00000006304,ENSSSCG00000005302,ENSSSCG00000017735,ENSSSCG00000026807,ENSSSCG00000030304,ENSSSCG00000027757,ENSSSCG00000002449,ENSSSCG00000005636,ENSSSCG00000024316,ENSSSCG00000022234,…	MTCH2|TIMM44|MCL1|MPV17L2|TOMM7|ATG5|ATP5D|-|NDUFA13|-|NDUFB5|MPC2|STOML2|RHOT1|NDUFB4|-|FIS1|-|SLC25A25|COX5A|TOMM6|SLC25A38|NDUFC2|NDUFS7|COX6A2|NDUFS6|KMO|UQCRQ|SLC25A6|ND1|BID|-|SAMM50|-|FDXR|MAVS|COX16|-|RSAD2|-|SCO1|DMPK|GLUD1|NDUFB2|NDUFA5|-|NDUFAF5|-|TIMM22|-|COX6C|VDAC2|ATP5G1|SLC25A4|CISD2|LETM1|BCL2L2|NDUFA1|TST|MTFP1|SDHA|ND4|ND3|MTX2|COX7A1|-|NDUFS5|ATP5L|HMGCL|GSTK1|ND2|UQCR10|-|MRP…
			GO:0006807	nitrogen compound metabolic process	biological_process	1.1539e-07	6.6377e-05	693	2330	4788	19209	ENSSSCG00000016970,ENSSSCG00000012676,ENSSSCG00000015984,ENSSSCG00000013300,ENSSSCG00000014672,ENSSSCG00000013931,ENSSSCG00000021355,ENSSSCG00000012171,ENSSSCG00000016520,ENSSSCG00000015839,ENSSSCG00000025095,ENSSSCG00000024592,ENSSSCG00000022732,ENSSSCG00000006163,ENSSSCG00000028663,ENSSSCG00000012382,ENSSSCG00000012576,ENSSSCG00000001611,ENSSSCG00000013747,ENSSSCG00000028320,ENSSSCG00000030418,…	-|MBNL3|HOXD4|EHF|TRIM6|GMIP|SOD1|PRDX4|CREB3L2|-|-|ANKRD17|-|PKIA|RBM25|IGBP1|CHRDL1|-|RAD23A|-|-|-|C14orf166|FOXP2|HES4|SS18|-|NUP62|ITGA8|MTERF2|URAD|PCBD1|MRPL44|SPCS3|CELF1|BACH2|-|PPM1A|ASL|EXOSC6|UBL5|PLPP2|-|RRP7A|-|-|-|PRELP|LCAT|TOB1|GATAD2A|-|B
			GO:0044238	primary metabolic process	biological_process	1.3392e-07	7.4468e-05	1117	2330	8103	19209	ENSSSCG00000013658,ENSSSCG00000006859,ENSSSCG00000025544,ENSSSCG00000009358,ENSSSCG00000006535,ENSSSCG00000001137,ENSSSCG00000003428,ENSSSCG00000027675,ENSSSCG00000017755,ENSSSCG00000024330,ENSSSCG00000027396,ENSSSCG00000015424,ENSSSCG00000001099,ENSSSCG00000009722,ENSSSCG00000005846,ENSSSCG00000003733,ENSSSCG00000007743,ENSSSCG00000024356,ENSSSCG00000005039,ENSSSCG00000007227,ENSSSCG00000015235,…	S1PR2|DPH5|-|-|PMVK|HIST1H1D|MTHFR|FOXP1|NOS2|-|-|PSMC2|CMAH|SPOCK3|NELFB|KLHL14|CHCHD2|-|STYX|ID1|ETS1|APOA4|C2CD3|-|PFKFB4|GDPD3|-|ADH5|TMEM86B|-|-|NR2F6|TP53|RDX|-|FBXO18|MRPS34|FEN1|SKP2|NAF1|-|-|-|ISCA2|ORC4|HIVEP1|-|BRCA1|ITGB2|ESCO2|GALNT8|TIPIN|-|MRRF|DHDH|-|PPARGC1A|PFDN6|CLGN|-|ATP5D|RPL13|HRH4|GPS2|CUL4B|KAT7|-|TSR2|-|CARF|HNF1B|RASA2|RAB7A|PIK3IP1|AIDA|-|ENO2|RASAL2|-|MAN2C1|-|-|ZGPAT…
			GO:0002376	immune system process	biological_process	2.4277e-07	0.00013064	234	2330	1424	19209	ENSSSCG00000004791,ENSSSCG00000001231,ENSSSCG00000011405,ENSSSCG00000016106,ENSSSCG00000001405,ENSSSCG00000005211,ENSSSCG00000009320,ENSSSCG00000016138,ENSSSCG00000017755,ENSSSCG00000027675,ENSSSCG00000023688,ENSSSCG00000011664,ENSSSCG00000016769,ENSSSCG00000005089,ENSSSCG00000024024,ENSSSCG00000011333,ENSSSCG00000023594,ENSSSCG00000029849,ENSSSCG00000007817,ENSSSCG00000025644,ENSSSCG00000001229,…	RASGRP1|SLA-1|HYAL2|-|LTB|CD274|FLT1|CREB1|NOS2|FOXP1|IFNLR1|RBP1|CDK13|SIX4|CX3CR1|-|RARRES2|S1PR1|IL4R|CD1A|TMP-CH242-74M17.2|ISG15|SOX9|LCP2|GCSAM|SENP1|CNR2|PIK3AP1|AP1G1|SOD1|GMIP|LGALS1|CXCL8|SNX10|FAS|APOA4|-|ANKRD17|AGPAT5|ETS1|FOS|GGT1|MEF2C|ETV6|CD109|-|CCR7|RC3H1|-|CLEC7A|ZP3|EDN3|CD151|TMEM131|HHEX|GCNT3|STK3|SLC25A38|PRKCQ|-|EREG|-|CMKLR1|SLAMF6|BST1|-|TLR9|-|S100A14|RSAD2|TRIM21|LFN…
			GO:0006366	transcription from RNA polymerase II promoter	biological_process	3.5561e-07	0.00018538	225	2330	1349	19209	ENSSSCG00000022832,ENSSSCG00000025775,ENSSSCG00000023016,ENSSSCG00000013028,ENSSSCG00000009359,ENSSSCG00000003539,ENSSSCG00000029275,ENSSSCG00000030015,ENSSSCG00000025440,ENSSSCG00000005084,ENSSSCG00000017940,ENSSSCG00000021964,ENSSSCG00000005318,ENSSSCG00000017672,ENSSSCG00000012051,ENSSSCG00000024621,ENSSSCG00000006560,ENSSSCG00000024190,ENSSSCG00000029493,ENSSSCG00000011776,ENSSSCG00000010224,…	-|TADA2A|-|ESRRA|-|GRHL3|PPARGC1A|-|TCEB3|PPM1A|GPS2|PIK3R1|CREB3|MED13|RUNX1|KAT2B|CREB3L4|-|-|YEATS2|EGR2|HNRNPA2B1|RBPJ|HIVEP1|BRCA1|-|-|WDR61|IKZF2|CALCOCO1|TOB1|GATAD2A|-|-|-|HHEX|BCL11A|-|PBX3|-|-|-|IKBKG|-|INHBA|INSIG1|CCNT2|-|LMNA|-|-|-|NPAS2|SAP1
			GO:0019866	organelle inner membrane	cellular_component	6.3779e-07	0.00032241	63	2330	279	19209	ENSSSCG00000028346,ENSSSCG00000004872,ENSSSCG00000003343,ENSSSCG00000013436,ENSSSCG00000024693,ENSSSCG00000017227,ENSSSCG00000018065,ENSSSCG00000018069,ENSSSCG00000012623,ENSSSCG00000024550,ENSSSCG00000024144,ENSSSCG00000014889,ENSSSCG00000003653,ENSSSCG00000025688,ENSSSCG00000026025,ENSSSCG00000023777,ENSSSCG00000016466,ENSSSCG00000025686,ENSSSCG00000014289,ENSSSCG00000017114,ENSSSCG00000025533,…	SAMM50|-|-|-|MRPL17|FDXR|ND1|ND2|SLC25A6|UQCR10|NDUFS7|NDUFC2|NDUFS5|COX6A2|HMGCL|ATP5L|GSTK1|KMO|UQCRQ|NDUFS6|COX7A1|SLC25A38|-|-|NDUFAF5|NDUFC1|NDUFB2|NDUFA5|LEMD2|-|RSAD2|-|NDUFB3|SCO1|GLUD1|SLC25A3|SLC25A4|ATP5D|ATP5G1|-|NDUFA13|MPV17L2|COX6C|VDAC2|MTCH2|-|TIMM44|TIMM22|SLC25A25|COX5A|ND3|SDHA|-|ND4|-|MPC2|STOML2|MTFP1|NDUFB4|TST|LETM1|NDUFA1|NDUFB5|
			GO:0032991	macromolecular complex	cellular_component	1.1404e-06	0.00055953	563	2330	3844	19209	ENSSSCG00000024694,ENSSSCG00000008388,ENSSSCG00000011927,ENSSSCG00000011552,ENSSSCG00000013118,ENSSSCG00000011952,ENSSSCG00000013124,ENSSSCG00000013297,ENSSSCG00000017065,ENSSSCG00000030685,ENSSSCG00000004802,ENSSSCG00000003268,ENSSSCG00000000169,ENSSSCG00000016061,ENSSSCG00000026064,ENSSSCG00000013435,ENSSSCG00000000276,ENSSSCG00000005704,ENSSSCG00000013870,ENSSSCG00000003943,ENSSSCG00000024693,…	-|REL|UBE2B|ARPC4|MRPL16|-|PATL1|CD44|-|ARID2|-|TSEN34|-|-|LSM5|MBD3|TARBP2|EXOSC2|-|MED8|MRPL17|CPSF3|MRPS26|VAMP8|SMARCD3|HNRNPM|PPP1R15A|CDK5RAP3|TRAT1|-|TAF3|FCF1|-|E2F8|CDC5L|MALT1|RPS12|VPS72|MPV17L2|PRPH|TOMM7|-|MAP2|RNF111|COPS5|-|COX5A|-|TOMM6|-|
			GO:0044455	mitochondrial membrane part	cellular_component	1.4093e-06	0.00067173	37	2330	139	19209	ENSSSCG00000016607,ENSSSCG00000016495,ENSSSCG00000007076,ENSSSCG00000009063,ENSSSCG00000016100,ENSSSCG00000029900,ENSSSCG00000024947,ENSSSCG00000000769,ENSSSCG00000024550,ENSSSCG00000018069,ENSSSCG00000018065,ENSSSCG00000028346,ENSSSCG00000004872,ENSSSCG00000025533,ENSSSCG00000023777,ENSSSCG00000017114,ENSSSCG00000024144,ENSSSCG00000025688,ENSSSCG00000003653,ENSSSCG00000002449,ENSSSCG00000018087,…	NDUFA5|NDUFB2|NDUFAF5|NDUFC1|NDUFB3|DMPK|-|BID|UQCR10|ND2|ND1|SAMM50|-|COX7A1|ATP5L|NDUFS6|NDUFS7|COX6A2|NDUFS5|-|ND4|FIS1|ND3|TOMM6|COX5A|NDUFA1|NDUFB5|RHOT1|NDUFB4|-|NDUFA13|ATP5D|TIMM22|-|ATG5|-|TOMM7|
			GO:0005747	mitochondrial respiratory chain complex I	cellular_component	2.1509e-06	0.00092113	17	2330	42	19209	ENSSSCG00000016100,ENSSSCG00000026807,ENSSSCG00000024947,ENSSSCG00000011764,ENSSSCG00000023277,ENSSSCG00000018084,ENSSSCG00000009063,ENSSSCG00000018087,ENSSSCG00000002449,ENSSSCG00000016495,ENSSSCG00000016607,ENSSSCG00000017114,ENSSSCG00000024144,ENSSSCG00000003653,ENSSSCG00000013936,ENSSSCG00000018069,ENSSSCG00000018065	NDUFB3|NDUFB4|-|NDUFB5|NDUFA1|ND3|NDUFC1|ND4|-|NDUFB2|NDUFA5|NDUFS6|NDUFS7|NDUFS5|NDUFA13|ND2|ND1|
			GO:0030964	NADH dehydrogenase complex	cellular_component	2.1509e-06	0.00092113	17	2330	42	19209	ENSSSCG00000003653,ENSSSCG00000024144,ENSSSCG00000017114,ENSSSCG00000018069,ENSSSCG00000018065,ENSSSCG00000013936,ENSSSCG00000024947,ENSSSCG00000026807,ENSSSCG00000016100,ENSSSCG00000023277,ENSSSCG00000011764,ENSSSCG00000009063,ENSSSCG00000018084,ENSSSCG00000016495,ENSSSCG00000016607,ENSSSCG00000018087,ENSSSCG00000002449	NDUFS5|NDUFS7|NDUFS6|ND2|ND1|NDUFA13|-|NDUFB4|NDUFB3|NDUFA1|NDUFB5|NDUFC1|ND3|NDUFB2|NDUFA5|ND4|-|
			GO:0045271	respiratory chain complex I	cellular_component	2.1509e-06	0.00092113	17	2330	42	19209	ENSSSCG00000024144,ENSSSCG00000003653,ENSSSCG00000017114,ENSSSCG00000018065,ENSSSCG00000018069,ENSSSCG00000013936,ENSSSCG00000024947,ENSSSCG00000016100,ENSSSCG00000026807,ENSSSCG00000023277,ENSSSCG00000011764,ENSSSCG00000018084,ENSSSCG00000009063,ENSSSCG00000016607,ENSSSCG00000016495,ENSSSCG00000018087,ENSSSCG00000002449	NDUFS7|NDUFS5|NDUFS6|ND1|ND2|NDUFA13|-|NDUFB3|NDUFB4|NDUFA1|NDUFB5|ND3|NDUFC1|NDUFA5|NDUFB2|ND4|-|
			GO:0090304	nucleic acid metabolic process	biological_process	2.1535e-06	0.00092113	520	2330	3544	19209	ENSSSCG00000008090,ENSSSCG00000008439,ENSSSCG00000025293,ENSSSCG00000017833,ENSSSCG00000002429,ENSSSCG00000011358,ENSSSCG00000016892,ENSSSCG00000022655,ENSSSCG00000029082,ENSSSCG00000012730,ENSSSCG00000026810,ENSSSCG00000017591,ENSSSCG00000005983,ENSSSCG00000002762,ENSSSCG00000024385,ENSSSCG00000014204,ENSSSCG00000004985,ENSSSCG00000001815,ENSSSCG00000004917,ENSSSCG00000009157,ENSSSCG00000014114,…	IL1A|RHOQ|HLTF|-|FOXN3|TREX1|FST|PTGES2|KMT2E|AFF2|-|NME2|ATAD2|TERF2|RNASEH2B|DCP2|-|-|MALT1|TET2|PAPD4|-|E2F8|VPS72|THAP1|PARP10|-|-|-|ANP32B|COPS5|RNF111|ENPP2|RNASE4|-|TAF11|-|-|NKX2-3|HIVEP2|-|MED8|MESP1|SMARCD3|CPSF3|PLAC8|HNRNPM|-|-|ELK4|MED25|PPP1R15A|CDK5RAP1|-|BRD4|-|TAF3|CDK5RAP3|FCF1|-|CHD2|REL|UBE2B|DGKQ|-|TRIB1|PATL1|SP1|TSEN34|ARID2|-|-|-|ZNF26|EXOSC2|TARBP2|LSM5|PEG3|MBD3|NOP14|ZP…
			GO:0034641	cellular nitrogen compound metabolic process	biological_process	2.449e-06	0.0010213	647	2330	4498	19209	ENSSSCG00000007907,ENSSSCG00000030241,ENSSSCG00000010638,ENSSSCG00000017516,ENSSSCG00000011551,ENSSSCG00000010581,ENSSSCG00000016836,ENSSSCG00000014414,ENSSSCG00000012793,ENSSSCG00000005038,ENSSSCG00000003097,ENSSSCG00000012659,ENSSSCG00000025008,ENSSSCG00000030364,ENSSSCG00000024753,ENSSSCG00000017046,ENSSSCG00000002357,ENSSSCG00000008039,ENSSSCG00000005096,ENSSSCG00000021810,ENSSSCG00000017952,…	USP7|-|TCF7L2|SP2|TADA3|PSD|NADK2|-|HCFC1|PSMC6|MYPOP|ZNF280C|-|-|ZGPAT|-|ALDH6A1|NTHL1|HIF1A|-|SAT2|RASAL2|RRP1B|-|DEK|ARHGAP21|TRIM15|-|-|RASA2|HNF1B|-|-|CARF|TSR2|KAT7|-|NFKBID|-|MBD1|CXCL9|BRMS1|STRAP|ASXL2|NME1|MLLT3|CCL17|-|RBM38|RFK|-|SMARCAD1|-|NPR1|ATF7IP|SMPDL3A|-|RPS21|-|POLR3K|-|ZEB2|-|FOXN2|PYGO1|SMAD2|MYBL2|ZNF24|KMO|GATA3|EGR3|ECD|MBD2|-|NR1H4|MAVS|MYC|RPL35A|RAD18|TP53|POLR2K|PPRC…
			GO:0005654	nucleoplasm	cellular_component	2.6502e-06	0.0010783	274	2330	1678	19209	ENSSSCG00000011013,ENSSSCG00000004951,ENSSSCG00000004347,ENSSSCG00000009096,ENSSSCG00000030291,ENSSSCG00000017913,ENSSSCG00000008376,ENSSSCG00000002802,ENSSSCG00000008013,ENSSSCG00000029774,ENSSSCG00000017468,ENSSSCG00000002930,ENSSSCG00000011235,ENSSSCG00000005672,ENSSSCG00000005389,ENSSSCG00000030514,ENSSSCG00000017070,ENSSSCG00000013320,ENSSSCG00000017335,ENSSSCG00000009834,ENSSSCG00000021411,…	WAC|AAGAB|FBXL4|EXOSC9|RPRD2|PSMB6|COMMD1|GINS3|IGFALS|RNF7|-|ZNF260|UBP1|PTPA|TEX10|-|HAND1|PAX6|HEXIM2|ATXN2|HIST1H2BD|HYPK|RBL1|ELF1|SGO2|UBE2I|PRMT2|RNF4|-|FANCM|HSPH1|GATA2|FABP1|SNF8|NCOA6|PSME3|ORC3|RBBP6|TCF4|MAFB|-|MED1|HDAC1|RPS19BP1|MPPE1|USF2|IKZF3|HINT1|KAT6A|TOE1|RBM48|ISG20|SP4|PARPBP|TAF2|CUX1|DPY30|POU2F1|EAF2|ZNF22|FAM222B|CDK13|PPP1R10|MED11|-|CDC14A|HES6|POLR2E|-|GATAD2B|-|ZDH…
			GO:0005634	nucleus	cellular_component	2.7173e-06	0.0010793	642	2330	4444	19209	ENSSSCG00000028126,ENSSSCG00000007967,ENSSSCG00000003412,ENSSSCG00000002860,ENSSSCG00000003998,ENSSSCG00000009178,ENSSSCG00000017505,ENSSSCG00000008014,ENSSSCG00000001865,ENSSSCG00000030507,ENSSSCG00000003354,ENSSSCG00000022864,ENSSSCG00000004535,ENSSSCG00000030898,ENSSSCG00000005345,ENSSSCG00000021461,ENSSSCG00000027147,ENSSSCG00000008214,ENSSSCG00000011618,ENSSSCG00000001520,ENSSSCG00000005000,…	MPPE1|ZNF213|EXOSC10|PDCD5|ZNF274|-|MED1|NUBP2|SCAPER|SMNDC1|-|-|TCF4|MAFB|PAX5|SNF8|CENPH|FABP1|GATA2|LEMD2|FANCM|HSPH1|-|EAF2|RPF2|-|SP4|GTF2H5|MSN|RBM48|-|HINT1|-|PSMB4|-|-|HIST1H2BD|TALDO1|NCBP3|PAX6|HAND1|TEX10|PTPA|-|TKFC|HOPX|ZNF260|-|-|IGFALS|-|COMMD1|GINS3|ZMYND8|PSMB6|RPRD2|AAGAB|WAC|ACADS|-|RNF4|HDAC9|PRMT2|UBE2I|TELO2|ELF1|-|ACACB|DCLRE1B|RBL1|-|-|NLE1|KDM1B|-|IFI35|UBC|EP400|DIAPH2|Z…
			GO:0006357	regulation of transcription from RNA polymerase II promoter	biological_process	3.1521e-06	0.0012224	214	2330	1293	19209	ENSSSCG00000022101,ENSSSCG00000001049,ENSSSCG00000022155,ENSSSCG00000011776,ENSSSCG00000010224,ENSSSCG00000015836,ENSSSCG00000029493,ENSSSCG00000006560,ENSSSCG00000024190,ENSSSCG00000004473,ENSSSCG00000013938,ENSSSCG00000015972,ENSSSCG00000017558,ENSSSCG00000028481,ENSSSCG00000016164,ENSSSCG00000001757,ENSSSCG00000029578,ENSSSCG00000015962,ENSSSCG00000029275,ENSSSCG00000030015,ENSSSCG00000003539,…	BRCA1|HIVEP1|RBPJ|YEATS2|EGR2|HNRNPA2B1|-|CREB3L4|-|-|GATAD2A|-|TOB1|CALCOCO1|IKZF2|WDR61|-|-|PPARGC1A|-|GRHL3|-|ESRRA|-|TADA2A|-|RUNX1|KAT2B|CREB3|MED13|PIK3R1|GPS2|PPM1A|LMNA|-|INSIG1|INHBA|CCNT2|IKBKG|-|NELFE|TLR9|-|MLLT10|PPARA|SAP130|-|-|NPAS2|-|-|HHEX|BCL11A|-|-|-|PBX3|-|FOSL1|MEF2C|ETV6|MEF2B|CHCHD2|FOS|NFKBIZ|CRTC2|PHF14|IGBP1|ID1|CHRDL1|ETS1|PKIA|-|-|CREB3L2|-|EHF|BRD7|NR2F6|NPAT|TP53|PP…
			GO:0046483	heterocycle metabolic process	biological_process	3.2688e-06	0.0012224	630	2330	4378	19209	ENSSSCG00000023852,ENSSSCG00000005404,ENSSSCG00000007504,ENSSSCG00000005276,ENSSSCG00000015671,ENSSSCG00000000491,ENSSSCG00000009193,ENSSSCG00000006572,ENSSSCG00000000612,ENSSSCG00000028237,ENSSSCG00000021825,ENSSSCG00000003559,ENSSSCG00000007970,ENSSSCG00000010002,ENSSSCG00000021343,ENSSSCG00000002917,ENSSSCG00000004516,ENSSSCG00000008298,ENSSSCG00000023489,ENSSSCG00000021410,ENSSSCG00000012939,…	CCL17|-|RBM38|RFK|-|-|SMARCAD1|NPR1|ATF7IP|-|RPS21|-|POLR3K|-|ZEB2|NFKBID|MBD1|-|CXCL9|STRAP|BRMS1|ASXL2|NME1|MLLT3|HOGA1|EGR3|ECD|MBD2|-|NR1H4|MAVS|MYC|RPL35A|FOXN2|-|PYGO1|SMAD2|MYBL2|ZNF24|KMO|GATA3|PSMC6|MYPOP|-|ZNF280C|ZGPAT|-|ALDH6A1|NTHL1|USP7|-|SP2|TCF7L2|TADA3|PSD|NADK2|-|HCFC1|CYP1A1|RASA2|-|HNF1B|-|-|CARF|TSR2|KAT7|-|-|HIF1A|RASAL2|RRP1B|DEK|-|ARHGAP21|TRIM15|-|CALCOCO1|-|-|IRAK3|-|-|R…
			GO:0005746	mitochondrial respiratory chain	cellular_component	3.2973e-06	0.0012224	21	2330	62	19209	ENSSSCG00000018087,ENSSSCG00000002449,ENSSSCG00000016495,ENSSSCG00000016607,ENSSSCG00000009063,ENSSSCG00000018084,ENSSSCG00000024316,ENSSSCG00000023277,ENSSSCG00000011764,ENSSSCG00000026807,ENSSSCG00000016100,ENSSSCG00000024947,ENSSSCG00000024550,ENSSSCG00000013936,ENSSSCG00000018069,ENSSSCG00000018065,ENSSSCG00000025533,ENSSSCG00000017114,ENSSSCG00000025688,ENSSSCG00000003653,ENSSSCG00000024144	ND4|-|NDUFB2|NDUFA5|NDUFC1|ND3|COX5A|NDUFA1|NDUFB5|NDUFB4|NDUFB3|-|UQCR10|NDUFA13|ND2|ND1|COX7A1|NDUFS6|COX6A2|NDUFS5|NDUFS7|
			GO:0003824	catalytic activity	molecular_function	4.2762e-06	0.0015508	786	2330	5466	19209	ENSSSCG00000027165,ENSSSCG00000003721,ENSSSCG00000025440,ENSSSCG00000025268,ENSSSCG00000004744,ENSSSCG00000027865,ENSSSCG00000015115,ENSSSCG00000014173,ENSSSCG00000029183,ENSSSCG00000022492,ENSSSCG00000022526,ENSSSCG00000027544,ENSSSCG00000011253,ENSSSCG00000029306,ENSSSCG00000003589,ENSSSCG00000009469,ENSSSCG00000023949,ENSSSCG00000012138,ENSSSCG00000030224,ENSSSCG00000016226,ENSSSCG00000020669,…	UBE2G2|CHST9|TCEB3|CKM|TYRO3|GALC|CBL|LNPEP|SEC11A|AMPD3|-|-|-|-|MECR|-|-|ACE2|-|-|-|-|EGR2|-|-|PKDCC|-|-|RBBP5|PSTK|PMM1|ALDH16A1|GGH|PFKFB3|-|-|MAPK8|NAAA|RIPK4|EXD3|NDUFC2|YDJC|STK3|TM4SF1|-|FMO3|PCBD2|AOC3|ACADL|STYK1|-|-|ERAP1|IKBKG|TRIM21|-|WRNIP1|GMPPB|-|-|-|CGN|LIPG|-|ALDH7A1|-|-|MGMT|MSRB2|ABCA1|GOLT1A|PTS|POLE2|-|ST8SIA4|USP25|GGT1|PASK|BARD1|ADAM19|-|AEN|CAMKV|-|ST3GAL1|-|GSTK1|-|MSH4|…
			GO:0031982	vesicle	cellular_component	5.0688e-06	0.0017991	343	2330	2183	19209	ENSSSCG00000013252,ENSSSCG00000021729,ENSSSCG00000015069,ENSSSCG00000000647,ENSSSCG00000017054,ENSSSCG00000015525,ENSSSCG00000025686,ENSSSCG00000002557,ENSSSCG00000007387,ENSSSCG00000008439,ENSSSCG00000028346,ENSSSCG00000017137,ENSSSCG00000011856,ENSSSCG00000014876,ENSSSCG00000010166,ENSSSCG00000023690,ENSSSCG00000005983,ENSSSCG00000010128,ENSSSCG00000011399,ENSSSCG00000028758,ENSSSCG00000005372,…	F2|-|APOC3|OLR1|CYFIP2|TOR3A|KMO|NUDT14|PI3|RHOQ|SAMM50|METRNL|RPL35A|MYO7A|NTPCR|PTMA|ATAD2|SEPT5|GNAI2|LBP|ANP32B|COPS5|CHID1|MTCH2|HOGA1|NME1|C8G|PRPH|MLLT3|SLC12A9|PI16|FBLN5|NEBL|SERPINE1|ERP29|STX4|NDUFB4|SDSL|SCNN1A|RNASE4|COX5A|RND3|SEPT11|PIK3IP1|MOB1A|HNRNPM|PBLD|SAT2|ENO2|VAMP8|ARL15|FXYD3|KHK|CD63|ARPC2|GALNT7|SEC24B|SLC16A1|RAB7A|ZDHHC15|ABHD14A|WASF3|PRRC2A|TBCA|CD44|SDK1|ARPC4|SUMO…
			GO:0000978	RNA polymerase II core promoter proximal region sequence-specific DNA binding	molecular_function	5.3859e-06	0.0018217	50	2330	216	19209	ENSSSCG00000017468,ENSSSCG00000001847,ENSSSCG00000007366,ENSSSCG00000016639,ENSSSCG00000028760,ENSSSCG00000025293,ENSSSCG00000004505,ENSSSCG00000003943,ENSSSCG00000017070,ENSSSCG00000008909,ENSSSCG00000013320,ENSSSCG00000029450,ENSSSCG00000027675,ENSSSCG00000016138,ENSSSCG00000027396,ENSSSCG00000008392,ENSSSCG00000010472,ENSSSCG00000000006,ENSSSCG00000005089,ENSSSCG00000004528,ENSSSCG00000006562,…	-|MESP1|MYBL2|FOXP2|-|HLTF|SMAD2|MED8|HAND1|-|PAX6|HDAC1|FOXP1|CREB1|-|BCL11A|HHEX|PPARA|SIX4|MBD2|GATAD2B|-|PAX5|TCF4|MAFB|-|CARF|NFAT5|CREB3|E2F8|TCF7L2|CREB3L2|SP1|ESRRA|EHF|FOS|MYPOP|-|NFIB|MBD3|ELF1|FOSL1|-|-|MEF2C|RBPJ|ETV6|ZGPAT|EGR2|MEF2B|
			GO:0009058	biosynthetic process	biological_process	5.4481e-06	0.0018217	592	2330	4149	19209	ENSSSCG00000009440,ENSSSCG00000027526,ENSSSCG00000008788,ENSSSCG00000007331,ENSSSCG00000029371,ENSSSCG00000009937,ENSSSCG00000004470,ENSSSCG00000007160,ENSSSCG00000007524,ENSSSCG00000002835,ENSSSCG00000009908,ENSSSCG00000011750,ENSSSCG00000026960,ENSSSCG00000021560,ENSSSCG00000022575,ENSSSCG00000008690,ENSSSCG00000002377,ENSSSCG00000007454,ENSSSCG00000002802,ENSSSCG00000008376,ENSSSCG00000016753,…	ELF1|MAN1B1|-|RBL1|C5AR1|ACACB|-|DDRGK1|-|TOX3|TRIAP1|PLD1|ZNF280D|UBE2I|PRMT2|RNF4|EIF2B2|ZMYND8|GINS3|COMMD1|POLD2|EIF2A|DKK3|WAC|PAX6|HAND1|ZNF280B|HMGCL|-|ZNF260|PQLC3|HOPX|ACSL3|PNP|SP4|GTF2H5|-|SOAT1|HINT1|P2RY13|EAF2|GUF1|-|ACSF3|PAX5|PDGFA|-|-|MAFB|TCF4|HSPH1|FANCM|GATA2|SNF8|-|NCK2|-|NAGS|ACSS1|-|ZNF213|-|NUBP2|INPP5D|SORD|-|ZNF274|MED1|-|FOSL1|UBE2V1|-|-|MEF2B|-|CRTC2|PHF14|NFKBIZ|-|-|H…
			GO:0031988	membrane-bounded vesicle	cellular_component	5.46e-06	0.0018217	334	2330	2122	19209	ENSSSCG00000009888,ENSSSCG00000025698,ENSSSCG00000026807,ENSSSCG00000007768,ENSSSCG00000000707,ENSSSCG00000009870,ENSSSCG00000024316,ENSSSCG00000028384,ENSSSCG00000026721,ENSSSCG00000010523,ENSSSCG00000013232,ENSSSCG00000012837,ENSSSCG00000006203,ENSSSCG00000005372,ENSSSCG00000000195,ENSSSCG00000005166,ENSSSCG00000005840,ENSSSCG00000024673,ENSSSCG00000002444,ENSSSCG00000001570,ENSSSCG00000023619,…	ERP29|SERPINE1|NDUFB4|STX4|SCNN1A|SDSL|COX5A|RND3|RNASE4|HOGA1|MTCH2|CHID1|COPS5|ANP32B|PRPH|MLLT3|C8G|NME1|FBLN5|PI16|SLC12A9|NEBL|RPL35A|METRNL|NTPCR|MYO7A|ATAD2|PTMA|LBP|GNAI2|SEPT5|CYFIP2|OLR1|APOC3|-|F2|NUDT14|KMO|TOR3A|PI3|RHOQ|SAMM50|ALDH6A1|CLEC3B|-|MYO1E|CKAP4|TST|ACADSB|SEPT6|ARF5|DEFB1|B3GAT3|GALE|CD44|SDK1|ARPC4|PCK2|SUMO3|CHD2|LAMP3|GALNT7|ARPC2|CD63|SLC16A1|SEC24B|PRRC2A|TBCA|WASF3|…
			GO:0031975	envelope	cellular_component	5.6667e-06	0.0018536	115	2330	623	19209	ENSSSCG00000030304,ENSSSCG00000027757,ENSSSCG00000002449,ENSSSCG00000022240,ENSSSCG00000024316,ENSSSCG00000005636,ENSSSCG00000022234,ENSSSCG00000014116,ENSSSCG00000011764,ENSSSCG00000006304,ENSSSCG00000026807,ENSSSCG00000017735,ENSSSCG00000005302,ENSSSCG00000013431,ENSSSCG00000013936,ENSSSCG00000002929,ENSSSCG00000025104,ENSSSCG00000004744,ENSSSCG00000013232,ENSSSCG00000006652,ENSSSCG00000029603,…	-|FIS1|-|-|COX5A|SLC25A25|TOMM6|-|NDUFB5|MPC2|NDUFB4|RHOT1|STOML2|ATP5D|NDUFA13|SYNE4|-|TYRO3|MTCH2|MCL1|-|TIMM44|TOMM7|MPV17L2|-|-|ATG5|NDUFA5|NDUFB2|PRKCZ|-|LEMD2|NDUFAF5|MRPS15|-|LMNA|MAVS|NXF1|-|RSAD2|-|COX16|NDC1|SYNE3|DMPK|GLUD1|SCO1|SLC25A6|ND1|BID
			GO:0031967	organelle envelope	cellular_component	8.4055e-06	0.0026966	114	2330	621	19209	ENSSSCG00000022234,ENSSSCG00000024316,ENSSSCG00000022240,ENSSSCG00000005636,ENSSSCG00000002449,ENSSSCG00000027757,ENSSSCG00000030304,ENSSSCG00000026807,ENSSSCG00000005302,ENSSSCG00000017735,ENSSSCG00000006304,ENSSSCG00000011764,ENSSSCG00000014116,ENSSSCG00000004744,ENSSSCG00000002929,ENSSSCG00000013936,ENSSSCG00000025104,ENSSSCG00000013431,ENSSSCG00000007544,ENSSSCG00000004370,ENSSSCG00000015384,…	TOMM6|COX5A|-|SLC25A25|-|FIS1|-|NDUFB4|STOML2|RHOT1|MPC2|NDUFB5|-|TYRO3|SYNE4|NDUFA13|-|ATP5D|-|ATG5|TOMM7|MPV17L2|-|MCL1|-|TIMM44|MTCH2|NDUFAF5|LEMD2|-|NDUFB2|NDUFA5|PRKCZ|DMPK|GLUD1|SYNE3|SCO1|-|NXF1|-|RSAD2|NDC1|COX16|MAVS|LMNA|MRPS15|-|FDXR|-|-|SAMM50|BID|SLC25A6|ND1|NDUFS6|UQCRQ|KMO|KLHDC2|COX6A2|NDUFC2|FAM76B|-|NDUFS7|SLC16A3|SLC25A38|ND3|TIMM8A|ND4|SDHA|MTFP1|TST|TSPO|CHCHD2|-|NDUFA1|BCL2L…
			GO:0070469	respiratory chain	cellular_component	8.799e-06	0.0027695	23	2330	78	19209	ENSSSCG00000023277,ENSSSCG00000011764,ENSSSCG00000024947,ENSSSCG00000016100,ENSSSCG00000026807,ENSSSCG00000016607,ENSSSCG00000016495,ENSSSCG00000018087,ENSSSCG00000002449,ENSSSCG00000024316,ENSSSCG00000018084,ENSSSCG00000009063,ENSSSCG00000025533,ENSSSCG00000003903,ENSSSCG00000024144,ENSSSCG00000014889,ENSSSCG00000003653,ENSSSCG00000025688,ENSSSCG00000017114,ENSSSCG00000018069,ENSSSCG00000018065,…	NDUFA1|NDUFB5|-|NDUFB3|NDUFB4|NDUFA5|NDUFB2|ND4|-|COX5A|ND3|NDUFC1|COX7A1|-|NDUFS7|NDUFC2|NDUFS5|COX6A2|NDUFS6|ND2|ND1|NDUFA13|UQCR10|
			GO:0000987	core promoter proximal region sequence-specific DNA binding	molecular_function	9.8615e-06	0.0030465	52	2330	232	19209	ENSSSCG00000030351,ENSSSCG00000010224,ENSSSCG00000024753,ENSSSCG00000022155,ENSSSCG00000014149,ENSSSCG00000024152,ENSSSCG00000024190,ENSSSCG00000028237,ENSSSCG00000012967,ENSSSCG00000009440,ENSSSCG00000013435,ENSSSCG00000005190,ENSSSCG00000015962,ENSSSCG00000029578,ENSSSCG00000003097,ENSSSCG00000002383,ENSSSCG00000013300,ENSSSCG00000013028,ENSSSCG00000016520,ENSSSCG00000000272,ENSSSCG00000010638,…	MEF2B|EGR2|ZGPAT|RBPJ|MEF2C|ETV6|-|-|FOSL1|ELF1|MBD3|NFIB|-|-|MYPOP|FOS|EHF|ESRRA|CREB3L2|SP1|TCF7L2|E2F8|CREB3|NFAT5|CARF|TCF4|MAFB|-|PAX5|-|GATAD2B|MBD2|SIX4|PPARA|HHEX|BCL11A|-|CREB1|HDAC1|FOXP1|-|GATA3|HAND1|PAX6|SMAD2|MED8|HLTF|-|FOXP2|MYBL2|MESP1|-|
			GO:0031324	negative regulation of cellular metabolic process	biological_process	1.0346e-05	0.003138	197	2330	1193	19209	ENSSSCG00000003200,ENSSSCG00000028840,ENSSSCG00000008909,ENSSSCG00000027244,ENSSSCG00000027675,ENSSSCG00000016138,ENSSSCG00000005201,ENSSSCG00000011405,ENSSSCG00000003588,ENSSSCG00000005846,ENSSSCG00000014934,ENSSSCG00000016639,ENSSSCG00000028760,ENSSSCG00000017251,ENSSSCG00000027982,ENSSSCG00000000816,ENSSSCG00000006562,ENSSSCG00000004332,ENSSSCG00000013774,ENSSSCG00000008357,ENSSSCG00000016342,…	NUP62|EZH2|-|SPINK1|FOXP1|CREB1|-|HYAL2|SRSF4|NELFB|CHORDC1|FOXP2|-|SOX9|ISG15|SENP1|GATAD2B|BACH2|-|SPRED2|HES6|-|MPHOSPH8|EDNRA|TLE4|GREM1|GABARAPL2|-|SIX4|HIST1H1D|-|-|DVL1|DYNLL1|TP53|H2AFZ|PFDN5|-|BRD7|NR2F6|MEF2C|PASK|ETV6|MORF4L2|TSPO|-|-|CD109|APOA4|PKIA|-|IGBP1|PHF14|ID1|DUSP6|HIST2H2AA4|-|HHEX|BCL11A|-|-|EREG|-|-|CHMP1A|ZP3|TRIM21|-|-|SCO1|-|INSIG1|PTPRJ|ZC3H14|FBXO18|PPARA|SAP130|NELFE…
			GO:0001159	core promoter proximal region DNA binding	molecular_function	1.0848e-05	0.0032316	52	2330	233	19209	ENSSSCG00000010472,ENSSSCG00000008392,ENSSSCG00000027396,ENSSSCG00000029450,ENSSSCG00000027675,ENSSSCG00000016138,ENSSSCG00000008909,ENSSSCG00000017070,ENSSSCG00000011125,ENSSSCG00000013320,ENSSSCG00000025293,ENSSSCG00000004505,ENSSSCG00000003943,ENSSSCG00000001847,ENSSSCG00000007366,ENSSSCG00000016639,ENSSSCG00000028760,ENSSSCG00000017468,ENSSSCG00000002755,ENSSSCG00000016117,ENSSSCG00000030898,…	HHEX|BCL11A|-|HDAC1|FOXP1|CREB1|-|HAND1|GATA3|PAX6|HLTF|SMAD2|MED8|MESP1|MYBL2|FOXP2|-|-|NFAT5|CARF|MAFB|-|TCF4|PAX5|-|GATAD2B|MBD2|PPARA|SIX4|EHF|SP1|CREB3L2|ESRRA|TCF7L2|E2F8|CREB3|RBPJ|ZGPAT|MEF2C|ETV6|MEF2B|EGR2|-|-|ELF1|FOSL1|NFIB|MBD3|-|MYPOP|-|FOS|
			GO:0051252	regulation of RNA metabolic process	biological_process	1.1139e-05	0.00326	357	2330	2366	19209	ENSSSCG00000007331,ENSSSCG00000026915,ENSSSCG00000004470,ENSSSCG00000007160,ENSSSCG00000017397,ENSSSCG00000027918,ENSSSCG00000021069,ENSSSCG00000026931,ENSSSCG00000023221,ENSSSCG00000005466,ENSSSCG00000005190,ENSSSCG00000009440,ENSSSCG00000014907,ENSSSCG00000010462,ENSSSCG00000004852,ENSSSCG00000008690,ENSSSCG00000029230,ENSSSCG00000026748,ENSSSCG00000021560,ENSSSCG00000022575,ENSSSCG00000009864,…	RBL1|-|-|DDRGK1|MLX|STAT1|-|SERTAD1|-|PTBP3|NFIB|ELF1|CREBZF|PCGF5|NSMCE3|RNF4|ECM1|PLK1|UBE2I|PRMT2|-|PRDX5|TRIAP1|ZNF280D|TOX3|-|CCDC85B|WAC|DKK3|SFRP1|EIF2A|-|ZMYND8|APBB1|COMMD1|-|-|ZNF260|HOPX|UBP1|PAX6|HAND1|ZNF280B|HEXIM2|-|HINT1|KAT6A|IKZF3|USF2|LRIF1|-|TRAF2|SP4|GTF2H5|-|BHLHE40|TAF2|DPY30|EAF2|WNT5A|ARRB2|AHI1|POU2F1|SNF8|NCOA6|NCK2|HSPH1|GATA2|TCF4|MAFB|RHOA|PAX5|-|MED1|ZNF274|-|ZNF213…
			GO:0010467	gene expression	biological_process	1.2421e-05	0.0035726	531	2330	3705	19209	ENSSSCG00000027675,ENSSSCG00000017755,ENSSSCG00000028840,ENSSSCG00000008909,ENSSSCG00000015424,ENSSSCG00000027396,ENSSSCG00000028760,ENSSSCG00000005846,ENSSSCG00000003859,ENSSSCG00000014850,ENSSSCG00000001137,ENSSSCG00000009358,ENSSSCG00000013384,ENSSSCG00000003289,ENSSSCG00000003072,ENSSSCG00000001876,ENSSSCG00000003342,ENSSSCG00000022459,ENSSSCG00000013873,ENSSSCG00000021644,ENSSSCG00000017950,…	FOXP1|NOS2|EZH2|-|PSMC2|-|-|NELFB|ZCCHC11|SPCS2|HIST1H1D|-|-|ISOC2|ZNF573|IMP3|DVL1|-|NR2F6|BRD7|TP53|POLR2K|PPRC1|SNRPE|VWA1|-|MEF2C|ETV6|-|CHCHD2|ID1|ETS1|C2CD3|EIF4E3|SF1|EREG|BCL11A|ISCA2|-|SFR1|RC3H1|RDX|MRPS15|-|ERCC6|C3orf33|-|MRPS34|MAPKAPK5|-|PPARGC1A|CNTN1|-|TNFRSF11A|GPS2|RPL13|BRCA1|HIVEP1|FGF19|RBPJ|YEATS2|IRAK3|-|MRRF|CALCOCO1|-|-|RPL36A|TRIM15|-|RRP1B|HIF1A|-|KAT7|-|CARF|TSR2|HNF1B…
			GO:0006139	nucleobase-containing compound metabolic process	biological_process	1.277e-05	0.0036106	611	2330	4276	19209	ENSSSCG00000029600,ENSSSCG00000013747,ENSSSCG00000028320,ENSSSCG00000030418,ENSSSCG00000012576,ENSSSCG00000012382,ENSSSCG00000001611,ENSSSCG00000025095,ENSSSCG00000024592,ENSSSCG00000006163,ENSSSCG00000028663,ENSSSCG00000015839,ENSSSCG00000016520,ENSSSCG00000013300,ENSSSCG00000014672,ENSSSCG00000013931,ENSSSCG00000021355,ENSSSCG00000015984,ENSSSCG00000012676,ENSSSCG00000016970,ENSSSCG00000004332,…	-|RAD23A|-|-|CHRDL1|IGBP1|-|-|ANKRD17|PKIA|RBM25|-|CREB3L2|EHF|TRIM6|GMIP|SOD1|HOXD4|MBNL3|-|BACH2|-|MRPL44|CELF1|ITGA8|MTERF2|SS18|NUP62|HES4|FOXP2|C14orf166|-|ZSCAN30|CREB3L4|KAT6B|-|-|HNRNPA2B1|PLEKHG6|TOB1|GATAD2A|-|RAD51D|-|-|-|-|RRP7A|UBL5|PPM1A|EXO
			GO:2001141	regulation of RNA biosynthetic process	biological_process	1.42e-05	0.0039482	345	2330	2286	19209	ENSSSCG00000006799,ENSSSCG00000002885,ENSSSCG00000017494,ENSSSCG00000007023,ENSSSCG00000014264,ENSSSCG00000028638,ENSSSCG00000024002,ENSSSCG00000011534,ENSSSCG00000024019,ENSSSCG00000015378,ENSSSCG00000005838,ENSSSCG00000002837,ENSSSCG00000008516,ENSSSCG00000006000,ENSSSCG00000006310,ENSSSCG00000004166,ENSSSCG00000017918,ENSSSCG00000029852,ENSSSCG00000011880,ENSSSCG00000011618,ENSSSCG00000009334,…	LRIF1|USF2|IKZF3|KAT6A|HINT1|-|-|BHLHE40|GTF2H5|SP4|TRAF2|-|DPY30|TAF2|POU2F1|AHI1|ARRB2|WNT5A|EAF2|GATA2|HSPH1|NCK2|NCOA6|SNF8|PAX5|MAFB|RHOA|TCF4|-|-|ZNF274|MED1|HDAC1|ZNF316|CARD14|HIST1H2AC|ZNF213|STAT1|MLX|DDRGK1|-|-|RBL1|PCGF5|NSMCE3|ELF1|CREBZF|NFIB|-|SERTAD1|-|PRMT2|UBE2I|PLK1|RNF4|ECM1|TOX3|ZNF280D|TRIAP1|-|PRDX5|WAC|CCDC85B|-|COMMD1|APBB1|ZMYND8|-|SFRP1|DKK3|EIF2A|UBP1|HOPX|ZNF260|-|-|H…
			GO:1901360	organic cyclic compound metabolic process	biological_process	1.4622e-05	0.0039987	641	2330	4506	19209	ENSSSCG00000025371,ENSSSCG00000028815,ENSSSCG00000029493,ENSSSCG00000010316,ENSSSCG00000006560,ENSSSCG00000003740,ENSSSCG00000000709,ENSSSCG00000015836,ENSSSCG00000013938,ENSSSCG00000017558,ENSSSCG00000028350,ENSSSCG00000026989,ENSSSCG00000016756,ENSSSCG00000004473,ENSSSCG00000009598,ENSSSCG00000022240,ENSSSCG00000006346,ENSSSCG00000009359,ENSSSCG00000027733,ENSSSCG00000023331,ENSSSCG00000005084,…	-|-|-|KAT6B|CREB3L4|ZSCAN30|PLEKHG6|HNRNPA2B1|GATAD2A|TOB1|LCAT|RAD51D|BLVRA|-|-|-|-|-|RRP7A|UBL5|PPM1A|EXOSC6|LMNA|-|SWI5|CCNT2|INTS9|INSIG1|-|-|MLLT10|SAP130|CMKLR1|PNKP|NT5C|-|ENTPD8|PRKCQ|-|SLC25A38|-|-|ZP3|NOP14|STUB1|-|RAD23A|-|-|-|CHRDL1|IGBP1|-|RB
			GO:1901576	organic substance biosynthetic process	biological_process	1.5486e-05	0.0041669	578	2330	4074	19209	ENSSSCG00000016117,ENSSSCG00000017553,ENSSSCG00000022417,ENSSSCG00000030357,ENSSSCG00000027800,ENSSSCG00000005005,ENSSSCG00000001235,ENSSSCG00000023417,ENSSSCG00000021810,ENSSSCG00000005096,ENSSSCG00000024753,ENSSSCG00000017046,ENSSSCG00000005038,ENSSSCG00000003097,ENSSSCG00000025008,ENSSSCG00000012659,ENSSSCG00000016836,ENSSSCG00000017955,ENSSSCG00000012793,ENSSSCG00000007907,ENSSSCG00000030241,…	CARF|KAT7|HNF1B|-|-|RPL36A|TRIM15|-|-|HIF1A|ZGPAT|-|PSMC6|MYPOP|-|ZNF280C|NADK2|MPDU1|HCFC1|USP7|-|TCF7L2|CPEB4|SP2|PCK2|TADA3|NR1H4|MAVS|MYC|RPL35A|EGR3|ECD|LBP|MBD2|SDS|KMO|PTGES|GALNT11|GATA3|FOXN2|-|PYGO1|SMAD2|MYBL2|ZNF24|-|-|NPR1|ATF7IP|-|RPS21|-|POLR3K|ZEB2|RFK|ASXL2|NME1|VIMP|MLLT3|HOGA1|NFKBID|MBD1|SH3GLB1|MGAT2|STRAP|BRMS1|-|NME3|HIST1H1D|-|PMVK|PSMC2|-|NOS2|FOXP1|-|EZH2|-|ZCCHC11|-|-|N…
			GO:0018130	heterocycle biosynthetic process	biological_process	1.7771e-05	0.0047056	403	2330	2732	19209	ENSSSCG00000011880,ENSSSCG00000006310,ENSSSCG00000004166,ENSSSCG00000017918,ENSSSCG00000029852,ENSSSCG00000008516,ENSSSCG00000006000,ENSSSCG00000025104,ENSSSCG00000015378,ENSSSCG00000024019,ENSSSCG00000005302,ENSSSCG00000005838,ENSSSCG00000002837,ENSSSCG00000002135,ENSSSCG00000024002,ENSSSCG00000011534,ENSSSCG00000007023,ENSSSCG00000011716,ENSSSCG00000014264,ENSSSCG00000028638,ENSSSCG00000006799,…	EAF2|POU2F1|AHI1|ARRB2|WNT5A|DPY30|TAF2|-|SP4|GTF2H5|STOML2|TRAF2|-|PNP|-|BHLHE40|KAT6A|P2RY13|HINT1|-|LRIF1|IKZF3|USF2|CARD14|HIST1H2AC|ZNF213|-|HDAC1|ZNF316|MED1|-|ZNF274|-|TCF4|MAFB|RHOA|-|PAX5|NCK2|NCOA6|SNF8|GATA2|HSPH1|ZNF280D|-|TRIAP1|PRDX5|TOX3|-|PLK1|ECM1|RNF4|PRMT2|UBE2I|SERTAD1|-|NSMCE3|PCGF5|ELF1|CREBZF|NFIB|-|MLX|STAT1|DDRGK1|-|-|C5AR1|ACACB|RBL1|HEXIM2|ZNF280B|HAND1|PAX6|-|UBP1|HOPX…
			GO:0010557	positive regulation of macromolecule biosynthetic process	biological_process	1.9844e-05	0.0051725	174	2330	1037	19209	ENSSSCG00000011025,ENSSSCG00000025095,ENSSSCG00000002383,ENSSSCG00000015235,ENSSSCG00000012382,ENSSSCG00000006567,ENSSSCG00000030351,ENSSSCG00000024152,ENSSSCG00000014149,ENSSSCG00000007743,ENSSSCG00000012967,ENSSSCG00000017466,ENSSSCG00000010575,ENSSSCG00000017950,ENSSSCG00000021644,ENSSSCG00000026959,ENSSSCG00000013300,ENSSSCG00000003342,ENSSSCG00000016520,ENSSSCG00000025130,ENSSSCG00000005089,…	-|-|FOS|ETS1|IGBP1|CRTC2|MEF2B|ETV6|MEF2C|CHCHD2|FOSL1|CCR7|PPRC1|TP53|BRD7|NPAT|EHF|DVL1|CREB3L2|-|SIX4|GREM1|NFAT5|SOX9|SENP1|HYAL2|C14orf166|-|NUP62|SS18|LTB|PSMC2|CREB1|FOXP1|-|PKD2|ITGA8|IKZF2|CALCOCO1|-|WDR61|-|EGR2|RBPJ|CREB3L4|KAT6B|-|BRCA1|PPM1A|
			GO:0048583	regulation of response to stimulus	biological_process	2.0656e-05	0.0052407	338	2330	2208	19209	ENSSSCG00000005096,ENSSSCG00000001847,ENSSSCG00000015519,ENSSSCG00000001235,ENSSSCG00000025876,ENSSSCG00000001075,ENSSSCG00000003155,ENSSSCG00000010026,ENSSSCG00000011810,ENSSSCG00000016932,ENSSSCG00000010835,ENSSSCG00000022227,ENSSSCG00000001056,ENSSSCG00000011672,ENSSSCG00000011615,ENSSSCG00000023842,ENSSSCG00000017524,ENSSSCG00000022417,ENSSSCG00000028220,ENSSSCG00000029531,ENSSSCG00000000361,…	HIF1A|MESP1|RASAL2|TRIM15|PBLD|DEK|PPP1R15A|PIK3IP1|-|DEPDC1B|AIDA|BRD4|RANBP9|RASA2|RAB7A|TRAT1|CDK5RAP3|HNF1B|-|-|CD63|-|REL|TCF7L2|PRKCDBP|C5orf30|PSD|RHBDD3|TRIB1|FGD6|UBE2B|CD44|LAMTOR4|-|GPSM3|ULK3|-|ZGPAT|NTHL1|-|TARBP2|SMAD2|IL1A|FST|GADD45G|GATA3|AGR2|APOC3|TAB1|-|F2|LBP|-|TERF2|MBD2|CCR2|RNASEH2B|NR1H4|-|AKAP11|METRNL|-|MAVS|CXCL9|MALT1|NFKBID|ANKRD10|STRAP|FBLN5|SH3GLB1|MLLT3|VIMP|ASXL…
			GO:0006355	regulation of transcription, DNA-dependent	biological_process	2.0734e-05	0.0052407	343	2330	2281	19209	ENSSSCG00000023677,ENSSSCG00000028388,ENSSSCG00000022670,ENSSSCG00000005604,ENSSSCG00000022195,ENSSSCG00000028525,ENSSSCG00000006074,ENSSSCG00000010472,ENSSSCG00000026607,ENSSSCG00000012083,ENSSSCG00000026938,ENSSSCG00000001423,ENSSSCG00000011436,ENSSSCG00000000006,ENSSSCG00000008171,ENSSSCG00000005090,ENSSSCG00000026229,ENSSSCG00000026266,ENSSSCG00000029039,ENSSSCG00000029408,ENSSSCG00000009346,…	CHMP1A|-|-|PBX3|-|-|STK3|HHEX|-|RIPK4|HIST2H2AA4|NELFE|TLR9|PPARA|NPAS2|-|PCBD2|-|-|ZFP30|-|INHBA|TRIM21|IKBKG|-|RUNX1|NDUFA13|KAT2B|MED13|CREB3|PIK3R1|-|TCEB3|APBB3|-|ESRRA|GRHL3|TADA2A|-|-|IKZF2|WDR61|-|EGR2|-|-|HYAL2|-|SUB1|CREB1|-|-|PKD2|-|MED11|TLE4|GREM1|SIX4|CDK13|MPHOSPH8|UBE2L3|HES6|SENP1|GATAD2B|SOX9|NFAT5|PFDN5|NPAT|H2AFZ|RWDD3|-|NFKBIZ|FOS|CRTC2|PHF14|-|FOSL1|-|PASK|-|MORF4L2|MEF2B|UB…
			GO:0050900	leukocyte migration	biological_process	2.5427e-05	0.0061832	42	2330	184	19209	ENSSSCG00000009947,ENSSSCG00000028758,ENSSSCG00000013593,ENSSSCG00000029849,ENSSSCG00000023594,ENSSSCG00000024024,ENSSSCG00000011459,ENSSSCG00000017879,ENSSSCG00000024311,ENSSSCG00000006582,ENSSSCG00000021511,ENSSSCG00000008090,ENSSSCG00000007691,ENSSSCG00000009320,ENSSSCG00000007527,ENSSSCG00000025795,ENSSSCG00000011125,ENSSSCG00000001439,ENSSSCG00000029371,ENSSSCG00000023852,ENSSSCG00000009517,…	CMKLR1|LBP|CCL25|S1PR1|RARRES2|CX3CR1|SELK|SPNS2|CCR2|S100A14|GCSAM|IL1A|ZP3|FLT1|EDN3|CSF3R|GATA3|GPSM3|C5AR1|CCL17|GPR183|AIF1|-|RABGEF1|MSN|-|CCR7|NKX2-3|SERPINE1|ITGB2|ECM1|CXCL9|-|CNR2|CREB3|NOV|FCER1G|GPR15|CCL22|CXCL8|C3AR1|WNT5A|
			GO:0016070	RNA metabolic process	biological_process	2.5524e-05	0.0061832	447	2330	3064	19209	ENSSSCG00000025315,ENSSSCG00000028388,ENSSSCG00000023677,ENSSSCG00000022670,ENSSSCG00000005604,ENSSSCG00000022195,ENSSSCG00000000369,ENSSSCG00000006470,ENSSSCG00000028525,ENSSSCG00000010472,ENSSSCG00000006074,ENSSSCG00000026938,ENSSSCG00000026607,ENSSSCG00000012083,ENSSSCG00000011436,ENSSSCG00000001423,ENSSSCG00000005183,ENSSSCG00000000006,ENSSSCG00000008171,ENSSSCG00000005090,ENSSSCG00000026229,…	-|-|CHMP1A|-|PBX3|-|PYM1|RRNAD1|-|HHEX|STK3|HIST2H2AA4|-|RIPK4|TLR9|NELFE|PSIP1|PPARA|NPAS2|-|PCBD2|-|ZC3H14|TRA2A|ZFP30|SF3B4|-|INHBA|-|IKBKG|-|TRIM21|NDUFA13|KAT2B|RUNX1|PIK3R1|CREB3|MED13|TCEB3|-|APBB3|ESRRA|GRHL3|-|TADA2A|-|-|IKZF2|-|WDR61|SRSF9|-|EGR
			GO:0071840	cellular component organization or biogenesis	biological_process	2.5575e-05	0.0061832	568	2330	3915	19209	ENSSSCG00000002529,ENSSSCG00000016138,ENSSSCG00000005201,ENSSSCG00000004791,ENSSSCG00000005669,ENSSSCG00000017263,ENSSSCG00000009717,ENSSSCG00000006562,ENSSSCG00000003774,ENSSSCG00000000382,ENSSSCG00000012767,ENSSSCG00000029362,ENSSSCG00000003347,ENSSSCG00000016709,ENSSSCG00000011246,ENSSSCG00000007979,ENSSSCG00000025980,ENSSSCG00000012571,ENSSSCG00000012534,ENSSSCG00000020991,ENSSSCG00000011077,…	-|CREB1|-|RASGRP1|MIGA2|GNA13|CBR4|GATAD2B|MSH4|-|HAUS7|CHMP2A|MRPL20|SNX10|VILL|LUC7L|CHMP4C|COL4A6|MORF4L2|-|MSRB2|ABCA1|LSM6|LIPG|-|HIST2H2AA4|-|COL5A1|RBBP5|NIN|INHBA|PLEKHA1|-|TRIM21|NDC1|MAP1LC3B|PDCD6IP|-|ARFIP2|PCBD2|ANTXR1|-|CBL|-|GRHL3|TPCN2|TYR
			GO:1901362	organic cyclic compound biosynthetic process	biological_process	2.7709e-05	0.0066035	410	2330	2796	19209	ENSSSCG00000024430,ENSSSCG00000016639,ENSSSCG00000028760,ENSSSCG00000005846,ENSSSCG00000003859,ENSSSCG00000011725,ENSSSCG00000005029,ENSSSCG00000027675,ENSSSCG00000017755,ENSSSCG00000000165,ENSSSCG00000011046,ENSSSCG00000028840,ENSSSCG00000008909,ENSSSCG00000003716,ENSSSCG00000003200,ENSSSCG00000027396,ENSSSCG00000015424,ENSSSCG00000001137,ENSSSCG00000010275,ENSSSCG00000006535,ENSSSCG00000009316,…	HES4|FOXP2|-|NELFB|ZCCHC11|-|C14orf166|FOXP1|NOS2|MTERF2|ITGA8|EZH2|-|SS18|NUP62|-|PSMC2|HIST1H1D|PCBD1|PMVK|URAD|-|NME3|-|BACH2|-|-|NR2F6|BRD7|HOXD4|ATP5G1|TP53|PPRC1|POLR2K|-|CREB3L2|-|ZNF573|DVL1|SOD1|TRIM6|EHF|-|CHRDL1|ETS1|IGBP1|ID1|PKIA|APOA4|-|-|-|MEF2C|-|ETV6|-|CHCHD2|ZP3|-|SFR1|SF1|EREG|-|-|PRKCQ|SLC25A38|-|BCL11A|ERCC6|C3orf33|-|-|MLLT10|SAP130|-|ENTPD8|CMKLR1|-|LMNA|INSIG1|CCNT2|ATP5D|…
			GO:0034654	nucleobase-containing compound biosynthetic process	biological_process	2.8393e-05	0.0066712	393	2330	2671	19209	ENSSSCG00000011025,ENSSSCG00000006567,ENSSSCG00000026722,ENSSSCG00000002383,ENSSSCG00000011951,ENSSSCG00000030632,ENSSSCG00000016378,ENSSSCG00000030351,ENSSSCG00000012534,ENSSSCG00000022537,ENSSSCG00000020991,ENSSSCG00000005008,ENSSSCG00000012967,ENSSSCG00000001010,ENSSSCG00000006883,ENSSSCG00000026959,ENSSSCG00000016738,ENSSSCG00000000266,ENSSSCG00000022164,ENSSSCG00000000382,ENSSSCG00000025298,…	-|CRTC2|PHF14|FOS|NFKBIZ|UBE2V1|PASK|MEF2B|MORF4L2|-|-|POLE2|FOSL1|WRNIP1|RWDD3|NPAT|H2AFZ|PFDN5|HSF2BP|-|-|UBE2L3|HES6|EDNRA|MPHOSPH8|POLR2E|TLE4|GREM1|CDK13|SIX4|PPP1R10|-|MED11|SOX9|NFAT5|SENP1|GATAD2B|GUCA2A|-|-|HYAL2|ATP5L|PKD2|SUB1|-|CREB1|-|WDR61|-
			GO:0006725	cellular aromatic compound metabolic process	biological_process	2.9848e-05	0.0069156	623	2330	4394	19209	ENSSSCG00000025298,ENSSSCG00000005786,ENSSSCG00000000382,ENSSSCG00000000266,ENSSSCG00000007979,ENSSSCG00000001010,ENSSSCG00000006883,ENSSSCG00000015040,ENSSSCG00000005008,ENSSSCG00000020991,ENSSSCG00000012534,ENSSSCG00000016378,ENSSSCG00000002383,ENSSSCG00000010756,ENSSSCG00000009036,ENSSSCG00000011620,ENSSSCG00000009925,ENSSSCG00000016138,ENSSSCG00000002529,ENSSSCG00000027614,ENSSSCG00000023777,…	-|SNRPA1|-|PFDN5|LUC7L|WRNIP1|RWDD3|PTS|POLE2|-|MORF4L2|PASK|FOS|MGMT|LSM6|-|-|CREB1|-|-|ATP5L|MBNL2|-|-|RASGRP1|GUCA2A|GATAD2B|SENP1|PAPOLG|-|CDK13|MSH4|POLR2E|EDNRA|UBE2L3|APBB3|GRHL3|-|-|CCL22|-|CREB3|TCEB3|-|-|-|EGR2|-|-|AMPD3|-|SLC25A25|GGH|-|HHEX|ST
			GO:0009892	negative regulation of metabolic process	biological_process	3.0382e-05	0.006943	209	2330	1296	19209	ENSSSCG00000013030,ENSSSCG00000008690,ENSSSCG00000008388,ENSSSCG00000010638,ENSSSCG00000016981,ENSSSCG00000014633,ENSSSCG00000026097,ENSSSCG00000030241,ENSSSCG00000026748,ENSSSCG00000021409,ENSSSCG00000011927,ENSSSCG00000022575,ENSSSCG00000021560,ENSSSCG00000024753,ENSSSCG00000013435,ENSSSCG00000005190,ENSSSCG00000003326,ENSSSCG00000005466,ENSSSCG00000014907,ENSSSCG00000000276,ENSSSCG00000026733,…	PRDX5|RNF4|REL|TCF7L2|CPEB4|PRKCDBP|LAMP3|-|PLK1|TRIB1|UBE2B|PRMT2|UBE2I|ZGPAT|MBD3|NFIB|PEG3|PTBP3|CREBZF|TARBP2|-|ACACB|-|MYPOP|RBL1|MLX|PBLD|ATXN2|PAX6|PIK3IP1|PPP1R15A|HAND1|MED25|HEXIM2|ELK4|AIDA|-|ORMDL1|HIF1A|-|PTPA|-|HOPX|-|MESP1|SFRP1|DKK3|-|CCDC85B|CDK5RAP1|CDK5RAP3|TRAT1|WAC|TAF3|HNF1B|VIMP|PARP10|ATG5|ARRB2|WNT5A|POU2F1|E2F8|MBD1|DPY30|STRAP|BRMS1|ATF7IP|-|PARPBP|BHLHE40|ZEB2|ERP29|SE…
			GO:0034379	very-low-density lipoprotein particle assembly	biological_process	3.1867e-05	0.0071838	5	2330	5	19209	ENSSSCG00000021464,ENSSSCG00000000260,ENSSSCG00000015069,ENSSSCG00000016223,ENSSSCG00000005918	SOAT1|SOAT2|APOC3|ACSL3|DGAT1|
			GO:0010556	regulation of macromolecule biosynthetic process	biological_process	3.2938e-05	0.0073264	378	2330	2549	19209	ENSSSCG00000006630,ENSSSCG00000021410,ENSSSCG00000012939,ENSSSCG00000027223,ENSSSCG00000002917,ENSSSCG00000004516,ENSSSCG00000004917,ENSSSCG00000009157,ENSSSCG00000013352,ENSSSCG00000004589,ENSSSCG00000006203,ENSSSCG00000005926,ENSSSCG00000016700,ENSSSCG00000008575,ENSSSCG00000004826,ENSSSCG00000005166,ENSSSCG00000013896,ENSSSCG00000025551,ENSSSCG00000001533,ENSSSCG00000004739,ENSSSCG00000003559,…	VPS72|STRAP|BRMS1|THAP1|NFKBID|MBD1|MALT1|TET2|E2F8|RNF111|COPS5|PARP10|-|ASXL2|VIMP|MLLT3|MPV17L2|-|TAF11|-|-|HIVEP2|NKX2-3|ZEB2|-|ATF7IP|-|MYBL2|FST|ZNF24|FOXN2|IL1A|PYGO1|RHOQ|HLTF|FOXN3|SMAD2|KMT2E|PTGES2|F2|ACOT8|NME2|GATA3|MBD2|ATAD2|TERF2|ECD|EGR3|LBP|MAVS|MYC|NR1H4|DGKQ|UBE2B|TRIB1|TADA3|USP7|-|-|CPEB4|REL|CHD2|SP2|TCF7L2|SP1|HCFC1|PSMC6|MYPOP|-|ZNF280C|-|ARID2|TARBP2|PEG3|MBD3|ZGPAT|ZNF2…
			GO:0005730	nucleolus	cellular_component	3.4209e-05	0.0074546	100	2330	535	19209	ENSSSCG00000021590,ENSSSCG00000001708,ENSSSCG00000002719,ENSSSCG00000004917,ENSSSCG00000005614,ENSSSCG00000027223,ENSSSCG00000014372,ENSSSCG00000016151,ENSSSCG00000000745,ENSSSCG00000013028,ENSSSCG00000005372,ENSSSCG00000004394,ENSSSCG00000024221,ENSSSCG00000027733,ENSSSCG00000004589,ENSSSCG00000023984,ENSSSCG00000029578,ENSSSCG00000013432,ENSSSCG00000028638,ENSSSCG00000022240,ENSSSCG00000015779,…	RPL23|CDC5L|EXOSC6|MALT1|FAM129B|THAP1|-|MAP2|DDX11|ESRRA|ANP32B|RPF2|SMUG1|RRP7A|RNF111|RSL1D1|-|MIDN|-|-|CDKN2AIP|RBPJ|GTF2H5|VMP1|NAA10|UTP18|BHLHE40|-|SRSF9|ISG20|POLR3K|NOP14|MED1|NIN|RBBP5|ORC4|DIAPH2|NLE1|NOP10|-|GATA3|CHCHD1|EXOSC10|-|RPS19BP1|PNKP|SKP2|TTC3|ABTB1|FEN1|ERCC6|ZNF330|MKNK2|DNTTIP2|WDR74|ZC3H14|TRA2A|CHD2|TP53|PLK1|POLR2K|FBXO11|HAUS7|MRTO4|MRPL40|IMP3|-|SCNM1|LSM6|RPL34|TSP…
			GO:0032774	RNA biosynthetic process	biological_process	3.4409e-05	0.0074546	356	2330	2396	19209	ENSSSCG00000008516,ENSSSCG00000006000,ENSSSCG00000004166,ENSSSCG00000006310,ENSSSCG00000029852,ENSSSCG00000017918,ENSSSCG00000011880,ENSSSCG00000006799,ENSSSCG00000002885,ENSSSCG00000017494,ENSSSCG00000014264,ENSSSCG00000007023,ENSSSCG00000028638,ENSSSCG00000024002,ENSSSCG00000011534,ENSSSCG00000015378,ENSSSCG00000024019,ENSSSCG00000005838,ENSSSCG00000002837,ENSSSCG00000003354,ENSSSCG00000009178,…	DPY30|TAF2|AHI1|POU2F1|WNT5A|ARRB2|EAF2|LRIF1|USF2|IKZF3|HINT1|KAT6A|-|-|BHLHE40|SP4|GTF2H5|TRAF2|-|-|-|MED1|ZNF274|HDAC1|ZNF316|CARD14|ZNF213|HIST1H2AC|GATA2|HSPH1|NCK2|SNF8|NCOA6|PAX5|MAFB|RHOA|TCF4|UBE2I|PRMT2|PLK1|RNF4|ECM1|TOX3|ZNF280D|TRIAP1|-|PRDX5|-|-|DDRGK1|MLX|STAT1|RBL1|C5AR1|CREBZF|ELF1|NSMCE3|PCGF5|-|NFIB|SERTAD1|-|UBP1|-|ZNF260|HOPX|-|ZNF280B|HEXIM2|HAND1|PAX6|WAC|CCDC85B|-|APBB1|CO…
			GO:0044271	cellular nitrogen compound biosynthetic process	biological_process	3.5077e-05	0.0075019	405	2330	2764	19209	ENSSSCG00000023677,ENSSSCG00000028388,ENSSSCG00000025315,ENSSSCG00000022670,ENSSSCG00000002268,ENSSSCG00000005604,ENSSSCG00000000061,ENSSSCG00000022195,ENSSSCG00000028525,ENSSSCG00000006074,ENSSSCG00000010472,ENSSSCG00000026607,ENSSSCG00000012083,ENSSSCG00000026938,ENSSSCG00000001423,ENSSSCG00000015501,ENSSSCG00000011436,ENSSSCG00000000006,ENSSSCG00000008171,ENSSSCG00000005090,ENSSSCG00000026229,…	CHMP1A|-|-|-|AKAP5|PBX3|PMM1|-|-|STK3|HHEX|-|RIPK4|HIST2H2AA4|NELFE|GPR52|TLR9|PPARA|NPAS2|-|PCBD2|-|-|ZFP30|-|INHBA|TRIM21|FPGS|IKBKG|-|NDUFA13|RUNX1|KAT2B|MED13|PANK2|CREB3|PIK3R1|-|TCEB3|APBB3|-|ESRRA|ATP5G3|GRHL3|TADA2A|-|-|HDC|AMPD3|IKZF2|WDR61|-|PNPO|EGR2|-|-|-|HYAL2|-|SUB1|-|CREB1|-|PKD2|ATP5L|PPP1R10|MED11|-|TLE4|GREM1|SIX4|CDK13|EDNRA|MPHOSPH8|POLR2E|UBE2L3|HES6|GUCA2A|SENP1|GATAD2B|SOX9…
			GO:0006351	transcription, DNA-dependent	biological_process	3.5962e-05	0.0075939	354	2330	2383	19209	ENSSSCG00000016117,ENSSSCG00000017553,ENSSSCG00000022227,ENSSSCG00000004972,ENSSSCG00000017524,ENSSSCG00000030357,ENSSSCG00000011127,ENSSSCG00000022417,ENSSSCG00000023417,ENSSSCG00000001235,ENSSSCG00000027800,ENSSSCG00000003155,ENSSSCG00000003197,ENSSSCG00000011810,ENSSSCG00000025182,ENSSSCG00000003943,ENSSSCG00000005096,ENSSSCG00000021810,ENSSSCG00000028624,ENSSSCG00000009240,ENSSSCG00000016435,…	CARF|KAT7|BRD4|-|CDK5RAP3|-|TAF3|HNF1B|-|TRIM15|-|PPP1R15A|MED25|-|ELK4|MED8|HIF1A|-|-|PLAC8|SMARCD3|MESP1|-|ZNF26|ZGPAT|MBD3|PEG3|ZNF280C|-|-|ARID2|MYPOP|PSMC6|-|HCFC1|SP1|SP2|REL|TCF7L2|CHD2|-|-|USP7|TRIB1|TADA3|UBE2B|DGKQ|NR1H4|MYC|MAVS|ECD|EGR3|ATAD2|MBD2|GATA3|NME2|KMT2E|PTGES2|SMAD2|FOXN3|HLTF|RHOQ|PYGO1|FOXN2|IL1A|ZNF24|MYBL2|FST|-|-|ATF7IP|-|ZEB2|NKX2-3|HIVEP2|POLR3K|-|-|-|TAF11|MLLT3|ASX…
			GO:0048584	positive regulation of response to stimulus	biological_process	3.8766e-05	0.0080838	178	2330	1077	19209	ENSSSCG00000013774,ENSSSCG00000021511,ENSSSCG00000017006,ENSSSCG00000008357,ENSSSCG00000024671,ENSSSCG00000006499,ENSSSCG00000009153,ENSSSCG00000017251,ENSSSCG00000011333,ENSSSCG00000023594,ENSSSCG00000003350,ENSSSCG00000008909,ENSSSCG00000009217,ENSSSCG00000028840,ENSSSCG00000011046,ENSSSCG00000008056,ENSSSCG00000009320,ENSSSCG00000016267,ENSSSCG00000003200,ENSSSCG00000002852,ENSSSCG00000004791,…	-|GCSAM|LCP2|SPRED2|WNT9A|LAMTOR2|DKK2|SOX9|-|RARRES2|MIB2|-|PKD2|EZH2|ITGA8|ATP6V0C|FLT1|ITM2C|NUP62|PLEKHF1|RASGRP1|HYAL2|CCR7|UBE2V1|MEF2C|ETS1|TSPAN17|MGMT|ANKRD17|DVL1|-|FAS|-|AP1G1|SOD1|LGALS1|CXCL8|PIK3AP1|-|RWDD3|HPSE|TP53|PTPRJ|IKBKG|RSAD2|S100A1
			GO:0019438	aromatic compound biosynthetic process	biological_process	3.9931e-05	0.0082238	399	2330	2724	19209	ENSSSCG00000000272,ENSSSCG00000012793,ENSSSCG00000016836,ENSSSCG00000021409,ENSSSCG00000011551,ENSSSCG00000027286,ENSSSCG00000011927,ENSSSCG00000010638,ENSSSCG00000008388,ENSSSCG00000002266,ENSSSCG00000017516,ENSSSCG00000024694,ENSSSCG00000030241,ENSSSCG00000007907,ENSSSCG00000003326,ENSSSCG00000013435,ENSSSCG00000000276,ENSSSCG00000017046,ENSSSCG00000009730,ENSSSCG00000024753,ENSSSCG00000000169,…	SP1|HCFC1|NADK2|TRIB1|TADA3|DGKQ|UBE2B|TCF7L2|REL|CHD2|SP2|-|-|USP7|PEG3|MBD3|TARBP2|-|ZNF26|ZGPAT|-|-|ZNF280C|-|ARID2|MYPOP|PSMC6|PPP1R15A|MED25|-|ELK4|TRIM15|-|-|PLAC8|SMARCD3|MESP1|HIF1A|MED8|-|-|KAT7|CARF|CDK5RAP3|-|-|TAF3|HNF1B|BRD4|-|RNF111|COPS5|MLLT3|NME1|-|PARP10|ASXL2|STRAP|THAP1|BRMS1|VPS72|E2F8|MALT1|MBD1|TET2|NFKBID|ZEB2|NKX2-3|POLR3K|HIVEP2|-|-|-|ATF7IP|NPR1|-|-|TAF11|-|GATA3|NME2|P…
			GO:0007005	mitochondrion organization	biological_process	4.2983e-05	0.0087445	53	2330	249	19209	ENSSSCG00000007142,ENSSSCG00000006930,ENSSSCG00000013936,ENSSSCG00000015790,ENSSSCG00000017950,ENSSSCG00000013232,ENSSSCG00000029275,ENSSSCG00000006652,ENSSSCG00000017803,ENSSSCG00000013591,ENSSSCG00000013118,ENSSSCG00000013896,ENSSSCG00000015384,ENSSSCG00000009908,ENSSSCG00000024772,ENSSSCG00000027757,ENSSSCG00000005532,ENSSSCG00000024529,ENSSSCG00000022234,ENSSSCG00000014116,ENSSSCG00000010330,…	PANK2|SH3GLB1|NDUFA13|SLC25A4|TP53|MTCH2|PPARGC1A|MCL1|TIMM22|TIMM44|MRPL16|MPV17L2|TOMM7|TRIAP1|-|FIS1|MRRF|TRMT5|TOMM6|-|-|LETM1|-|TSPO|MTFP1|ACAD9|RHOT1|STOML2|SLC25A6|SDHAF1|MIGA2|BID|SFN|JTB|-|SAMM50|MRPL17|MTX2|MTERF2|PDCD5|NDUFS5|NDUFS7|NDUFS6|HMGCL|MRPS34|NDUFAF5|CDK5RAP1|-|LMNA|-|MRPL44|BLOC1S2|SCO1|
			GO:0002684	positive regulation of immune system process	biological_process	4.4749e-05	0.0089941	82	2330	430	19209	ENSSSCG00000001408,ENSSSCG00000000475,ENSSSCG00000026210,ENSSSCG00000009517,ENSSSCG00000025698,ENSSSCG00000002135,ENSSSCG00000013418,ENSSSCG00000007768,ENSSSCG00000017416,ENSSSCG00000005302,ENSSSCG00000005838,ENSSSCG00000007735,ENSSSCG00000000922,ENSSSCG00000005826,ENSSSCG00000005318,ENSSSCG00000004917,ENSSSCG00000004744,ENSSSCG00000002719,ENSSSCG00000023489,ENSSSCG00000024973,ENSSSCG00000017918,…	AIF1|IRAK3|-|GPR183|SERPINE1|PNP|CFD|STX4|DHX58|STOML2|TRAF2|RABGEF1|-|PHPT1|CREB3|MALT1|TYRO3|EXOSC6|CXCL9|GBP5|ARRB2|CD1D|WNT5A|C3AR1|CD59|TLR10|TLR9|-|PRKCZ|-|BST1|SLAMF6|EGR3|NCK2|LBP|-|CMKLR1|MAVS|AQP3|PTPRJ|PLEKHA1|CCR2|RSAD2|RHOA|S100A14|SELK|NR1H4|ZP3|IL1A|INPP5D|RC3H1|EREG|GATA3|PRKCQ|EDN3|ANKRD17|C5AR1|GPSM3|ELF1|CCR7|-|-|CD86|MEF2C|FCER1G|PIK3AP1|LGALS1|CXCL8|AP1G1|RARRES2|CD84|CD247|T…
			GO:0010605	negative regulation of macromolecule metabolic process	biological_process	5.3861e-05	0.010697	195	2330	1206	19209	ENSSSCG00000004516,ENSSSCG00000008516,ENSSSCG00000013352,ENSSSCG00000012939,ENSSSCG00000021410,ENSSSCG00000004370,ENSSSCG00000005926,ENSSSCG00000004826,ENSSSCG00000006310,ENSSSCG00000017918,ENSSSCG00000029852,ENSSSCG00000007023,ENSSSCG00000000859,ENSSSCG00000000612,ENSSSCG00000028237,ENSSSCG00000025698,ENSSSCG00000003559,ENSSSCG00000021343,ENSSSCG00000011534,ENSSSCG00000009888,ENSSSCG00000025379,…	MBD1|DPY30|E2F8|BRMS1|STRAP|ATG5|PARP10|VIMP|POU2F1|ARRB2|WNT5A|KAT6A|PARPBP|ATF7IP|-|SERPINE1|-|ZEB2|BHLHE40|ERP29|CTDSP2|MED1|-|INPP5D|SMAD2|FOXN3|ZNF24|FST|-|HIST1H2AC|F2|HDAC1|GATA3|ACOT8|NCK2|MBD2|GATA2|TERF2|ATAD2|PRKCZ|RNASEH2B|TCF4|NR1H4|PAX5|PLK1|-|LAMP3|REL|TCF7L2|CPEB4|RNF4|PRMT2|UBE2I|TRIB1|UBE2B|PRDX5|MLX|-|ACACB|-|RBL1|MYPOP|ZGPAT|CREBZF|TARBP2|PEG3|NFIB|MBD3|PTBP3|-|-|PTPA|MESP1|HO…
			GO:2000112	regulation of cellular macromolecule biosynthetic process	biological_process	5.5975e-05	0.010878	369	2330	2497	19209	ENSSSCG00000000382,ENSSSCG00000026959,ENSSSCG00000016738,ENSSSCG00000000266,ENSSSCG00000001010,ENSSSCG00000006883,ENSSSCG00000012967,ENSSSCG00000020991,ENSSSCG00000012534,ENSSSCG00000022537,ENSSSCG00000030351,ENSSSCG00000016378,ENSSSCG00000030632,ENSSSCG00000002383,ENSSSCG00000011951,ENSSSCG00000026722,ENSSSCG00000006567,ENSSSCG00000011025,ENSSSCG00000029789,ENSSSCG00000016138,ENSSSCG00000020961,…	-|NPAT|H2AFZ|PFDN5|WRNIP1|RWDD3|FOSL1|-|MORF4L2|-|MEF2B|PASK|UBE2V1|FOS|NFKBIZ|PHF14|CRTC2|-|-|CREB1|-|SUB1|PKD2|-|HYAL2|-|GATAD2B|SENP1|NFAT5|SOX9|-|MED11|GREM1|SIX4|CDK13|TLE4|MPHOSPH8|UBE2L3|HES6|APBB3|GRHL3|ESRRA|-|TADA2A|-|-|NDUFA13|KAT2B|RUNX1|PIK3R
			GO:0044260	cellular macromolecule metabolic process	biological_process	5.6412e-05	0.010878	839	2330	6107	19209	ENSSSCG00000004528,ENSSSCG00000027722,ENSSSCG00000029518,ENSSSCG00000009630,ENSSSCG00000012062,ENSSSCG00000010295,ENSSSCG00000005965,ENSSSCG00000011856,ENSSSCG00000007143,ENSSSCG00000000875,ENSSSCG00000027668,ENSSSCG00000007366,ENSSSCG00000023276,ENSSSCG00000004505,ENSSSCG00000022797,ENSSSCG00000029593,ENSSSCG00000023363,ENSSSCG00000004607,ENSSSCG00000016430,ENSSSCG00000011125,ENSSSCG00000021729,…	MBD2|-|-|EGR3|TTC3|ECD|MYC|RPL35A|MAVS|NR1H4|-|MYBL2|ZNF24|SMAD2|PPP1R3B|FOXN2|-|PYGO1|GALNT11|GATA3|-|-|RBM38|-|-|ERP29|ZEB2|-|POLR3K|ATF7IP|-|RPS21|SMARCAD1|-|NPR1|NAA10|MGAT2|STRAP|BRMS1|CBLB|SH3GLB1|KLHL3|-|NFKBID|-|MBD1|VIMP|MLLT3|ASXL2|-|HNF1B|-|RAB7A|CUL4B|KAT7|-|-|TSR2|CARF|RRP1B|-|HIF1A|MAN2C1|-|AIDA|-|RPL36A|TRIM15|-|DEK|-|MYPOP|-|ZNF280C|PSMC6|-|-|NTHL1|-|ZGPAT|-|TADA3|TCF7L2|SP2|CPEB4…
			GO:0009059	macromolecule biosynthetic process	biological_process	5.6731e-05	0.010878	482	2330	3389	19209	ENSSSCG00000006346,ENSSSCG00000028481,ENSSSCG00000015271,ENSSSCG00000022240,ENSSSCG00000029578,ENSSSCG00000009598,ENSSSCG00000027358,ENSSSCG00000004473,ENSSSCG00000026989,ENSSSCG00000000475,ENSSSCG00000005532,ENSSSCG00000028350,ENSSSCG00000013938,ENSSSCG00000017558,ENSSSCG00000015972,ENSSSCG00000014842,ENSSSCG00000015836,ENSSSCG00000011776,ENSSSCG00000022155,ENSSSCG00000004942,ENSSSCG00000006560,…	-|CALCOCO1|PRELP|-|-|-|RPS17|-|RAD51D|IRAK3|MRRF|LCAT|GATAD2A|TOB1|-|-|HNRNPA2B1|YEATS2|RBPJ|TIPIN|CREB3L4|KAT6B|ZSCAN30|GALNT8|-|ALG12|BRCA1|ESCO2|-|HIVEP1|GPS2|RPL13|PPM1A|TNFRSF11A|-|-|PPARGC1A|-|MAPKAPK5|PNKP|CMKLR1|-|C3orf33|FEN1|ERCC6|MRPS34|SAP130|
			GO:0045944	positive regulation of transcription from RNA polymerase II promoter	biological_process	6.4616e-05	0.012249	124	2330	714	19209	ENSSSCG00000004470,ENSSSCG00000005038,ENSSSCG00000011025,ENSSSCG00000025095,ENSSSCG00000026733,ENSSSCG00000025008,ENSSSCG00000002383,ENSSSCG00000006567,ENSSSCG00000015235,ENSSSCG00000012382,ENSSSCG00000024152,ENSSSCG00000014149,ENSSSCG00000026931,ENSSSCG00000030351,ENSSSCG00000007743,ENSSSCG00000017046,ENSSSCG00000009440,ENSSSCG00000010462,ENSSSCG00000003326,ENSSSCG00000005190,ENSSSCG00000017950,…	-|PSMC6|-|-|-|-|FOS|CRTC2|ETS1|IGBP1|ETV6|MEF2C|SERTAD1|MEF2B|CHCHD2|-|ELF1|PCGF5|PEG3|NFIB|TP53|PPRC1|REL|RNF4|TCF7L2|EHF|TRIAP1|SP1|CREB3L2|BRD4|HNF1B|-|GREM1|CDK5RAP3|SIX4|EIF2A|SOX9|NFAT5|CARF|SENP1|HYAL2|C14orf166|HIF1A|MESP1|-|PLAC8|SS18|PSMC2|FOXP1
			GO:0044249	cellular biosynthetic process	biological_process	7.3458e-05	0.013429	559	2330	3982	19209	ENSSSCG00000011952,ENSSSCG00000013118,ENSSSCG00000017065,ENSSSCG00000000272,ENSSSCG00000002266,ENSSSCG00000008388,ENSSSCG00000024694,ENSSSCG00000021409,ENSSSCG00000011927,ENSSSCG00000027286,ENSSSCG00000016056,ENSSSCG00000022151,ENSSSCG00000009730,ENSSSCG00000000276,ENSSSCG00000003326,ENSSSCG00000013435,ENSSSCG00000030685,ENSSSCG00000026733,ENSSSCG00000020809,ENSSSCG00000000169,ENSSSCG00000025182,…	-|MRPL16|-|SP1|CHD2|REL|-|TRIB1|UBE2B|DGKQ|GLS|B3GALT6|ZNF26|TARBP2|PEG3|MBD3|ARID2|-|B3GAT3|-|ELK4|-|PPP1R15A|MED25|-|MRPL17|MED8|ORMDL1|SMARCD3|MESP1|PLAC8|GALNT7|ZDHHC15|CDK5RAP1|-|BRD4|TAF3|-|CDK5RAP3|-|PARP10|MPV17L2|TECR|RNF111|COPS5|ALDH18A1|-|TET2
			GO:0000982	RNA polymerase II core promoter proximal region sequence-specific DNA binding transcription factor activity	molecular_function	7.4009e-05	0.013429	48	2330	226	19209	ENSSSCG00000017046,ENSSSCG00000028237,ENSSSCG00000010224,ENSSSCG00000030351,ENSSSCG00000022155,ENSSSCG00000014149,ENSSSCG00000024152,ENSSSCG00000024753,ENSSSCG00000011534,ENSSSCG00000005190,ENSSSCG00000012967,ENSSSCG00000009440,ENSSSCG00000029578,ENSSSCG00000003097,ENSSSCG00000015235,ENSSSCG00000002383,ENSSSCG00000013300,ENSSSCG00000013028,ENSSSCG00000000272,ENSSSCG00000016520,ENSSSCG00000013352,…	-|-|EGR2|MEF2B|RBPJ|MEF2C|ETV6|ZGPAT|BHLHE40|NFIB|FOSL1|ELF1|-|MYPOP|ETS1|FOS|EHF|ESRRA|SP1|CREB3L2|E2F8|CREB3|-|MAFB|TCF4|NR1H4|CARF|NFAT5|SOX9|-|PAX5|SIX4|PPARA|GATA2|-|BCL11A|HHEX|GATA3|-|PAX6|HAND1|HIF1A|SMAD2|HLTF|-|FOXP2|MYBL2|MESP1|
			GO:0045893	positive regulation of transcription, DNA-dependent	biological_process	7.404e-05	0.013429	152	2330	907	19209	ENSSSCG00000025008,ENSSSCG00000026733,ENSSSCG00000004470,ENSSSCG00000005038,ENSSSCG00000017046,ENSSSCG00000026931,ENSSSCG00000005190,ENSSSCG00000003326,ENSSSCG00000010462,ENSSSCG00000009440,ENSSSCG00000008388,ENSSSCG00000008690,ENSSSCG00000010638,ENSSSCG00000024694,ENSSSCG00000011551,ENSSSCG00000022575,ENSSSCG00000009908,ENSSSCG00000000272,ENSSSCG00000002835,ENSSSCG00000022227,ENSSSCG00000017524,…	-|-|-|PSMC6|-|SERTAD1|NFIB|PEG3|PCGF5|ELF1|REL|RNF4|TCF7L2|-|TADA3|PRMT2|TRIAP1|SP1|TOX3|BRD4|CDK5RAP3|WAC|HNF1B|CARF|EIF2A|SFRP1|APBB1|HIF1A|-|PLAC8|SMARCD3|MESP1|PPP1R15A|PAX6|HAND1|MED25|KAT6A|IKZF3|USF2|-|ATF7IP|ZEB2|NKX2-3|-|E2F8|TAF2|TET2|EAF2|ASXL2
			GO:0019219	regulation of nucleobase-containing compound metabolic process	biological_process	7.406e-05	0.013429	428	2330	2942	19209	ENSSSCG00000015697,ENSSSCG00000016420,ENSSSCG00000006496,ENSSSCG00000015013,ENSSSCG00000024033,ENSSSCG00000009890,ENSSSCG00000003195,ENSSSCG00000009947,ENSSSCG00000027074,ENSSSCG00000010391,ENSSSCG00000021495,ENSSSCG00000003974,ENSSSCG00000007924,ENSSSCG00000011085,ENSSSCG00000030030,ENSSSCG00000015859,ENSSSCG00000020971,ENSSSCG00000008392,ENSSSCG00000008962,ENSSSCG00000029806,ENSSSCG00000011131,…	CCNT2|INSIG1|LMNA|RDX|-|MAPKAPK5|PNKP|CMKLR1|-|ERCC6|C3orf33|-|-|MLLT10|FBXO18|SAP130|-|BCL11A|EREG|-|PRKCQ|SFR1|RC3H1|ZP3|-|RBPJ|HNRNPA2B1|PLEKHG6|YEATS2|-|ZSCAN30|TIPIN|KAT6B|CREB3L4|-|ESCO2|BRCA1|HIVEP1|CALCOCO1|-|-|-|-|IRAK3|-|-|GATAD2A|TOB1|-|TNFRSF11A|PPARGC1A|-|EXOSC6|GPS2|PPM1A|HRH4|CELF1|-|BACH2|HIST1H1D|SS18|NUP62|PSMC2|-|FOXP1|NOS2|ITGA8|EZH2|MTERF2|-|ZCCHC11|C14orf166|HES4|FOXP2|-|NEL…
			GO:0051171	regulation of nitrogen compound metabolic process	biological_process	7.6503e-05	0.013723	432	2330	2973	19209	ENSSSCG00000005846,ENSSSCG00000024430,ENSSSCG00000016639,ENSSSCG00000028760,ENSSSCG00000005029,ENSSSCG00000003859,ENSSSCG00000028840,ENSSSCG00000011046,ENSSSCG00000000165,ENSSSCG00000008909,ENSSSCG00000017755,ENSSSCG00000027675,ENSSSCG00000015424,ENSSSCG00000027396,ENSSSCG00000003716,ENSSSCG00000003200,ENSSSCG00000001137,ENSSSCG00000026288,ENSSSCG00000004332,ENSSSCG00000013233,ENSSSCG00000015984,…	NELFB|HES4|FOXP2|-|C14orf166|ZCCHC11|EZH2|ITGA8|MTERF2|-|NOS2|FOXP1|PSMC2|-|SS18|NUP62|HIST1H1D|-|BACH2|CELF1|HOXD4|-|NR2F6|BRD7|MBNL3|TP53|PPRC1|-|CREB3L2|ZNF573|DVL1|-|TRIM6|EHF|-|GMIP|SOD1|-|IGBP1|ETS1|ID1|CHRDL1|RALGPS2|-|RBM25|PKIA|ANKRD17|-|-|CHCHD2|MEF2C|ETV6|-|-|ZP3|RC3H1|SFR1|PRKCQ|EREG|-|-|BCL11A|-|FBXO18|-|MLLT10|SAP130|ERCC6|C3orf33|PNKP|CMKLR1|-|-|MAPKAPK5|LMNA|RDX|INSIG1|CCNT2|PPM1A…
			GO:0009889	regulation of biosynthetic process	biological_process	8.5732e-05	0.015215	392	2330	2689	19209	ENSSSCG00000000278,ENSSSCG00000011405,ENSSSCG00000005201,ENSSSCG00000029789,ENSSSCG00000016138,ENSSSCG00000020961,ENSSSCG00000022132,ENSSSCG00000009217,ENSSSCG00000009031,ENSSSCG00000009570,ENSSSCG00000016342,ENSSSCG00000010088,ENSSSCG00000017919,ENSSSCG00000025130,ENSSSCG00000004808,ENSSSCG00000016769,ENSSSCG00000005089,ENSSSCG00000005288,ENSSSCG00000002755,ENSSSCG00000017251,ENSSSCG00000003969,…	-|HYAL2|-|-|CREB1|-|SUB1|PKD2|EDNRA|MPHOSPH8|HES6|UBE2L3|MED11|-|GREM1|CDK13|SIX4|TLE4|NFAT5|SOX9|GUCA2A|GATAD2B|SENP1|RWDD3|WRNIP1|NPAT|PFDN5|H2AFZ|-|-|NFKBIZ|FOS|PHF14|CRTC2|MORF4L2|MEF2B|-|PASK|UBE2V1|FOSL1|-|PBX3|AKAP5|-|PYM1|-|CHMP1A|PSTK|-|HHEX|STK3
			GO:0051254	positive regulation of RNA metabolic process	biological_process	8.6746e-05	0.015233	157	2330	945	19209	ENSSSCG00000026931,ENSSSCG00000017046,ENSSSCG00000009440,ENSSSCG00000010462,ENSSSCG00000005190,ENSSSCG00000003326,ENSSSCG00000005038,ENSSSCG00000004470,ENSSSCG00000025008,ENSSSCG00000026733,ENSSSCG00000009908,ENSSSCG00000002835,ENSSSCG00000000272,ENSSSCG00000024694,ENSSSCG00000008388,ENSSSCG00000008690,ENSSSCG00000010638,ENSSSCG00000022575,ENSSSCG00000011551,ENSSSCG00000025822,ENSSSCG00000011710,…	SERTAD1|-|ELF1|PCGF5|NFIB|PEG3|PSMC6|-|-|-|TRIAP1|TOX3|SP1|-|REL|RNF4|TCF7L2|PRMT2|TADA3|SFRP1|EIF2A|CARF|APBB1|BRD4|HNF1B|WAC|CDK5RAP3|MED25|PPP1R15A|PAX6|HAND1|HIF1A|-|MESP1|SMARCD3|PLAC8|ATF7IP|-|-|NKX2-3|ZEB2|KAT6A|TAF11|IKZF3|USF2|ASXL2|EAF2|AHI1|COPS5|RNF111|WNT5A|TET2|TAF2|E2F8|NR1H4|TCF4|MAFB|MAVS|PAX5|ECD|NCK2|NCOA6|GATA2|HSPH1|ATAD2|KMT2E|HDAC1|PTGES2|NME2|GATA3|MED1|IL1A|PYGO1|RHOQ|HLT…
			GO:0044421	extracellular region part	cellular_component	8.8453e-05	0.015371	375	2330	2530	19209	ENSSSCG00000029230,ENSSSCG00000007861,ENSSSCG00000010450,ENSSSCG00000011355,ENSSSCG00000008737,ENSSSCG00000013030,ENSSSCG00000009097,ENSSSCG00000004894,ENSSSCG00000017878,ENSSSCG00000024936,ENSSSCG00000000604,ENSSSCG00000006263,ENSSSCG00000021145,ENSSSCG00000014924,ENSSSCG00000017472,ENSSSCG00000030149,ENSSSCG00000011877,ENSSSCG00000014137,ENSSSCG00000011895,ENSSSCG00000006824,ENSSSCG00000003605,…	ECM1|GP2|LIPA|COL7A1|C1QTNF7|PRDX5|ANXA5|SERPINB5|UBE2G1|C1QTNF5|ARHGDIB|ATP6V1H|AP1S1|CTSC|IGFBP4|CAPNS1|CD86|HAPLN1|PLA1A|GNAI3|PTP4A2|GEN1|TKFC|PTPA|-|CYB5A|-|PYGM|-|-|HIST1H2BD|CCBE1|TALDO1|LYZ|NAGLU|EXOSC9|ITIH4|PTH1R|PSMB6|CCL25|COL6A5|UBXN6|SNRPB|CD84|RENBP|IGFALS|EIF2A|SFRP1|COMMD1|SEMA3G|ACTG2|VPREB3|NOV|DPT|WNT5A|PSMB4|HINT1|MSN|-|IL1B1|SP4|PNP|-|SORD|SLC25A6|ENTPD5|GLOD4|EMILIN1|SFN|BI…
			GO:0034645	cellular macromolecule biosynthetic process	biological_process	9.2484e-05	0.015905	471	2330	3321	19209	ENSSSCG00000010608,ENSSSCG00000015668,ENSSSCG00000007691,ENSSSCG00000002636,ENSSSCG00000020971,ENSSSCG00000008392,ENSSSCG00000029806,ENSSSCG00000008962,ENSSSCG00000011131,ENSSSCG00000024033,ENSSSCG00000009890,ENSSSCG00000003195,ENSSSCG00000009947,ENSSSCG00000027074,ENSSSCG00000028696,ENSSSCG00000010391,ENSSSCG00000021495,ENSSSCG00000007924,ENSSSCG00000003974,ENSSSCG00000011085,ENSSSCG00000030030,…	SFR1|ORC4|ZP3|-|-|BCL11A|-|EREG|PRKCQ|-|MAPKAPK5|PNKP|CMKLR1|-|FEN1|ERCC6|C3orf33|-|-|MLLT10|FBXO18|SAP130|MRPS34|-|CCNT2|INSIG1|LMNA|MRPS15|GPS2|PPM1A|RPL13|TNFRSF11A|-|PPARGC1A|-|CALCOCO1|-|-|-|RPS17|-|RAD51D|IRAK3|-|GATAD2A|-|-|TOB1|LCAT|MRRF|RBPJ|YEATS2|HNRNPA2B1|GALNT8|-|ALG12|ZSCAN30|TIPIN|CREB3L4|KAT6B|-|ESCO2|BRCA1|HIVEP1|ZCCHC11|-|C14orf166|FOXP2|HES4|-|NELFB|SS18|NUP62|PSMC2|-|FOXP1|-|E…
			GO:0030595	leukocyte chemotaxis	biological_process	9.5419e-05	0.016189	30	2330	125	19209	ENSSSCG00000027272,ENSSSCG00000023489,ENSSSCG00000006002,ENSSSCG00000006357,ENSSSCG00000005318,ENSSSCG00000027849,ENSSSCG00000023868,ENSSSCG00000008953,ENSSSCG00000007527,ENSSSCG00000002821,ENSSSCG00000025795,ENSSSCG00000009320,ENSSSCG00000029852,ENSSSCG00000009517,ENSSSCG00000023852,ENSSSCG00000013593,ENSSSCG00000029371,ENSSSCG00000028758,ENSSSCG00000001439,ENSSSCG00000009947,ENSSSCG00000023594,…	-|CXCL9|NOV|FCER1G|CREB3|CNR2|C3AR1|CXCL8|EDN3|CCL22|CSF3R|FLT1|WNT5A|GPR183|CCL17|CCL25|C5AR1|LBP|GPSM3|CMKLR1|RARRES2|AIF1|CX3CR1|S1PR1|CCR2|S100A14|SERPINE1|ITGB2|CCR7|-|
			GO:0006955	immune response	biological_process	9.6076e-05	0.016189	134	2330	817	19209	ENSSSCG00000001231,ENSSSCG00000004791,ENSSSCG00000017755,ENSSSCG00000027675,ENSSSCG00000001405,ENSSSCG00000005211,ENSSSCG00000024024,ENSSSCG00000011333,ENSSSCG00000023688,ENSSSCG00000021511,ENSSSCG00000017006,ENSSSCG00000007817,ENSSSCG00000001229,ENSSSCG00000027982,ENSSSCG00000025644,ENSSSCG00000010509,ENSSSCG00000010448,ENSSSCG00000002740,ENSSSCG00000008953,ENSSSCG00000000125,ENSSSCG00000015068,…	SLA-1|RASGRP1|NOS2|FOXP1|LTB|CD274|CX3CR1|-|IFNLR1|GCSAM|LCP2|IL4R|TMP-CH242-74M17.2|ISG15|CD1A|PIK3AP1|FAS|AP1G1|CXCL8|LGALS1|APOA4|ANKRD17|CCR7|MEF2C|CLEC7A|ZP3|RC3H1|-|PRKCQ|-|EREG|GCNT3|-|-|TLR9|-|SLAMF6|PTPRJ|STYK1|HLA-DMA|TRIM21|RSAD2|S100A14|LFNG|PLEKHA1|HIST1H2BK|PHPT1|TRAF3IP2|TYRO3|EXOSC6|-|GBP5|PROCR|CYSLTR1|CCL22|TLR10|CD59|TNFRSF11A|MSRB1|IRAK3|AIF1|PCD1B|CFD|DUSP10|UBA7|RABGEF1|RBPJ…
			GO:0043234	protein complex	cellular_component	0.0001006	0.016681	473	2330	3232	19209	ENSSSCG00000023361,ENSSSCG00000011551,ENSSSCG00000011927,ENSSSCG00000010638,ENSSSCG00000008388,ENSSSCG00000014633,ENSSSCG00000024694,ENSSSCG00000013297,ENSSSCG00000007646,ENSSSCG00000013124,ENSSSCG00000011552,ENSSSCG00000012793,ENSSSCG00000012619,ENSSSCG00000000169,ENSSSCG00000003268,ENSSSCG00000005038,ENSSSCG00000030685,ENSSSCG00000005704,ENSSSCG00000013435,ENSSSCG00000004587,ENSSSCG00000016061,…	MRPS36|TADA3|UBE2B|TCF7L2|REL|PRKCDBP|-|CD44|LAMTOR4|PATL1|ARPC4|HCFC1|SEPT6|-|TSEN34|PSMC6|ARID2|EXOSC2|MBD3|MYO1E|-|SMARCD3|VAMP8|ENO2|CPSF3|MED8|-|-|HIF1A|PPP1R15A|TAF3|-|SEC24B|HNF1B|CDK5RAP3|TRAT1|RAB7A|-|KAT7|AP1S2|CUL4B|ARPC2|KRIT1|VPS72|SH3GLB1|BRMS1|STRAP|MS4A2|MALT1|-|-|E2F8|CDC5L|KLHL3|COPS5|RNF111|-|MAP2|-|SSX2IP|-|MLLT3|VIMP|TOMM7|PRPH|TAF11|SCNN1A|-|-|-|TOMM6|-|COX5A|TCP11L1|POLR3K|…
			GO:0048523	negative regulation of cellular process	biological_process	0.000101	0.016681	366	2330	2461	19209	ENSSSCG00000029362,ENSSSCG00000015825,ENSSSCG00000025980,ENSSSCG00000016738,ENSSSCG00000000266,ENSSSCG00000030269,ENSSSCG00000014093,ENSSSCG00000020991,ENSSSCG00000015318,ENSSSCG00000004485,ENSSSCG00000016378,ENSSSCG00000000033,ENSSSCG00000012534,ENSSSCG00000022537,ENSSSCG00000004782,ENSSSCG00000026722,ENSSSCG00000010756,ENSSSCG00000011025,ENSSSCG00000016138,ENSSSCG00000027244,ENSSSCG00000009217,…	CHMP2A|ADGRA2|CHMP4C|H2AFZ|PFDN5|B4GALNT2|CRHBP|-|-|CD109|PASK|TSPO|MORF4L2|-|-|PHF14|MGMT|-|CREB1|SPINK1|PKD2|-|BARD1|CHORDC1|HYAL2|SRSF4|-|DPEP1|SENP1|GATAD2B|SOX9|MASTL|IL4R|CX3CR1|-|TLE4|GREM1|SIX4|EDNRA|MPHOSPH8|-|CDC14A|-|HES6|MCL1|ESRRA|NDRG4|CBL|TMEM109|-|NDUFA13|KAT2B|CREB3|MSH3|PIK3R1|TYRO3|PDS5A|DUSP10|SRSF9|-|-|PKDCC|EGR2|-|CDKN2AIP|WDR61|-|STK3|HHEX|HIST2H2AA4|NLE1|CHMP1A|-|ZC3H14|-|…
			GO:0010468	regulation of gene expression	biological_process	0.000106	0.017336	408	2330	2802	19209	ENSSSCG00000016892,ENSSSCG00000007366,ENSSSCG00000023276,ENSSSCG00000008090,ENSSSCG00000029593,ENSSSCG00000004607,ENSSSCG00000008439,ENSSSCG00000025293,ENSSSCG00000004505,ENSSSCG00000002429,ENSSSCG00000022655,ENSSSCG00000013252,ENSSSCG00000029082,ENSSSCG00000015588,ENSSSCG00000012730,ENSSSCG00000011125,ENSSSCG00000015363,ENSSSCG00000017591,ENSSSCG00000004528,ENSSSCG00000005983,ENSSSCG00000002762,…	FST|MYBL2|ZNF24|IL1A|FOXN2|PYGO1|RHOQ|HLTF|SMAD2|FOXN3|PTGES2|F2|KMT2E|ANGEL2|AFF2|GATA3|AGR2|NME2|MBD2|ATAD2|TERF2|EGR3|ECD|MAVS|MYC|NR1H4|RNASEH2B|VPS72|THAP1|STRAP|BRMS1|NFKBID|MALT1|TET2|MBD1|PLGRKT|E2F8|RNF111|COPS5|ASXL2|PARP10|-|TOMM7|MLLT3|MPV17L2|-|TAF11|-|RBM38|-|NKX2-3|HIVEP2|SERPINE1|ERP29|ZEB2|-|-|ATF7IP|PEX6|MESP1|SMARCD3|PLAC8|-|HIF1A|MED8|-|ELK4|-|MED25|PPP1R15A|-|TRIM15|-|HNF1B|T…
			GO:0060255	regulation of macromolecule metabolic process	biological_process	0.0001165	0.018868	513	2330	3594	19209	ENSSSCG00000015235,ENSSSCG00000007227,ENSSSCG00000014835,ENSSSCG00000015068,ENSSSCG00000022323,ENSSSCG00000014149,ENSSSCG00000024152,ENSSSCG00000007743,ENSSSCG00000022459,ENSSSCG00000011414,ENSSSCG00000021644,ENSSSCG00000013873,ENSSSCG00000017950,ENSSSCG00000010575,ENSSSCG00000013384,ENSSSCG00000003289,ENSSSCG00000003072,ENSSSCG00000003342,ENSSSCG00000028904,ENSSSCG00000001137,ENSSSCG00000003428,…	ETS1|ID1|C2CD3|APOA4|-|MEF2C|ETV6|CHCHD2|-|-|BRD7|NR2F6|TP53|PPRC1|-|ISOC2|ZNF573|DVL1|-|HIST1H1D|MTHFR|SPRED2|S1PR2|LCP2|ISG15|-|NELFB|ZCCHC11|FOXP1|NOS2|EZH2|-|-|PSMC2|FLT1|IRAK3|-|CALCOCO1|-|ESCO2|ITGB2|BRCA1|HIVEP1|FGF19|RBPJ|YEATS2|RABGEF1|TIPIN|GPS2|PPARGC1A|CNTN1|TNFRSF11A|-|ERCC6|C3orf33|FBXO18|MAPKAPK5|-|RDX|-|SFR1|RC3H1|EREG|BCL11A|PSMC6|MYPOP|ZNF280C|-|ZGPAT|-|TADA3|RHBDD3|USP7|-|LAMP3…
			GO:0043228	non-membrane-bounded organelle	cellular_component	0.00012062	0.019164	377	2330	2559	19209	ENSSSCG00000011572,ENSSSCG00000016738,ENSSSCG00000001010,ENSSSCG00000017194,ENSSSCG00000006621,ENSSSCG00000022749,ENSSSCG00000016709,ENSSSCG00000020978,ENSSSCG00000025298,ENSSSCG00000012767,ENSSSCG00000003347,ENSSSCG00000008456,ENSSSCG00000014133,ENSSSCG00000000217,ENSSSCG00000009036,ENSSSCG00000004438,ENSSSCG00000016768,ENSSSCG00000005008,ENSSSCG00000020991,ENSSSCG00000015318,ENSSSCG00000022537,…	-|H2AFZ|WRNIP1|TEN1|CGN|MRPL40|SNX10|-|-|HAUS7|MRPL20|-|RPS23|-|LSM6|TSPYL1|MPLKIP|POLE2|-|-|-|MORF4L2|KIF23|-|AEN|-|SUB1|SNRPA|-|CREB1|PKD2|-|PGRMC1|-|-|PPP1R10|-|MSH4|MPHOSPH8|POLR2E|DES|CDC14A|-|SLC25A3|GATAD2B|MASTL|ZDHHC7|-|SKA2|KAT2B|MSH3|HIST1H2BK|
			GO:0043232	intracellular non-membrane-bounded organelle	cellular_component	0.00012062	0.019164	377	2330	2559	19209	ENSSSCG00000022240,ENSSSCG00000004979,ENSSSCG00000013432,ENSSSCG00000027358,ENSSSCG00000003493,ENSSSCG00000029578,ENSSSCG00000028481,ENSSSCG00000023369,ENSSSCG00000001762,ENSSSCG00000001408,ENSSSCG00000008821,ENSSSCG00000026989,ENSSSCG00000005596,ENSSSCG00000010316,ENSSSCG00000004942,ENSSSCG00000013444,ENSSSCG00000028815,ENSSSCG00000027348,ENSSSCG00000011776,ENSSSCG00000022155,ENSSSCG00000023052,…	-|-|MIDN|RPS17|CAPZB|-|CALCOCO1|MSRB1|CIB2|AIF1|SLAIN2|RAD51D|ARPC5L|KAT6B|TIPIN|BTBD2|-|WIPF1|YEATS2|RBPJ|-|UTP18|ESCO2|BRCA1|RPL13|NIT2|EXOSC6|-|FAM129B|SYNE4|-|DDX11|PROCR|KLC4|RRP7A|-|CKAP2L|SKP2|PNKP|-|ABTB1|-|FBXO18|ERCC6|FEN1|S100A14|SWI5|BLOC1S2|-
			GO:0043933	macromolecular complex subunit organization	biological_process	0.00012511	0.01969	199	2330	1255	19209	ENSSSCG00000016970,ENSSSCG00000023562,ENSSSCG00000013772,ENSSSCG00000007979,ENSSSCG00000017950,ENSSSCG00000025980,ENSSSCG00000003347,ENSSSCG00000029362,ENSSSCG00000012767,ENSSSCG00000010320,ENSSSCG00000015839,ENSSSCG00000003342,ENSSSCG00000010448,ENSSSCG00000015068,ENSSSCG00000027868,ENSSSCG00000004438,ENSSSCG00000011077,ENSSSCG00000000217,ENSSSCG00000024151,ENSSSCG00000006567,ENSSSCG00000004509,…	-|SNRPE|ASF1B|LUC7L|TP53|CHMP4C|MRPL20|CHMP2A|HAUS7|VDAC2|-|DVL1|FAS|APOA4|-|TSPYL1|MSRB2|-|-|CRTC2|LIPG|ANXA6|-|TPPP3|FOSL1|ACTC1|RASGRP1|-|KCNJ2|SLC1A1|-|KIF23|KATNAL1|KCTD20|PSMC2|NDUFS5|NASP|-|DES|CDC14A|UBE2C|PCBD1|KCNC3|-|PSMD4|HIST1H1D|SOX9|CELF1|M
			GO:0010628	positive regulation of gene expression	biological_process	0.00013919	0.021701	166	2330	1015	19209	ENSSSCG00000017672,ENSSSCG00000005318,ENSSSCG00000021964,ENSSSCG00000024621,ENSSSCG00000005084,ENSSSCG00000000789,ENSSSCG00000029275,ENSSSCG00000013028,ENSSSCG00000009359,ENSSSCG00000003539,ENSSSCG00000023016,ENSSSCG00000015972,ENSSSCG00000001757,ENSSSCG00000029578,ENSSSCG00000028481,ENSSSCG00000016164,ENSSSCG00000022101,ENSSSCG00000029493,ENSSSCG00000006560,ENSSSCG00000010316,ENSSSCG00000022155,…	MED13|CREB3|PIK3R1|KAT2B|PPM1A|CNTN1|PPARGC1A|ESRRA|-|GRHL3|-|-|WDR61|-|CALCOCO1|IKZF2|BRCA1|-|CREB3L4|KAT6B|RBPJ|EGR2|ZP3|SFR1|PBX3|-|-|HHEX|PPARA|MLLT10|TLR9|-|PCBD2|-|NPAS2|LMNA|RDX|IKBKG|-|FUBP1|INSIG1|INHBA|CCNT2|NPAT|BRD7|TP53|PPRC1|CREB3L2|DVL1|EHF|CRTC2|ETS1|IGBP1|FOS|-|-|FOSL1|CHCHD2|MEF2C|ETV6|MEF2B|-|C14orf166|ACTC1|HYAL2|ITGA8|-|PKD2|FOXP1|CREB1|PSMC2|NUP62|SS18|GREM1|SIX4|-|SENP1|SOX…
[truncated: 318 more rows]
