# Supplementary material for: Integrative Analyses of Long Non-coding RNA and mRNA Involved in Piglet Ileum Immune Response to Clostridium perfringens Type C Infection
Source: Front Cell Infect Microbiol. 2019 Apr 30;9:130. doi: 10.3389/fcimb.2019.00130 (PMC6503642; doi:10.3389/fcimb.2019.00130)
Supplement: Table S8 — KEGG enrichment analysis of the significantly dysregulated lncRNAs target genes and mRNAs among IR, IS, and IC groups. [file Table_8.XLSX]

## Sheet: Table S8-1 cis
##Databases: KEGG PATHWAY
##Statistical test method: hypergeometric test / Fisher's exact test
##FDR correction method: Benjamini and Hochberg
	#Term	Database	ID	Input number	Background number	P-Value	Corrected P-Value	Input	KO	Entrez_ID	KO_name
IR vs IC	B cell receptor signaling pathway	KEGG PATHWAY	ssc04662	10	72	0.0128945	0.929662	ENSSSCG00000001703|ENSSSCG00000017283|ENSSSCG00000010548|ENSSSCG00000028674|ENSSSCG00000021967|ENSSSCG00000010301|ENSSSCG00000010081|ENSSSCG00000004917|ENSSSCG00000006250|ENSSSCG00000009589	ssc:100153486|ssc:100511898|ssc:100135662|ssc:100623585|ssc:100125540|ssc:396603|ssc:100153927|ssc:100153830|ssc:100152890|ssc:100125540|	100153486|100511898|100135662|100623585|100125540|396603|100153927|100153830|100152890|100125540|	NFKBIE|CD79B|CHUK, IKK-alpha|CR2|SYK|PPP3CB|MAPK1, ERK2|MALT1|LYN|SYK|
	Platelet activation	KEGG PATHWAY	ssc04611	15	132	0.0136042	0.929662	ENSSSCG00000017872|ENSSSCG00000009828|ENSSSCG00000007334|ENSSSCG00000017006|ENSSSCG00000013041|ENSSSCG00000009856|ENSSSCG00000025095|ENSSSCG00000011745|ENSSSCG00000021967|ENSSSCG00000011399|ENSSSCG00000010081|ENSSSCG00000013034|ENSSSCG00000006250|ENSSSCG00000009589|ENSSSCG00000015580	ssc:100739675|ssc:733612|ssc:100154503|ssc:100511843|ssc:100525326|ssc:397557|ssc:397190|ssc:100174945|ssc:100125540|ssc:397523|ssc:100153927|ssc:100525148|ssc:100152890|ssc:100125540|ssc:100520687|	100739675|733612|100154503|100511843|100525326|397557|397190|100174945|100125540|397523|100153927|100525148|100152890|100125540|100520687|	| |SRC, c-Src|LCP2|FERMT3|NOS3, EC-NOS, NOSIII, cNOS, eNOS|PPP1R12A, MYPT1|PRKCI, PKC|SYK|GNAI2, GBI2|MAPK1, ERK2|PLCB3|LYN|SYK|PLA2G4A|
	Pantothenate and CoA biosynthesis	KEGG PATHWAY	ssc00770	4	18	0.0286004	0.929662	ENSSSCG00000010456|ENSSSCG00000004179|ENSSSCG00000004181|ENSSSCG00000004180	ssc:100154650|ssc:100153984|ssc:397246|ssc:100152784|	100154650|100153984|397246|100152784|	PANK1|VNN2|VNN1|VNN3|
	Homologous recombination	KEGG PATHWAY	ssc03440	5	28	0.0309481	0.929662	ENSSSCG00000012916|ENSSSCG00000003216|ENSSSCG00000014280|ENSSSCG00000028877|ENSSSCG00000010078	ssc:100736957|ssc:100525752|ssc:100522666|ssc:100519785|ssc:100155140|	100736957|100525752|100522666|100519785|100155140|	POLD4|POLD1|RAD50|RAD51B, RAD51L1|TOP3B|
	Viral carcinogenesis	KEGG PATHWAY	ssc05203	18	189	0.0324563	0.929662	ENSSSCG00000007692|ENSSSCG00000016263|ENSSSCG00000002411|ENSSSCG00000007334|ENSSSCG00000030731|ENSSSCG00000022874|ENSSSCG00000002776|ENSSSCG00000015972|ENSSSCG00000006250|ENSSSCG00000026752|ENSSSCG00000013033|ENSSSCG00000021967|ENSSSCG00000010137|ENSSSCG00000016520|ENSSSCG00000010081|ENSSSCG00000001341|ENSSSCG00000009589|ENSSSCG00000005511	ssc:100523057|ssc:100516940|ssc:100154605|ssc:100154503|ssc:100135031|ssc:100624182|ssc:100525048|ssc:100513441|ssc:100152890|ssc:780426|ssc:100521065|ssc:100125540|ssc:100151896|ssc:100520468|ssc:100153927|ssc:100135031|ssc:100125540|ssc:100627029|	100523057|100516940|100154605|100154503|100135031|100624182|100525048|100513441|100152890|780426|100521065|100125540|100151896|100520468|100153927|100135031|100125540|100627029|	YWHAG|SP100|GTF2A1|SRC, c-Src|SLA-2, SLA-B|DNAJA3|ATP6V0D1|ATF2|LYN|CCND3|BAD|SYK|RANBP1|CREB3L2|MAPK1, ERK2|SLA-2, SLA-B|SYK|TRAF1|
	Pertussis	KEGG PATHWAY	ssc05133	9	73	0.0328763	0.929662	ENSSSCG00000008953|ENSSSCG00000008957|ENSSSCG00000006175|ENSSSCG00000011141|ENSSSCG00000014277|ENSSSCG00000011399|ENSSSCG00000010081|ENSSSCG00000005512|ENSSSCG00000016678	ssc:396880|ssc:396900|ssc:100125555|ssc:100738118|ssc:396611|ssc:397523|ssc:100153927|ssc:414437|ssc:100135660|	396880|396900|100125555|100738118|396611|397523|100153927|414437|100135660|	IL8, AMCF-I, CXCL8|AMCF-II|LY96, MD-2| |IRF1, IRF-1|GNAI2, GBI2|MAPK1, ERK2|C5|NOD1|
	Glycosaminoglycan degradation	KEGG PATHWAY	ssc00531	4	19	0.0331811	0.929662	ENSSSCG00000011402|ENSSSCG00000011404|ENSSSCG00000011405|ENSSSCG00000009237	ssc:404696|ssc:404698|ssc:404697|ssc:100271932|	404696|404698|404697|100271932|	HYAL3|HYAL1|HYAL2|HPSE|
	Carbon metabolism	KEGG PATHWAY	ssc01200	11	99	0.0359108	0.929662	ENSSSCG00000027231|ENSSSCG00000010944|ENSSSCG00000016720|ENSSSCG00000001732|ENSSSCG00000022858|ENSSSCG00000005900|ENSSSCG00000016743|ENSSSCG00000028178|ENSSSCG00000014919|ENSSSCG00000021722|ENSSSCG00000003402	ssc:100524103|ssc:397038|ssc:100188980|ssc:399535|ssc:397519|ssc:100524618|ssc:100515636|ssc:100627128|ssc:100520040|ssc:399535|ssc:397546|	100524103|397038|100188980|399535|397519|100524618|100515636|100627128|100520040|399535|397546|	PCCA|FBP1, FBP|PGAM2|MUT|CS|GPT|OGDH|FH|ME3|MUT|PGD|
	Endocytosis	KEGG PATHWAY	ssc04144	19	206	0.0369608	0.929662	ENSSSCG00000030900|ENSSSCG00000000383|ENSSSCG00000003549|ENSSSCG00000007334|ENSSSCG00000030731|ENSSSCG00000014817|ENSSSCG00000006137|ENSSSCG00000028759|ENSSSCG00000011226|ENSSSCG00000001341|ENSSSCG00000005904|ENSSSCG00000013630|ENSSSCG00000011745|ENSSSCG00000004952|ENSSSCG00000015142|ENSSSCG00000012918|ENSSSCG00000017787|ENSSSCG00000014359|ENSSSCG00000003329	ssc:396801|ssc:100157936|ssc:100125967|ssc:100154503|ssc:100135031|ssc:100511767|ssc:100157283|ssc:100153066|ssc:100038019|ssc:100135031|ssc:100154859|ssc:100622538|ssc:100174945|ssc:397260|ssc:100511890|ssc:100513842|ssc:100520151|ssc:100525214|ssc:100524443|	396801|100157936|100125967|100154503|100135031|100511767|100157283|100153066|100038019|100135031|100154859|100622538|100174945|397260|100511890|100513842|100520151|100525214|100524443|	LDLR| |LDLRAP1|SRC, c-Src|SLA-2, SLA-B|ARAP1|WWP1|ASAP1| |SLA-2, SLA-B|VPS28|DNM2|PRKCI, PKC|SMAD3, MADH3|HSPA8|ADRBK1|GIT1|PSD2|ACAP3|
	Fc epsilon RI signaling pathway	KEGG PATHWAY	ssc04664	8	63	0.0374864	0.929662	ENSSSCG00000015580|ENSSSCG00000014282|ENSSSCG00000017006|ENSSSCG00000014278|ENSSSCG00000006250|ENSSSCG00000021967|ENSSSCG00000010081|ENSSSCG00000009589	ssc:100520687|ssc:397225|ssc:100511843|ssc:397409|ssc:100152890|ssc:100125540|ssc:100153927|ssc:100125540|	100520687|397225|100511843|397409|100152890|100125540|100153927|100125540|	PLA2G4A|IL4|LCP2|IL-5, IL5|LYN|SYK|MAPK1, ERK2|SYK|
	Chemokine signaling pathway	KEGG PATHWAY	ssc04062	16	173	0.0513025	0.984541	ENSSSCG00000005215|ENSSSCG00000008953|ENSSSCG00000000396|ENSSSCG00000007334|ENSSSCG00000008956|ENSSSCG00000008957|ENSSSCG00000010548|ENSSSCG00000012918|ENSSSCG00000013034|ENSSSCG00000015323|ENSSSCG00000015324|ENSSSCG00000016604|ENSSSCG00000011399|ENSSSCG00000010081|ENSSSCG00000006250|ENSSSCG00000008955	ssc:397201|ssc:396880|ssc:396923|ssc:100154503|ssc:396870|ssc:396900|ssc:100135662|ssc:100513842|ssc:100525148|ssc:100519790|ssc:100522202|ssc:100525017|ssc:397523|ssc:100153927|ssc:100152890|ssc:100520680|	397201|396880|396923|100154503|396870|396900|100135662|100513842|100525148|100519790|100522202|100525017|397523|100153927|100152890|100520680|	JAK2|IL8, AMCF-I, CXCL8|STAT2|SRC, c-Src|PPBP, CTAPIII/NAP-2|AMCF-II|CHUK, IKK-alpha|ADRBK1|PLCB3| |GNG11|WASL|GNAI2, GBI2|MAPK1, ERK2|LYN| |
	Epstein-Barr virus infection	KEGG PATHWAY	ssc05169	17	189	0.0554864	0.984541	ENSSSCG00000015972|ENSSSCG00000017287|ENSSSCG00000001341|ENSSSCG00000001703|ENSSSCG00000030731|ENSSSCG00000024482|ENSSSCG00000006250|ENSSSCG00000028674|ENSSSCG00000007692|ENSSSCG00000021967|ENSSSCG00000022507|ENSSSCG00000005511|ENSSSCG00000015142|ENSSSCG00000023998|ENSSSCG00000021472|ENSSSCG00000009589|ENSSSCG00000010548	ssc:100513441|ssc:397043|ssc:100135031|ssc:100153486|ssc:100135031|ssc:100624812|ssc:100152890|ssc:100623585|ssc:100523057|ssc:100125540|ssc:100628241|ssc:100627029|ssc:100511890|ssc:100627568|ssc:100623333|ssc:100125540|ssc:100135662|	100513441|397043|100135031|100153486|100135031|100624812|100152890|100623585|100523057|100125540|100628241|100627029|100511890|100627568|100623333|100125540|100135662|	ATF2|TBP10, PSMC5|SLA-2, SLA-B|NFKBIE|SLA-2, SLA-B| |LYN|CR2|YWHAG|SYK|POLR2H|TRAF1|HSPA8|PSMD2|POLR2E|SYK|CHUK, IKK-alpha|
	Glyoxylate and dicarboxylate metabolism	KEGG PATHWAY	ssc00630	4	23	0.0555373	0.984541	ENSSSCG00000022858|ENSSSCG00000027231|ENSSSCG00000021722|ENSSSCG00000001732	ssc:397519|ssc:100524103|ssc:399535|ssc:399535|	397519|100524103|399535|399535|	CS|PCCA|MUT|MUT|
	VEGF signaling pathway	KEGG PATHWAY	ssc04370	7	58	0.0609867	0.984541	ENSSSCG00000015580|ENSSSCG00000013033|ENSSSCG00000024482|ENSSSCG00000009856|ENSSSCG00000010301|ENSSSCG00000010081|ENSSSCG00000007334	ssc:100520687|ssc:100521065|ssc:100624812|ssc:397557|ssc:396603|ssc:100153927|ssc:100154503|	100520687|100521065|100624812|397557|396603|100153927|100154503|	PLA2G4A|BAD| |NOS3, EC-NOS, NOSIII, cNOS, eNOS|PPP3CB|MAPK1, ERK2|SRC, c-Src|
	Estrogen signaling pathway	KEGG PATHWAY	ssc04915	10	97	0.0643127	0.984541	ENSSSCG00000009856|ENSSSCG00000015972|ENSSSCG00000007334|ENSSSCG00000001701|ENSSSCG00000013034|ENSSSCG00000011141|ENSSSCG00000016520|ENSSSCG00000015142|ENSSSCG00000011399|ENSSSCG00000010081	ssc:397557|ssc:100513441|ssc:100154503|ssc:396742|ssc:100525148|ssc:100738118|ssc:100520468|ssc:100511890|ssc:397523|ssc:100153927|	397557|100513441|100154503|396742|100525148|100738118|100520468|100511890|397523|100153927|	NOS3, EC-NOS, NOSIII, cNOS, eNOS|ATF2|SRC, c-Src|HSPCB|PLCB3| |CREB3L2|HSPA8|GNAI2, GBI2|MAPK1, ERK2|
	Pyrimidine metabolism	KEGG PATHWAY	ssc00240	10	101	0.0781429	0.984541	ENSSSCG00000011347|ENSSSCG00000003216|ENSSSCG00000002135|ENSSSCG00000002746|ENSSSCG00000010131|ENSSSCG00000022507|ENSSSCG00000012916|ENSSSCG00000026096|ENSSSCG00000021472|ENSSSCG00000008647	ssc:100520587|ssc:100525752|ssc:100157138|ssc:102157990|ssc:100156736|ssc:100628241|ssc:100736957|ssc:100621123|ssc:100623333|ssc:100623872|	100520587|100525752|100157138|102157990|100156736|100628241|100736957|100621123|100623333|100623872|	NME6|POLD1|PNP, NP| |TXNRD2|POLR2H|POLD4|DUT|POLR2E|CMPK2|
	Ribosome	KEGG PATHWAY	ssc03010	13	143	0.08092	0.984541	ENSSSCG00000009539|ENSSSCG00000024462|ENSSSCG00000004177|ENSSSCG00000029830|ENSSSCG00000006008|ENSSSCG00000028343|ENSSSCG00000015503|ENSSSCG00000006899|ENSSSCG00000017519|ENSSSCG00000024693|ENSSSCG00000024260|ENSSSCG00000005209|ENSSSCG00000008113	ssc:100135671|ssc:396952|ssc:397650|ssc:100154456|ssc:100624157|ssc:100622852|ssc:100739774|ssc:100135671|ssc:100518988|ssc:100512482|ssc:414422|ssc:100038023|ssc:100521262|	100135671|396952|397650|100154456|100624157|100622852|100739774|100135671|100518988|100512482|414422|100038023|100521262|	RPL5|RPL36AL, RPL36A, RPL44|RPS12|RPL8|RPS2E|MRPL9|MRPS14|RPL5|MRPL10|MRPL17|RPL11|RPS6|MRPS5|
	NOD-like receptor signaling pathway	KEGG PATHWAY	ssc04621	6	50	0.081089	0.984541	ENSSSCG00000008953|ENSSSCG00000001701|ENSSSCG00000010548|ENSSSCG00000007964|ENSSSCG00000010081|ENSSSCG00000016678	ssc:396880|ssc:396742|ssc:100135662|ssc:100517333|ssc:100153927|ssc:100135660|	396880|396742|100135662|100517333|100153927|100135660|	IL8, AMCF-I, CXCL8|HSPCB|CHUK, IKK-alpha|MEFV|MAPK1, ERK2|NOD1|
	Allograft rejection	KEGG PATHWAY	ssc05330	5	38	0.0811314	0.984541	ENSSSCG00000011899|ENSSSCG00000001341|ENSSSCG00000014278|ENSSSCG00000030731|ENSSSCG00000014282	ssc:397161|ssc:100135031|ssc:397409|ssc:100135031|ssc:397225|	397161|100135031|397409|100135031|397225|	CD80, B7-1|SLA-2, SLA-B|IL-5, IL5|SLA-2, SLA-B|IL4|
	Phototransduction	KEGG PATHWAY	ssc04744	4	27	0.0842268	0.984541	ENSSSCG00000011141|ENSSSCG00000015323|ENSSSCG00000024609|ENSSSCG00000014438	ssc:100738118|ssc:100519790|ssc:100157237|ssc:100515715|	100738118|100519790|100157237|100515715|	| |GNAT1|PDE6A|
	NF-kappa B signaling pathway	KEGG PATHWAY	ssc04064	9	90	0.0876273	0.984541	ENSSSCG00000008953|ENSSSCG00000010548|ENSSSCG00000009589|ENSSSCG00000006250|ENSSSCG00000021967|ENSSSCG00000009542|ENSSSCG00000004917|ENSSSCG00000006175|ENSSSCG00000005511	ssc:396880|ssc:100135662|ssc:100125540|ssc:100152890|ssc:100125540|ssc:100038026|ssc:100153830|ssc:100125555|ssc:100627029|	396880|100135662|100125540|100152890|100125540|100038026|100153830|100125555|100627029|	IL8, AMCF-I, CXCL8|CHUK, IKK-alpha|SYK|LYN|SYK|TNFSF13B, BAFF|MALT1|LY96, MD-2|TRAF1|
IR vs IS	#Term	Database	ID	Input number	Background number	P-Value	Corrected P-Value	Input	KO	Entrez_ID	KO_name
	Olfactory transduction	KEGG PATHWAY	ssc04740	9	810	7.83452e-10	6.26762e-09	ENSSSCG00000014608|ENSSSCG00000023061|ENSSSCG00000028131|ENSSSCG00000014612|ENSSSCG00000014617|ENSSSCG00000014614|ENSSSCG00000022928|ENSSSCG00000024421|ENSSSCG00000020877	ssc:100525352|ssc:100511945|ssc:100738899|ssc:100738602|ssc:100738942|ssc:100738640|ssc:100738602|ssc:100738816|ssc:100738816|	100525352|100511945|100738899|100738602|100738942|100738640|100738602|100738816|100738816|	| | | | | | | | |
	Nitrogen metabolism	KEGG PATHWAY	ssc00910	1	15	0.0110413	0.0441651	ENSSSCG00000016159	ssc:100157716|	100157716|	CPS1|
	Alanine, aspartate and glutamate metabolism	KEGG PATHWAY	ssc00250	1	36	0.0253596	0.0676255	ENSSSCG00000016159	ssc:100157716|	100157716|	CPS1|
	Arginine and proline metabolism	KEGG PATHWAY	ssc00330	1	55	0.0381465	0.0695733	ENSSSCG00000016159	ssc:100157716|	100157716|	CPS1|
	Biosynthesis of amino acids	KEGG PATHWAY	ssc01230	1	63	0.0434833	0.0695733	ENSSSCG00000016159	ssc:100157716|	100157716|	CPS1|
	Carbon metabolism	KEGG PATHWAY	ssc01200	1	99	0.0671571	0.0895428	ENSSSCG00000016159	ssc:100157716|	100157716|	CPS1|
	Protein processing in endoplasmic reticulum	KEGG PATHWAY	ssc04141	1	162	0.10727	0.122594	ENSSSCG00000017094	ssc:100170772|	100170772|	MARCH6|
	Metabolic pathways	KEGG PATHWAY	ssc01100	1	1166	0.564264	0.564264	ENSSSCG00000016159	ssc:100157716|	100157716|	CPS1|
IS vs IC	Herpes simplex infection	KEGG PATHWAY	ssc05168	22	182	0.00314057	0.791425	ENSSSCG00000000396|ENSSSCG00000025593|ENSSSCG00000029619|ENSSSCG00000025618|ENSSSCG00000001341|ENSSSCG00000016263|ENSSSCG00000010548|ENSSSCG00000017626|ENSSSCG00000020893|ENSSSCG00000005215|ENSSSCG00000030731|ENSSSCG00000000202|ENSSSCG00000030888|ENSSSCG00000001554|ENSSSCG00000017044|ENSSSCG00000007143|ENSSSCG00000008909|ENSSSCG00000004110|ENSSSCG00000009828|ENSSSCG00000025173|ENSSSCG00000005512|…	ssc:396923|ssc:100519722|ssc:100516550|ssc:733649|ssc:100135031|ssc:100516940|ssc:100135662|ssc:654327|ssc:733649|ssc:397201|ssc:100135031|ssc:100516550|ssc:595129|ssc:100155422|ssc:397076|ssc:100037290|ssc:100628097|ssc:100156182|ssc:733612|ssc:733650|ssc:414437|ssc:100627029|	396923|100519722|100516550|733649|100135031|100516940|100135662|654327|733649|397201|100135031|100516550|595129|100155422|397076|100037290|100628097|100156182|733612|733650|414437|100627029|	STAT2|TAP2|MCRS1|TAP1|SLA-2, SLA-B|SP100|CHUK, IKK-alpha|SRSF1, SFRS1|TAP1|JAK2|SLA-2, SLA-B|MCRS1|FADD, TNFRSF6|SRPK1|IL12B|MAVS, VISA|CLOCK|TAB2| |TAP2|C5|TRAF1|
	Homologous recombination	KEGG PATHWAY	ssc03440	6	28	0.0115918	0.991748	ENSSSCG00000002546|ENSSSCG00000003216|ENSSSCG00000014280|ENSSSCG00000028877|ENSSSCG00000012916|ENSSSCG00000010078	ssc:100522195|ssc:100525752|ssc:100522666|ssc:100519785|ssc:100736957|ssc:100155140|	100522195|100525752|100522666|100519785|100736957|100155140|	XRCC3|POLD1|RAD50|RAD51B, RAD51L1|POLD4|TOP3B|
	Viral carcinogenesis	KEGG PATHWAY	ssc05203	20	189	0.0165858	0.991748	ENSSSCG00000015972|ENSSSCG00000002411|ENSSSCG00000007334|ENSSSCG00000030731|ENSSSCG00000022874|ENSSSCG00000002776|ENSSSCG00000016263|ENSSSCG00000006250|ENSSSCG00000026752|ENSSSCG00000013033|ENSSSCG00000012252|ENSSSCG00000021967|ENSSSCG00000010137|ENSSSCG00000016520|ENSSSCG00000009401|ENSSSCG00000001383|ENSSSCG00000010081|ENSSSCG00000001341|ENSSSCG00000009589|ENSSSCG00000005511	ssc:100513441|ssc:100154605|ssc:100154503|ssc:100135031|ssc:100624182|ssc:100525048|ssc:100516940|ssc:100152890|ssc:780426|ssc:100521065|ssc:100515940|ssc:100125540|ssc:100151896|ssc:100520468|ssc:100151828|ssc:100144458|ssc:100153927|ssc:100135031|ssc:100125540|ssc:100627029|	100513441|100154605|100154503|100135031|100624182|100525048|100516940|100152890|780426|100521065|100515940|100125540|100151896|100520468|100151828|100144458|100153927|100135031|100125540|100627029|	ATF2|GTF2A1|SRC, c-Src|SLA-2, SLA-B|DNAJA3|ATP6V0D1|SP100|LYN|CCND3|BAD|DDX3X|SYK|RANBP1|CREB3L2|RB1|GTF2H4, TFIIH|MAPK1, ERK2|SLA-2, SLA-B|SYK|TRAF1|
	ABC transporters	KEGG PATHWAY	ssc02010	7	43	0.0225977	0.991748	ENSSSCG00000025593|ENSSSCG00000015390|ENSSSCG00000025618|ENSSSCG00000020893|ENSSSCG00000009498|ENSSSCG00000009496|ENSSSCG00000025173	ssc:100519722|ssc:396910|ssc:733649|ssc:733649|ssc:100518213|ssc:100518213|ssc:733650|	100519722|396910|733649|733649|100518213|100518213|733650|	TAP2|ABCB1, MDR1, P-gp|TAP1|TAP1| | |TAP2|
	Carbon metabolism	KEGG PATHWAY	ssc01200	12	99	0.0245015	0.991748	ENSSSCG00000027231|ENSSSCG00000016159|ENSSSCG00000010944|ENSSSCG00000016720|ENSSSCG00000001732|ENSSSCG00000022858|ENSSSCG00000005900|ENSSSCG00000016743|ENSSSCG00000028178|ENSSSCG00000014919|ENSSSCG00000021722|ENSSSCG00000003402	ssc:100524103|ssc:100157716|ssc:397038|ssc:100188980|ssc:399535|ssc:397519|ssc:100524618|ssc:100515636|ssc:100627128|ssc:100520040|ssc:399535|ssc:397546|	100524103|100157716|397038|100188980|399535|397519|100524618|100515636|100627128|100520040|399535|397546|	PCCA|CPS1|FBP1, FBP|PGAM2|MUT|CS|GPT|OGDH|FH|ME3|MUT|PGD|
	Glycosphingolipid biosynthesis - lacto and neolacto series	KEGG PATHWAY	ssc00601	5	26	0.0295826	0.991748	ENSSSCG00000010998|ENSSSCG00000003145|ENSSSCG00000010800|ENSSSCG00000001039|ENSSSCG00000010117	ssc:100511655|ssc:397139|ssc:100525885|ssc:100152566|ssc:100154856|	100511655|397139|100525885|100152566|100154856|	B4GALT1|FUT2| |GCNT2|B4GALT3|
	VEGF signaling pathway	KEGG PATHWAY	ssc04370	8	58	0.0335672	0.991748	ENSSSCG00000021574|ENSSSCG00000015580|ENSSSCG00000013033|ENSSSCG00000009856|ENSSSCG00000010301|ENSSSCG00000010081|ENSSSCG00000030425|ENSSSCG00000007334	ssc:100738292|ssc:100520687|ssc:100521065|ssc:397557|ssc:396603|ssc:100153927|ssc:100738292|ssc:100154503|	100738292|100520687|100521065|397557|396603|100153927|100738292|100154503|	|PLA2G4A|BAD|NOS3, EC-NOS, NOSIII, cNOS, eNOS|PPP3CB|MAPK1, ERK2| |SRC, c-Src|
	Allograft rejection	KEGG PATHWAY	ssc05330	6	38	0.0376784	0.991748	ENSSSCG00000011899|ENSSSCG00000017044|ENSSSCG00000030731|ENSSSCG00000014282|ENSSSCG00000014278|ENSSSCG00000001341	ssc:397161|ssc:397076|ssc:100135031|ssc:397225|ssc:397409|ssc:100135031|	397161|397076|100135031|397225|397409|100135031|	CD80, B7-1|IL12B|SLA-2, SLA-B|IL4|IL-5, IL5|SLA-2, SLA-B|
	Platelet activation	KEGG PATHWAY	ssc04611	14	132	0.0396499	0.991748	ENSSSCG00000017872|ENSSSCG00000009828|ENSSSCG00000007334|ENSSSCG00000017006|ENSSSCG00000013041|ENSSSCG00000009856|ENSSSCG00000025095|ENSSSCG00000011745|ENSSSCG00000021967|ENSSSCG00000010081|ENSSSCG00000013034|ENSSSCG00000006250|ENSSSCG00000009589|ENSSSCG00000015580	ssc:100739675|ssc:733612|ssc:100154503|ssc:100511843|ssc:100525326|ssc:397557|ssc:397190|ssc:100174945|ssc:100125540|ssc:100153927|ssc:100525148|ssc:100152890|ssc:100125540|ssc:100520687|	100739675|733612|100154503|100511843|100525326|397557|397190|100174945|100125540|100153927|100525148|100152890|100125540|100520687|	| |SRC, c-Src|LCP2|FERMT3|NOS3, EC-NOS, NOSIII, cNOS, eNOS|PPP1R12A, MYPT1|PRKCI, PKC|SYK|MAPK1, ERK2|PLCB3|LYN|SYK|PLA2G4A|
	B cell receptor signaling pathway	KEGG PATHWAY	ssc04662	9	72	0.0408972	0.991748	ENSSSCG00000017283|ENSSSCG00000010548|ENSSSCG00000009589|ENSSSCG00000028674|ENSSSCG00000021967|ENSSSCG00000010301|ENSSSCG00000010081|ENSSSCG00000004917|ENSSSCG00000006250	ssc:100511898|ssc:100135662|ssc:100125540|ssc:100623585|ssc:100125540|ssc:396603|ssc:100153927|ssc:100153830|ssc:100152890|	100511898|100135662|100125540|100623585|100125540|396603|100153927|100153830|100152890|	CD79B|CHUK, IKK-alpha|SYK|CR2|SYK|PPP3CB|MAPK1, ERK2|MALT1|LYN|
	Pertussis	KEGG PATHWAY	ssc05133	9	73	0.0437132	0.991748	ENSSSCG00000014277|ENSSSCG00000017044|ENSSSCG00000008957|ENSSSCG00000006175|ENSSSCG00000011141|ENSSSCG00000008953|ENSSSCG00000010081|ENSSSCG00000005512|ENSSSCG00000016678	ssc:396611|ssc:397076|ssc:396900|ssc:100125555|ssc:100738118|ssc:396880|ssc:100153927|ssc:414437|ssc:100135660|	396611|397076|396900|100125555|100738118|396880|100153927|414437|100135660|	IRF1, IRF-1|IL12B|AMCF-II|LY96, MD-2| |IL8, AMCF-I, CXCL8|MAPK1, ERK2|C5|NOD1|
	Fc epsilon RI signaling pathway	KEGG PATHWAY	ssc04664	8	63	0.0486391	0.991748	ENSSSCG00000015580|ENSSSCG00000014282|ENSSSCG00000017006|ENSSSCG00000014278|ENSSSCG00000006250|ENSSSCG00000021967|ENSSSCG00000010081|ENSSSCG00000009589	ssc:100520687|ssc:397225|ssc:100511843|ssc:397409|ssc:100152890|ssc:100125540|ssc:100153927|ssc:100125540|	100520687|397225|100511843|397409|100152890|100125540|100153927|100125540|	PLA2G4A|IL4|LCP2|IL-5, IL5|LYN|SYK|MAPK1, ERK2|SYK|
	NF-kappa B signaling pathway	KEGG PATHWAY	ssc04064	10	90	0.0590817	0.991748	ENSSSCG00000008953|ENSSSCG00000006175|ENSSSCG00000010548|ENSSSCG00000009589|ENSSSCG00000004110|ENSSSCG00000021967|ENSSSCG00000009542|ENSSSCG00000004917|ENSSSCG00000006250|ENSSSCG00000005511	ssc:396880|ssc:100125555|ssc:100135662|ssc:100125540|ssc:100156182|ssc:100125540|ssc:100038026|ssc:100153830|ssc:100152890|ssc:100627029|	396880|100125555|100135662|100125540|100156182|100125540|100038026|100153830|100152890|100627029|	IL8, AMCF-I, CXCL8|LY96, MD-2|CHUK, IKK-alpha|SYK|TAB2|SYK|TNFSF13B, BAFF|MALT1|LYN|TRAF1|
	Glyoxylate and dicarboxylate metabolism	KEGG PATHWAY	ssc00630	4	23	0.0650446	0.991748	ENSSSCG00000022858|ENSSSCG00000027231|ENSSSCG00000021722|ENSSSCG00000001732	ssc:397519|ssc:100524103|ssc:399535|ssc:399535|	397519|100524103|399535|399535|	CS|PCCA|MUT|MUT|
	Sphingolipid metabolism	KEGG PATHWAY	ssc00600	6	45	0.0690383	0.991748	ENSSSCG00000021574|ENSSSCG00000025744|ENSSSCG00000024484|ENSSSCG00000004819|ENSSSCG00000006995|ENSSSCG00000030425	ssc:100738292|ssc:100152988|ssc:100135677|ssc:100152265|ssc:100512932|ssc:100738292|	100738292|100152988|100135677|100152265|100512932|100738292|	|KDSR|DEGS1, DES1|CERS3, LASS3| | |
	Fc gamma R-mediated phagocytosis	KEGG PATHWAY	ssc04666	9	81	0.070935	0.991748	ENSSSCG00000030425|ENSSSCG00000021574|ENSSSCG00000030378|ENSSSCG00000028759|ENSSSCG00000009589|ENSSSCG00000021967|ENSSSCG00000016604|ENSSSCG00000010081|ENSSSCG00000006250	ssc:100738292|ssc:100738292|ssc:100627618|ssc:100153066|ssc:100125540|ssc:100125540|ssc:100525017|ssc:100153927|ssc:100152890|	100738292|100738292|100627618|100153066|100125540|100125540|100525017|100153927|100152890|	| |LIMK1|ASAP1|SYK|SYK|WASL|MAPK1, ERK2|LYN|
	Proteasome	KEGG PATHWAY	ssc03050	6	46	0.0744621	0.991748	ENSSSCG00000028872|ENSSSCG00000001468|ENSSSCG00000017287|ENSSSCG00000001463|ENSSSCG00000026951|ENSSSCG00000023998	ssc:100153464|ssc:654294|ssc:397043|ssc:654294|ssc:100153464|ssc:100627568|	100153464|654294|397043|654294|100153464|100627568|	PSMB8|PSMB9, LMP2|TBP10, PSMC5|PSMB9, LMP2|PSMB8|PSMD2|
	Endocytosis	KEGG PATHWAY	ssc04144	18	206	0.0904898	0.991748	ENSSSCG00000030900|ENSSSCG00000000383|ENSSSCG00000007334|ENSSSCG00000030731|ENSSSCG00000014817|ENSSSCG00000006137|ENSSSCG00000028759|ENSSSCG00000011226|ENSSSCG00000001341|ENSSSCG00000005904|ENSSSCG00000013630|ENSSSCG00000011745|ENSSSCG00000017787|ENSSSCG00000012918|ENSSSCG00000009925|ENSSSCG00000010995|ENSSSCG00000004952|ENSSSCG00000003329	ssc:396801|ssc:100157936|ssc:100154503|ssc:100135031|ssc:100511767|ssc:100157283|ssc:100153066|ssc:100038019|ssc:100135031|ssc:100154859|ssc:100622538|ssc:100174945|ssc:100520151|ssc:100513842|ssc:100154195|ssc:100513035|ssc:397260|ssc:100524443|	396801|100157936|100154503|100135031|100511767|100157283|100153066|100038019|100135031|100154859|100622538|100174945|100520151|100513842|100154195|100513035|397260|100524443|	LDLR| |SRC, c-Src|SLA-2, SLA-B|ARAP1|WWP1|ASAP1| |SLA-2, SLA-B|VPS28|DNM2|PRKCI, PKC|GIT1|ADRBK1|GIT2|CHMP5|SMAD3, MADH3|ACAP3|
	NOD-like receptor signaling pathway	KEGG PATHWAY	ssc04621	6	50	0.0984923	0.991748	ENSSSCG00000007964|ENSSSCG00000008953|ENSSSCG00000010548|ENSSSCG00000004110|ENSSSCG00000010081|ENSSSCG00000016678	ssc:100517333|ssc:396880|ssc:100135662|ssc:100156182|ssc:100153927|ssc:100135660|	100517333|396880|100135662|100156182|100153927|100135660|	MEFV|IL8, AMCF-I, CXCL8|CHUK, IKK-alpha|TAB2|MAPK1, ERK2|NOD1|
	2-Oxocarboxylic acid metabolism	KEGG PATHWAY	ssc01210	3	18	0.114756	0.991748	ENSSSCG00000022858|ENSSSCG00000005900|ENSSSCG00000024179	ssc:397519|ssc:100524618|ssc:100048960|	397519|100524618|100048960|	CS|GPT|NAGS|

## Sheet: Table S8-2 trans
##Databases: KEGG PATHWAY
##Statistical test method: hypergeometric test / Fisher's exact test
##FDR correction method: Benjamini and Hochberg
	#Term	Database	ID	Input number	Background number	P-Value	Corrected P-Value	Input	KO	Entrez_ID	KO_name
IR vs IC	Olfactory transduction	KEGG PATHWAY	ssc04740	139	810	2.2639e-17	5.25225e-15	ENSSSCG00000013127|ENSSSCG00000021366|ENSSSCG00000026253|ENSSSCG00000013201|ENSSSCG00000014759|ENSSSCG00000028704|ENSSSCG00000022853|ENSSSCG00000029706|ENSSSCG00000022927|ENSSSCG00000026875|ENSSSCG00000022519|ENSSSCG00000021249|ENSSSCG00000006411|ENSSSCG00000021492|ENSSSCG00000013845|ENSSSCG00000014662|ENSSSCG00000014661|ENSSSCG00000030613|ENSSSCG00000025666|ENSSSCG00000003955|ENSSSCG00000002176|…	ssc:100515358|ssc:100515886|ssc:100518203|ssc:100519942|ssc:100514119|ssc:100521207|ssc:100625386|ssc:100523664|ssc:100518135|ssc:100154120|ssc:100156978|ssc:100154185|ssc:100155688|ssc:102164311|ssc:100525507|ssc:100523626|ssc:100516093|ssc:100620101|ssc:100523805|ssc:100521802|ssc:100156727|ssc:100520069|ssc:100518356|ssc:100515618|ssc:100517595|ssc:100515469|ssc:100152520|ssc:100623897|ssc:100…	100515358|100515886|100518203|100519942|100514119|100521207|100625386|100523664|100518135|100154120|100156978|100154185|100155688|102164311|100525507|100523626|100516093|100620101|100523805|100521802|100156727|100520069|100518356|100515618|100517595|100515469|100152520|100623897|100514706|100517642|100522263|100739679|100156546|100524133|100524789|100739010|100622230|100524668|100157267|100622880…	| | | | | | | | | | | | | | | | | | | | | | | | | | | | | | | | | | | | | | | | | | | | | | | | | | | | | | | | | | | | | | | | | | | | | | | | | | | | | | | | | | | | | | | | | | | | | | | | | | | | | | | | | | | | | | | | | | | | | | | | | | | | | | | | | | | | | | | | | | |
	Transcriptional misregulation in cancer	KEGG PATHWAY	ssc05202	26	156	0.000358233	0.041555	ENSSSCG00000008388|ENSSSCG00000011877|ENSSSCG00000011810|ENSSSCG00000003716|ENSSSCG00000014986|ENSSSCG00000014149|ENSSSCG00000005604|ENSSSCG00000011951|ENSSSCG00000005166|ENSSSCG00000001979|ENSSSCG00000009370|ENSSSCG00000025182|ENSSSCG00000012240|ENSSSCG00000029450|ENSSSCG00000010472|ENSSSCG00000012981|ENSSSCG00000008953|ENSSSCG00000023593|ENSSSCG00000005345|ENSSSCG00000006464|ENSSSCG00000018039|…	ssc:100525104|ssc:397441|ssc:100156549|ssc:100513410|ssc:396769|ssc:733590|ssc:100152438|ssc:100520981|ssc:100524063|ssc:100739080|ssc:397077|ssc:100626141|ssc:100526026|ssc:100622482|ssc:397232|ssc:100135665|ssc:396880|ssc:100627910|ssc:100520167|ssc:100154471|ssc:100628075|ssc:100519996|ssc:100623006|ssc:100737861|ssc:100621221|ssc:100624635|	100525104|397441|100156549|100513410|396769|733590|100152438|100520981|100524063|100739080|397077|100626141|100526026|100622482|397232|100135665|396880|100627910|100520167|100154471|100628075|100519996|100623006|100737861|100621221|100624635|	REL|CD86|BCL6|SS18|MMP3, MMP-3, MMP10|MEF2C|PBX3|NFKBIZ|MLLT3| |FOXO1, FOXO1A|ELK4|TSPAN7| |HHEX|RELA|IL8, AMCF-I, CXCL8|AFF1|PAX5|NTRK1| |GRIA3|KMT2A, MLL|CCNT2|SIN3A|BMP2K|
	Osteoclast differentiation	KEGG PATHWAY	ssc04380	22	133	0.00106884	0.0826567	ENSSSCG00000021964|ENSSSCG00000000137|ENSSSCG00000004068|ENSSSCG00000004856|ENSSSCG00000008090|ENSSSCG00000001614|ENSSSCG00000016958|ENSSSCG00000005382|ENSSSCG00000004110|ENSSSCG00000029416|ENSSSCG00000028206|ENSSSCG00000009624|ENSSSCG00000011512|ENSSSCG00000011514|ENSSSCG00000010380|ENSSSCG00000012981|ENSSSCG00000028461|ENSSSCG00000017006|ENSSSCG00000029231|ENSSSCG00000008088|ENSSSCG00000012485|…	ssc:100514498|ssc:100152055|ssc:100511606|ssc:397318|ssc:397094|ssc:100737974|ssc:100514498|ssc:396665|ssc:100156182|ssc:100737974|ssc:100625117|ssc:100158082|ssc:414902|ssc:414902|ssc:396610|ssc:100135665|ssc:100736623|ssc:100511843|ssc:100517099|ssc:397122|ssc:100739747|ssc:396603|	100514498|100152055|100511606|397318|397094|100737974|100514498|396665|100156182|100737974|100625117|100158082|414902|414902|396610|100135665|100736623|100511843|100517099|397122|100739747|396603|	|NCF4|NOX3|NFATC1, NF-ATc, NF-ATc1, NFATc, NFATmac|IL1A, IL-1alpha|TREM2| |TGFBR1, ALK-5|TAB2|TREM2| |PPP3CC|MITF|MITF|MAPK8, JNK, JNK1|RELA| |LCP2| |IL1B|NOX1|PPP3CB|
	MAPK signaling pathway	KEGG PATHWAY	ssc04010	30	249	0.0114449	0.663802	ENSSSCG00000015972|ENSSSCG00000027668|ENSSSCG00000011743|ENSSSCG00000004856|ENSSSCG00000008090|ENSSSCG00000014149|ENSSSCG00000010301|ENSSSCG00000014146|ENSSSCG00000028291|ENSSSCG00000016991|ENSSSCG00000007831|ENSSSCG00000005382|ENSSSCG00000016578|ENSSSCG00000015815|ENSSSCG00000028206|ENSSSCG00000025182|ENSSSCG00000009890|ENSSSCG00000029578|ENSSSCG00000010380|ENSSSCG00000012981|ENSSSCG00000005084|…	ssc:100513441|ssc:100620270|ssc:100518275|ssc:397318|ssc:397094|ssc:733590|ssc:396603|ssc:100627579|ssc:100624059|ssc:100522469|ssc:100522066|ssc:396665|ssc:100518997|ssc:100153248|ssc:100625117|ssc:100626141|ssc:100153404|ssc:100739450|ssc:396610|ssc:100135665|ssc:100738389|ssc:397122|ssc:100152223|ssc:100156182|ssc:100518950|ssc:100520016|ssc:100158082|ssc:100525766|ssc:100154471|ssc:100514612|	100513441|100620270|100518275|397318|397094|733590|396603|100627579|100624059|100522469|100522066|396665|100518997|100153248|100625117|100626141|100153404|100739450|396610|100135665|100738389|397122|100152223|100156182|100518950|100520016|100158082|100525766|100154471|100514612|	ATF2| |MECOM|NFATC1, NF-ATc, NF-ATc1, NFATc, NFATmac|IL1A, IL-1alpha|MEF2C|PPP3CB|RASA1|TAOK2|DUSP1, MKP1|CACNG3|TGFBR1, ALK-5|FLNC|FGFR1| |ELK4|MAPKAPK5|NFATC3|MAPK8, JNK, JNK1|RELA|PPM1A|IL1B| |TAB2|FGF19|MAP4K3|PPP3CC|PAK1|NTRK1|BRAF|
	NOD-like receptor signaling pathway	KEGG PATHWAY	ssc04621	9	50	0.0197426	0.916056	ENSSSCG00000010380|ENSSSCG00000012981|ENSSSCG00000008953|ENSSSCG00000017705|ENSSSCG00000012203|ENSSSCG00000008088|ENSSSCG00000004110|ENSSSCG00000016954|ENSSSCG00000013940	ssc:396610|ssc:100135665|ssc:396880|ssc:396613|ssc:100517796|ssc:397122|ssc:100156182|ssc:100511602|ssc:100514823|	396610|100135665|396880|396613|100517796|397122|100156182|100511602|100514823|	MAPK8, JNK, JNK1|RELA|IL8, AMCF-I, CXCL8|CCL5, RANTES|TAB3|IL1B|TAB2|ERBB2IP|NLRP3|
	Ubiquitin mediated proteolysis	KEGG PATHWAY	ssc04120	17	134	0.0330267	0.997832	ENSSSCG00000021560|ENSSSCG00000029774|ENSSSCG00000008513|ENSSSCG00000016835|ENSSSCG00000017878|ENSSSCG00000008008|ENSSSCG00000008394|ENSSSCG00000003398|ENSSSCG00000007423|ENSSSCG00000011393|ENSSSCG00000012270|ENSSSCG00000022101|ENSSSCG00000012110|ENSSSCG00000015115|ENSSSCG00000015095|ENSSSCG00000000908|ENSSSCG00000029478	ssc:100533196|ssc:100514874|ssc:100049694|ssc:100329128|ssc:100522828|ssc:100511251|ssc:100526164|ssc:100521136|ssc:100153133|ssc:100512631|ssc:100525439|ssc:100049662|ssc:100524415|ssc:100518854|ssc:100513674|ssc:100519842|ssc:100513454|	100533196|100514874|100049694|100329128|100522828|100511251|100526164|100521136|100153133|100512631|100525439|100049662|100524415|100518854|100513674|100519842|100513454|	UBE2I, UBC9|RNF7| |SKP2| |STUB1|FANCL| |UBE2C|UBA7|UBA1|BRCA1|MID1|CBL|UBE4A|UBE2N|CUL4B|
	Non-alcoholic fatty liver disease (NAFLD)	KEGG PATHWAY	ssc04932	19	160	0.0425857	0.997832	ENSSSCG00000010380|ENSSSCG00000012981|ENSSSCG00000002907|ENSSSCG00000008953|ENSSSCG00000027306|ENSSSCG00000008090|ENSSSCG00000013046|ENSSSCG00000017397|ENSSSCG00000008088|ENSSSCG00000002449|ENSSSCG00000014145|ENSSSCG00000021964|ENSSSCG00000006070|ENSSSCG00000016893|ENSSSCG00000016100|ENSSSCG00000008195|ENSSSCG00000016958|ENSSSCG00000006703|ENSSSCG00000024144	ssc:396610|ssc:100135665|ssc:100038022|ssc:396880|ssc:396836|ssc:397094|ssc:100522725|ssc:100519270|ssc:397122|ssc:100739619|ssc:100037990|ssc:100514498|ssc:100037989|ssc:100516161|ssc:100525083|ssc:492822|ssc:100514498|ssc:100157793|ssc:100624738|	396610|100135665|100038022|396880|396836|397094|100522725|100519270|397122|100739619|100037990|100514498|100037989|100516161|100525083|492822|100514498|100157793|100624738|	MAPK8, JNK, JNK1|RELA|COX6B|IL8, AMCF-I, CXCL8|LEPR|IL1A, IL-1alpha| |MLX|IL1B|NDUFB1|COX7C, COX7C1| |COX6C|NDUFS4|NDUFB3|COX5B| |PRKAB2|NDUFS7|
	Adherens junction	KEGG PATHWAY	ssc04520	10	71	0.0532224	0.997832	ENSSSCG00000005382|ENSSSCG00000001814|ENSSSCG00000022080|ENSSSCG00000015815|ENSSSCG00000004524|ENSSSCG00000027668|ENSSSCG00000010144|ENSSSCG00000001414|ENSSSCG00000010313|ENSSSCG00000004854	ssc:396665|ssc:100157656|ssc:396849|ssc:100153248|ssc:397142|ssc:100620270|ssc:100157406|ssc:397211|ssc:396974|ssc:396567|	396665|100157656|396849|100153248|397142|100620270|100157406|397211|396974|396567|	TGFBR1, ALK-5|IQGAP1|RHOA|FGFR1|SMAD4, MADH4| |ACTN2|CSNK2B, CK2N, CKII_beta|VCL|ZO1|
	Thyroid hormone signaling pathway	KEGG PATHWAY	ssc04919	14	113	0.0573981	0.997832	ENSSSCG00000012250|ENSSSCG00000009370|ENSSSCG00000018039|ENSSSCG00000024621|ENSSSCG00000005096|ENSSSCG00000007056|ENSSSCG00000017672|ENSSSCG00000016958|ENSSSCG00000021964|ENSSSCG00000017505|ENSSSCG00000029450|ENSSSCG00000001880|ENSSSCG00000009864|ENSSSCG00000012396	ssc:100515423|ssc:397077|ssc:100628075|ssc:100626923|ssc:396696|ssc:100152679|ssc:100628203|ssc:100514498|ssc:100514498|ssc:100513621|ssc:100622482|ssc:100621221|ssc:102157958|ssc:100157450|	100515423|397077|100628075|100626923|396696|100152679|100628203|100514498|100514498|100513621|100622482|100621221|102157958|100157450|	MED14|FOXO1, FOXO1A| |KAT2B|HIF1A|PLCB1|MED13| | |MED1| |SIN3A| |MED12|
	cGMP-PKG signaling pathway	KEGG PATHWAY	ssc04022	19	167	0.0585127	0.997832	ENSSSCG00000011867|ENSSSCG00000015972|ENSSSCG00000014149|ENSSSCG00000022080|ENSSSCG00000010301|ENSSSCG00000021819|ENSSSCG00000007056|ENSSSCG00000017005|ENSSSCG00000028206|ENSSSCG00000024230|ENSSSCG00000021964|ENSSSCG00000025095|ENSSSCG00000009031|ENSSSCG00000029578|ENSSSCG00000009624|ENSSSCG00000016958|ENSSSCG00000004856|ENSSSCG00000006482|ENSSSCG00000007721	ssc:396848|ssc:100513441|ssc:733590|ssc:396849|ssc:396603|ssc:100516060|ssc:100152679|ssc:100271876|ssc:100625117|ssc:100157760|ssc:100514498|ssc:397190|ssc:397457|ssc:100739450|ssc:100158082|ssc:100514498|ssc:397318|ssc:100156714|ssc:100513345|	396848|100513441|733590|396849|396603|100516060|100152679|100271876|100625117|100157760|100514498|397190|397457|100739450|100158082|100514498|397318|100156714|100513345|	MYLK|ATF2|MEF2C|RHOA|PPP3CB|PDE3B|PLCB1|KCNMB1| |MYL9, LC20, MYRL2| |PPP1R12A, MYPT1|EDNRA|NFATC3|PPP3CC| |NFATC1, NF-ATc, NF-ATc1, NFATc, NFATmac|MEF2D|GTF2I|
	Ribosome biogenesis in eukaryotes	KEGG PATHWAY	ssc03008	11	83	0.0607049	0.997832	ENSSSCG00000009912|ENSSSCG00000027733|ENSSSCG00000026501|ENSSSCG00000006727|ENSSSCG00000002753|ENSSSCG00000024978|ENSSSCG00000023109|ENSSSCG00000001876|ENSSSCG00000006078|ENSSSCG00000001414|ENSSSCG00000022866	ssc:100151786|ssc:100625121|ssc:100157879|ssc:100154556|ssc:100516270|ssc:102165816|ssc:100623150|ssc:100151831|ssc:100739449|ssc:397211|ssc:100628213|	100151786|100625121|100157879|100154556|100516270|102165816|100623150|100151831|100739449|397211|100628213|	POP5| |BMS1|WDR3| | |GNL2|IMP3|POP1|CSNK2B, CK2N, CKII_beta|NXF1|
	Herpes simplex infection	KEGG PATHWAY	ssc05168	20	182	0.0690196	0.997832	ENSSSCG00000011127|ENSSSCG00000012981|ENSSSCG00000017705|ENSSSCG00000016835|ENSSSCG00000009906|ENSSSCG00000015801|ENSSSCG00000008088|ENSSSCG00000010380|ENSSSCG00000012853|ENSSSCG00000003588|ENSSSCG00000003943|ENSSSCG00000004110|ENSSSCG00000008909|ENSSSCG00000007655|ENSSSCG00000012793|ENSSSCG00000007907|ENSSSCG00000001414|ENSSSCG00000024694|ENSSSCG00000022866|ENSSSCG00000007721	ssc:100620508|ssc:100135665|ssc:396613|ssc:100329128|ssc:100154637|ssc:100037937|ssc:397122|ssc:396610|ssc:100037289|ssc:768101|ssc:100517766|ssc:100156182|ssc:100628097|ssc:100515475|ssc:100523834|ssc:100190899|ssc:397211|ssc:100626452|ssc:100628213|ssc:100513345|	100620508|100135665|396613|100329128|100154637|100037937|397122|396610|100037289|768101|100517766|100156182|100628097|100515475|100523834|100190899|397211|100626452|100628213|100513345|	TAF3|RELA|CCL5, RANTES|SKP2|SRSF9|TLR3, TLR-3|IL1B|MAPK8, JNK, JNK1|IRF7|SRSF4, SFRS4|MED8|TAB2|CLOCK| |HCFC1|USP7|CSNK2B, CK2N, CKII_beta|TAF4|NXF1|GTF2I|
	T cell receptor signaling pathway	KEGG PATHWAY	ssc04660	13	107	0.0729052	0.997832	ENSSSCG00000012981|ENSSSCG00000022080|ENSSSCG00000017006|ENSSSCG00000010301|ENSSSCG00000028206|ENSSSCG00000016958|ENSSSCG00000021964|ENSSSCG00000027242|ENSSSCG00000029578|ENSSSCG00000009624|ENSSSCG00000014878|ENSSSCG00000015115|ENSSSCG00000004856	ssc:100135665|ssc:396849|ssc:100511843|ssc:396603|ssc:100625117|ssc:100514498|ssc:100514498|ssc:100152316|ssc:100739450|ssc:100158082|ssc:100525766|ssc:100518854|ssc:397318|	100135665|396849|100511843|396603|100625117|100514498|100514498|100152316|100739450|100158082|100525766|100518854|397318|	RELA|RHOA|LCP2|PPP3CB| | | |PAK7|NFATC3|PPP3CC|PAK1|CBL|NFATC1, NF-ATc, NF-ATc1, NFATc, NFATmac|
	Spliceosome	KEGG PATHWAY	ssc03040	15	129	0.0749562	0.997832	ENSSSCG00000005428|ENSSSCG00000004802|ENSSSCG00000002998|ENSSSCG00000009906|ENSSSCG00000024928|ENSSSCG00000023562|ENSSSCG00000028663|ENSSSCG00000003588|ENSSSCG00000010002|ENSSSCG00000014416|ENSSSCG00000003964|ENSSSCG00000002034|ENSSSCG00000000611|ENSSSCG00000012562|ENSSSCG00000022449	ssc:768103|ssc:100738040|ssc:768109|ssc:100154637|ssc:100525691|ssc:100038330|ssc:100511390|ssc:768101|ssc:100154850|ssc:100621703|ssc:100523448|ssc:100156353|ssc:100739009|ssc:100156513|ssc:768103|	768103|100738040|768109|100154637|100525691|100038330|100511390|768101|100154850|100621703|100523448|100156353|100739009|100156513|768103|	HNRNPA1, HNRPA1, ROA1|AQR|SNRPA, U1A|SRSF9| |SNRPE, Sm-E, SmE, snRNP-E|RBM25|SRSF4, SFRS4|SF3A1|TCERG1|PPIH|ACIN1|WBP11|NCBP2|HNRNPA1, HNRPA1, ROA1|
	Parkinson's disease	KEGG PATHWAY	ssc05012	17	151	0.0755295	0.997832	ENSSSCG00000008195|ENSSSCG00000002907|ENSSSCG00000018080|ENSSSCG00000018084|ENSSSCG00000018065|ENSSSCG00000017878|ENSSSCG00000002449|ENSSSCG00000012270|ENSSSCG00000014145|ENSSSCG00000006070|ENSSSCG00000020671|ENSSSCG00000011393|ENSSSCG00000016893|ENSSSCG00000013046|ENSSSCG00000000784|ENSSSCG00000016100|ENSSSCG00000024144	ssc:492822|ssc:100038022|ssc:808505|ssc:808508|ssc:808501|ssc:100522828|ssc:100739619|ssc:100525439|ssc:100037990|ssc:100037989|ssc:100154950|ssc:100512631|ssc:100516161|ssc:100522725|ssc:780403|ssc:100525083|ssc:100624738|	492822|100038022|808505|808508|808501|100522828|100739619|100525439|100037990|100037989|100154950|100512631|100516161|100522725|780403|100525083|100624738|	COX5B|COX6B|ATP8|ND3|ND1| |NDUFB1|UBA1|COX7C, COX7C1|COX6C|SLC18A2|UBA7|NDUFS4| |LRRK2|NDUFB3|NDUFS7|
	Chronic myeloid leukemia	KEGG PATHWAY	ssc05220	9	69	0.0903592	0.997832	ENSSSCG00000012981|ENSSSCG00000005382|ENSSSCG00000004524|ENSSSCG00000016958|ENSSSCG00000021964|ENSSSCG00000011743|ENSSSCG00000029450|ENSSSCG00000015115|ENSSSCG00000016494	ssc:100135665|ssc:396665|ssc:397142|ssc:100514498|ssc:100514498|ssc:100518275|ssc:100622482|ssc:100518854|ssc:100514612|	100135665|396665|397142|100514498|100514498|100518275|100622482|100518854|100514612|	RELA|TGFBR1, ALK-5|SMAD4, MADH4| | |MECOM| |CBL|BRAF|
	Toll-like receptor signaling pathway	KEGG PATHWAY	ssc04620	12	101	0.0925199	0.997832	ENSSSCG00000010380|ENSSSCG00000012981|ENSSSCG00000011877|ENSSSCG00000008953|ENSSSCG00000017705|ENSSSCG00000015801|ENSSSCG00000008088|ENSSSCG00000012853|ENSSSCG00000016958|ENSSSCG00000004110|ENSSSCG00000021964|ENSSSCG00000012118	ssc:396610|ssc:100135665|ssc:397441|ssc:396880|ssc:396613|ssc:100037937|ssc:397122|ssc:100037289|ssc:100514498|ssc:100156182|ssc:100514498|ssc:397384|	396610|100135665|397441|396880|396613|100037937|397122|100037289|100514498|100156182|100514498|397384|	MAPK8, JNK, JNK1|RELA|CD86|IL8, AMCF-I, CXCL8|CCL5, RANTES|TLR3, TLR-3|IL1B|IRF7| |TAB2| |TLR8|
	Oxidative phosphorylation	KEGG PATHWAY	ssc00190	15	134	0.0938072	0.997832	ENSSSCG00000008195|ENSSSCG00000002907|ENSSSCG00000018080|ENSSSCG00000006138|ENSSSCG00000018084|ENSSSCG00000018065|ENSSSCG00000002449|ENSSSCG00000014145|ENSSSCG00000006070|ENSSSCG00000008056|ENSSSCG00000016893|ENSSSCG00000013046|ENSSSCG00000009561|ENSSSCG00000016100|ENSSSCG00000024144	ssc:492822|ssc:100038022|ssc:808505|ssc:100521494|ssc:808508|ssc:808501|ssc:100739619|ssc:100037990|ssc:100037989|ssc:100518959|ssc:100516161|ssc:100522725|ssc:397131|ssc:100525083|ssc:100624738|	492822|100038022|808505|100521494|808508|808501|100739619|100037990|100037989|100518959|100516161|100522725|397131|100525083|100624738|	COX5B|COX6B|ATP8|ATP6V0D2|ND3|ND1|NDUFB1|COX7C, COX7C1|COX6C|ATP6V0C|NDUFS4| |ATP4B|NDUFB3|NDUFS7|
	HIF-1 signaling pathway	KEGG PATHWAY	ssc04066	12	104	0.107085	0.997832	ENSSSCG00000012981|ENSSSCG00000014048|ENSSSCG00000016958|ENSSSCG00000005096|ENSSSCG00000006646|ENSSSCG00000004068|ENSSSCG00000003495|ENSSSCG00000015753|ENSSSCG00000012485|ENSSSCG00000005122|ENSSSCG00000021964|ENSSSCG00000007673	ssc:100135665|ssc:100522855|ssc:100514498|ssc:396696|ssc:396653|ssc:100511606|ssc:100038023|ssc:396730|ssc:100739747|ssc:396729|ssc:100514498|ssc:397249|	100135665|100522855|100514498|396696|396653|100511606|100038023|396730|100739747|396729|100514498|397249|	RELA|HK3| |HIF1A|ARNT, ARNT_tv3|NOX3|RPS6|ANGPT2, ANG2|NOX1|TEK, TIE2| |EPO|
	B cell receptor signaling pathway	KEGG PATHWAY	ssc04662	9	72	0.10802	0.997832	ENSSSCG00000016298|ENSSSCG00000012981|ENSSSCG00000010301|ENSSSCG00000028206|ENSSSCG00000016958|ENSSSCG00000021964|ENSSSCG00000029578|ENSSSCG00000009624|ENSSSCG00000004856	ssc:100526019|ssc:100135665|ssc:396603|ssc:100625117|ssc:100514498|ssc:100514498|ssc:100739450|ssc:100158082|ssc:397318|	100526019|100135665|396603|100625117|100514498|100514498|100739450|100158082|397318|	INPP5D|RELA|PPP3CB| | | |NFATC3|PPP3CC|NFATC1, NF-ATc, NF-ATc1, NFATc, NFATmac|
IR vs IS	Valine, leucine and isoleucine degradation	KEGG PATHWAY	ssc00280	2	46	0.0200511	0.481117	ENSSSCG00000012327|ENSSSCG00000022379	ssc:100524293|ssc:100142669|	100524293|100142669|	HSD17B10|BCKDHB|
	Retinol metabolism	KEGG PATHWAY	ssc00830	2	54	0.026743	0.481117	ENSSSCG00000001906|ENSSSCG00000012384	ssc:403103|ssc:100151799|	403103|100151799|	CYP1A1|AWAT2|
	Cell adhesion molecules (CAMs)	KEGG PATHWAY	ssc04514	3	146	0.0303803	0.481117	ENSSSCG00000015051|ENSSSCG00000010908|ENSSSCG00000001455	ssc:100519437|ssc:100522631|ssc:100153386|	100519437|100522631|100153386|	CLDN25|PTPRC|SLA-DRB1, DRB1, LA-DRB-d, SLA-DRB|
	Inflammatory bowel disease (IBD)	KEGG PATHWAY	ssc05321	2	62	0.0342035	0.481117	ENSSSCG00000001455|ENSSSCG00000008157	ssc:100153386|ssc:100517818|	100153386|100517818|	SLA-DRB1, DRB1, LA-DRB-d, SLA-DRB|IL18RAP|
	RNA degradation	KEGG PATHWAY	ssc03018	2	71	0.0434376	0.481117	ENSSSCG00000007916|ENSSSCG00000015020	ssc:100515840|ssc:100514308|	100515840|100514308|	PABPC4|BTG4|
	Fatty acid biosynthesis	KEGG PATHWAY	ssc00061	1	13	0.0616462	0.481117	ENSSSCG00000025759	ssc:100627446|	100627446|	OLAH|
	Rheumatoid arthritis	KEGG PATHWAY	ssc05323	2	87	0.0618042	0.481117	ENSSSCG00000004898|ENSSSCG00000001455	ssc:100521706|ssc:100153386|	100521706|100153386|	TNFRSF11A|SLA-DRB1, DRB1, LA-DRB-d, SLA-DRB|
	Pyrimidine metabolism	KEGG PATHWAY	ssc00240	2	101	0.0796387	0.481117	ENSSSCG00000001239|ENSSSCG00000010497	ssc:100152094|ssc:397298|	100152094|397298|	ZNRD1|ENTPD1, CD39|
	Systemic lupus erythematosus	KEGG PATHWAY	ssc05322	2	102	0.0809681	0.481117	ENSSSCG00000006669|ENSSSCG00000001455	ssc:100624086|ssc:100153386|	100624086|100153386|	|SLA-DRB1, DRB1, LA-DRB-d, SLA-DRB|
	T cell receptor signaling pathway	KEGG PATHWAY	ssc04660	2	107	0.0877168	0.481117	ENSSSCG00000017006|ENSSSCG00000010908	ssc:100511843|ssc:100522631|	100511843|100522631|	LCP2|PTPRC|
	Natural killer cell mediated cytotoxicity	KEGG PATHWAY	ssc04650	2	108	0.0890864	0.481117	ENSSSCG00000017006|ENSSSCG00000006379	ssc:100511843|ssc:100511130|	100511843|100511130|	LCP2|CD48|
	Toxoplasmosis	KEGG PATHWAY	ssc05145	2	115	0.0988472	0.481117	ENSSSCG00000015618|ENSSSCG00000001455	ssc:100513489|ssc:100153386|	100513489|100153386|	LAMB3|SLA-DRB1, DRB1, LA-DRB-d, SLA-DRB|
	Vitamin digestion and absorption	KEGG PATHWAY	ssc04977	1	22	0.0992724	0.481117	ENSSSCG00000012384	ssc:100151799|	100151799|	AWAT2|
	Proximal tubule bicarbonate reclamation	KEGG PATHWAY	ssc04964	1	22	0.0992724	0.481117	ENSSSCG00000028437	ssc:407773|	407773|	AQP1|
	Asthma	KEGG PATHWAY	ssc05310	1	24	0.107429	0.481117	ENSSSCG00000001455	ssc:100153386|	100153386|	SLA-DRB1, DRB1, LA-DRB-d, SLA-DRB|
	Mucin type O-Glycan biosynthesis	KEGG PATHWAY	ssc00512	1	28	0.123522	0.481117	ENSSSCG00000013403	ssc:100519410|	100519410|	GALNT18, GALNTL4|
	Osteoclast differentiation	KEGG PATHWAY	ssc04380	2	133	0.12519	0.481117	ENSSSCG00000017006|ENSSSCG00000004898	ssc:100511843|ssc:100521706|	100511843|100521706|	LCP2|TNFRSF11A|
	Ribosome	KEGG PATHWAY	ssc03010	2	143	0.140475	0.481117	ENSSSCG00000003746|ENSSSCG00000028362	ssc:641351|ssc:100170119|	641351|100170119|	RPSA, LAMR1|RPLP1|
	Phagosome	KEGG PATHWAY	ssc04145	2	147	0.146699	0.481117	ENSSSCG00000017300|ENSSSCG00000001455	ssc:100516106|ssc:100153386|	100516106|100153386|	MRC2|SLA-DRB1, DRB1, LA-DRB-d, SLA-DRB|
	RNA polymerase	KEGG PATHWAY	ssc03020	1	34	0.147126	0.481117	ENSSSCG00000001239	ssc:100152094|	100152094|	ZNRD1|
IS vs IC	Olfactory transduction	KEGG PATHWAY	ssc04740	156	810	1.48882e-19	3.57317e-17	ENSSSCG00000024477|ENSSSCG00000021366|ENSSSCG00000026253|ENSSSCG00000022184|ENSSSCG00000013201|ENSSSCG00000014759|ENSSSCG00000028704|ENSSSCG00000021993|ENSSSCG00000022853|ENSSSCG00000029706|ENSSSCG00000022927|ENSSSCG00000026875|ENSSSCG00000022519|ENSSSCG00000021249|ENSSSCG00000006411|ENSSSCG00000013845|ENSSSCG00000023685|ENSSSCG00000014662|ENSSSCG00000014661|ENSSSCG00000030613|ENSSSCG00000025666|…	ssc:100625386|ssc:100515886|ssc:100518203|ssc:100620101|ssc:100519942|ssc:100514119|ssc:100521207|ssc:100526175|ssc:100625386|ssc:100523664|ssc:100518135|ssc:100154120|ssc:100156978|ssc:100154185|ssc:100155688|ssc:100525507|ssc:102160561|ssc:100523626|ssc:100516093|ssc:100620101|ssc:100523805|ssc:100521802|ssc:100156727|ssc:100520069|ssc:100518356|ssc:100515618|ssc:100517595|ssc:100515469|ssc:100…	100625386|100515886|100518203|100620101|100519942|100514119|100521207|100526175|100625386|100523664|100518135|100154120|100156978|100154185|100155688|100525507|102160561|100523626|100516093|100620101|100523805|100521802|100156727|100520069|100518356|100515618|100517595|100515469|100152520|100623897|100152146|100515602|100514706|100516778|100522263|100738640|100517642|100152489|100156546|100524133…	| | | | | | | | | | | | | | | | | | | | | | | | | | | | | | | | | | | | | | | | | | | | | | | | | | | | | | | | | | | | | | | | | | | | | | | | | | | | | | | | | | | | | | | | | | | | | | | | | | | | | | | | | | | | | | | | | | | | | | | | | | | | | | | | | | | | | | | | | | | | | | | | | | | | | | | | | | | |
	Osteoclast differentiation	KEGG PATHWAY	ssc04380	26	133	0.000179128	0.0214953	ENSSSCG00000021964|ENSSSCG00000000137|ENSSSCG00000017330|ENSSSCG00000004068|ENSSSCG00000004898|ENSSSCG00000004856|ENSSSCG00000008090|ENSSSCG00000001614|ENSSSCG00000016958|ENSSSCG00000005382|ENSSSCG00000004110|ENSSSCG00000029416|ENSSSCG00000028206|ENSSSCG00000010301|ENSSSCG00000011512|ENSSSCG00000011514|ENSSSCG00000010380|ENSSSCG00000012981|ENSSSCG00000028461|ENSSSCG00000005838|ENSSSCG00000029231|…	ssc:100514498|ssc:100152055|ssc:100520402|ssc:100511606|ssc:100521706|ssc:397318|ssc:397094|ssc:100737974|ssc:100514498|ssc:396665|ssc:100156182|ssc:100737974|ssc:100625117|ssc:396603|ssc:414902|ssc:414902|ssc:396610|ssc:100135665|ssc:100736623|ssc:100513840|ssc:100517099|ssc:397122|ssc:100739747|ssc:100511843|ssc:100738857|ssc:100158082|	100514498|100152055|100520402|100511606|100521706|397318|397094|100737974|100514498|396665|100156182|100737974|100625117|396603|414902|414902|396610|100135665|100736623|100513840|100517099|397122|100739747|100511843|100738857|100158082|	|NCF4|MAP3K14|NOX3|TNFRSF11A|NFATC1, NF-ATc, NF-ATc1, NFATc, NFATmac|IL1A, IL-1alpha|TREM2| |TGFBR1, ALK-5|TAB2|TREM2| |PPP3CB|MITF|MITF|MAPK8, JNK, JNK1|RELA| |TRAF2| |IL1B|NOX1|LCP2| |PPP3CC|
	Transcriptional misregulation in cancer	KEGG PATHWAY	ssc05202	27	156	0.000731766	0.0585412	ENSSSCG00000008388|ENSSSCG00000011877|ENSSSCG00000011810|ENSSSCG00000003716|ENSSSCG00000014986|ENSSSCG00000014149|ENSSSCG00000005604|ENSSSCG00000011951|ENSSSCG00000005166|ENSSSCG00000001979|ENSSSCG00000012262|ENSSSCG00000025182|ENSSSCG00000012240|ENSSSCG00000029450|ENSSSCG00000006328|ENSSSCG00000009370|ENSSSCG00000010472|ENSSSCG00000012981|ENSSSCG00000008953|ENSSSCG00000023593|ENSSSCG00000005345|…	ssc:100525104|ssc:397441|ssc:100156549|ssc:100513410|ssc:396769|ssc:733590|ssc:100152438|ssc:100520981|ssc:100524063|ssc:100739080|ssc:100154376|ssc:100626141|ssc:100526026|ssc:100622482|ssc:445465|ssc:397077|ssc:397232|ssc:100135665|ssc:396880|ssc:100627910|ssc:100520167|ssc:100154471|ssc:100628075|ssc:100519996|ssc:100623006|ssc:100737861|ssc:100624635|	100525104|397441|100156549|100513410|396769|733590|100152438|100520981|100524063|100739080|100154376|100626141|100526026|100622482|445465|397077|397232|100135665|396880|100627910|100520167|100154471|100628075|100519996|100623006|100737861|100624635|	REL|CD86|BCL6|SS18|MMP3, MMP-3, MMP10|MEF2C|PBX3|NFKBIZ|MLLT3| |KDM6A|ELK4|TSPAN7| |RXRG, NR2B3, RXRgamma|FOXO1, FOXO1A|HHEX|RELA|IL8, AMCF-I, CXCL8|AFF1|PAX5|NTRK1| |GRIA3|KMT2A, MLL|CCNT2|BMP2K|
	Parkinson's disease	KEGG PATHWAY	ssc05012	22	151	0.01265	0.524054	ENSSSCG00000018081|ENSSSCG00000018080|ENSSSCG00000018087|ENSSSCG00000018084|ENSSSCG00000013046|ENSSSCG00000002907|ENSSSCG00000012270|ENSSSCG00000006070|ENSSSCG00000024144|ENSSSCG00000008195|ENSSSCG00000018065|ENSSSCG00000017878|ENSSSCG00000013431|ENSSSCG00000014145|ENSSSCG00000016893|ENSSSCG00000016100|ENSSSCG00000002449|ENSSSCG00000011393|ENSSSCG00000000784|ENSSSCG00000020671|ENSSSCG00000012896|…	ssc:808506|ssc:808505|ssc:808510|ssc:808508|ssc:100522725|ssc:100038022|ssc:100525439|ssc:100037989|ssc:100624738|ssc:492822|ssc:808501|ssc:100522828|ssc:100523423|ssc:100037990|ssc:100516161|ssc:100525083|ssc:100739619|ssc:100512631|ssc:780403|ssc:100154950|ssc:100522783|ssc:808511|	808506|808505|808510|808508|100522725|100038022|100525439|100037989|100624738|492822|808501|100522828|100523423|100037990|100516161|100525083|100739619|100512631|780403|100154950|100522783|808511|	ATP6|ATP8|ND4|ND3| |COX6B|UBA1|COX6C|NDUFS7|COX5B|ND1| | |COX7C, COX7C1|NDUFS4|NDUFB3|NDUFB1|UBA7|LRRK2|SLC18A2|NDUFV1|ND5|
	Oxidative phosphorylation	KEGG PATHWAY	ssc00190	20	134	0.0136183	0.524054	ENSSSCG00000008195|ENSSSCG00000018081|ENSSSCG00000018080|ENSSSCG00000006138|ENSSSCG00000018084|ENSSSCG00000018065|ENSSSCG00000016100|ENSSSCG00000002907|ENSSSCG00000013431|ENSSSCG00000014145|ENSSSCG00000006070|ENSSSCG00000002449|ENSSSCG00000008056|ENSSSCG00000016893|ENSSSCG00000013046|ENSSSCG00000009561|ENSSSCG00000018087|ENSSSCG00000012896|ENSSSCG00000018091|ENSSSCG00000024144	ssc:492822|ssc:808506|ssc:808505|ssc:100521494|ssc:808508|ssc:808501|ssc:100525083|ssc:100038022|ssc:100523423|ssc:100037990|ssc:100037989|ssc:100739619|ssc:100518959|ssc:100516161|ssc:100522725|ssc:397131|ssc:808510|ssc:100522783|ssc:808511|ssc:100624738|	492822|808506|808505|100521494|808508|808501|100525083|100038022|100523423|100037990|100037989|100739619|100518959|100516161|100522725|397131|808510|100522783|808511|100624738|	COX5B|ATP6|ATP8|ATP6V0D2|ND3|ND1|NDUFB3|COX6B| |COX7C, COX7C1|COX6C|NDUFB1|ATP6V0C|NDUFS4| |ATP4B|ND4|NDUFV1|ND5|NDUFS7|
	MAPK signaling pathway	KEGG PATHWAY	ssc04010	32	249	0.0152628	0.524054	ENSSSCG00000015972|ENSSSCG00000017330|ENSSSCG00000027668|ENSSSCG00000011743|ENSSSCG00000013615|ENSSSCG00000004856|ENSSSCG00000008090|ENSSSCG00000014149|ENSSSCG00000010301|ENSSSCG00000014146|ENSSSCG00000028291|ENSSSCG00000016991|ENSSSCG00000007831|ENSSSCG00000005382|ENSSSCG00000015815|ENSSSCG00000028206|ENSSSCG00000025182|ENSSSCG00000009890|ENSSSCG00000029578|ENSSSCG00000010380|ENSSSCG00000012981|…	ssc:100513441|ssc:100520402|ssc:100620270|ssc:100518275|ssc:100519412|ssc:397318|ssc:397094|ssc:733590|ssc:396603|ssc:100627579|ssc:100624059|ssc:100522469|ssc:100522066|ssc:396665|ssc:100153248|ssc:100625117|ssc:100626141|ssc:100153404|ssc:100739450|ssc:396610|ssc:100135665|ssc:100513840|ssc:397122|ssc:100152223|ssc:100156182|ssc:100518950|ssc:100520016|ssc:100738857|ssc:100158082|ssc:100525766|…	100513441|100520402|100620270|100518275|100519412|397318|397094|733590|396603|100627579|100624059|100522469|100522066|396665|100153248|100625117|100626141|100153404|100739450|396610|100135665|100513840|397122|100152223|100156182|100518950|100520016|100738857|100158082|100525766|100154471|100514612|	ATF2|MAP3K14| |MECOM|ECSIT|NFATC1, NF-ATc, NF-ATc1, NFATc, NFATmac|IL1A, IL-1alpha|MEF2C|PPP3CB|RASA1|TAOK2|DUSP1, MKP1|CACNG3|TGFBR1, ALK-5|FGFR1| |ELK4|MAPKAPK5|NFATC3|MAPK8, JNK, JNK1|RELA|TRAF2|IL1B| |TAB2|FGF19|MAP4K3| |PPP3CC|PAK1|NTRK1|BRAF|
	Herpes simplex infection	KEGG PATHWAY	ssc05168	25	182	0.0152849	0.524054	ENSSSCG00000015801|ENSSSCG00000003943|ENSSSCG00000012793|ENSSSCG00000017983|ENSSSCG00000001455|ENSSSCG00000024694|ENSSSCG00000007721|ENSSSCG00000011127|ENSSSCG00000016835|ENSSSCG00000007203|ENSSSCG00000007655|ENSSSCG00000003588|ENSSSCG00000001398|ENSSSCG00000008909|ENSSSCG00000022866|ENSSSCG00000010380|ENSSSCG00000012981|ENSSSCG00000022683|ENSSSCG00000017705|ENSSSCG00000009906|ENSSSCG00000005838|…	ssc:100037937|ssc:100517766|ssc:100523834|ssc:100620648|ssc:100153386|ssc:100626452|ssc:100513345|ssc:100620508|ssc:100329128|ssc:100517435|ssc:100515475|ssc:768101|ssc:100135037|ssc:100628097|ssc:100628213|ssc:396610|ssc:100135665|ssc:100125545|ssc:396613|ssc:100154637|ssc:100513840|ssc:397122|ssc:100037289|ssc:100156182|ssc:100190899|	100037937|100517766|100523834|100620648|100153386|100626452|100513345|100620508|100329128|100517435|100515475|768101|100135037|100628097|100628213|396610|100135665|100125545|396613|100154637|100513840|397122|100037289|100156182|100190899|	TLR3, TLR-3|MED8|HCFC1|PER1|SLA-DRB1, DRB1, LA-DRB-d, SLA-DRB|TAF4|GTF2I|TAF3|SKP2|CSNK2A1| |SRSF4, SFRS4|SLA-6|CLOCK|NXF1|MAPK8, JNK, JNK1|RELA| |CCL5, RANTES|SRSF9|TRAF2|IL1B|IRF7|TAB2|USP7|
	Circadian rhythm	KEGG PATHWAY	ssc04710	6	26	0.0319592	0.866854	ENSSSCG00000008171|ENSSSCG00000028897|ENSSSCG00000004576|ENSSSCG00000008909|ENSSSCG00000017983|ENSSSCG00000006703	ssc:100521893|ssc:100523244|ssc:100156637|ssc:100628097|ssc:100620648|ssc:100157793|	100521893|100523244|100156637|100628097|100620648|100157793|	NPAS2|CSNK1E|RORA|CLOCK|PER1|PRKAB2|
	NOD-like receptor signaling pathway	KEGG PATHWAY	ssc04621	9	50	0.0340044	0.866854	ENSSSCG00000010380|ENSSSCG00000012981|ENSSSCG00000008953|ENSSSCG00000017705|ENSSSCG00000012203|ENSSSCG00000008088|ENSSSCG00000004110|ENSSSCG00000016954|ENSSSCG00000013940	ssc:396610|ssc:100135665|ssc:396880|ssc:396613|ssc:100517796|ssc:397122|ssc:100156182|ssc:100511602|ssc:100514823|	396610|100135665|396880|396613|100517796|397122|100156182|100511602|100514823|	MAPK8, JNK, JNK1|RELA|IL8, AMCF-I, CXCL8|CCL5, RANTES|TAB3|IL1B|TAB2|ERBB2IP|NLRP3|
	Non-alcoholic fatty liver disease (NAFLD)	KEGG PATHWAY	ssc04932	21	160	0.0361189	0.866854	ENSSSCG00000010380|ENSSSCG00000012981|ENSSSCG00000002907|ENSSSCG00000008953|ENSSSCG00000027306|ENSSSCG00000008090|ENSSSCG00000005838|ENSSSCG00000017397|ENSSSCG00000008088|ENSSSCG00000012896|ENSSSCG00000002449|ENSSSCG00000014145|ENSSSCG00000021964|ENSSSCG00000006070|ENSSSCG00000016893|ENSSSCG00000013046|ENSSSCG00000016100|ENSSSCG00000008195|ENSSSCG00000016958|ENSSSCG00000006703|ENSSSCG00000024144	ssc:396610|ssc:100135665|ssc:100038022|ssc:396880|ssc:396836|ssc:397094|ssc:100513840|ssc:100519270|ssc:397122|ssc:100522783|ssc:100739619|ssc:100037990|ssc:100514498|ssc:100037989|ssc:100516161|ssc:100522725|ssc:100525083|ssc:492822|ssc:100514498|ssc:100157793|ssc:100624738|	396610|100135665|100038022|396880|396836|397094|100513840|100519270|397122|100522783|100739619|100037990|100514498|100037989|100516161|100522725|100525083|492822|100514498|100157793|100624738|	MAPK8, JNK, JNK1|RELA|COX6B|IL8, AMCF-I, CXCL8|LEPR|IL1A, IL-1alpha|TRAF2|MLX|IL1B|NDUFV1|NDUFB1|COX7C, COX7C1| |COX6C|NDUFS4| |NDUFB3|COX5B| |PRKAB2|NDUFS7|
	T cell receptor signaling pathway	KEGG PATHWAY	ssc04660	15	107	0.045203	0.986247	ENSSSCG00000012981|ENSSSCG00000022080|ENSSSCG00000017006|ENSSSCG00000010908|ENSSSCG00000028206|ENSSSCG00000016958|ENSSSCG00000021964|ENSSSCG00000017330|ENSSSCG00000009624|ENSSSCG00000027242|ENSSSCG00000029578|ENSSSCG00000010301|ENSSSCG00000014878|ENSSSCG00000015115|ENSSSCG00000004856	ssc:100135665|ssc:396849|ssc:100511843|ssc:100522631|ssc:100625117|ssc:100514498|ssc:100514498|ssc:100520402|ssc:100158082|ssc:100152316|ssc:100739450|ssc:396603|ssc:100525766|ssc:100518854|ssc:397318|	100135665|396849|100511843|100522631|100625117|100514498|100514498|100520402|100158082|100152316|100739450|396603|100525766|100518854|397318|	RELA|RHOA|LCP2|PTPRC| | | |MAP3K14|PPP3CC|PAK7|NFATC3|PPP3CB|PAK1|CBL|NFATC1, NF-ATc, NF-ATc1, NFATc, NFATmac|
	Apoptosis	KEGG PATHWAY	ssc04210	13	91	0.0531891	0.988935	ENSSSCG00000008090|ENSSSCG00000000475|ENSSSCG00000012981|ENSSSCG00000005838|ENSSSCG00000008088|ENSSSCG00000024182|ENSSSCG00000028206|ENSSSCG00000016958|ENSSSCG00000021964|ENSSSCG00000017330|ENSSSCG00000009624|ENSSSCG00000010301|ENSSSCG00000006464	ssc:397094|ssc:100514645|ssc:100135665|ssc:100513840|ssc:397122|ssc:100620340|ssc:100625117|ssc:100514498|ssc:100514498|ssc:100520402|ssc:100158082|ssc:396603|ssc:100154471|	397094|100514645|100135665|100513840|397122|100620340|100625117|100514498|100514498|100520402|100158082|396603|100154471|	IL1A, IL-1alpha|IRAK3|RELA|TRAF2|IL1B|TRADD| | | |MAP3K14|PPP3CC|PPP3CB|NTRK1|
	Spliceosome	KEGG PATHWAY	ssc03040	17	129	0.0535673	0.988935	ENSSSCG00000005428|ENSSSCG00000004802|ENSSSCG00000009906|ENSSSCG00000002998|ENSSSCG00000024928|ENSSSCG00000002034|ENSSSCG00000023562|ENSSSCG00000003588|ENSSSCG00000010002|ENSSSCG00000014416|ENSSSCG00000003964|ENSSSCG00000001708|ENSSSCG00000028663|ENSSSCG00000000611|ENSSSCG00000012562|ENSSSCG00000003701|ENSSSCG00000022449	ssc:768103|ssc:100738040|ssc:100154637|ssc:768109|ssc:100525691|ssc:100156353|ssc:100038330|ssc:768101|ssc:100154850|ssc:100621703|ssc:100523448|ssc:100153900|ssc:100511390|ssc:100739009|ssc:100156513|ssc:100524872|ssc:768103|	768103|100738040|100154637|768109|100525691|100156353|100038330|768101|100154850|100621703|100523448|100153900|100511390|100739009|100156513|100524872|768103|	HNRNPA1, HNRPA1, ROA1|AQR|SRSF9|SNRPA, U1A| |ACIN1|SNRPE, Sm-E, SmE, snRNP-E|SRSF4, SFRS4|SF3A1|TCERG1|PPIH|CDC5L|RBM25|WBP11|NCBP2| |HNRNPA1, HNRPA1, ROA1|
	Ubiquitin mediated proteolysis	KEGG PATHWAY	ssc04120	17	134	0.0690699	0.998448	ENSSSCG00000021560|ENSSSCG00000029774|ENSSSCG00000008513|ENSSSCG00000016835|ENSSSCG00000011644|ENSSSCG00000017878|ENSSSCG00000008008|ENSSSCG00000008394|ENSSSCG00000003398|ENSSSCG00000007423|ENSSSCG00000011393|ENSSSCG00000012270|ENSSSCG00000022101|ENSSSCG00000012110|ENSSSCG00000015095|ENSSSCG00000015115|ENSSSCG00000029478	ssc:100533196|ssc:100514874|ssc:100049694|ssc:100329128|ssc:100415776|ssc:100522828|ssc:100511251|ssc:100526164|ssc:100521136|ssc:100153133|ssc:100512631|ssc:100525439|ssc:100049662|ssc:100524415|ssc:100513674|ssc:100518854|ssc:100513454|	100533196|100514874|100049694|100329128|100415776|100522828|100511251|100526164|100521136|100153133|100512631|100525439|100049662|100524415|100513674|100518854|100513454|	UBE2I, UBC9|RNF7| |SKP2|ANAPC13| |STUB1|FANCL| |UBE2C|UBA7|UBA1|BRCA1|MID1|UBE4A|CBL|CUL4B|
	Chronic myeloid leukemia	KEGG PATHWAY	ssc05220	10	69	0.0775721	0.998448	ENSSSCG00000012981|ENSSSCG00000005382|ENSSSCG00000004524|ENSSSCG00000016958|ENSSSCG00000021964|ENSSSCG00000011743|ENSSSCG00000023995|ENSSSCG00000029450|ENSSSCG00000015115|ENSSSCG00000016494	ssc:100135665|ssc:396665|ssc:397142|ssc:100514498|ssc:100514498|ssc:100518275|ssc:100738857|ssc:100622482|ssc:100518854|ssc:100514612|	100135665|396665|397142|100514498|100514498|100518275|100738857|100622482|100518854|100514612|	RELA|TGFBR1, ALK-5|SMAD4, MADH4| | |MECOM| | |CBL|BRAF|
	Epstein-Barr virus infection	KEGG PATHWAY	ssc05169	22	189	0.0846026	0.998448	ENSSSCG00000015972|ENSSSCG00000017330|ENSSSCG00000002925|ENSSSCG00000021964|ENSSSCG00000016835|ENSSSCG00000015424|ENSSSCG00000007203|ENSSSCG00000016958|ENSSSCG00000000169|ENSSSCG00000022155|ENSSSCG00000010497|ENSSSCG00000001398|ENSSSCG00000029450|ENSSSCG00000028002|ENSSSCG00000010380|ENSSSCG00000012981|ENSSSCG00000022683|ENSSSCG00000005838|ENSSSCG00000004110|ENSSSCG00000009761|ENSSSCG00000024182|…	ssc:100513441|ssc:100520402|ssc:414403|ssc:100514498|ssc:100329128|ssc:100514865|ssc:100517435|ssc:100514498|ssc:102159905|ssc:100518262|ssc:397298|ssc:100135037|ssc:100622482|ssc:100620600|ssc:396610|ssc:100135665|ssc:100125545|ssc:100513840|ssc:100156182|ssc:733643|ssc:100620340|ssc:100190899|	100513441|100520402|414403|100514498|100329128|100514865|100517435|100514498|102159905|100518262|397298|100135037|100622482|100620600|396610|100135665|100125545|100513840|100156182|733643|100620340|100190899|	ATF2|MAP3K14|POLR2I, RPB14.5| |SKP2|PSMC2|CSNK2A1| | |RBPJ|ENTPD1, CD39|SLA-6| | |MAPK8, JNK, JNK1|RELA| |TRAF2|TAB2| |TRADD|USP7|
	Graft-versus-host disease	KEGG PATHWAY	ssc05332	6	35	0.0892432	0.998448	ENSSSCG00000001979|ENSSSCG00000008090|ENSSSCG00000011877|ENSSSCG00000008088|ENSSSCG00000001398|ENSSSCG00000001455	ssc:100739080|ssc:397094|ssc:397441|ssc:397122|ssc:100135037|ssc:100153386|	100739080|397094|397441|397122|100135037|100153386|	|IL1A, IL-1alpha|CD86|IL1B|SLA-6|SLA-DRB1, DRB1, LA-DRB-d, SLA-DRB|
	Inflammatory bowel disease (IBD)	KEGG PATHWAY	ssc05321	9	62	0.0903411	0.998448	ENSSSCG00000012981|ENSSSCG00000003799|ENSSSCG00000008090|ENSSSCG00000008088|ENSSSCG00000008157|ENSSSCG00000004576|ENSSSCG00000021437|ENSSSCG00000001455|ENSSSCG00000004856	ssc:100135665|ssc:397178|ssc:397094|ssc:397122|ssc:100517818|ssc:100156637|ssc:397261|ssc:100153386|ssc:397318|	100135665|397178|397094|397122|100517818|100156637|397261|100153386|397318|	RELA|IL12RB2|IL1A, IL-1alpha|IL1B|IL18RAP|RORA|STAT4|SLA-DRB1, DRB1, LA-DRB-d, SLA-DRB|NFATC1, NF-ATc, NF-ATc1, NFATc, NFATmac|
	Ribosome biogenesis in eukaryotes	KEGG PATHWAY	ssc03008	11	83	0.102555	0.998448	ENSSSCG00000009912|ENSSSCG00000027733|ENSSSCG00000007203|ENSSSCG00000006727|ENSSSCG00000002753|ENSSSCG00000024978|ENSSSCG00000026501|ENSSSCG00000001876|ENSSSCG00000006078|ENSSSCG00000022866|ENSSSCG00000023109	ssc:100151786|ssc:100625121|ssc:100517435|ssc:100154556|ssc:100516270|ssc:102165816|ssc:100157879|ssc:100151831|ssc:100739449|ssc:100628213|ssc:100623150|	100151786|100625121|100517435|100154556|100516270|102165816|100157879|100151831|100739449|100628213|100623150|	POP5| |CSNK2A1|WDR3| | |BMS1|IMP3|POP1|NXF1|GNL2|
	Ribosome	KEGG PATHWAY	ssc03010	17	143	0.103995	0.998448	ENSSSCG00000030578|ENSSSCG00000016240|ENSSSCG00000003166|ENSSSCG00000027965|ENSSSCG00000021590|ENSSSCG00000006770|ENSSSCG00000003930|ENSSSCG00000011852|ENSSSCG00000027353|ENSSSCG00000003495|ENSSSCG00000007984|ENSSSCG00000003746|ENSSSCG00000028362|ENSSSCG00000009146|ENSSSCG00000028308|ENSSSCG00000022357|ENSSSCG00000027573	ssc:100155047|ssc:397611|ssc:780432|ssc:100620094|ssc:414398|ssc:100627256|ssc:100516861|ssc:414418|ssc:100736789|ssc:100038023|ssc:100524194|ssc:641351|ssc:100170119|ssc:100517840|ssc:100513520|ssc:100514637|ssc:396993|	100155047|397611|780432|100620094|414398|100627256|100516861|414418|100736789|100038023|100524194|641351|100170119|100517840|100513520|100514637|396993|	MRPL15|RPS4, Rps4x|RPL13A|RPL15|RPL23|RPL22L1|RPS8|RPL7| |RPS6|MRPL28|RPSA, LAMR1|RPLP1|RPL34|RPS13|RPS27A|RPL29, RPL29/HIP|

## Sheet: Table S8-3 mRNA
##Databases: KEGG PATHWAY
##Statistical test method: hypergeometric test / Fisher's exact test
##FDR correction method: Benjamini and Hochberg
	#Term	Database	ID	Input number	Background number	P-Value	Corrected P-Value	Input	KO	Entrez_ID	KO_name
IR vs IC	Parkinson's disease	KEGG PATHWAY	ssc05012	48	151	1.32099e-05	0.00357988	ENSSSCG00000003903|ENSSSCG00000002907|ENSSSCG00000015973|ENSSSCG00000018087|ENSSSCG00000018084|ENSSSCG00000011764|ENSSSCG00000007524|ENSSSCG00000006070|ENSSSCG00000010088|ENSSSCG00000013431|ENSSSCG00000014889|ENSSSCG00000015790|ENSSSCG00000018069|ENSSSCG00000023277|ENSSSCG00000012623|ENSSSCG00000017114|ENSSSCG00000018065|ENSSSCG00000013436|ENSSSCG00000027165|ENSSSCG00000025104|ENSSSCG00000014145|…	ssc:100524873|ssc:100038022|ssc:100513629|ssc:808510|ssc:808508|ssc:100523751|ssc:100134963|ssc:100037989|ssc:100154268|ssc:100523423|ssc:100513030|ssc:100517196|ssc:808502|ssc:100515069|ssc:100158185|ssc:100520115|ssc:808501|ssc:100524239|ssc:100624139|ssc:100512624|ssc:100037990|ssc:399685|ssc:100516161|ssc:100514655|ssc:574054|ssc:100525083|ssc:100152612|ssc:100144421|ssc:100037985|ssc:1005243…	100524873|100038022|100513629|808510|808508|100523751|100134963|100037989|100154268|100523423|100513030|100517196|808502|100515069|100158185|100520115|808501|100524239|100624139|100512624|100037990|399685|100516161|100514655|574054|100525083|100152612|100144421|100037985|100524308|100739619|100522828|100512631|780433|397523|100156312|100519594|100155687|100622110|100624335|100156967|100154950|397…	|COX6B|ATP5G3|ND4|ND3|NDUFB5|ATP5E|COX6C|UBE2L3| |NDUFC2|SLC25A4|ND2|NDUFA1|SLC25A5|NDUFS6|ND1| |UBE2G2|ATP5H|COX7C, COX7C1|COX7A1|NDUFS4|NDUFS5|ATP5G1|NDUFB3|PPIF|GNAI3|NDUFC1| |NDUFB1| |UBA7|SDHA, Fp|GNAI2, GBI2|SEPT5| |UQCR10, UCRC|NDUFA13|NDUFB4| |SLC18A2|VDAC1P5, VDAC3, VDAC5P|NDUFA5|VDAC2| |NDUFS7|NDUFB2|
	Huntington's disease	KEGG PATHWAY	ssc05016	52	190	0.000158596	0.0181544	ENSSSCG00000003903|ENSSSCG00000002907|ENSSSCG00000015973|ENSSSCG00000029824|ENSSSCG00000011764|ENSSSCG00000007524|ENSSSCG00000020686|ENSSSCG00000000272|ENSSSCG00000013431|ENSSSCG00000014889|ENSSSCG00000029275|ENSSSCG00000024694|ENSSSCG00000021180|ENSSSCG00000017712|ENSSSCG00000005318|ENSSSCG00000012623|ENSSSCG00000017114|ENSSSCG00000024144|ENSSSCG00000021472|ENSSSCG00000025104|ENSSSCG00000014145|…	ssc:100524873|ssc:100038022|ssc:100513629|ssc:397279|ssc:100523751|ssc:100134963|ssc:780433|ssc:396575|ssc:100523423|ssc:100513030|ssc:397013|ssc:100626452|ssc:100524560|ssc:100517121|ssc:100142689|ssc:100158185|ssc:100520115|ssc:100624738|ssc:100623333|ssc:100512624|ssc:100037990|ssc:399685|ssc:100516161|ssc:100514655|ssc:595105|ssc:574054|ssc:100525083|ssc:100152612|ssc:100517196|ssc:100037985|…	100524873|100038022|100513629|397279|100523751|100134963|780433|396575|100523423|100513030|397013|100626452|100524560|100517121|100142689|100158185|100520115|100624738|100623333|100512624|100037990|399685|100516161|100514655|595105|574054|100525083|100152612|100517196|100037985|100520468|100524308|100739619|100622482|397276|100515069|100519594|100155687|100037989|100142688|100622110|100624335|100…	|COX6B|ATP5G3|TFAM|NDUFB5|ATP5E|SDHA, Fp| | |NDUFC2|PPARGC-1, PGC1, PGC1A, PPARGC1, PPARGC1A|TAF4|POLR2K| |CREB3|SLC25A5|NDUFS6|NDUFS7|POLR2E|ATP5H|COX7C, COX7C1|COX7A1|NDUFS4|NDUFS5|CASP8|ATP5G1|NDUFB3|PPIF|SLC25A4|NDUFC1|CREB3L2| |NDUFB1| |TP53, P53|NDUFA1| |UQCR10, UCRC|COX6C|CREB3L4|NDUFA13|NDUFB4| |CREB1|SOD1|VDAC1P5, VDAC3, VDAC5P|NDUFA5|VDAC2| | |PLCB2|NDUFB2|
	Oxidative phosphorylation	KEGG PATHWAY	ssc00190	40	134	0.000200972	0.0181544	ENSSSCG00000003903|ENSSSCG00000002907|ENSSSCG00000015973|ENSSSCG00000018087|ENSSSCG00000022365|ENSSSCG00000018084|ENSSSCG00000011764|ENSSSCG00000007524|ENSSSCG00000006070|ENSSSCG00000008056|ENSSSCG00000013431|ENSSSCG00000014889|ENSSSCG00000006263|ENSSSCG00000018069|ENSSSCG00000023277|ENSSSCG00000017114|ENSSSCG00000018065|ENSSSCG00000013436|ENSSSCG00000025104|ENSSSCG00000014145|ENSSSCG00000025533|…	ssc:100524873|ssc:100038022|ssc:100513629|ssc:808510|ssc:100521105|ssc:808508|ssc:100523751|ssc:100134963|ssc:100037989|ssc:100518959|ssc:100523423|ssc:100513030|ssc:397472|ssc:808502|ssc:100515069|ssc:100520115|ssc:808501|ssc:100524239|ssc:100512624|ssc:100037990|ssc:399685|ssc:100516161|ssc:100514655|ssc:574054|ssc:100525083|ssc:100037985|ssc:100524308|ssc:100739619|ssc:396956|ssc:780433|ssc:10…	100524873|100038022|100513629|808510|100521105|808508|100523751|100134963|100037989|100518959|100523423|100513030|397472|808502|100515069|100520115|808501|100524239|100512624|100037990|399685|100516161|100514655|574054|100525083|100037985|100524308|100739619|396956|780433|100154379|100519594|100155687|100622110|100624335|100156967|100525371|100524613|100624738|100513895|	|COX6B|ATP5G3|ND4|PPA2|ND3|NDUFB5|ATP5E|COX6C|ATP6V0C| |NDUFC2|ATP6V1H, V-ATPASE|ND2|NDUFA1|NDUFS6|ND1| |ATP5H|COX7C, COX7C1|COX7A1|NDUFS4|NDUFS5|ATP5G1|NDUFB3|NDUFC1| |NDUFB1|ATP5L|SDHA, Fp|ATP6V1G1| |UQCR10, UCRC|NDUFA13|NDUFB4| |NDUFA5| |NDUFS7|NDUFB2|
	Non-alcoholic fatty liver disease (NAFLD)	KEGG PATHWAY	ssc04932	41	160	0.00210618	0.142694	ENSSSCG00000003903|ENSSSCG00000002907|ENSSSCG00000011764|ENSSSCG00000022322|ENSSSCG00000026807|ENSSSCG00000006070|ENSSSCG00000000769|ENSSSCG00000024144|ENSSSCG00000014889|ENSSSCG00000000006|ENSSSCG00000008090|ENSSSCG00000010448|ENSSSCG00000023277|ENSSSCG00000017114|ENSSSCG00000017397|ENSSSCG00000014145|ENSSSCG00000025533|ENSSSCG00000016893|ENSSSCG00000003653|ENSSSCG00000016106|ENSSSCG00000016100|…	ssc:100524873|ssc:100038022|ssc:100523751|ssc:100625039|ssc:100624335|ssc:100037989|ssc:594852|ssc:100624738|ssc:100513030|ssc:397239|ssc:397094|ssc:396826|ssc:100515069|ssc:100520115|ssc:100519270|ssc:100037990|ssc:399685|ssc:100516161|ssc:100514655|ssc:595105|ssc:100525083|ssc:100037985|ssc:100524308|ssc:396979|ssc:100739619|ssc:404694|ssc:780433|ssc:396610|ssc:396880|ssc:100519594|ssc:10015568…	100524873|100038022|100523751|100625039|100624335|100037989|594852|100624738|100513030|397239|397094|396826|100515069|100520115|100519270|100037990|399685|100516161|100514655|595105|100525083|100037985|100524308|396979|100739619|404694|780433|396610|396880|100519594|100155687|100513840|397122|100622110|399522|100156967|100514498|100525371|100524239|100524613|100513895|	|COX6B|NDUFB5| |NDUFB4|COX6C|BID|NDUFS7|NDUFC2|PPARA, PPARALPHA|IL1A, IL-1alpha|FAS|NDUFA1|NDUFS6|MLX|COX7C, COX7C1|COX7A1|NDUFS4|NDUFS5|CASP8|NDUFB3|NDUFC1| |PIK3CG, p120-PI3K|NDUFB1|ADIPOR2|SDHA, Fp|MAPK8, JNK, JNK1|IL8, AMCF-I, CXCL8| |UQCR10, UCRC|TRAF2|IL1B|NDUFA13|IL6R, IL-6Ralpha| | |NDUFA5| | |NDUFB2|
	Metabolic pathways	KEGG PATHWAY	ssc01100	212	1166	0.0043956	0.238241	ENSSSCG00000009185|ENSSSCG00000022151|ENSSSCG00000003825|ENSSSCG00000000133|ENSSSCG00000003940|ENSSSCG00000024673|ENSSSCG00000007426|ENSSSCG00000009889|ENSSSCG00000024162|ENSSSCG00000021578|ENSSSCG00000010200|ENSSSCG00000018069|ENSSSCG00000020669|ENSSSCG00000018065|ENSSSCG00000013436|ENSSSCG00000017400|ENSSSCG00000027073|ENSSSCG00000013431|ENSSSCG00000021493|ENSSSCG00000009139|ENSSSCG00000009360|…	ssc:100513555|ssc:100523125|ssc:100524940|ssc:100153230|ssc:100517478|ssc:100142626|ssc:100157173|ssc:733685|ssc:100623875|ssc:397439|ssc:100157878|ssc:808502|ssc:102160928|ssc:808501|ssc:100524239|ssc:100519685|ssc:100620687|ssc:100523423|ssc:100626911|ssc:100517106|ssc:100154411|ssc:100153961|ssc:100517222|ssc:100514655|ssc:100521261|ssc:100154828|ssc:100152301|ssc:100621218|ssc:102159905|ssc:1…	100513555|100523125|100524940|100153230|100517478|100142626|100157173|733685|100623875|397439|100157878|808502|102160928|808501|100524239|100519685|100620687|100523423|100626911|100517106|100154411|100153961|100517222|100514655|100521261|100154828|100152301|100621218|102159905|100515071|396931|100522764|100524308|100522764|100522516|100627465|100522491|100626052|780433|100154993|100623333|1001701…	ADH5|B3GALT6| |TSTD1|HYI|NME1|ACOT8|ALDH2|IMPA2|SCP2|CSGALNACT2|ND2|NMNAT1|ND1| |NAGLU| | | |PLA2G12A|ALG5|HOGA1, DHDPSL|B4GALT6|NDUFS5|POLR3K|ACSS1|PMVK|HMGCL| |CCBL1|ACADL| | | |GLYCTK|MAN1B1|GALNT8|POLD3|SDHA, Fp|ACACB|POLR2E|SAT2, SSAT2|PPAP2C|ALOX12, 12-LOX, 15-LOX, ALOX15|PANK2|NT5C3A|ASAH2B, ASAH2| |AOC3|HDC|NME3|HPSE|NDUFB2|ATP5G3|POLA1|B3GNT1| |MDH1, MDH|COX6C|DGAT, DGAT1|ENO2|NDUFC2| |G…
	Alzheimer's disease	KEGG PATHWAY	ssc05010	41	175	0.00782135	0.337269	ENSSSCG00000003903|ENSSSCG00000002907|ENSSSCG00000015973|ENSSSCG00000011764|ENSSSCG00000027344|ENSSSCG00000007524|ENSSSCG00000006070|ENSSSCG00000000769|ENSSSCG00000013431|ENSSSCG00000014889|ENSSSCG00000006346|ENSSSCG00000010448|ENSSSCG00000023277|ENSSSCG00000017114|ENSSSCG00000024144|ENSSSCG00000013436|ENSSSCG00000025104|ENSSSCG00000014145|ENSSSCG00000025533|ENSSSCG00000016893|ENSSSCG00000003653|…	ssc:100524873|ssc:100038022|ssc:100513629|ssc:100523751|ssc:396875|ssc:100134963|ssc:100037989|ssc:594852|ssc:100523423|ssc:100513030|ssc:100158076|ssc:396826|ssc:100515069|ssc:100520115|ssc:100624738|ssc:100524239|ssc:100512624|ssc:100037990|ssc:399685|ssc:100516161|ssc:100514655|ssc:595105|ssc:574054|ssc:100525083|ssc:100037985|ssc:100524308|ssc:100739619|ssc:100158082|ssc:780433|ssc:100519163|…	100524873|100038022|100513629|100523751|396875|100134963|100037989|594852|100523423|100513030|100158076|396826|100515069|100520115|100624738|100524239|100512624|100037990|399685|100516161|100514655|595105|574054|100525083|100037985|100524308|100739619|100158082|780433|100519163|100519594|100518735|397122|100622110|100624335|100156967|100525371|100524613|100157641|100155687|100513895|	|COX6B|ATP5G3|NDUFB5|ATP2A2, ATP2, SERCA2|ATP5E|COX6C|BID| |NDUFC2|ATF6|FAS|NDUFA1|NDUFS6|NDUFS7| |ATP5H|COX7C, COX7C1|COX7A1|NDUFS4|NDUFS5|CASP8|ATP5G1|NDUFB3|NDUFC1| |NDUFB1|PPP3CC|SDHA, Fp|APBB1| |PSENEN|IL1B|NDUFA13|NDUFB4| |NDUFA5| |PLCB2|UQCR10, UCRC|NDUFB2|
	Fatty acid degradation	KEGG PATHWAY	ssc00071	14	41	0.0091793	0.337269	ENSSSCG00000009916|ENSSSCG00000027282|ENSSSCG00000005361|ENSSSCG00000014247|ENSSSCG00000022364|ENSSSCG00000016156|ENSSSCG00000010790|ENSSSCG00000016223|ENSSSCG00000006324|ENSSSCG00000010723|ENSSSCG00000009889|ENSSSCG00000011250|ENSSSCG00000008724|ENSSSCG00000009185	ssc:396932|ssc:100156927|ssc:100156278|ssc:100515532|ssc:399528|ssc:396931|ssc:100156927|ssc:100233169|ssc:100153809|ssc:100154810|ssc:733685|ssc:100515577|ssc:100523005|ssc:100513555|	396932|100156927|100156278|100515532|399528|396931|100156927|100233169|100153809|100154810|733685|100515577|100523005|100513555|	ACADS|ECHS1|ALDH1B1| |CPT1B, CPT1, CPT1-M, M-CPTI|ACADL|ECHS1|ACSL3|ALDH9A1|ACADSB|ALDH2|ACAA1|ACOX3|ADH5|
	Valine, leucine and isoleucine degradation	KEGG PATHWAY	ssc00280	15	46	0.00995628	0.337269	ENSSSCG00000009916|ENSSSCG00000005361|ENSSSCG00000014247|ENSSSCG00000027282|ENSSSCG00000028123|ENSSSCG00000010790|ENSSSCG00000011653|ENSSSCG00000016695|ENSSSCG00000004774|ENSSSCG00000006324|ENSSSCG00000010723|ENSSSCG00000009889|ENSSSCG00000011250|ENSSSCG00000002357|ENSSSCG00000026025	ssc:396932|ssc:100156278|ssc:100515532|ssc:100156927|ssc:100627341|ssc:100156927|ssc:100158147|ssc:100516841|ssc:100156047|ssc:100153809|ssc:100154810|ssc:733685|ssc:100515577|ssc:100153301|ssc:100621218|	396932|100156278|100515532|100156927|100627341|100156927|100158147|100516841|100156047|100153809|100154810|733685|100515577|100153301|100621218|	ACADS|ALDH1B1| |ECHS1|ACAD8|ECHS1|PCCB| |IVD|ALDH9A1|ACADSB|ALDH2|ACAA1|ALDH6A1|HMGCL|
	PPAR signaling pathway	KEGG PATHWAY	ssc03320	19	68	0.0150007	0.451689	ENSSSCG00000008214|ENSSSCG00000000006|ENSSSCG00000029226|ENSSSCG00000022364|ENSSSCG00000016156|ENSSSCG00000011250|ENSSSCG00000005648|ENSSSCG00000008724|ENSSSCG00000016223|ENSSSCG00000021578|ENSSSCG00000017037|ENSSSCG00000003853|ENSSSCG00000013879|ENSSSCG00000012202|ENSSSCG00000013599|ENSSSCG00000015069|ENSSSCG00000002009|ENSSSCG00000010992|ENSSSCG00000000647	ssc:445535|ssc:397239|ssc:396966|ssc:399528|ssc:396931|ssc:100515577|ssc:100155567|ssc:100523005|ssc:100233169|ssc:397439|ssc:397423|ssc:397439|ssc:100037269|ssc:100233182|ssc:397628|ssc:406187|ssc:403165|ssc:100126283|ssc:396724|	445535|397239|396966|399528|396931|100515577|100155567|100523005|100233169|397439|397423|397439|100037269|100233182|397628|406187|403165|100126283|396724|	FABP1, FABP, L-FABP|PPARA, PPARALPHA|UBC|CPT1B, CPT1, CPT1-M, M-CPTI|ACADL|ACAA1|SLC27A4|ACOX3|ACSL3|SCP2|FABP6, GT, ILBP, ILLBP, PIP|SCP2|SLC27A1, FATP-1c|GK|ANGPTL4, PGAR|APOC3|PCK2, PEPCK|AQP7, SAQP7|OLR1, PLOX-1|
	Arginine and proline metabolism	KEGG PATHWAY	ssc00330	16	55	0.0183013	0.495965	ENSSSCG00000010368|ENSSSCG00000005361|ENSSSCG00000014247|ENSSSCG00000023142|ENSSSCG00000017755|ENSSSCG00000010495|ENSSSCG00000004195|ENSSSCG00000010523|ENSSSCG00000006324|ENSSSCG00000009889|ENSSSCG00000007738|ENSSSCG00000025268|ENSSSCG00000016056|ENSSSCG00000024179|ENSSSCG00000017952|ENSSSCG00000023325	ssc:100157162|ssc:100156278|ssc:100515532|ssc:100625146|ssc:396859|ssc:100151977|ssc:397115|ssc:100153961|ssc:100153809|ssc:733685|ssc:100517757|ssc:397264|ssc:399525|ssc:100048960|ssc:100170117|ssc:396930|	100157162|100156278|100515532|100625146|396859|100151977|397115|100153961|100153809|733685|100517757|397264|399525|100048960|100170117|396930|	GLUD1|ALDH1B1| |GAMT|NOS2, INOS, NOS2a|ALDH18A1|ARG1|HOGA1, DHDPSL|ALDH9A1|ALDH2| |CKM|GLS, GA, PAG|NAGS|SAT2, SSAT2|ACY1|
	Ribosome	KEGG PATHWAY	ssc03010	32	143	0.0280616	0.691336	ENSSSCG00000026393|ENSSSCG00000011856|ENSSSCG00000027168|ENSSSCG00000024693|ENSSSCG00000022703|ENSSSCG00000008882|ENSSSCG00000021590|ENSSSCG00000002529|ENSSSCG00000003347|ENSSSCG00000003367|ENSSSCG00000024983|ENSSSCG00000012842|ENSSSCG00000013907|ENSSSCG00000011952|ENSSSCG00000030310|ENSSSCG00000009146|ENSSSCG00000029325|ENSSSCG00000003042|ENSSSCG00000005005|ENSSSCG00000027358|ENSSSCG00000013118|…	ssc:100622235|ssc:100514796|ssc:100620434|ssc:100512482|ssc:100737651|ssc:100620094|ssc:414398|ssc:100037996|ssc:100511022|ssc:397047|ssc:100623328|ssc:100513643|ssc:397418|ssc:100521642|ssc:100620094|ssc:100517840|ssc:100624945|ssc:100518254|ssc:396952|ssc:414392|ssc:100514446|ssc:100623805|ssc:100627256|ssc:100037996|ssc:100524194|ssc:100157118|ssc:397650|ssc:100739413|ssc:100627662|ssc:1006282…	100622235|100514796|100620434|100512482|100737651|100620094|414398|100037996|100511022|397047|100623328|100513643|397418|100521642|100620094|100517840|100624945|100518254|396952|414392|100514446|100623805|100627256|100037996|100524194|100157118|397650|100739413|100627662|100628232|396638|100514637|	MRPS15|RPL35A|MRPS21|MRPL17| |RPL15|RPL23|RPS21|MRPL20|HBP15/L22, Rpl22| |RPLP2|UBA52, UBCEP2|RPL24|RPL15|RPL34|MRPS9|RPS19|RPL36AL, RPL36A, RPL44|RPS17|MRPL16| |RPL22L1|RPS21|MRPL28|MRPL14|RPS12| |RPL26|RPL13|RPS23|RPS27A|
	Fatty acid metabolism	KEGG PATHWAY	ssc01212	13	45	0.0327604	0.711291	ENSSSCG00000009916|ENSSSCG00000027282|ENSSSCG00000022758|ENSSSCG00000022364|ENSSSCG00000016156|ENSSSCG00000010790|ENSSSCG00000016223|ENSSSCG00000003589|ENSSSCG00000013780|ENSSSCG00000010723|ENSSSCG00000011250|ENSSSCG00000009937|ENSSSCG00000008724	ssc:396932|ssc:100156927|ssc:100312978|ssc:399528|ssc:396931|ssc:100156927|ssc:100233169|ssc:100515782|ssc:100515709|ssc:100154810|ssc:100515577|ssc:100154993|ssc:100523005|	396932|100156927|100312978|399528|396931|100156927|100233169|100515782|100515709|100154810|100515577|100154993|100523005|	ACADS|ECHS1|PECR|CPT1B, CPT1, CPT1-M, M-CPTI|ACADL|ECHS1|ACSL3|MECR|TECR|ACADSB|ACAA1|ACACB|ACOX3|
	Carbon metabolism	KEGG PATHWAY	ssc01200	23	99	0.0413821	0.711291	ENSSSCG00000010790|ENSSSCG00000025751|ENSSSCG00000028373|ENSSSCG00000002357|ENSSSCG00000013087|ENSSSCG00000022975|ENSSSCG00000009916|ENSSSCG00000012847|ENSSSCG00000021493|ENSSSCG00000001925|ENSSSCG00000009185|ENSSSCG00000009870|ENSSSCG00000009871|ENSSSCG00000007133|ENSSSCG00000016154|ENSSSCG00000016152|ENSSSCG00000011653|ENSSSCG00000005900|ENSSSCG00000020686|ENSSSCG00000023807|ENSSSCG00000027282|…	ssc:100156927|ssc:396894|ssc:100157750|ssc:100153301|ssc:100520121|ssc:396679|ssc:396932|ssc:100514210|ssc:100626911|ssc:100623786|ssc:100513555|ssc:100154365|ssc:100155595|ssc:100154828|ssc:100522764|ssc:100522764|ssc:100158147|ssc:100524618|ssc:780433|ssc:100628006|ssc:100156927|ssc:397180|ssc:692156|	100156927|396894|100157750|100153301|100520121|396679|396932|100514210|100626911|100623786|100513555|100154365|100155595|100154828|100522764|100522764|100158147|100524618|780433|100628006|100156927|397180|692156|	ECHS1|MDH1, MDH|ENO2|ALDH6A1|DAK| |ACADS|TALDO1| |ADPGK|ADH5|SDSL|SDS|ACSS1| | |PCCB|GPT|SDHA, Fp|ACO1|ECHS1|MTHFR|ENO3|
	beta-Alanine metabolism	KEGG PATHWAY	ssc00410	9	28	0.0435817	0.711291	ENSSSCG00000027282|ENSSSCG00000005361|ENSSSCG00000014247|ENSSSCG00000025630|ENSSSCG00000010790|ENSSSCG00000017383|ENSSSCG00000006324|ENSSSCG00000009889|ENSSSCG00000002357	ssc:100156927|ssc:100156278|ssc:100515532|ssc:100155494|ssc:100156927|ssc:100520329|ssc:100153809|ssc:733685|ssc:100153301|	100156927|100156278|100515532|100155494|100156927|100520329|100153809|733685|100153301|	ECHS1|ALDH1B1| | |ECHS1|AOC3|ALDH9A1|ALDH2|ALDH6A1|
	cGMP-PKG signaling pathway	KEGG PATHWAY	ssc04022	35	167	0.0454648	0.711291	ENSSSCG00000015972|ENSSSCG00000017005|ENSSSCG00000030351|ENSSSCG00000022080|ENSSSCG00000013388|ENSSSCG00000027344|ENSSSCG00000000175|ENSSSCG00000025095|ENSSSCG00000029076|ENSSSCG00000016520|ENSSSCG00000015790|ENSSSCG00000014149|ENSSSCG00000005318|ENSSSCG00000006572|ENSSSCG00000007950|ENSSSCG00000009031|ENSSSCG00000030620|ENSSSCG00000010330|ENSSSCG00000011867|ENSSSCG00000006824|ENSSSCG00000017263|…	ssc:100513441|ssc:100271876|ssc:733675|ssc:396849|ssc:100516060|ssc:396875|ssc:100522613|ssc:397190|ssc:733640|ssc:100520468|ssc:100517196|ssc:733590|ssc:100142689|ssc:100153508|ssc:100517503|ssc:397457|ssc:100522613|ssc:100152612|ssc:396848|ssc:100144421|ssc:100522824|ssc:396979|ssc:100739450|ssc:100158082|ssc:397523|ssc:100158185|ssc:100142688|ssc:396828|ssc:100157760|ssc:100514498|ssc:397449|s…	100513441|100271876|733675|396849|100516060|396875|100522613|397190|733640|100520468|100517196|733590|100142689|100153508|100517503|397457|100522613|100152612|396848|100144421|100522824|396979|100739450|100158082|397523|100158185|100142688|396828|100157760|100514498|397449|397651|397659|100157641|396555|	ATF2|KCNMB1|MEF2B|RHOA|PDE3B|ATP2A2, ATP2, SERCA2|ADCY6|PPP1R12A, MYPT1|PRKG1, Prkg1beta|CREB3L2|SLC25A4|MEF2C|CREB3|NPR1|ADCY2|EDNRA|ADCY6|PPIF|MYLK|GNAI3|GNA13|PIK3CG, p120-PI3K|NFATC3|PPP3CC|GNAI2, GBI2|SLC25A5|CREB3L4|ATP1A2|MYL9, LC20, MYRL2| |CREB1|VDAC1P5, VDAC3, VDAC5P|VDAC2|PLCB2|PDE3A|
	Biosynthesis of amino acids	KEGG PATHWAY	ssc01230	16	63	0.0457076	0.711291	ENSSSCG00000005900|ENSSSCG00000016154|ENSSSCG00000014247|ENSSSCG00000012847|ENSSSCG00000017904|ENSSSCG00000010495|ENSSSCG00000016152|ENSSSCG00000007738|ENSSSCG00000023325|ENSSSCG00000009870|ENSSSCG00000009871|ENSSSCG00000023807|ENSSSCG00000021493|ENSSSCG00000024179|ENSSSCG00000004195|ENSSSCG00000028373	ssc:100524618|ssc:100522764|ssc:100515532|ssc:100514210|ssc:692156|ssc:100151977|ssc:100522764|ssc:100517757|ssc:396930|ssc:100154365|ssc:100155595|ssc:100628006|ssc:100626911|ssc:100048960|ssc:397115|ssc:100157750|	100524618|100522764|100515532|100514210|692156|100151977|100522764|100517757|396930|100154365|100155595|100628006|100626911|100048960|397115|100157750|	GPT| | |TALDO1|ENO3|ALDH18A1| | |ACY1|SDSL|SDS|ACO1| |NAGS|ARG1|ENO2|
	ABC transporters	KEGG PATHWAY	ssc02010	12	43	0.0472444	0.711291	ENSSSCG00000010543|ENSSSCG00000002362|ENSSSCG00000027986|ENSSSCG00000011782|ENSSSCG00000017257|ENSSSCG00000026284|ENSSSCG00000028848|ENSSSCG00000009498|ENSSSCG00000009499|ENSSSCG00000009496|ENSSSCG00000015389|ENSSSCG00000009495	ssc:397535|ssc:100152503|ssc:100626423|ssc:100627900|ssc:100520216|ssc:100620159|ssc:100620159|ssc:100518213|ssc:100620159|ssc:100518213|ssc:396910|ssc:100152536|	397535|100152503|100626423|100627900|100520216|100620159|100620159|100518213|100620159|100518213|396910|100152536|	ABCC2, MRP2| |ABCB8|ABCC12|ABCA9| | | | | |ABCB1, MDR1, P-gp| |
	Vasopressin-regulated water reabsorption	KEGG PATHWAY	ssc04962	12	43	0.0472444	0.711291	ENSSSCG00000006560|ENSSSCG00000009904|ENSSSCG00000005318|ENSSSCG00000000175|ENSSSCG00000022294|ENSSSCG00000000604|ENSSSCG00000016138|ENSSSCG00000016520|ENSSSCG00000010991|ENSSSCG00000007768|ENSSSCG00000030620|ENSSSCG00000020962	ssc:100142688|ssc:100157773|ssc:100142689|ssc:100522613|ssc:100624659|ssc:100155466|ssc:397449|ssc:100520468|ssc:100126235|ssc:100523599|ssc:100522613|ssc:100512860|	100142688|100157773|100142689|100522613|100624659|100155466|397449|100520468|100126235|100523599|100522613|100512860|	CREB3L4|DYNLL1, LC8|CREB3|ADCY6|NSF|ARHGDIB|CREB1|CREB3L2|AQP3, SAQP3|STX4|ADCY6| |
	Peroxisome	KEGG PATHWAY	ssc04146	19	80	0.0511357	0.729357	ENSSSCG00000026025|ENSSSCG00000002362|ENSSSCG00000013267|ENSSSCG00000022758|ENSSSCG00000016466|ENSSSCG00000017755|ENSSSCG00000016223|ENSSSCG00000021578|ENSSSCG00000013569|ENSSSCG00000007987|ENSSSCG00000021355|ENSSSCG00000003853|ENSSSCG00000006535|ENSSSCG00000013896|ENSSSCG00000007426|ENSSSCG00000011250|ENSSSCG00000008724|ENSSSCG00000013030|ENSSSCG00000001653	ssc:100621218|ssc:100152503|ssc:100517211|ssc:100312978|ssc:100521480|ssc:396859|ssc:100233169|ssc:397439|ssc:100511182|ssc:100524368|ssc:397036|ssc:397439|ssc:100152301|ssc:100519592|ssc:100157173|ssc:100515577|ssc:100523005|ssc:397273|ssc:100126288|	100621218|100152503|100517211|100312978|100521480|396859|100233169|397439|100511182|100524368|397036|397439|100152301|100519592|100157173|100515577|100523005|397273|100126288|	HMGCL| |PEX16|PECR|GSTK1|NOS2, INOS, NOS2a|ACSL3|SCP2|PEX11G|DECR2|SOD1|SCP2|PMVK|MPV17L2|ACOT8|ACAA1|ACOX3|PRDX5|PEX6|
	Purine metabolism	KEGG PATHWAY	ssc00230	37	183	0.0591753	0.766671	ENSSSCG00000016279|ENSSSCG00000028662|ENSSSCG00000022240|ENSSSCG00000028210|ENSSSCG00000000175|ENSSSCG00000005852|ENSSSCG00000024673|ENSSSCG00000017591|ENSSSCG00000016966|ENSSSCG00000002355|ENSSSCG00000016962|ENSSSCG00000021180|ENSSSCG00000027714|ENSSSCG00000002135|ENSSSCG00000006572|ENSSSCG00000029344|ENSSSCG00000007950|ENSSSCG00000025298|ENSSSCG00000016753|ENSSSCG00000013388|ENSSSCG00000014842|…	ssc:100736954|ssc:396555|ssc:100157467|ssc:100526240|ssc:100522613|ssc:100516719|ssc:100142626|ssc:733683|ssc:100515933|ssc:100154506|ssc:100515933|ssc:100524560|ssc:100620959|ssc:100157138|ssc:100153508|ssc:100621531|ssc:100517503|ssc:100626323|ssc:100514809|ssc:100516060|ssc:100626052|ssc:100521261|ssc:100522613|ssc:100514398|ssc:102159905|ssc:100152693|ssc:100037271|ssc:100521651|ssc:397298|ss…	100736954|396555|100157467|100526240|100522613|100516719|100142626|733683|100515933|100154506|100515933|100524560|100620959|100157138|100153508|100621531|100517503|100626323|100514809|100516060|100626052|100521261|100522613|100514398|102159905|100152693|100037271|100521651|397298|100620914|100621671|100623333|100621043|100623678|100154573|100152811|100515273|	PDE6D|PDE3A|POLA1|NT5C|ADCY6|ENTPD8|NME1|NME2| |ENTPD5| |POLR2K|POLE|PNP, NP|NPR1| |ADCY2| |POLD2|PDE3B|POLD3|POLR3K|ADCY6|NME3| | |ENPP1, NPP1, PC-1|POLE2|ENTPD1, CD39|AMPD3| |POLR2E| |NT5C3A|GMPR| | |
IR vs IS	Glycosphingolipid biosynthesis - globo series	KEGG PATHWAY	ssc00603	3	15	0.00035356	0.0357096	ENSSSCG00000012070|ENSSSCG00000003145|ENSSSCG00000005943	ssc:100516832|ssc:397139|ssc:445537|	100516832|397139|445537|	B3GALT5|FUT2|ST3GAL1, SIAT4A|
	Toll-like receptor signaling pathway	KEGG PATHWAY	ssc04620	5	101	0.00149277	0.075385	ENSSSCG00000023489|ENSSSCG00000008977|ENSSSCG00000009216|ENSSSCG00000028758|ENSSSCG00000012118	ssc:100135681|ssc:494019|ssc:397087|ssc:397303|ssc:397384|	100135681|494019|397087|397303|397384|	CXCL9, MIG|CXCL10|SPP1|LBP, LPSBP|TLR8|
	Metabolism of xenobiotics by cytochrome P450	KEGG PATHWAY	ssc00980	3	49	0.00788106	0.148086	ENSSSCG00000030074|ENSSSCG00000001906|ENSSSCG00000008935	ssc:100514063|ssc:403103|ssc:100738495|	100514063|403103|100738495|	UGT2B31|CYP1A1| |
	Steroid hormone biosynthesis	KEGG PATHWAY	ssc00140	3	51	0.00874526	0.148086	ENSSSCG00000030074|ENSSSCG00000001906|ENSSSCG00000008935	ssc:100514063|ssc:403103|ssc:100738495|	100514063|403103|100738495|	UGT2B31|CYP1A1| |
	Systemic lupus erythematosus	KEGG PATHWAY	ssc05322	4	102	0.00973149	0.148086	ENSSSCG00000021006|ENSSSCG00000006669|ENSSSCG00000026668|ENSSSCG00000005840	ssc:396781|ssc:100624086|ssc:100621915|ssc:100037955|	396781|100624086|100621915|100037955|	| | | |
	Retinol metabolism	KEGG PATHWAY	ssc00830	3	54	0.0101419	0.148086	ENSSSCG00000030074|ENSSSCG00000001906|ENSSSCG00000008935	ssc:100514063|ssc:403103|ssc:100738495|	100514063|403103|100738495|	UGT2B31|CYP1A1| |
	Protein processing in endoplasmic reticulum	KEGG PATHWAY	ssc04141	5	162	0.0102634	0.148086	ENSSSCG00000030368|ENSSSCG00000013784|ENSSSCG00000009077|ENSSSCG00000004826|ENSSSCG00000009334	ssc:396648|ssc:396741|ssc:100517839|ssc:100151836|ssc:100048931|	396648|396741|100517839|100151836|100048931|	HSP70.2, HSPA1A, HSPA1B|DNAJB1, HSPF1|HSPA4L|VIMP, SELS|HSPH1|
	Chemical carcinogenesis	KEGG PATHWAY	ssc05204	3	60	0.0133037	0.16796	ENSSSCG00000030074|ENSSSCG00000001906|ENSSSCG00000008935	ssc:100514063|ssc:403103|ssc:100738495|	100514063|403103|100738495|	UGT2B31|CYP1A1| |
	Ascorbate and aldarate metabolism	KEGG PATHWAY	ssc00053	2	22	0.0150348	0.168724	ENSSSCG00000030074|ENSSSCG00000008935	ssc:100514063|ssc:100738495|	100514063|100738495|	UGT2B31| |
	Pentose and glucuronate interconversions	KEGG PATHWAY	ssc00040	2	26	0.0201752	0.185245	ENSSSCG00000030074|ENSSSCG00000008935	ssc:100514063|ssc:100738495|	100514063|100738495|	UGT2B31| |
	Glycosphingolipid biosynthesis - lacto and neolacto series	KEGG PATHWAY	ssc00601	2	26	0.0201752	0.185245	ENSSSCG00000012070|ENSSSCG00000003145	ssc:100516832|ssc:397139|	100516832|397139|	B3GALT5|FUT2|
	Mucin type O-Glycan biosynthesis	KEGG PATHWAY	ssc00512	2	28	0.0229823	0.193434	ENSSSCG00000005943|ENSSSCG00000004584	ssc:445537|ssc:100522112|	445537|100522112|	ST3GAL1, SIAT4A|GCNT3|
	Drug metabolism - other enzymes	KEGG PATHWAY	ssc00983	2	31	0.0274736	0.198362	ENSSSCG00000030074|ENSSSCG00000008935	ssc:100514063|ssc:100738495|	100514063|100738495|	UGT2B31| |
	Protein digestion and absorption	KEGG PATHWAY	ssc04974	3	80	0.0274958	0.198362	ENSSSCG00000010607|ENSSSCG00000002032|ENSSSCG00000021131	ssc:414914|ssc:100522330|ssc:414914|	414914|100522330|414914|	COL17A1| |COL17A1|
	Dilated cardiomyopathy	KEGG PATHWAY	ssc05414	3	84	0.0310148	0.203805	ENSSSCG00000021006|ENSSSCG00000005316|ENSSSCG00000004570	ssc:396781|ssc:396693|ssc:100037999|	396781|396693|100037999|	|TPM2|TPM1|
	Porphyrin and chlorophyll metabolism	KEGG PATHWAY	ssc00860	2	34	0.0322859	0.203805	ENSSSCG00000030074|ENSSSCG00000008935	ssc:100514063|ssc:100738495|	100514063|100738495|	UGT2B31| |
	Alanine, aspartate and glutamate metabolism	KEGG PATHWAY	ssc00250	2	36	0.0356638	0.209866	ENSSSCG00000017861|ENSSSCG00000016829	ssc:100142661|ssc:100513890|	100142661|100513890|	ASPA, ACY-2|AGXT2|
	Primary immunodeficiency	KEGG PATHWAY	ssc05340	2	37	0.0374019	0.209866	ENSSSCG00000008217|ENSSSCG00000021006	ssc:396627|ssc:396781|	396627|396781|	CD8A| |
	Chemokine signaling pathway	KEGG PATHWAY	ssc04062	4	173	0.050794	0.27001	ENSSSCG00000023852|ENSSSCG00000008977|ENSSSCG00000023489|ENSSSCG00000024344	ssc:780408|ssc:494019|ssc:100135681|ssc:414371|	780408|494019|100135681|414371|	CCL17|CXCL10|CXCL9, MIG|CCR5|
	Amoebiasis	KEGG PATHWAY	ssc05146	3	107	0.055538	0.278117	ENSSSCG00000012834|ENSSSCG00000021006|ENSSSCG00000005840	ssc:100127145|ssc:396781|ssc:100037955|	100127145|396781|100037955|	| | |
IS vs IC	Parkinson's disease	KEGG PATHWAY	ssc05012	54	151	0.000257967	0.0706829	ENSSSCG00000003903|ENSSSCG00000002907|ENSSSCG00000015973|ENSSSCG00000018087|ENSSSCG00000018084|ENSSSCG00000011764|ENSSSCG00000007524|ENSSSCG00000006070|ENSSSCG00000004480|ENSSSCG00000010088|ENSSSCG00000024316|ENSSSCG00000015790|ENSSSCG00000008195|ENSSSCG00000023379|ENSSSCG00000018069|ENSSSCG00000023277|ENSSSCG00000017114|ENSSSCG00000018065|ENSSSCG00000013436|ENSSSCG00000027165|ENSSSCG00000016714|…	ssc:100524873|ssc:100038022|ssc:100513629|ssc:808510|ssc:808508|ssc:100523751|ssc:100134963|ssc:100037989|ssc:100038000|ssc:100154268|ssc:100156967|ssc:100517196|ssc:492822|ssc:100514753|ssc:808502|ssc:100515069|ssc:100520115|ssc:808501|ssc:100524239|ssc:100624139|ssc:100170131|ssc:100512624|ssc:100037990|ssc:399685|ssc:100516161|ssc:448979|ssc:574054|ssc:100525083|ssc:100154443|ssc:100152612|ssc…	100524873|100038022|100513629|808510|808508|100523751|100134963|100037989|100038000|100154268|100156967|100517196|492822|100514753|808502|100515069|100520115|808501|100524239|100624139|100170131|100512624|100037990|399685|100516161|448979|574054|100525083|100154443|100152612|100037985|100628090|100524308|100739619|100522828|100514655|780433|397523|100519594|100155687|100523423|100622110|100624335…	|COX6B|ATP5G3|ND4|ND3|NDUFB5|ATP5E|COX6C|COX7A2|UBE2L3| |SLC25A4|COX5B|UBE2L6|ND2|NDUFA1|NDUFS6|ND1| |UBE2G2|CYCS, CYC|ATP5H|COX7C, COX7C1|COX7A1|NDUFS4|NDUFB8|ATP5G1|NDUFB3|NDUFA8|PPIF|NDUFC1| | |NDUFB1| |NDUFS5|SDHA, Fp|GNAI2, GBI2| |UQCR10, UCRC| |NDUFA13|NDUFB4|NDUFAB1|LRRK2|SLC18A2|VDAC1P5, VDAC3, VDAC5P|NDUFA5| |VDAC2| |NDUFV1|NDUFS7|NDUFB2|
	Non-alcoholic fatty liver disease (NAFLD)	KEGG PATHWAY	ssc04932	53	160	0.00123286	0.108435	ENSSSCG00000003903|ENSSSCG00000002907|ENSSSCG00000011764|ENSSSCG00000022322|ENSSSCG00000027628|ENSSSCG00000006070|ENSSSCG00000000769|ENSSSCG00000024316|ENSSSCG00000000006|ENSSSCG00000008090|ENSSSCG00000010448|ENSSSCG00000023277|ENSSSCG00000017114|ENSSSCG00000024144|ENSSSCG00000017397|ENSSSCG00000016714|ENSSSCG00000014145|ENSSSCG00000004480|ENSSSCG00000003144|ENSSSCG00000025533|ENSSSCG00000016893|…	ssc:100524873|ssc:100038022|ssc:100523751|ssc:100625039|ssc:399522|ssc:100037989|ssc:594852|ssc:100156967|ssc:397239|ssc:397094|ssc:396826|ssc:100515069|ssc:100520115|ssc:100624738|ssc:100519270|ssc:100170131|ssc:100037990|ssc:100038000|ssc:396633|ssc:399685|ssc:100516161|ssc:448979|ssc:595105|ssc:100157793|ssc:100154443|ssc:100037985|ssc:100126852|ssc:492822|ssc:100524308|ssc:396979|ssc:10073961…	100524873|100038022|100523751|100625039|399522|100037989|594852|100156967|397239|397094|396826|100515069|100520115|100624738|100519270|100170131|100037990|100038000|396633|399685|100516161|448979|595105|100157793|100154443|100037985|100126852|492822|100524308|396979|100739619|396609|404694|100514655|780433|396610|396880|100519594|100155687|100513840|100525083|397122|397078|100622110|100624335|100…	|COX6B|NDUFB5| |IL6R, IL-6Ralpha|COX6C|BID| |PPARA, PPARALPHA|IL1A, IL-1alpha|FAS|NDUFA1|NDUFS6|NDUFS7|MLX|CYCS, CYC|COX7C, COX7C1|COX7A2|BAX, BAX-ALPHA|COX7A1|NDUFS4|NDUFB8|CASP8|PRKAB2|NDUFA8|NDUFC1|GSK3B, GSK3beta|COX5B| |PIK3CG, p120-PI3K|NDUFB1|MAPK9, JNK2|ADIPOR2|NDUFS5|SDHA, Fp|MAPK8, JNK, JNK1|IL8, AMCF-I, CXCL8| |UQCR10, UCRC|TRAF2|NDUFB3|IL1B|TGFB1, TGF-BETA-1|NDUFA13|NDUFB4|NDUFAB1| |N…
	Oxidative phosphorylation	KEGG PATHWAY	ssc00190	46	134	0.00139746	0.108435	ENSSSCG00000003903|ENSSSCG00000002907|ENSSSCG00000015973|ENSSSCG00000018087|ENSSSCG00000018084|ENSSSCG00000011764|ENSSSCG00000023903|ENSSSCG00000007524|ENSSSCG00000006070|ENSSSCG00000004480|ENSSSCG00000024316|ENSSSCG00000008195|ENSSSCG00000006263|ENSSSCG00000018069|ENSSSCG00000023277|ENSSSCG00000017114|ENSSSCG00000018065|ENSSSCG00000013436|ENSSSCG00000025104|ENSSSCG00000014145|ENSSSCG00000025533|…	ssc:100524873|ssc:100038022|ssc:100513629|ssc:808510|ssc:808508|ssc:100523751|ssc:396950|ssc:100134963|ssc:100037989|ssc:100038000|ssc:100156967|ssc:492822|ssc:397472|ssc:808502|ssc:100515069|ssc:100520115|ssc:808501|ssc:100524239|ssc:100512624|ssc:100037990|ssc:399685|ssc:100516161|ssc:448979|ssc:574054|ssc:100525083|ssc:100154443|ssc:100037985|ssc:100524308|ssc:100739619|ssc:396956|ssc:10051465…	100524873|100038022|100513629|808510|808508|100523751|396950|100134963|100037989|100038000|100156967|492822|397472|808502|100515069|100520115|808501|100524239|100512624|100037990|399685|100516161|448979|574054|100525083|100154443|100037985|100524308|100739619|396956|100514655|780433|100154379|100519594|100155687|100523423|100622110|100624335|100312976|100525371|100524613|100524613|100521769|10052…	|COX6B|ATP5G3|ND4|ND3|NDUFB5|ATP5I|ATP5E|COX6C|COX7A2| |COX5B|ATP6V1H, V-ATPASE|ND2|NDUFA1|NDUFS6|ND1| |ATP5H|COX7C, COX7C1|COX7A1|NDUFS4|NDUFB8|ATP5G1|NDUFB3|NDUFA8|NDUFC1| |NDUFB1|ATP5L|NDUFS5|SDHA, Fp|ATP6V1G1| |UQCR10, UCRC| |NDUFA13|NDUFB4|NDUFAB1|NDUFA5| | |TCIRG1|NDUFV1|NDUFS7|NDUFB2|
	Huntington's disease	KEGG PATHWAY	ssc05016	60	190	0.001583	0.108435	ENSSSCG00000003903|ENSSSCG00000000116|ENSSSCG00000015973|ENSSSCG00000011764|ENSSSCG00000002907|ENSSSCG00000007524|ENSSSCG00000020686|ENSSSCG00000004480|ENSSSCG00000000272|ENSSSCG00000024316|ENSSSCG00000013431|ENSSSCG00000024694|ENSSSCG00000021180|ENSSSCG00000017712|ENSSSCG00000013501|ENSSSCG00000005318|ENSSSCG00000017114|ENSSSCG00000024144|ENSSSCG00000017950|ENSSSCG00000016714|ENSSSCG00000025104|…	ssc:100524873|ssc:100524934|ssc:100513629|ssc:100523751|ssc:100038022|ssc:100134963|ssc:780433|ssc:100038000|ssc:396575|ssc:100156967|ssc:100523423|ssc:100626452|ssc:100524560|ssc:100517121|ssc:100522979|ssc:100142689|ssc:100520115|ssc:100624738|ssc:397276|ssc:100170131|ssc:100512624|ssc:100037990|ssc:396633|ssc:399685|ssc:100516161|ssc:448979|ssc:595105|ssc:574054|ssc:100525083|ssc:100154443|ssc…	100524873|100524934|100513629|100523751|100038022|100134963|780433|100038000|396575|100156967|100523423|100626452|100524560|100517121|100522979|100142689|100520115|100624738|397276|100170131|100512624|100037990|396633|399685|100516161|448979|595105|574054|100525083|100154443|100152612|100517196|100037985|492822|100524308|100739619|102162981|100514655|100622482|100623333|100515069|100519594|100155…	| |ATP5G3|NDUFB5|COX6B|ATP5E|SDHA, Fp|COX7A2| | | |TAF4|POLR2K| |CREB3L3|CREB3|NDUFS6|NDUFS7|TP53, P53|CYCS, CYC|ATP5H|COX7C, COX7C1|BAX, BAX-ALPHA|COX7A1|NDUFS4|NDUFB8|CASP8|ATP5G1|NDUFB3|NDUFA8|PPIF|SLC25A4|NDUFC1|COX5B| |NDUFB1|POLR2D|NDUFS5| |POLR2E|NDUFA1| |UQCR10, UCRC|COX6C|CREB3L4|NDUFA13|NDUFB4|NDUFAB1|CREB1|SOD1|VDAC1P5, VDAC3, VDAC5P|NDUFA5|VDAC2| | |PLCB2|NDUFV1|CREB1| |NDUFB2|
	RNA degradation	KEGG PATHWAY	ssc03018	25	71	0.0122377	0.670627	ENSSSCG00000013124|ENSSSCG00000009096|ENSSSCG00000002719|ENSSSCG00000028373|ENSSSCG00000014165|ENSSSCG00000009036|ENSSSCG00000005704|ENSSSCG00000003412|ENSSSCG00000008989|ENSSSCG00000024931|ENSSSCG00000028322|ENSSSCG00000009358|ENSSSCG00000026064|ENSSSCG00000005925|ENSSSCG00000001757|ENSSSCG00000005346|ENSSSCG00000014204|ENSSSCG00000017904|ENSSSCG00000017558|ENSSSCG00000026787|ENSSSCG00000021354|…	ssc:100514819|ssc:100521809|ssc:100737302|ssc:100157750|ssc:100522857|ssc:100522884|ssc:100523112|ssc:100511264|ssc:100512848|ssc:100152693|ssc:100048932|ssc:100157236|ssc:100624767|ssc:100511875|ssc:100153204|ssc:100520354|ssc:100516785|ssc:692156|ssc:100144440|ssc:100627320|ssc:100622832|ssc:100515656|ssc:492279|ssc:100522581|ssc:100517201|	100514819|100521809|100737302|100157750|100522857|100522884|100523112|100511264|100512848|100152693|100048932|100157236|100624767|100511875|100153204|100520354|100516785|692156|100144440|100627320|100622832|100515656|492279|100522581|100517201|	PATL1|EXOSC9|EXOSC6|ENO2|TTC37|LSM6|EXOSC2|EXOSC10|CNOT6L| |BTG2|EXOSC8| |EXOSC4|WDR61|ZCCHC7|DCP2|ENO3|TOB1| |CNOT4|C1D|HSPD1, HSP60| |XRN2|
	Alzheimer's disease	KEGG PATHWAY	ssc05010	50	175	0.0165879	0.733638	ENSSSCG00000003903|ENSSSCG00000002907|ENSSSCG00000015973|ENSSSCG00000011764|ENSSSCG00000027344|ENSSSCG00000011889|ENSSSCG00000007524|ENSSSCG00000006070|ENSSSCG00000000769|ENSSSCG00000024316|ENSSSCG00000006346|ENSSSCG00000010448|ENSSSCG00000023277|ENSSSCG00000017114|ENSSSCG00000024144|ENSSSCG00000013436|ENSSSCG00000010301|ENSSSCG00000016714|ENSSSCG00000025104|ENSSSCG00000014145|ENSSSCG00000004480|…	ssc:100524873|ssc:100038022|ssc:100513629|ssc:100523751|ssc:396875|ssc:100126852|ssc:100134963|ssc:100037989|ssc:594852|ssc:100156967|ssc:100158076|ssc:396826|ssc:100515069|ssc:100520115|ssc:100624738|ssc:100524239|ssc:396603|ssc:100170131|ssc:100512624|ssc:100037990|ssc:100038000|ssc:399685|ssc:100516161|ssc:448979|ssc:595105|ssc:574054|ssc:100525083|ssc:100154443|ssc:100037985|ssc:492822|ssc:10…	100524873|100038022|100513629|100523751|396875|100126852|100134963|100037989|594852|100156967|100158076|396826|100515069|100520115|100624738|100524239|396603|100170131|100512624|100037990|100038000|399685|100516161|448979|595105|574054|100525083|100154443|100037985|492822|100524308|100739619|100514655|780433|100519163|100519594|100518735|397122|100523423|100622110|100624335|100312976|100158082|10…	|COX6B|ATP5G3|NDUFB5|ATP2A2, ATP2, SERCA2|GSK3B, GSK3beta|ATP5E|COX6C|BID| |ATF6|FAS|NDUFA1|NDUFS6|NDUFS7| |PPP3CB|CYCS, CYC|ATP5H|COX7C, COX7C1|COX7A2|COX7A1|NDUFS4|NDUFB8|CASP8|ATP5G1|NDUFB3|NDUFA8|NDUFC1|COX5B| |NDUFB1|NDUFS5|SDHA, Fp|APBB1| |PSENEN|IL1B| |NDUFA13|NDUFB4|NDUFAB1|PPP3CC|NDUFA5| |PLCB2|UQCR10, UCRC|NDUFV1| |NDUFB2|
	Ribosome	KEGG PATHWAY	ssc03010	42	143	0.0187426	0.733638	ENSSSCG00000026393|ENSSSCG00000011856|ENSSSCG00000027168|ENSSSCG00000015503|ENSSSCG00000024693|ENSSSCG00000012842|ENSSSCG00000027573|ENSSSCG00000022703|ENSSSCG00000001543|ENSSSCG00000004047|ENSSSCG00000021590|ENSSSCG00000002529|ENSSSCG00000003347|ENSSSCG00000003367|ENSSSCG00000024983|ENSSSCG00000030578|ENSSSCG00000013907|ENSSSCG00000011952|ENSSSCG00000030310|ENSSSCG00000009146|ENSSSCG00000029325|…	ssc:100622235|ssc:100514796|ssc:100620434|ssc:100739774|ssc:100512482|ssc:100513643|ssc:396993|ssc:100737651|ssc:100037993|ssc:100156324|ssc:414398|ssc:100037996|ssc:100511022|ssc:397047|ssc:100623328|ssc:100155047|ssc:397418|ssc:100521642|ssc:100620094|ssc:100517840|ssc:100624945|ssc:100518254|ssc:396952|ssc:414392|ssc:100514446|ssc:100623805|ssc:100627256|ssc:100628232|ssc:100524194|ssc:1001571…	100622235|100514796|100620434|100739774|100512482|100513643|396993|100737651|100037993|100156324|414398|100037996|100511022|397047|100623328|100155047|397418|100521642|100620094|100517840|100624945|100518254|396952|414392|100514446|100623805|100627256|100628232|100524194|100157118|100736809|100037996|397650|100739413|100627662|100520127|100739849|414415|100519932|396638|100514637|100623805|	MRPS15|RPL35A|MRPS21|MRPS14|MRPL17|RPLP2|RPL29, RPL29/HIP| |RPL10A|MRPL18|RPL23|RPS21|MRPL20|HBP15/L22, Rpl22| |MRPL15|UBA52, UBCEP2|RPL24|RPL15|RPL34|MRPS9|RPS19|RPL36AL, RPL36A, RPL44|RPS17|MRPL16| |RPL22L1|RPL13|MRPL28|MRPL14|RPL21|RPS21|RPS12| |RPL26| | |MRPS11|MRPL36|RPS23|RPS27A| |
	Graft-versus-host disease	KEGG PATHWAY	ssc05332	14	35	0.0248544	0.734907	ENSSSCG00000001979|ENSSSCG00000008090|ENSSSCG00000011877|ENSSSCG00000010448|ENSSSCG00000030731|ENSSSCG00000001453|ENSSSCG00000008088|ENSSSCG00000000481|ENSSSCG00000010271|ENSSSCG00000001470|ENSSSCG00000001472|ENSSSCG00000001455|ENSSSCG00000001456|ENSSSCG00000001459	ssc:100739080|ssc:397094|ssc:397441|ssc:396826|ssc:100135031|ssc:100135040|ssc:397122|ssc:396991|ssc:396595|ssc:445528|ssc:100157996|ssc:100153386|ssc:100153387|ssc:100135049|	100739080|397094|397441|396826|100135031|100135040|397122|396991|396595|445528|100157996|100153386|100153387|100135049|	|IL1A, IL-1alpha|CD86|FAS|SLA-2, SLA-B|SLA-DRA, SLA-DR-alpha, SLA-DRA1|IL1B|IFNG|PRF1|SLA-DMA|SLA-DOA, SLA|SLA-DRB1, DRB1, LA-DRB-d, SLA-DRB|SLA-DQA1, SLA-DQA|SLA-DOB|
	Valine, leucine and isoleucine degradation	KEGG PATHWAY	ssc00280	17	46	0.0249922	0.734907	ENSSSCG00000027282|ENSSSCG00000005361|ENSSSCG00000014247|ENSSSCG00000009916|ENSSSCG00000009522|ENSSSCG00000010790|ENSSSCG00000025942|ENSSSCG00000001732|ENSSSCG00000016695|ENSSSCG00000028123|ENSSSCG00000004774|ENSSSCG00000011653|ENSSSCG00000010723|ENSSSCG00000009889|ENSSSCG00000011250|ENSSSCG00000026025|ENSSSCG00000006324	ssc:100156927|ssc:100156278|ssc:100515532|ssc:396932|ssc:100524103|ssc:100156927|ssc:100624482|ssc:399535|ssc:100516841|ssc:100627341|ssc:100156047|ssc:100158147|ssc:100154810|ssc:733685|ssc:100515577|ssc:100621218|ssc:100153809|	100156927|100156278|100515532|396932|100524103|100156927|100624482|399535|100516841|100627341|100156047|100158147|100154810|733685|100515577|100621218|100153809|	ECHS1|ALDH1B1| |ACADS|PCCA|ECHS1|MCCC1|MUT| |ACAD8|IVD|PCCB|ACADSB|ALDH2|ACAA1|HMGCL|ALDH9A1|
	HTLV-I infection	KEGG PATHWAY	ssc05166	66	253	0.0307257	0.734907	ENSSSCG00000021964|ENSSSCG00000015972|ENSSSCG00000001472|ENSSSCG00000000033|ENSSSCG00000025719|ENSSSCG00000000175|ENSSSCG00000009104|ENSSSCG00000023995|ENSSSCG00000004524|ENSSSCG00000001453|ENSSSCG00000007026|ENSSSCG00000001470|ENSSSCG00000024671|ENSSSCG00000001455|ENSSSCG00000001459|ENSSSCG00000007541|ENSSSCG00000015790|ENSSSCG00000027714|ENSSSCG00000007950|ENSSSCG00000007366|ENSSSCG00000010548|…	ssc:100514498|ssc:100513441|ssc:100157996|ssc:396592|ssc:100620851|ssc:100522613|ssc:100523455|ssc:100738857|ssc:397142|ssc:100135040|ssc:397651|ssc:445528|ssc:100512949|ssc:100153386|ssc:100135049|ssc:100519764|ssc:100517196|ssc:100620959|ssc:100517503|ssc:100157175|ssc:100135662|ssc:396603|ssc:100524984|ssc:100525170|ssc:100038004|ssc:100519058|ssc:396633|ssc:100623143|ssc:397015|ssc:397659|ssc…	100514498|100513441|100157996|396592|100620851|100522613|100523455|100738857|397142|100135040|397651|445528|100512949|100153386|100135049|100519764|100517196|100620959|100517503|100157175|100135662|396603|100524984|100525170|100038004|100519058|396633|100623143|397015|397659|733681|100736957|397536|100522613|100620317|100626923|100135031|414912|396979|100521651|100739450|100626141|100144486|10062…	|ATF2|SLA-DOA, SLA|TSPO, BZRP, PBR| |ADCY6| | |SMAD4, MADH4|SLA-DRA, SLA-DR-alpha, SLA-DRA1|VDAC1P5, VDAC3, VDAC5P|SLA-DMA|WNT9A|SLA-DRB1, DRB1, LA-DRB-d, SLA-DRB|SLA-DOB|PDGFA|SLC25A4|POLE|ADCY2|MYBL2|CHUK, IKK-alpha|PPP3CB|MYBL1|DVL1|EGR2|FZD5|BAX, BAX-ALPHA| |PTTG1, PTTG|VDAC2|ITGAL|POLD4|BCL2L1|ADCY6| |KAT2B|SLA-2, SLA-B|SPI1, PU.1|PIK3CG, p120-PI3K|POLE2|NFATC3|ELK4|FOS, c-fos|POLD3|MYC|TP53…
	Carbon metabolism	KEGG PATHWAY	ssc01200	30	99	0.0310479	0.734907	ENSSSCG00000017904|ENSSSCG00000025751|ENSSSCG00000012440|ENSSSCG00000028373|ENSSSCG00000002797|ENSSSCG00000007748|ENSSSCG00000013087|ENSSSCG00000022975|ENSSSCG00000009916|ENSSSCG00000012847|ENSSSCG00000001732|ENSSSCG00000021493|ENSSSCG00000007173|ENSSSCG00000005287|ENSSSCG00000001925|ENSSSCG00000009185|ENSSSCG00000009870|ENSSSCG00000009871|ENSSSCG00000007133|ENSSSCG00000009522|ENSSSCG00000025486|…	ssc:692156|ssc:396894|ssc:407608|ssc:100157750|ssc:396968|ssc:100316854|ssc:100520121|ssc:396679|ssc:396932|ssc:100514210|ssc:399535|ssc:100626911|ssc:733641|ssc:100154160|ssc:100623786|ssc:100513555|ssc:100154365|ssc:100155595|ssc:100154828|ssc:100524103|ssc:397039|ssc:100522764|ssc:100522764|ssc:100158147|ssc:100524618|ssc:780433|ssc:100621757|ssc:100156927|ssc:100156927|ssc:100153520|	692156|396894|407608|100157750|396968|100316854|100520121|396679|396932|100514210|399535|100626911|733641|100154160|100623786|100513555|100154365|100155595|100154828|100524103|397039|100522764|100522764|100158147|100524618|780433|100621757|100156927|100156927|100153520|	ENO3|MDH1, MDH|PGK1|ENO2|GOT2|PSPH|DAK| |ACADS|TALDO1|MUT| |IDH3B|PSAT1|ADPGK|ADH5|SDSL|SDS|ACSS1|PCCA|MDH2, MDH, MMDH| | |PCCB|GPT|SDHA, Fp|PFKL|ECHS1|ECHS1|HKDC1|
	Metabolic pathways	KEGG PATHWAY	ssc01100	263	1166	0.0321857	0.734907	ENSSSCG00000009185|ENSSSCG00000030150|ENSSSCG00000003825|ENSSSCG00000000718|ENSSSCG00000000133|ENSSSCG00000029508|ENSSSCG00000003940|ENSSSCG00000024673|ENSSSCG00000005627|ENSSSCG00000007426|ENSSSCG00000009889|ENSSSCG00000024162|ENSSSCG00000002797|ENSSSCG00000003824|ENSSSCG00000010200|ENSSSCG00000018069|ENSSSCG00000020669|ENSSSCG00000018065|ENSSSCG00000013436|ENSSSCG00000027073|ENSSSCG00000013431|…	ssc:100513555|ssc:100627727|ssc:100524940|ssc:100522491|ssc:100153230|ssc:397619|ssc:100517478|ssc:100142626|ssc:100521423|ssc:100157173|ssc:733685|ssc:100623875|ssc:396968|ssc:100525112|ssc:100157878|ssc:808502|ssc:102160928|ssc:808501|ssc:100524239|ssc:100620687|ssc:100523423|ssc:100626911|ssc:102158016|ssc:100153961|ssc:100153977|ssc:397138|ssc:100514655|ssc:100154828|ssc:100154443|ssc:1001523…	100513555|100627727|100524940|100522491|100153230|397619|100517478|100142626|100521423|100157173|733685|100623875|396968|100525112|100157878|808502|102160928|808501|100524239|100620687|100523423|100626911|102158016|100153961|100153977|397138|100514655|100154828|100154443|100152301|100621218|100626434|100522764|100524308|100522764|100525858|100522516|100158127|100524618|100625362|100626052|780433|…	ADH5|UGDH| |GALNT8|TSTD1|QDPR|HYI|NME1|AK1, Myokinase|ACOT8|ALDH2|IMPA2|GOT2| |CSGALNACT2|ND2|NMNAT1|ND1| | | | |ARSB|HOGA1, DHDPSL|GCLM|FUT1|NDUFS5|ACSS1|NDUFA8|PMVK|HMGCL|ADI1| | | |MRI1|GLYCTK|CNDP2|GPT|PIGS|POLD3|SDHA, Fp|UQCR10, UCRC|POLR2E|SAT2, SSAT2|MMAB|ATP6V1G1|ACADSB|ALOX12, 12-LOX, 15-LOX, ALOX15|PANK2|EXT2|ASAH2B, ASAH2| |AOC3|B3GALT5|HPSE2|CMBL|NME3|AGK|POLD4|HPSE|NDUFB2|ATP5G3|POLR…
	Transcriptional misregulation in cancer	KEGG PATHWAY	ssc05202	43	156	0.0378511	0.760791	ENSSSCG00000008388|ENSSSCG00000011877|ENSSSCG00000000272|ENSSSCG00000003716|ENSSSCG00000008745|ENSSSCG00000011810|ENSSSCG00000015307|ENSSSCG00000007541|ENSSSCG00000025551|ENSSSCG00000014149|ENSSSCG00000007440|ENSSSCG00000028829|ENSSSCG00000015237|ENSSSCG00000005604|ENSSSCG00000001979|ENSSSCG00000017466|ENSSSCG00000005166|ENSSSCG00000024336|ENSSSCG00000005385|ENSSSCG00000013237|ENSSSCG00000029493|…	ssc:100525104|ssc:397441|ssc:396575|ssc:100513410|ssc:100511336|ssc:100156549|ssc:100515962|ssc:100519764|ssc:100737965|ssc:733590|ssc:397395|ssc:100154511|ssc:100515914|ssc:100152438|ssc:100739080|ssc:396663|ssc:100524063|ssc:100739292|ssc:397479|ssc:414912|ssc:100737861|ssc:100517170|ssc:100156557|ssc:100625290|ssc:100626141|ssc:100622482|ssc:100737861|ssc:448810|ssc:397276|ssc:100621776|ssc:39…	100525104|397441|396575|100513410|100511336|100156549|100515962|100519764|100737965|733590|397395|100154511|100515914|100152438|100739080|396663|100524063|100739292|397479|414912|100737861|100517170|100156557|100625290|100626141|100622482|100737861|448810|397276|100621776|397232|396880|100153985|100517086|100518332|100520167|100624635|100512633|100038019|100623143|100623006|397536|654328|	REL|CD86| |SS18|PROM1|BCL6|CDK14|PDGFA| |MEF2C|CD40, TNFRSF5|HIST1H3E|FLI1|PBX3| |CCR7|MLLT3|TMPRSS2|NOR-1, Nr4a3|SPI1, PU.1|CCNT2|MAX| |ZBTB16|ELK4| |CCNT2|MYC|TP53, P53|IL2RB|HHEX|IL8, AMCF-I, CXCL8|SIX4|CSF1R|TAF15|PAX5|BMP2K|RUNX1| | |KMT2A, MLL|BCL2L1|MET|
	Allograft rejection	KEGG PATHWAY	ssc05330	14	38	0.0402847	0.760791	ENSSSCG00000001979|ENSSSCG00000011877|ENSSSCG00000010448|ENSSSCG00000030731|ENSSSCG00000001453|ENSSSCG00000007440|ENSSSCG00000000481|ENSSSCG00000010271|ENSSSCG00000001470|ENSSSCG00000001472|ENSSSCG00000001455|ENSSSCG00000001456|ENSSSCG00000030172|ENSSSCG00000001459	ssc:100739080|ssc:397441|ssc:396826|ssc:100135031|ssc:100135040|ssc:397395|ssc:396991|ssc:396595|ssc:445528|ssc:100157996|ssc:100153386|ssc:100153387|ssc:397231|ssc:100135049|	100739080|397441|396826|100135031|100135040|397395|396991|396595|445528|100157996|100153386|100153387|397231|100135049|	|CD86|FAS|SLA-2, SLA-B|SLA-DRA, SLA-DR-alpha, SLA-DRA1|CD40, TNFRSF5|IFNG|PRF1|SLA-DMA|SLA-DOA, SLA|SLA-DRB1, DRB1, LA-DRB-d, SLA-DRB|SLA-DQA1, SLA-DQA|CD40LG, CD40L, TNFSF5|SLA-DOB|
	Type I diabetes mellitus	KEGG PATHWAY	ssc04940	15	42	0.0416761	0.760791	ENSSSCG00000001979|ENSSSCG00000008090|ENSSSCG00000011877|ENSSSCG00000010448|ENSSSCG00000030731|ENSSSCG00000001453|ENSSSCG00000008088|ENSSSCG00000000481|ENSSSCG00000010271|ENSSSCG00000001470|ENSSSCG00000001472|ENSSSCG00000001455|ENSSSCG00000001456|ENSSSCG00000016077|ENSSSCG00000001459	ssc:100739080|ssc:397094|ssc:397441|ssc:396826|ssc:100135031|ssc:100135040|ssc:397122|ssc:396991|ssc:396595|ssc:445528|ssc:100157996|ssc:100153386|ssc:100153387|ssc:492279|ssc:100135049|	100739080|397094|397441|396826|100135031|100135040|397122|396991|396595|445528|100157996|100153386|100153387|492279|100135049|	|IL1A, IL-1alpha|CD86|FAS|SLA-2, SLA-B|SLA-DRA, SLA-DR-alpha, SLA-DRA1|IL1B|IFNG|PRF1|SLA-DMA|SLA-DOA, SLA|SLA-DRB1, DRB1, LA-DRB-d, SLA-DRB|SLA-DQA1, SLA-DQA|HSPD1, HSP60|SLA-DOB|
	Asthma	KEGG PATHWAY	ssc05310	10	24	0.0444257	0.760791	ENSSSCG00000001459|ENSSSCG00000006357|ENSSSCG00000007440|ENSSSCG00000013099|ENSSSCG00000001453|ENSSSCG00000001470|ENSSSCG00000001472|ENSSSCG00000001455|ENSSSCG00000001456|ENSSSCG00000030172	ssc:100135049|ssc:397406|ssc:397395|ssc:397166|ssc:100135040|ssc:445528|ssc:100157996|ssc:100153386|ssc:100153387|ssc:397231|	100135049|397406|397395|397166|100135040|445528|100157996|100153386|100153387|397231|	SLA-DOB|FCER1G|CD40, TNFRSF5|MS4A2|SLA-DRA, SLA-DR-alpha, SLA-DRA1|SLA-DMA|SLA-DOA, SLA|SLA-DRB1, DRB1, LA-DRB-d, SLA-DRB|SLA-DQA1, SLA-DQA|CD40LG, CD40L, TNFSF5|
	Biosynthesis of amino acids	KEGG PATHWAY	ssc01230	20	63	0.0498398	0.8033	ENSSSCG00000016154|ENSSSCG00000014247|ENSSSCG00000005287|ENSSSCG00000012847|ENSSSCG00000017904|ENSSSCG00000021493|ENSSSCG00000016152|ENSSSCG00000028197|ENSSSCG00000007173|ENSSSCG00000012440|ENSSSCG00000005900|ENSSSCG00000023325|ENSSSCG00000009870|ENSSSCG00000009871|ENSSSCG00000007738|ENSSSCG00000002797|ENSSSCG00000007748|ENSSSCG00000024179|ENSSSCG00000004195|ENSSSCG00000028373	ssc:100522764|ssc:100515532|ssc:100154160|ssc:100514210|ssc:692156|ssc:100626911|ssc:100522764|ssc:100621757|ssc:733641|ssc:407608|ssc:100524618|ssc:396930|ssc:100154365|ssc:100155595|ssc:100517757|ssc:396968|ssc:100316854|ssc:100048960|ssc:397115|ssc:100157750|	100522764|100515532|100154160|100514210|692156|100626911|100522764|100621757|733641|407608|100524618|396930|100154365|100155595|100517757|396968|100316854|100048960|397115|100157750|	| |PSAT1|TALDO1|ENO3| | |PFKL|IDH3B|PGK1|GPT|ACY1|SDSL|SDS| |GOT2|PSPH|NAGS|ARG1|ENO2|
	Colorectal cancer	KEGG PATHWAY	ssc05210	21	68	0.0552379	0.840843	ENSSSCG00000010638|ENSSSCG00000010380|ENSSSCG00000005965|ENSSSCG00000023995|ENSSSCG00000022080|ENSSSCG00000014207|ENSSSCG00000003017|ENSSSCG00000027272|ENSSSCG00000016714|ENSSSCG00000011226|ENSSSCG00000004524|ENSSSCG00000021964|ENSSSCG00000003144|ENSSSCG00000002383|ENSSSCG00000014126|ENSSSCG00000004505|ENSSSCG00000014010|ENSSSCG00000030680|ENSSSCG00000017950|ENSSSCG00000016494|ENSSSCG00000011889	ssc:100153922|ssc:396610|ssc:448810|ssc:100738857|ssc:396849|ssc:100517932|ssc:397078|ssc:396979|ssc:100170131|ssc:100038019|ssc:397142|ssc:100514498|ssc:396633|ssc:100144486|ssc:100512158|ssc:100155304|ssc:396609|ssc:100170126|ssc:397276|ssc:100514612|ssc:100126852|	100153922|396610|448810|100738857|396849|100517932|397078|396979|100170131|100038019|397142|100514498|396633|100144486|100512158|100155304|396609|100170126|397276|100514612|100126852|	TCF7L2|MAPK8, JNK, JNK1|MYC| |RHOA|APC, APC1|TGFB1, TGF-BETA-1|PIK3CG, p120-PI3K|CYCS, CYC| |SMAD4, MADH4| |BAX, BAX-ALPHA|FOS, c-fos|MSH3|SMAD2|MAPK9, JNK2|LEF1|TP53, P53|BRAF|GSK3B, GSK3beta|
	Fatty acid degradation	KEGG PATHWAY	ssc00071	14	41	0.0615143	0.866044	ENSSSCG00000009916|ENSSSCG00000027282|ENSSSCG00000005361|ENSSSCG00000024587|ENSSSCG00000022364|ENSSSCG00000010790|ENSSSCG00000016223|ENSSSCG00000009185|ENSSSCG00000010723|ENSSSCG00000009889|ENSSSCG00000011250|ENSSSCG00000008724|ENSSSCG00000014247|ENSSSCG00000006324	ssc:396932|ssc:100156927|ssc:100156278|ssc:100738177|ssc:399528|ssc:100156927|ssc:100233169|ssc:100513555|ssc:100154810|ssc:733685|ssc:100515577|ssc:100523005|ssc:100515532|ssc:100153809|	396932|100156927|100156278|100738177|399528|100156927|100233169|100513555|100154810|733685|100515577|100523005|100515532|100153809|	ACADS|ECHS1|ALDH1B1|ECI1, DCI|CPT1B, CPT1, CPT1-M, M-CPTI|ECHS1|ACSL3|ADH5|ACADSB|ALDH2|ACAA1|ACOX3| |ALDH9A1|
	Pentose and glucuronate interconversions	KEGG PATHWAY	ssc00040	10	26	0.0632149	0.866044	ENSSSCG00000004679|ENSSSCG00000025786|ENSSSCG00000030150|ENSSSCG00000005361|ENSSSCG00000016154|ENSSSCG00000016152|ENSSSCG00000025226|ENSSSCG00000009889|ENSSSCG00000027031|ENSSSCG00000003158	ssc:100158181|ssc:100738495|ssc:100627727|ssc:100156278|ssc:100522764|ssc:100522764|ssc:100624788|ssc:733685|ssc:100624700|ssc:397337|	100158181|100738495|100627727|100156278|100522764|100522764|100624788|733685|100624700|397337|	SORD| |UGDH|ALDH1B1| | |UGT2A1|ALDH2| |SUS2DD, 2DD, DHDH|
