# Supplementary material for: Integrative Analyses of Long Non-coding RNA and mRNA Involved in Piglet Ileum Immune Response to Clostridium perfringens Type C Infection
Source: Front Cell Infect Microbiol. 2019 Apr 30;9:130. doi: 10.3389/fcimb.2019.00130 (PMC6503642; doi:10.3389/fcimb.2019.00130)
Supplement: Table S9 — Relationship between dysregulated lncRNAs and mRNAs in cis and trans involved in CPID. [file Table_9.XLSX]

## Sheet: Table S9
lncRNA	cis target genes	trans target genes
ALDBSSCG0000000035	PCMT1	ADH5, COX6C, NDUFB3, PLGRKT, RPL34, SNRPE, TBCA
ALDBSSCG0000000108	TRAF3IP2	ADAL, C18orf25, KAT7, PBX3
ALDBSSCG0000000161		ATXN2, GATAD2B, PRRC2A, SAP130, SCAF4
ALDBSSCG0000000204		CDK5RAP1, ECSIT, MRPL28, MRPL40, OSGEP, RPL29
ALDBSSCG0000000207	MALT1	AP1S2, CKAP2L, ELK4, MAPKAPK5, PTP4A2, REPS1, UBE2G1, ZNF280B
ALDBSSCG0000000289	DCAF10	ABI1, BARD1, SS18
ALDBSSCG0000000419		ABCF3, AEN, ARFIP2, RSF1
ALDBSSCG0000000592		MPHOSPH8, USF2
ALDBSSCG0000000723		HDAC1, SP4, SS18
ALDBSSCG0000000726		CKM, DMPK, HSPB8, SMARCD3, SYNM, TPM1, TPM2
ALDBSSCG0000000957		FCMR
ALDBSSCG0000001134		AFF2, RAD23A, SNRPA, USP7
ALDBSSCG0000001229		IVD, SUMF1
ALDBSSCG0000001246		BLOC1S2, NAT1, TAF11, ZNF330
ALDBSSCG0000001341	DYNLL2
ALDBSSCG0000001343	SUPT4H1
ALDBSSCG0000001457	CDK5RAP3, PNPO, SCRN2, SP2	BRAF, C18orf25, EMSY, IL27RA, KAT7, PIK3R1
ALDBSSCG0000001587		RAB7A
ALDBSSCG0000001631	UBA5	BRD7, CNOT6L, IKBKG, MAPKAPK5, MED12, POU2F1, STAU2, TCERG1, ZNF280B
ALDBSSCG0000001672		CYB5A
ALDBSSCG0000001674		GMPR, UBA7
ALDBSSCG0000001685		ARL15, HDAC1, HIST1H2AC, HIST1H2BK, LNPK, PAPOLG, PSMC2, S100PBP, SLAIN2, SS18, TEX10
ALDBSSCG0000001800		ENTPD1, LCP2, RASAL2
ALDBSSCG0000001959		EFR3A
ALDBSSCG0000002013	CD47	EDEM2
ALDBSSCG0000002074		HIST1H1D, HIST1H2AC, S100PBP, SMAD4
ALDBSSCG0000002158	PPM1F	CCDC51, MLLT3, NELFE, PICK1, SDHAF1, TSR2
ALDBSSCG0000002160		MMAB, RAPH1, TET2
ALDBSSCG0000002250		CUL4B, RBM25
ALDBSSCG0000002314	HVCN1	SAP130, USF2
ALDBSSCG0000002355	DGCR2	AEN, CFD
ALDBSSCG0000002390		AKAP11, ANKRD17, BRAF, C18orf25, CHD2, EMC10, FAM45A, KATNAL1, MED1, MED11, NFAT5, PIK3R1, PNKP, RABEP2, RANBP9, RC3H1, RGL2, RNF111, SEC24B, STUB1, SYNRG, WRNIP1, ZNF800
ALDBSSCG0000002442	GSTO1	MED25, NUP62, PAX5
ALDBSSCG0000002897		LTN1, MAPK8, MFAP3, SLC10A7, UBR1
ALDBSSCG0000002906		VIL1, ZCCHC11
ALDBSSCG0000002922	CPEB4	ARHGAP21, GATAD2A, GATAD2B, PRRC2A, SCAF4
ALDBSSCG0000003025	KCNMB1, LCP2	CLEC2B, CSF3R, ECM1, ENTPD1, IRAK3, LRRN3
ALDBSSCG0000003318		TET2
ALDBSSCG0000003337	TFEC	LYZ
ALDBSSCG0000003377	H2AFZ	FAM98B
ALDBSSCG0000003430		FEN1
ALDBSSCG0000003464		ARHGAP21, BRD4, GPATCH1, ISOC2, KAT2B, KAT6A, KAT6B, KIAA0430, KIAA0753, MYPOP, SCAF4, TAF3
ALDBSSCG0000003679	DMXL1	LAMP3, TMEM131
ALDBSSCG0000003685		NTNG1
ALDBSSCG0000003729		MYPOP
ALDBSSCG0000003854	TECR	PRRC2A, SCAF4
ALDBSSCG0000003916	DCP2, REEP5
ALDBSSCG0000003978		ATP5D, FAM45A, MEX3D, PMVK, SYNRG, TRAF2
ALDBSSCG0000004067		IKBKG
ALDBSSCG0000004072	THOC6, TNFRSF12A
ALDBSSCG0000004081		C18orf25, ERGIC1, MAN1B1, SKA3
ALDBSSCG0000004086		KCNJ2
ALDBSSCG0000004133		CDC5L, GPS2
ALDBSSCG0000004320	ROGDI	ATG4D, EGFL7, ILVBL, JOSD1, METRNL, NR2F6, NSMCE3, RASSF7, RNF185, SUMF2, TMEM80
ALDBSSCG0000004322		ALKBH5, TMEM80, ARHGAP21, BRD4, GATAD2B, INO80D, SCAF4, TAF3
ALDBSSCG0000004352	NCK2
ALDBSSCG0000004377		NFKBIZ
ALDBSSCG0000004471	RSAD2	DHX58, IRF7, MX2, OASL, RSAD2, USP18
ALDBSSCG0000004487	C8orf33
ALDBSSCG0000004555	RNF19A
ALDBSSCG0000004652		KAT6B
ALDBSSCG0000004671		CYP4V2, EDNRA, RBPJ
ALDBSSCG0000004823		RRP1B
ALDBSSCG0000004938		RBBP5
ALDBSSCG0000004992	PPARA	IKBKG, MPHOSPH8
ALDBSSCG0000005020		CARF, STYX, UBE2I
ALDBSSCG0000005104		MED11
ALDBSSCG0000005106		BRD4, GATAD2B, INO80D, MIDN, TAF3
ALDBSSCG0000005157	SCUBE1, TSPO	HNRNPA0
ALDBSSCG0000005204		BRD4, COMMD1, KAT6B, NDUFS7, PGK1, RPRD2, TAF3, TALDO1
ALDBSSCG0000005257		SMIM7, TNFRSF12A
ALDBSSCG0000005411	EMC10, KCNC3	AFF2, MEF2C, PAX6, RMI2, RNF4, RSL1D1, SKP2, SLC4A8, STAU2, UBE2C, USP7
ALDBSSCG0000005469	RCAN3	BRD4, GPATCH1, INO80D, KAT2B, KAT6B, KDELR2, KIAA0753, MYPOP
ALDBSSCG0000005470	RCAN3	BRAF, C18orf25, CHD2, GFOD2, KATNAL1, PHF14, PIK3R1, RAB7A, SMARCA1, STUB1, SUMF1
ALDBSSCG0000005727		CLEC2B, CXCL8, MMP13, PLCL1, SERPINB5
ALDBSSCG0000005728		ARHGAP21, BRD4, GPATCH1, INO80D, KAT2B, KIAA0753, MYPOP, SAP130, SCAF4, TAF3
ALDBSSCG0000005950	AARS2	PITPNB
ALDBSSCG0000005995	OSGEP	ABHD17B, CACFD1
ALDBSSCG0000006017		COMMD1, ZMYND8
ALDBSSCG0000006037	GTF2A1	C1orf74, CSGALNACT2, PIK3R1, ZNF800
ALDBSSCG0000006181	GLTSCR1L
ALDBSSCG0000006234	CHD2	MEX3D, MIB2, N4BP1, RASA1, RRP7A, SEC24B, SYNE2, XPR1, ZNF800
ALDBSSCG0000006296		MPPE1
ALDBSSCG0000006489		CCDC51, CHCHD2, FAM136A, MRPL15, MRPS26, NDUFAF5, NME1, NME2, SRSF9, TIMM44, TMEM208, TRABD
ALDBSSCG0000006829		CKAP2L, HVCN1, MS4A1, ARHGDIB, HIST1H2BK, NAA10, USP37
ALDBSSCG0000006835	BET1, GNG11
ALDBSSCG0000006854	ABCB1	CDK5RAP3, SUMO3
ALDBSSCG0000006861	KMT2E
ALDBSSCG0000006883	RALGPS2	ANKRD17, IVD, NFAT5
ALDBSSCG0000006936		CCL17, CD86, EFR3A, GPR65, STAT1, TSPAN6
ALDBSSCG0000006950	ATG16L2, FCHSD2
ALDBSSCG0000007003		CD86, F2, FBXW5, PRELID2, RPLP2, TPCN2, UBP1
ALDBSSCG0000007091		ASF1B, MYBL2, RMI2, S1PR2
ALDBSSCG0000007201	DMPK	ACTG2, ACTN2, CKM, CNN1, DES, FLNC, HAND1, KCNMB1, MYL9, PDLIM3, PGM5, POPDC2, PSD, PYGM, SDK1, SMTN, SYNM, TAGLN, TPM2
ALDBSSCG0000007217	TRIM13	SCAF11
ALDBSSCG0000007272		PPM1A
ALDBSSCG0000007329		NDUFV1
ENSSSCG00000004334		HLTF
ENSSSCG00000015579		ANXA8, CCR1, CLEC2B, CSF3R, CXCL8, DUOXA2, IL1A, MMP13, SDS, SERPINB5
ENSSSCG00000026924	ADCK5, GPT, MFSD3, SLC39A4	AGGF1, LTN1, MFAP3, SLC35A5, SPAST, STRN, UBR1
XLOC_000537		AKAP11
XLOC_001867		TCAIM
XLOC_002096		KATNAL1
XLOC_002263		PPP3CB, SLC16A6
XLOC_003492		BRCA1
XLOC_007804		ANXA8, CD1D, CLEC2B, CSF3R, CXCL8, DUOXA2, IL1A, MMP13, PLP2, SDS
XLOC_008524		ADD3, GORASP2, KATNAL1, MBNL2, RHOT1, TECR
XLOC_012167		CHST15, ERGIC1, MBNL3
XLOC_012453		ABCA1, FYB, HMGB2, LAMB3, RPL39, SLC39A4, SMARCA1, TCF4, TNFRSF11A
XLOC_012798		POLR3G
XLOC_013600	CEP85L
XLOC_014207		HCFC1, MED25
XLOC_015043	ACTC1	ATXN2
XLOC_015188		TMEM205
XLOC_015426	AAGAB
XLOC_017475		NCOA6, SP2
XLOC_018116		AFF2, BACH2, ERCC6, MBNL3, USP7
XLOC_018331	BACH2	AFF2, BACH2, INPP5D
XLOC_019417		AFF2, BACH2, CYFIP2, E2F8, ERCC6, INPP5D, PAX5, USP7
XLOC_019480	WDR76	AFF2, BACH2, ERCC6, MBNL3, MYBL2
XLOC_020272	NIN
XLOC_020630		TRADD
XLOC_020704	CD274, PLGRKT	CCR1, CLEC2B, CSF3R, CXCL8, ENTPD1, HPSE, IL1A, MMP13, P2RY13, PDCD1LG2, RP2, SDS, SERPINB5, SERPINB8
XLOC_022095		SUPT4H1
XLOC_022764		CUX1, SH3BP5
XLOC_023180		CD101
XLOC_023414	B3GALT2	COX5B
XLOC_024672		ITGA8
XLOC_024812		CBL, GPR52, HIVEP2, NUDT18
XLOC_025703		BRAF, C18orf25, IL27RA, NUDT18, PHF14, SKA3, ZCCHC11
XLOC_026401		BRAF, IL27RA, MAN1B1
XLOC_026598		ADAL
XLOC_028016		AFF2, CKAP2L, ERCC6, MEF2C, PAX6, RNF4, RSL1D1, SKP2, SLC4A8, STAU2, UBE2C, USP7
XLOC_028394		EP400, HCFC1
XLOC_028763		AKAP11, ANKRD17, HIF1A, N4BP1, REL, SEC24B, SYNRG, TBC1D5, UBP1, ZNF800
XLOC_029154		IKBKG, MPHOSPH8, POU2F1, SAP130, TADA3, TERF2
XLOC_030246		NFAT5, PEBP1, PMVK, COL14A1,
XLOC_030486	MYH3, SCO1
XLOC_031082		AIFM1
XLOC_033303	CCDC58, FAM162A	CCDC25, FBXO3, PTP4A2
XLOC_034115		USF2
XLOC_034457		PTAR1, SLC30A7, TEX10, ZC3H12C
XLOC_034904		BRAF, CHD2, PIK3R1
XLOC_035344		IL27RA, RPL13A, ZMYND8
XLOC_035656		DICER1, RPL13A
XLOC_037123	ADPRH, POPDC2
XLOC_037877		SPRED2
XLOC_038124		AFF2, BACH2, C18orf25, CELF1, CHST15, EMSY, ERGIC1, FOXP1, INPP5D, INTS9, PRR11, SKA3, TTLL5, ZCCHC11
XLOC_038131		BCOR, MED25
XLOC_039219		IMP3, MED8, POP5
XLOC_039750	PPP3CB	DIAPH2, MED13, NOB1, SLC30A7, SLC39A13
XLOC_041326		MCAM, NAA10
XLOC_041457		BRAF, C1orf74, IL27RA, KAT7, NKIRAS2, RAB24
XLOC_043771	ZEB2	COL6A5
XLOC_043798		C15orf40
XLOC_046052		ARHGDIB, CHST15, ERGIC1, FOXP1, IKZF3, INTS9, MEF2C, PRR11, WBP11
XLOC_046054		CHST15, INTS9
XLOC_046777		ZNF652
XLOC_048295		BRCA1, FCHSD2, NIN, YEATS2, ZCCHC11
XLOC_048340	USP37, VIL1	IL27RA
XLOC_048557		NTNG1
XLOC_049040		GPR22
XLOC_049052	NIPBL	AKAP11, ANKRD17, C15orf61, HELZ, SEC24B, TSEN34
XLOC_050004		GFOD2, KDELR2, PPP1R14B, RPL13
XLOC_054342		MTMR10
XLOC_054544	CHN2
XLOC_054619		BRD4, CUX1, GATAD2B, KIAA0430, SCAF4, TAF3
XLOC_055108		RORA
XLOC_055215	NDUFA5
XLOC_055682		BACH2, INPP5D, MED25, NUP62, PAX5
XLOC_055706	H2AFZ
XLOC_056113	ESRRA, FKBP2, PPP1R14B, PRDX5	ANP32B, BRD7, ERCC6, HHEX, MBNL3
XLOC_056825		MCAM, NAA10
XLOC_058106		CD84, ENTPD1, IRAK3, LCP2, RASAL2, TLR8
XLOC_058242		IL27RA
XLOC_060579	PEX11G	ASXL1, ATP6V0C, EP400, FAM222B, HIVEP1, NCOA6, NFIB, SF1
XLOC_060871		SPATA6
XLOC_063795		NUDT18
XLOC_064243		CLEC2B, CSF3R, ECM1, ENTPD1, MMP13, SDS
XLOC_064823		CYP1A1
XLOC_067493	LAPTM4A
XLOC_067927		MYH9
XLOC_068408	KLF10
XLOC_069257	LY9, SLAMF7, TSTD1
XLOC_069670		CCL22, ELF1, FGF19, IKBKG, MAPK4, NFKBID, PAK1, PGK1, PRKAB2, SFTPD
XLOC_069733	DCLRE1B
XLOC_072277		GLTSCR1L, PRRC2A, TMEM131
XLOC_072560		IL27RA, ZMYND8
XLOC_078016		E2F8, GLTSCR1L, HCFC1, MED25, NUP62, SNRPA
XLOC_078128		RPL23
XLOC_078263		NXF1, RNF44, RNF44
XLOC_078294	ADPRHL2
XLOC_078370		ABCB1, AGR2, CD274, CD9, CLEC2B, CLEC7A, CTSC, CXCL8, MAGED2, PLCL1, SERPINB5, SRPX, STAT1
XLOC_079156	PDE4B
XLOC_079461		AEN, CFD, GALNT2
XLOC_080121		BRD4, CUX1, GATAD2B, DICER1, PRRC2A, SCAF4, ANP32B, IKBKG, MPHOSPH8, SAP130, TERF2, USF2
XLOC_083315		RPL13A
XLOC_083658		CHRDL1, PTP4A2, REPS1
XLOC_084205		KAT6B
XLOC_084741	OSGEP, PNP
XLOC_085161		ASXL2, ATXN2, DICER1, HIVEP2, KAT6A, LCOR, POU2F1
XLOC_086539		CUX1, EP400, GATAD2B, GLTSCR1L, HCFC1, NPAS2, SF1, SP2
XLOC_087290		BICC1, CYSLTR2, ENTPD1, HPSE, IRAK3, LRRK2, LYZ, PARP8, RP2
XLOC_090901		EMSY, IL27RA, INTS9
XLOC_091230		CCNI, ISOC2
XLOC_091425	CXCL8	GSK3B, MORF4L2, SKA3, SRPX
XLOC_094747	EZH2	HIST1H2AC, HIST1H2BK, S100PBP, SENP1, SLAIN2, TEX10, ZMYM4
XLOC_094844	MRPS14
XLOC_095794		IL27RA, ZMYND8
XLOC_095903		ASXL1, FAM222B, GDI1, HNF1B, SFTPD
XLOC_099841	GDI1
XLOC_099884		ASXL1, CUX1, GATAD2A, GATAD2B, HIVEP1, NCOA6, NPAS2, SF1
